# Supplementary material for: Inference and prioritization of tissue-specific regulons in Arabidopsis and Oryza
Source: aBIOTECH. 2024 Jul 16;5(3):309–24. doi: 10.1007/s42994-024-00176-2 (PMC11399499; doi:10.1007/s42994-024-00176-2)
Supplement: Supplementary file 1 — Supplementary file1 (XLSX 154 KB) [file 42994_2024_176_MOESM1_ESM.xlsx]

## Sheet: flower
Supplemental Table S1. RNA-Seq datasets information of five Arabidopsis tissues
Sample	Tissue	Accession Number	Total Reads	Uniquely Mapped Ratio
SRX6821462	flower	PRJNA564625	21884527	0.8944
SRX6821463	flower	PRJNA564625	11270629	0.8931
SRX6821467	flower	PRJNA564625	22401047	0.9021
GSM2650217	flower	PRJNA389308	12888063	0.921
GSM2650218	flower	PRJNA389308	10766109	0.8683
GSM1868697	flower	PRJNA294703	23308568	0.8675
GSM2897876	flower	PRJNA427202	24616316	0.907
GSM2897870	flower	PRJNA427202	25276795	0.9233
GSM2897873	flower	PRJNA427202	22961005	0.9225
GSM913711	flower	PRJNA158567	14577130	0.8885
GSM913710	flower	PRJNA158567	14869141	0.86
GSM913713	flower	PRJNA158567	17245736	0.8606
GSM913712	flower	PRJNA158567	14601597	0.894
GSM913715	flower	PRJNA158567	14983246	0.8899
GSM913714	flower	PRJNA158567	19965577	0.8242
GSM913716	flower	PRJNA158567	19065946	0.8576
GSM3336857	flower	PRJNA486520	12913685	0.8405
GSM3336856	flower	PRJNA486520	11819295	0.842
GSM3336859	flower	PRJNA486520	16731932	0.8604
GSM3336858	flower	PRJNA486520	13436097	0.8287
GSM2897862	flower	PRJNA427202	23456196	0.9086
GSM2897860	flower	PRJNA427202	22359858	0.9043
GSM2897865	flower	PRJNA427202	24382262	0.921
GSM2897864	flower	PRJNA427202	24271237	0.9139
GSM2897869	flower	PRJNA427202	24954235	0.9159
SRX4663864	flower	PRJNA490038	12368626	0.8308
GSM2753075	flower	PRJNA400052	13540658	0.8385
GSM2753074	flower	PRJNA400052	15294188	0.8705
GSM2753077	flower	PRJNA400052	18631788	0.81
GSM2753076	flower	PRJNA400052	17993240	0.8474
GSM2753073	flower	PRJNA400052	16942326	0.8575
GSM2753072	flower	PRJNA400052	15581906	0.852
SRX1795938	flower	PRJNA314076	24164042	0.8933
GSM2650241	flower	PRJNA389308	11718344	0.8601
GSM2650242	flower	PRJNA389308	11851733	0.9233
GSM2650246	flower	PRJNA389308	10872020	0.9258
SRX4663873	flower	PRJNA490038	15913151	0.838
SRX7136602	flower	PRJNA589533	17762708	0.9425
SRX7136603	flower	PRJNA589533	22768555	0.9223
SRX7136600	flower	PRJNA589533	20657116	0.8761
SRX7136601	flower	PRJNA589533	22064784	0.9
SRX7136606	flower	PRJNA589533	19653852	0.921
SRX7136604	flower	PRJNA589533	21804614	0.9197
SRX7136605	flower	PRJNA589533	23034051	0.9317
GSM2046084	flower	PRJNA309714	15524926	0.8862
GSM2046083	flower	PRJNA309714	14746547	0.8878
GSM2467145	flower	PRJNA363056	17869546	0.817
SRX892648	flower	PRJNA276415	10936327	0.8852
GSM894362	flower	PRJNA153493	14416594	0.8732
GSM894360	flower	PRJNA153493	15379045	0.8037
GSM894361	flower	PRJNA153493	15774534	0.8505
SRX2702474	flower	PRJNA381492	11234019	0.8854
SRX2702473	flower	PRJNA381492	11835514	0.89
SRX1796739	flower	PRJNA314076	25006134	0.9077
SRX7136598	flower	PRJNA589533	18319104	0.8964
SRX7136599	flower	PRJNA589533	17571325	0.9127
SRX5371768	flower	PRJNA411947	18930653	0.8576
SRX5371769	flower	PRJNA411947	18240845	0.8528
SRX7136596	flower	PRJNA589533	19701288	0.8866
SRX7136597	flower	PRJNA589533	22681644	0.9401
SRX7136595	flower	PRJNA589533	22162342	0.924
GSM894359	flower	PRJNA153493	15527810	0.8626
GSM894355	flower	PRJNA153493	17305002	0.8029
GSM2467138	flower	PRJNA363056	18148801	0.8103
GSM2467139	flower	PRJNA363056	16887585	0.8265
SRX1795952	flower	PRJNA314076	24764437	0.8792
GSM2467137	flower	PRJNA363056	18384574	0.8144
GSM2467134	flower	PRJNA363056	18914748	0.8433
GSM2467135	flower	PRJNA363056	17974027	0.835
SRX1795883	flower	PRJNA314076	22742417	0.902
GSM2650221	flower	PRJNA389308	11562465	0.8588
GSM2650227	flower	PRJNA389308	10444640	0.9238
GSM2467125	flower	PRJNA363056	13826870	0.9351
GSM2650239	flower	PRJNA389308	11200512	0.9095
GSM2650231	flower	PRJNA389308	11572851	0.9226
GSM2650233	flower	PRJNA389308	12794882	0.8779
GSM2650235	flower	PRJNA389308	11860192	0.9229
GSM2650237	flower	PRJNA389308	10957831	0.8751
GSM847339	flower	PRJNA151473	10413800	0.9109
GSM847338	flower	PRJNA151473	10987244	0.9139
GSM3336863	flower	PRJNA486520	12798534	0.8159
GSM3336860	flower	PRJNA486520	13402867	0.8561
GSM3336861	flower	PRJNA486520	15934058	0.803
GSM3336865	flower	PRJNA486520	14257376	0.8156
SRX5371789	flower	PRJNA411947	22535789	0.8809
GSM2467119	flower	PRJNA363056	12533421	0.9335
SRX5371782	flower	PRJNA411947	18572480	0.851
SRX5371783	flower	PRJNA411947	20131039	0.898
GSM2467116	flower	PRJNA363056	14365894	0.947
GSM2467117	flower	PRJNA363056	17336078	0.819
SRX5371784	flower	PRJNA411947	21860041	0.8433
SRX4663838	flower	PRJNA490038	13178929	0.8146
GSM3090188	flower	PRJNA449355	25036264	0.8389
GSM1868688	flower	PRJNA294703	25487814	0.959
SRX998366	flower	PRJNA276415	24975829	0.9112
SRX1796742	flower	PRJNA314076	24209991	0.9029
SRX1796744	flower	PRJNA314076	22800172	0.8936
SRX1796747	flower	PRJNA314076	23084718	0.8821
SRX1796746	flower	PRJNA314076	25081651	0.892
SRX1795861	flower	PRJNA314076	23804000	0.8444
GSM1111913	flower	PRJNA195608	7856934	0.8521
GSM1111914	flower	PRJNA195608	7454564	0.8607
SRX6821465	flower	PRJNA564625	9753015	0.8931
SRX6821466	flower	PRJNA564625	6516213	0.9024
SRX2702479	flower	PRJNA381492	9031740	0.8232
GSM2650219	flower	PRJNA389308	9851147	0.9269
SRX2702478	flower	PRJNA381492	8872964	0.8534
SRX1994946	flower	PRJNA336053	4014673	0.9441
GSM1145335	flower	PRJNA203678	4672061	0.911
GSM1145336	flower	PRJNA203678	5062631	0.9194
SRX2702471	flower	PRJNA381492	8979832	0.8839
SRX2702470	flower	PRJNA381492	8946822	0.8761
ERX3311926	flower	PRJEB32230	4000000	0.9015
ERX3311927	flower	PRJEB32230	4000000	0.8859
ERX3311928	flower	PRJEB32230	4000000	0.8916
ERX3311929	flower	PRJEB32230	4000000	0.9008
ERX3311943	flower	PRJEB32230	4000000	0.9114
ERX3311941	flower	PRJEB32230	4000000	0.8048
ERX3311946	flower	PRJEB32230	4000000	0.911
ERX3311947	flower	PRJEB32230	4000000	0.9028
ERX3311944	flower	PRJEB32230	4000000	0.8942
ERX3311945	flower	PRJEB32230	4000000	0.9009
ERX3311948	flower	PRJEB32230	4000000	0.8664
ERX3311949	flower	PRJEB32230	4000000	0.8573
SRX4663862	flower	PRJNA490038	6329087	0.8414
SRX4663866	flower	PRJNA490038	9543286	0.8221
SRX2702468	flower	PRJNA381492	9254104	0.8716
GSM3559379	flower	PRJNA514309	7186576	0.9356
ERX3311956	flower	PRJEB32230	4000000	0.8768
ERX3311937	flower	PRJEB32230	4000000	0.8399
ERX3311936	flower	PRJEB32230	4000000	0.8347
ERX3311935	flower	PRJEB32230	4000000	0.8482
ERX3311933	flower	PRJEB32230	4000000	0.8651
ERX3311932	flower	PRJEB32230	4000000	0.8781
ERX3311931	flower	PRJEB32230	4000000	0.8145
ERX3311930	flower	PRJEB32230	4000000	0.8946
ERX3311939	flower	PRJEB32230	4000000	0.8225
ERX3311938	flower	PRJEB32230	4000000	0.8447
ERX3311951	flower	PRJEB32230	1905701	0.8538
ERX3311950	flower	PRJEB32230	4000000	0.8679
ERX3311953	flower	PRJEB32230	4000000	0.8919
ERX3311952	flower	PRJEB32230	4000000	0.9056
ERX3311955	flower	PRJEB32230	4000000	0.9019
ERX3311954	flower	PRJEB32230	4000000	0.8977
ERX3311957	flower	PRJEB32230	4000000	0.8515
SRX2702469	flower	PRJNA381492	8811656	0.8815
ERX3311959	flower	PRJEB32230	1616741	0.8473
ERX3311958	flower	PRJEB32230	4000000	0.8608
GSM2650243	flower	PRJNA389308	9846278	0.8791
GSM2650244	flower	PRJNA389308	10133227	0.9265
GSM2650245	flower	PRJNA389308	9472323	0.8735
GSM2650247	flower	PRJNA389308	9982600	0.8787
GSM1233279	flower	PRJNA219424	7474998	0.9101
GSM1233278	flower	PRJNA219424	7140328	0.9111
GSM1233275	flower	PRJNA219424	7174078	0.8968
GSM1233274	flower	PRJNA219424	7000473	0.9031
GSM1233277	flower	PRJNA219424	7105336	0.9124
GSM1233276	flower	PRJNA219424	7405089	0.8969
GSM3559382	flower	PRJNA514309	7797113	0.9435
GSM3559383	flower	PRJNA514309	7345859	0.9455
GSM3559380	flower	PRJNA514309	7423063	0.9447
GSM3559381	flower	PRJNA514309	7390460	0.9145
GSM3559384	flower	PRJNA514309	7142530	0.9458
ERX3311964	flower	PRJEB32230	4000000	0.9092
ERX3311965	flower	PRJEB32230	4000000	0.873
ERX3311966	flower	PRJEB32230	4000000	0.8576
ERX3311967	flower	PRJEB32230	4000000	0.8715
ERX3311960	flower	PRJEB32230	4000000	0.9162
ERX3311961	flower	PRJEB32230	4000000	0.8992
ERX3311962	flower	PRJEB32230	4000000	0.9059
ERX3311963	flower	PRJEB32230	4000000	0.9163
SRX2702475	flower	PRJNA381492	9294464	0.8946
ERX3311968	flower	PRJEB32230	2101842	0.8638
ERX3311969	flower	PRJEB32230	4000000	0.9175
SRX2702472	flower	PRJNA381492	8882478	0.8516
SRX4663843	flower	PRJNA490038	1864493	0.8099
SRX4663849	flower	PRJNA490038	2474085	0.8189
SRX3189235	flower	PRJNA407271	6936283	0.9167
SRX3189237	flower	PRJNA407271	9435600	0.921
SRX4663855	flower	PRJNA490038	3047534	0.8191
GSM2650229	flower	PRJNA389308	10187732	0.9249
GSM2650222	flower	PRJNA389308	9532699	0.8758
GSM2650223	flower	PRJNA389308	9686862	0.889
GSM2650220	flower	PRJNA389308	9285547	0.9247
GSM2650225	flower	PRJNA389308	9924517	0.8764
SRX3189201	flower	PRJNA407271	6799922	0.9154
GSM2467122	flower	PRJNA363056	8806046	0.9338
GSM847337	flower	PRJNA151473	9054068	0.916
ERX3311973	flower	PRJEB32230	4000000	0.8501
ERX3311972	flower	PRJEB32230	4000000	0.9148
ERX3311971	flower	PRJEB32230	4000000	0.914
ERX3311970	flower	PRJEB32230	4000000	0.9126
ERX3311976	flower	PRJEB32230	4000000	0.9405
ERX3311975	flower	PRJEB32230	2537479	0.8877
ERX3311974	flower	PRJEB32230	4000000	0.8783
SRX4663835	flower	PRJNA490038	1455094	0.8106
GSM1377362	flower	PRJNA245920	7525645	0.884
GSM1377363	flower	PRJNA245920	1949579	0.8899
GSM1377364	flower	PRJNA245920	8537942	0.8734
GSM1377365	flower	PRJNA245920	8382257	0.8749
GSM2060483	flower	PRJNA311764	29302484	0.8077
GSM2060482	flower	PRJNA311764	30306786	0.8681
GSM2060481	flower	PRJNA311764	27861451	0.8502
SRX6821464	flower	PRJNA564625	25610197	0.8745
SRX4727340	flower	PRJNA430092	49447965	0.9212
GSM2982754	flower	PRJNA433180	35073152	0.8995
SRX1795852	flower	PRJNA314076	26478336	0.8691
GSM2982750	flower	PRJNA433180	36598652	0.9481
GSM2982751	flower	PRJNA433180	36219223	0.923
GSM2982752	flower	PRJNA433180	34587241	0.9352
GSM2982753	flower	PRJNA433180	45410735	0.9247
GSM2857926	flower	PRJNA418578	37927916	0.8008
GSM2857927	flower	PRJNA418578	30196220	0.8101
GSM2857925	flower	PRJNA418578	31200572	0.8056
GSM2857922	flower	PRJNA418578	30996845	0.8119
GSM2857923	flower	PRJNA418578	36494490	0.8146
GSM2857920	flower	PRJNA418578	30591191	0.8211
GSM2857921	flower	PRJNA418578	34694294	0.8101
GSM2897874	flower	PRJNA427202	27463197	0.8878
GSM2897875	flower	PRJNA427202	26658972	0.9122
GSM2897871	flower	PRJNA427202	29178009	0.9186
GSM2897872	flower	PRJNA427202	28444577	0.9163
GSM2857929	flower	PRJNA418578	29753480	0.8106
GSM2982749	flower	PRJNA433180	36143192	0.9376
SRX853408	flower	PRJNA271927	54344171	0.8664
GSM2897863	flower	PRJNA427202	30354928	0.9152
GSM2897861	flower	PRJNA427202	25895660	0.9224
GSM2897867	flower	PRJNA427202	26511262	0.9219
GSM2897866	flower	PRJNA427202	28670177	0.9209
GSM2857932	flower	PRJNA418578	31852996	0.8031
GSM2897868	flower	PRJNA427202	33628024	0.9209
GSM2857918	flower	PRJNA418578	33240642	0.8187
SRX4727339	flower	PRJNA430092	67900617	0.9323
SRX4727338	flower	PRJNA430092	48680585	0.9199
SRX4727335	flower	PRJNA430092	47627253	0.9247
SRX4727334	flower	PRJNA430092	55668550	0.9276
ERX3358143	flower	PRJEB32665	35361470	0.9553
ERX3358142	flower	PRJEB32665	33899434	0.9465
ERX3358145	flower	PRJEB32665	33583419	0.9549
ERX3358144	flower	PRJEB32665	33077186	0.9559
SRX4727333	flower	PRJNA430092	54933158	0.925
SRX4727332	flower	PRJNA430092	54960838	0.9267
GSM1298728	flower	PRJNA232621	31891721	0.9543
GSM1298726	flower	PRJNA232621	32033455	0.9544
SRX3563374	flower	PRJNA430092	45181510	0.9239
SRX3563375	flower	PRJNA430092	43026093	0.9289
SRX3563376	flower	PRJNA430092	34795237	0.9045
SRX3563377	flower	PRJNA430092	40696291	0.9129
SRX3563378	flower	PRJNA430092	39055651	0.9084
SRX3563379	flower	PRJNA430092	37076818	0.907
SRX2804490	flower	PRJNA386485	33772367	0.938
SRX2804491	flower	PRJNA386485	40143485	0.9158
SRX2804492	flower	PRJNA386485	31066693	0.8248
ERX3358141	flower	PRJEB32665	35100274	0.9168
GSM2857931	flower	PRJNA418578	33509532	0.8151
SRX4727337	flower	PRJNA430092	45857167	0.9259
GSM2857930	flower	PRJNA418578	33379007	0.8121
SRX4727336	flower	PRJNA430092	55355058	0.918
SRX1795955	flower	PRJNA314076	27220444	0.8969
SRX423298	flower	PRJNA233561	45280449	0.9486
SRX1795953	flower	PRJNA314076	27036642	0.9191
SRX423297	flower	PRJNA233561	32008796	0.9441
SRX2804487	flower	PRJNA386485	32788924	0.914
SRX2804486	flower	PRJNA386485	33978282	0.933
SRX2804489	flower	PRJNA386485	35053195	0.9127
SRX2804488	flower	PRJNA386485	30114364	0.9285
SRX3563381	flower	PRJNA430092	42941068	0.9318
GSM2857919	flower	PRJNA418578	38586786	0.8143
SRX3563380	flower	PRJNA430092	40449896	0.903
SRX1796743	flower	PRJNA314076	27000035	0.8938
GSM3090187	flower	PRJNA449355	26109347	0.8136
SRX1796745	flower	PRJNA314076	26980183	0.924
ERX3358112	flower	PRJEB32665	37562992	0.9579
ERX3358113	flower	PRJEB32665	31172567	0.9409
GSM2787948	flower	PRJNA407986	71733567	0.8694
SRX1657367	flower	PRJNA316113	69331824	0.8628
SRX3563393	flower	PRJNA430092	67180040	0.934
SRX3563390	flower	PRJNA430092	68846978	0.9299
SRX3563396	flower	PRJNA430092	27956517	0.9287
SRX3563397	flower	PRJNA430092	46587976	0.9293
SRX3563394	flower	PRJNA430092	46433080	0.9324
SRX3563395	flower	PRJNA430092	42542470	0.9066
SRX5371788	flower	PRJNA411947	25762356	0.8924
SRX1795871	flower	PRJNA314076	26110725	0.8933
SRX3290522	flower	PRJNA414406	42398493	0.8981
GSM2897858	flower	PRJNA427202	26108785	0.9128
GSM2897859	flower	PRJNA427202	27269416	0.9235
GSM2897856	flower	PRJNA427202	26177925	0.9169
GSM2897857	flower	PRJNA427202	29545824	0.9239
GSM2857928	flower	PRJNA418578	32672773	0.8096
SRX3563389	flower	PRJNA430092	42760377	0.9368
SRX3563388	flower	PRJNA430092	53520012	0.9376
SRX1796741	flower	PRJNA314076	25770439	0.8969
SRX1796740	flower	PRJNA314076	25683398	0.8389
SRX3563383	flower	PRJNA430092	38113101	0.9223
SRX3563382	flower	PRJNA430092	44704359	0.9039
SRX3563385	flower	PRJNA430092	42691996	0.9193
SRX3563384	flower	PRJNA430092	50356568	0.9274
SRX3563387	flower	PRJNA430092	61984768	0.9374
SRX3563386	flower	PRJNA430092	71109655	0.9361
SRX3563392	flower	PRJNA430092	74268291	0.9374
SRX3563391	flower	PRJNA430092	73064915	0.9302
GSM1298725	flower	PRJNA232621	133051368	0.9478
GSM1298727	flower	PRJNA232621	143351509	0.9497

## Sheet: leaf
Supplemental Table S1. RNA-Seq datasets information of five Arabidopsis tissues
Sample	Tissue	Accession Number	Total Reads	Uniquely Mapped Ratio
GSM2544523	leaves	PRJNA379803	16683100	0.8822
SRX2248367	leaves	PRJNA348676	16604590	0.9319
ERX1104207	leaves	PRJEB10930	16418051	0.9375
SRX1705093	leaves	PRJNA315516	16855796	0.8891
GSM1321695	leaves	PRJNA237334	17124251	0.8985
SRX2248564	leaves	PRJNA348676	17206082	0.9204
SRX1881897	leaves	PRJNA324514	16758327	0.8364
SRX2248386	leaves	PRJNA348676	17028098	0.8762
SRX2248384	leaves	PRJNA348676	17166117	0.8675
ERX1805967	leaves	PRJEB17995	16482794	0.8571
GSM1088168	leaves	PRJNA190679	16656421	0.9673
SRX1041109	leaves	PRJNA213845	17194973	0.8755
SRX1700848	leaves	PRJNA315516	16712141	0.9255
ERX1366516	leaves	PRJEB12877	17175668	0.8469
SRX2248278	leaves	PRJNA348676	16486382	0.8964
SRX2248325	leaves	PRJNA348676	16625478	0.9213
SRX2248403	leaves	PRJNA348676	16966121	0.9241
SRX2248402	leaves	PRJNA348676	16992291	0.9179
SRX2248405	leaves	PRJNA348676	16747261	0.9144
SRX2248611	leaves	PRJNA348676	16642411	0.9074
ERX1366522	leaves	PRJEB12877	17071435	0.8708
GSM3290673	leaves	PRJNA481718	16759131	0.8599
GSM2897884	leaves	PRJNA427202	16373688	0.9384
SRX2248335	leaves	PRJNA348676	16431891	0.9035
SRX2248333	leaves	PRJNA348676	17063998	0.9164
GSM3324322	leaves	PRJNA485134	17137888	0.9075
SRX2248433	leaves	PRJNA348676	16659759	0.8422
ERX1104199	leaves	PRJEB10930	16738977	0.9273
SRX2248530	leaves	PRJNA348676	16382229	0.885
GSM3290595	leaves	PRJNA481720	16451870	0.9023
SRX2248582	leaves	PRJNA348676	16627786	0.9344
SRX2248354	leaves	PRJNA348676	16708281	0.9157
GSM2136282	leaves	PRJNA319904	7538146	0.8528
GSM1321702	leaves	PRJNA237334	7551957	0.89
SRX1665979	leaves	PRJNA316333	6685288	0.9539
GSM2135736	leaves	PRJNA319904	6451836	0.8521
SRX2248369	leaves	PRJNA348676	17567944	0.933
SRX2248364	leaves	PRJNA348676	17453055	0.9183
SRX2248618	leaves	PRJNA348676	17497875	0.8989
SRX2248448	leaves	PRJNA348676	17761618	0.8816
ERX1366487	leaves	PRJEB12877	17962102	0.8343
SRX2248603	leaves	PRJNA348676	17814131	0.9275
SRX2248600	leaves	PRJNA348676	17510955	0.927
SRX2248387	leaves	PRJNA348676	17859830	0.8631
SRX1652028	leaves	PRJNA313480	17711231	0.932
GSM2544509	leaves	PRJNA379803	17728043	0.838
SRX2248416	leaves	PRJNA348676	17232974	0.9118
SRX2248414	leaves	PRJNA348676	17745883	0.9154
SRX2248328	leaves	PRJNA348676	17406726	0.9045
GSM3290642	leaves	PRJNA481720	17784990	0.912
SRX2248556	leaves	PRJNA348676	17235714	0.9181
SRX1705120	leaves	PRJNA315516	17540303	0.9276
SRX1705122	leaves	PRJNA315516	17506263	0.8096
SRX2248407	leaves	PRJNA348676	17285340	0.9205
GSM3566820	leaves	PRJNA515610	17681293	0.9284
GSM3566816	leaves	PRJNA515610	17846175	0.9125
SRX2248434	leaves	PRJNA348676	17820534	0.8475
ERX1104215	leaves	PRJEB10930	17437502	0.9196
GSM3566809	leaves	PRJNA515610	17773748	0.913
SRX2248532	leaves	PRJNA348676	17335102	0.8869
SRX2248342	leaves	PRJNA348676	17356803	0.9156
SRX2248429	leaves	PRJNA348676	17807593	0.9089
SRX1700811	leaves	PRJNA315516	17528442	0.9208
SRX2248345	leaves	PRJNA348676	17778802	0.851
ERX1366478	leaves	PRJEB12877	17421012	0.8922
SRX2248297	leaves	PRJNA348676	17532211	0.8894
GSM3290610	leaves	PRJNA481720	17234541	0.8982
GSM1961122	leaves	PRJNA304946	17612197	0.8164
SRX2248589	leaves	PRJNA348676	18003853	0.9034
ERX1805960	leaves	PRJEB17995	17553000	0.8362
SRX2248282	leaves	PRJNA348676	18662537	0.8691
SRX2248597	leaves	PRJNA348676	18613099	0.9164
SRX2248361	leaves	PRJNA348676	18645498	0.9179
GSM2574867	leaves	PRJNA382583	18121137	0.8647
SRX1700829	leaves	PRJNA315516	18492997	0.9195
SRX1700828	leaves	PRJNA315516	18263521	0.9293
SRX2248276	leaves	PRJNA348676	18140195	0.8732
SRX2248522	leaves	PRJNA348676	18111526	0.9047
SRX2248332	leaves	PRJNA348676	18438487	0.9213
ERX2702590	leaves	PRJEB27682	18284424	0.9304
SRX2248383	leaves	PRJNA348676	18428731	0.8785
ERX1366504	leaves	PRJEB12877	18080199	0.8388
SRX2248579	leaves	PRJNA348676	18694969	0.9186
SRX3033532	leaves	PRJNA395645	18209068	0.8223
SRX2248390	leaves	PRJNA348676	18824224	0.902
SRX2248492	leaves	PRJNA348676	18841676	0.888
SRX2248543	leaves	PRJNA348676	18651380	0.8979
ERX1366475	leaves	PRJEB12877	18678371	0.9025
GSM2425605	leaves	PRJNA357201	18670745	0.9074
GSM2425609	leaves	PRJNA357201	18043291	0.905
GSM2301221	leaves	PRJNA445392	18761239	0.8754
GSM3290615	leaves	PRJNA481720	18293341	0.902
SRX2248323	leaves	PRJNA348676	18374228	0.9158
SRX2248324	leaves	PRJNA348676	18638804	0.9165
SRX2248327	leaves	PRJNA348676	18481291	0.9139
GSM2136007	leaves	PRJNA319904	18603569	0.816
GSM2897880	leaves	PRJNA427202	18344125	0.9433
SRX1700861	leaves	PRJNA315516	18563615	0.8728
GSM3566817	leaves	PRJNA515610	18638565	0.9055
GSM1862907	leaves	PRJNA294094	18282965	0.9366
SRX2248337	leaves	PRJNA348676	18159126	0.9075
GSM1524154	leaves	PRJNA263595	18101969	0.8319
SRX2267769	leaves	PRJNA348676	18372508	0.9015
SRX2248295	leaves	PRJNA348676	18406512	0.8654
GSM3290616	leaves	PRJNA481720	18706149	0.9041
SRX2248586	leaves	PRJNA348676	18039738	0.9275
SRX2248353	leaves	PRJNA348676	18171251	0.9123
SRX2248357	leaves	PRJNA348676	18645278	0.9215
GSM2574875	leaves	PRJNA382583	19632795	0.8885
GSM3290608	leaves	PRJNA481720	19082287	0.8947
SRX2248514	leaves	PRJNA348676	19672917	0.8637
ERX1104208	leaves	PRJEB10930	19095513	0.9371
SRX1704980	leaves	PRJNA315516	19441456	0.9237
SRX2248363	leaves	PRJNA348676	19376380	0.9227
GSM1723729	leaves	PRJNA186843	19077451	0.923
ERX2874951	leaves	PRJEB29530	19369956	0.9344
SRX2248560	leaves	PRJNA348676	19523481	0.9024
SRX2248566	leaves	PRJNA348676	19625148	0.9164
SRX2248568	leaves	PRJNA348676	19073220	0.9142
SRX2248378	leaves	PRJNA348676	19095934	0.8432
SRX3385260	leaves	PRJNA418121	19661090	0.845
SRX3719307	leaves	PRJNA434451	19185879	0.911
SRX1652027	leaves	PRJNA313480	19383915	0.9082
SRX2248388	leaves	PRJNA348676	19195481	0.8823
SRX2248382	leaves	PRJNA348676	18947498	0.8689
SRX2248562	leaves	PRJNA348676	19180805	0.9099
SRX2248561	leaves	PRJNA348676	19108514	0.9065
SRX1705011	leaves	PRJNA315516	19456959	0.9066
SRX2248397	leaves	PRJNA348676	18955265	0.8983
SRX2248393	leaves	PRJNA348676	18921084	0.9074
SRX2248392	leaves	PRJNA348676	19345056	0.8934
GSM1321709	leaves	PRJNA237334	19444391	0.8957
SRX2248313	leaves	PRJNA348676	19496086	0.9132
SRX2248312	leaves	PRJNA348676	19640902	0.9106
SRX2248417	leaves	PRJNA348676	19204534	0.9163
GSM2425604	leaves	PRJNA357201	19571483	0.9318
ERX1366514	leaves	PRJEB12877	19759901	0.8346
GSM3566827	leaves	PRJNA515610	19767424	0.9197
SRX1705127	leaves	PRJNA315516	19006210	0.9168
ERX2702589	leaves	PRJEB27682	19679782	0.9294
SRX3771516	leaves	PRJNA437291	19364500	0.8647
GSM2897887	leaves	PRJNA427202	19611081	0.9355
SRX2248520	leaves	PRJNA348676	19510710	0.9034
SRX1722114	leaves	PRJNA231064	19024370	0.898
GSM2932260	leaves	PRJNA429659	19026332	0.9195
SRX2248418	leaves	PRJNA348676	19134638	0.9117
SRX2248348	leaves	PRJNA348676	19523590	0.8645
GSM1524133	leaves	PRJNA263595	19214125	0.8598
SRX2248428	leaves	PRJNA348676	18955323	0.8873
SRX2248346	leaves	PRJNA348676	19757762	0.8456
SRX1705063	leaves	PRJNA315516	19260175	0.9243
SRX2267765	leaves	PRJNA348676	19056200	0.8817
SRX2267768	leaves	PRJNA348676	19516973	0.9118
GSM3290598	leaves	PRJNA481720	19072202	0.8915
SRX2248299	leaves	PRJNA348676	19579377	0.8878
SRX2248504	leaves	PRJNA348676	19682318	0.8826
SRX2248549	leaves	PRJNA348676	19707086	0.9207
GSM2717006	leaves	PRJNA395664	19728359	0.8942
SRX2248459	leaves	PRJNA348676	19567113	0.8873
ERX1366498	leaves	PRJEB12877	19936799	0.8553
SRX3066604	leaves	PRJNA397381	20485609	0.9201
GSM2717015	leaves	PRJNA395664	20073556	0.8848
SRX2248599	leaves	PRJNA348676	20351567	0.9143
SRX2369543	leaves	PRJNA354567	20012889	0.8297
ERX2874954	leaves	PRJEB29530	20490399	0.9459
SRX2248339	leaves	PRJNA348676	20398207	0.9152
GSM1321696	leaves	PRJNA237334	20437156	0.8943
SRX2248376	leaves	PRJNA348676	20343615	0.8724
SRX2248375	leaves	PRJNA348676	19839902	0.8679
ERX1268160	leaves	PRJEB12204	20214085	0.8897
GSM3566857	leaves	PRJNA515610	20493084	0.8857
SRX2248381	leaves	PRJNA348676	19958594	0.8733
ERX1268158	leaves	PRJEB12204	19795598	0.8917
SRX2248570	leaves	PRJNA348676	19938467	0.9127
SRX2248300	leaves	PRJNA348676	20099627	0.8945
GSM1321705	leaves	PRJNA237334	20359806	0.9053
SRX2248415	leaves	PRJNA348676	20474796	0.9071
GSM2425606	leaves	PRJNA357201	20220578	0.8749
ERX1366510	leaves	PRJEB12877	19844229	0.8505
GSM3553075	leaves	PRJNA513324	20520312	0.8612
SRX2248552	leaves	PRJNA348676	19944667	0.9084
GSM3566828	leaves	PRJNA515610	20379181	0.9097
SRX3807349	leaves	PRJNA438701	20602929	0.8423
SRX2248338	leaves	PRJNA348676	20441422	0.9136
SRX2248527	leaves	PRJNA348676	20215093	0.9137
SRX2248454	leaves	PRJNA348676	20244342	0.8813
GSM2636306	leaves	PRJNA387601	19769285	0.8807
SRX2267767	leaves	PRJNA348676	20019558	0.8912
SRX2248290	leaves	PRJNA348676	19806127	0.8541
SRX2248294	leaves	PRJNA348676	20614999	0.8622
SRX2248509	leaves	PRJNA348676	20079186	0.8787
SRX1705071	leaves	PRJNA315516	20449572	0.9275
GSM3529884	leaves	PRJNA511671	20023618	0.9399
SRX2248458	leaves	PRJNA348676	20526327	0.8697
SRX2248287	leaves	PRJNA348676	21373666	0.9167
SRX4778928	leaves	PRJNA493902	21099431	0.9128
GSM3290603	leaves	PRJNA481720	20775611	0.9002
SRX1712722	leaves	PRJNA318880	20729961	0.8566
GSM3566863	leaves	PRJNA515610	21507555	0.8743
GSM2897878	leaves	PRJNA427202	21073417	0.9419
GSM1723724	leaves	PRJNA186843	20905305	0.9398
SRX2248445	leaves	PRJNA348676	20702015	0.8609
ERX1805968	leaves	PRJEB17995	20937212	0.8514
SRX2248578	leaves	PRJNA348676	21463214	0.9215
SRX4778923	leaves	PRJNA493902	21427668	0.9084
SRX2248343	leaves	PRJNA348676	21440306	0.9034
GSM2932254	leaves	PRJNA429659	21418850	0.8901
SRX2248318	leaves	PRJNA348676	21477709	0.9179
GSM3553085	leaves	PRJNA513324	21310695	0.9179
GSM2135950	leaves	PRJNA319904	21056023	0.8266
ERX1366523	leaves	PRJEB12877	20893281	0.8529
GSM3529890	leaves	PRJNA511671	20739772	0.9312
GSM3529892	leaves	PRJNA511671	20634062	0.9321
GSM2135894	leaves	PRJNA319904	21000085	0.8277
GSM2897882	leaves	PRJNA427202	21075702	0.938
GSM2636312	leaves	PRJNA387601	21153761	0.9191
GSM2717005	leaves	PRJNA395664	20976078	0.8914
SRX1700819	leaves	PRJNA315516	21103309	0.9233
SRX7266729	leaves	PRJNA593073	20684319	0.9351
SRX2248347	leaves	PRJNA348676	20831022	0.8616
SRX3452646	leaves	PRJNA421355	21010707	0.9294
GSM3290617	leaves	PRJNA481720	20681391	0.9055
GSM2717007	leaves	PRJNA395664	21377152	0.8938
GSM1723738	leaves	PRJNA186843	21935187	0.9497
GSM2136204	leaves	PRJNA319904	21780013	0.8131
GSM2045511	leaves	PRJNA309654	21634159	0.9218
SRX2248519	leaves	PRJNA348676	21937534	0.8749
GSM1524134	leaves	PRJNA263595	21848411	0.8681
GSM3566866	leaves	PRJNA515610	21931375	0.9133
GSM1723728	leaves	PRJNA186843	21839182	0.9032
GSM2981930	leaves	PRJNA359478	21566162	0.8876
GSM2131147	leaves	PRJNA319370	22022011	0.836
GSM1321699	leaves	PRJNA237334	21520974	0.8974
GSM1784165	leaves	PRJNA288813	21807114	0.8974
SRX2248475	leaves	PRJNA348676	21735487	0.8913
SRX7266730	leaves	PRJNA593073	22243555	0.8611
SRX2248308	leaves	PRJNA348676	21893326	0.8778
GSM3566859	leaves	PRJNA515610	21679830	0.8598
SRX1092232	leaves	PRJNA289431	22074667	0.8589
SRX2248411	leaves	PRJNA348676	21545259	0.9116
SRX2267754	leaves	PRJNA348676	22228269	0.8667
GSM3553076	leaves	PRJNA513324	22085762	0.8565
GSM3553088	leaves	PRJNA513324	22298777	0.9174
GSM2932248	leaves	PRJNA429659	21662611	0.854
SRX2248404	leaves	PRJNA348676	21782395	0.9221
ERX1366524	leaves	PRJEB12877	21742757	0.8499
SRX2248529	leaves	PRJNA348676	21738269	0.8805
SRX2248507	leaves	PRJNA348676	22252524	0.8776
SRX2248437	leaves	PRJNA348676	21901944	0.8743
GSM2280289	leaves	PRJNA339001	22042775	0.9488
SRX2248535	leaves	PRJNA348676	21732969	0.8307
GSM1524132	leaves	PRJNA263595	21534718	0.8436
SRX7266727	leaves	PRJNA593073	21770512	0.93
GSM2932255	leaves	PRJNA429659	21513871	0.8885
GSM3290618	leaves	PRJNA481720	21772932	0.9037
SRX2248583	leaves	PRJNA348676	22158922	0.9221
GSM2717009	leaves	PRJNA395664	21752121	0.8834
SRX2248513	leaves	PRJNA348676	23241246	0.8744
SRX2248447	leaves	PRJNA348676	22761529	0.8672
SRX2248443	leaves	PRJNA348676	22826785	0.8755
GSM3566861	leaves	PRJNA515610	22348066	0.8933
SRX4778930	leaves	PRJNA493902	23042809	0.9112
GSM2301218	leaves	PRJNA445392	23038247	0.8446
GSM2283666	leaves	PRJNA339285	22444909	0.9286
SRX3771483	leaves	PRJNA437291	23137056	0.8075
SRX2248309	leaves	PRJNA348676	22877239	0.9124
GSM1912476	leaves	PRJNA299198	22504722	0.9078
SRX5112496	leaves	PRJNA509083	22889492	0.9535
GSM2717012	leaves	PRJNA395664	23142937	0.8909
GSM2136317	leaves	PRJNA319904	22765793	0.8214
SRX4508516	leaves	PRJNA484081	23238666	0.8875
GSM3553083	leaves	PRJNA513324	22476728	0.9298
GSM3553081	leaves	PRJNA513324	22854947	0.8569
GSM3553084	leaves	PRJNA513324	22699777	0.8792
ERX1366525	leaves	PRJEB12877	23026484	0.8632
GSM3195945	leaves	PRJNA476580	23083744	0.9611
GSM2636304	leaves	PRJNA387601	22678357	0.8696
SRX3323680	leaves	PRJNA415344	23945043	0.9268
GSM1723731	leaves	PRJNA186843	24071809	0.9587
GSM2981929	leaves	PRJNA359478	23860112	0.8557
SRX3323676	leaves	PRJNA415344	23964805	0.9174
SRX3323675	leaves	PRJNA415344	23545591	0.8786
GSM2045518	leaves	PRJNA309654	24001785	0.9175
GSM2045514	leaves	PRJNA309654	23433535	0.9239
SRX2248368	leaves	PRJNA348676	23604643	0.9288
SRX4546508	leaves	PRJNA485392	23885476	0.9024
SRX2248360	leaves	PRJNA348676	23958197	0.9263
GSM1723741	leaves	PRJNA186843	23975920	0.9213
GSM2981934	leaves	PRJNA359478	23544327	0.902
GSM2301219	leaves	PRJNA445392	24130506	0.8459
SRX2248472	leaves	PRJNA348676	23318385	0.8667
GSM3195944	leaves	PRJNA476580	24029094	0.9483
ERX2612857	leaves	PRJEB26953	23992062	0.9748
ERX2702587	leaves	PRJEB27682	23731035	0.928
GSM2136382	leaves	PRJNA319904	23646904	0.8045
SRX1705131	leaves	PRJNA315516	23454389	0.9147
SRX4508525	leaves	PRJNA484081	23861857	0.8811
SRX4508524	leaves	PRJNA484081	23535402	0.924
SRX4508527	leaves	PRJNA484081	23854475	0.809
SRX4508520	leaves	PRJNA484081	23898814	0.8815
SRX4508522	leaves	PRJNA484081	23649536	0.8725
SRX264547	leaves	PRJNA189788	23603349	0.912
GSM2283657	leaves	PRJNA339285	23682191	0.9442
GSM3553080	leaves	PRJNA513324	23585348	0.8397
GSM2280296	leaves	PRJNA339001	23671928	0.9453
SRX4508507	leaves	PRJNA484081	24052141	0.8638
GSM3502258	leaves	PRJNA508516	23782450	0.9073
SRX3218999	leaves	PRJNA408323	23369935	0.8819
SRX1712707	leaves	PRJNA318880	24084668	0.8223
SRX2267764	leaves	PRJNA348676	23988108	0.9112
GSM3502249	leaves	PRJNA508516	24017853	0.9199
GSM2045526	leaves	PRJNA309655	23314035	0.9252
SRX1712739	leaves	PRJNA318880	23360864	0.909
ERX2612821	leaves	PRJEB26953	25215843	0.9618
SRX2248516	leaves	PRJNA348676	25158525	0.8653
SRX1712729	leaves	PRJNA318880	24409123	0.8223
SRX2248510	leaves	PRJNA348676	24688855	0.886
GSM2045512	leaves	PRJNA309654	24312852	0.923
GSM2045513	leaves	PRJNA309654	24868883	0.9218
SRX4546501	leaves	PRJNA485392	25171288	0.9041
SRX2248446	leaves	PRJNA348676	24403964	0.858
SRX4546507	leaves	PRJNA485392	24775688	0.9076
SRX4546506	leaves	PRJNA485392	24626093	0.9036
SRX2369542	leaves	PRJNA354567	24639711	0.8988
GSM1371367	leaves	PRJNA244971	24994810	0.8514
SRX2009818	leaves	PRJNA325158	25225994	0.9271
SRX3645633	leaves	PRJNA432800	25255417	0.8358
SRX3033530	leaves	PRJNA395645	24532261	0.8661
GSM1912474	leaves	PRJNA299198	24671699	0.9476
GSM3553071	leaves	PRJNA513324	24697528	0.8705
SRX3203991	leaves	PRJNA401073	25087992	0.8081
GSM1723717	leaves	PRJNA186843	25226025	0.9507
SRX4508518	leaves	PRJNA484081	25225781	0.886
GSM2330519	leaves	PRJNA344695	25272804	0.9618
GSM2280297	leaves	PRJNA339001	24440063	0.9468
SRX4459345	leaves	PRJNA453845	25210026	0.8835
SRX130135	leaves	PRJNA156671	25111748	0.8854
SRX4459358	leaves	PRJNA453845	24979370	0.8781
SRX2248424	leaves	PRJNA348676	24841302	0.9008
SRX2267766	leaves	PRJNA348676	25221068	0.9175
SRX3762111	leaves	PRJNA436824	24913182	0.928
SRX4546511	leaves	PRJNA485392	25189131	0.9022
GSM2327833	leaves	PRJNA344394	24919506	0.939
SRX1761530	leaves	PRJNA321559	1801288	0.8553
SRX1705039	leaves	PRJNA315516	25530271	0.923
GSM1723730	leaves	PRJNA186843	25319654	0.944
GSM2136440	leaves	PRJNA319904	25926685	0.8088
SRX2248518	leaves	PRJNA348676	25884411	0.8683
SRX4546502	leaves	PRJNA485392	25373981	0.8981
SRX4546509	leaves	PRJNA485392	25603978	0.9046
SRX2248449	leaves	PRJNA348676	25431554	0.8697
GSM1723734	leaves	PRJNA186843	25518742	0.9587
SRX1712751	leaves	PRJNA318880	26166188	0.868
GSM2636311	leaves	PRJNA387601	25820360	0.9096
SRX2770578	leaves	PRJNA372418	25296019	0.9098
GSM3195949	leaves	PRJNA476580	25575634	0.9597
GSM2330524	leaves	PRJNA344695	26294147	0.9652
GSM2301232	leaves	PRJNA445392	26100964	0.9216
SRX4508523	leaves	PRJNA484081	25604565	0.8501
SRX2267757	leaves	PRJNA348676	26310185	0.8754
GSM2301227	leaves	PRJNA341576	26337580	0.9028
ERX2612843	leaves	PRJEB26953	26178632	0.9708
GSM2330523	leaves	PRJNA344695	26284670	0.962
SRX1712717	leaves	PRJNA318880	25767468	0.8446
SRX2248430	leaves	PRJNA348676	25298093	0.8496
GSM2453018	leaves	PRJNA360931	26068727	0.9007
GSM2280288	leaves	PRJNA339001	25565087	0.9276
SRX3452650	leaves	PRJNA421355	25829669	0.9159
GSM2636305	leaves	PRJNA387601	25511577	0.8832
GSM2327842	leaves	PRJNA344394	26311207	0.9058
GSM1524150	leaves	PRJNA263595	25725219	0.8022
ERX2612807	leaves	PRJEB26953	25915727	0.9713
GSM2045524	leaves	PRJNA309655	25782418	0.917
SRX1712730	leaves	PRJNA318880	25308796	0.8877
ERX3177571	leaves	PRJEB31094	8236761	0.8932
ERX3177491	leaves	PRJEB31094	8546117	0.8497
ERX3178444	leaves	PRJEB31094	7972610	0.8768
ERX3177819	leaves	PRJEB31094	8925426	0.8503
ERX3177569	leaves	PRJEB31094	8988943	0.8896
SRX1796284	leaves	PRJNA314076	27114340	0.9008
SRX2248517	leaves	PRJNA348676	27102385	0.8584
SRX1712725	leaves	PRJNA318880	27256680	0.8562
SRX1700831	leaves	PRJNA315516	26796081	0.9146
SRX4778934	leaves	PRJNA493902	26889351	0.913
GSM2636297	leaves	PRJNA387601	26670691	0.9376
GSM2263696	leaves	PRJNA338072	26666009	0.8972
SRX1705029	leaves	PRJNA315516	27946326	0.9289
SRX3771484	leaves	PRJNA437291	27648012	0.8584
GSM988488	leaves	PRJNA173214	27322206	0.9032
SRX1714276	leaves	PRJNA318918	27322206	0.9032
SRX5016270	leaves	PRJNA504534	26961137	0.957
SRX3418715	leaves	PRJNA419473	28046588	0.9746
GSM3195932	leaves	PRJNA476580	27225363	0.87
GSM1971449	leaves	PRJNA305890	26698304	0.875
SRX1712710	leaves	PRJNA318880	27078448	0.8002
SRX4508508	leaves	PRJNA484081	26638204	0.8656
SRX1712701	leaves	PRJNA318880	27537704	0.817
SRX4457371	leaves	PRJNA482863	26852933	0.8882
GSM2136295	leaves	PRJNA319904	27458568	0.8052
SRX5016273	leaves	PRJNA504534	28388137	0.9495
GSM3426995	leaves	PRJNA495850	29163172	0.9159
GSM2435560	leaves	PRJNA358395	28356492	0.8943
GSM1618756	leaves	PRJNA276444	28426902	0.8273
SRX384011	leaves	PRJNA224133	29462122	0.8501
SRX4778935	leaves	PRJNA493902	28733332	0.9076
GSM2301213	leaves	PRJNA341576	28519735	0.8812
SRX1881768	leaves	PRJNA324514	29539276	0.909
SRX1712752	leaves	PRJNA318880	28501518	0.8879
GSM2101058	leaves	PRJNA316697	29852377	0.9005
GSM2131132	leaves	PRJNA319370	29491583	0.8349
GSM2263698	leaves	PRJNA338072	28094166	0.8932
GSM2981928	leaves	PRJNA359478	29307331	0.8125
SRX2438621	leaves	PRJNA358395	29518658	0.8896
GSM3063014	leaves	PRJNA445392	29330478	0.9251
GSM3063010	leaves	PRJNA445392	28519735	0.8812
GSM2136313	leaves	PRJNA319904	29785639	0.8173
ERX2612820	leaves	PRJEB26953	28337970	0.9677
GSM3553066	leaves	PRJNA513324	28296364	0.8817
ERX2612855	leaves	PRJEB26953	29196701	0.9609
SRX3771520	leaves	PRJNA437291	28278897	0.8209
GSM1524137	leaves	PRJNA263595	29028244	0.8573
GSM2136326	leaves	PRJNA319904	28889999	0.8
SRX1712704	leaves	PRJNA318880	28348839	0.8336
GSM2136297	leaves	PRJNA319904	29883782	0.8002
GSM2263709	leaves	PRJNA338072	29116018	0.9192
GSM2135924	leaves	PRJNA319904	31968903	0.8051
DRX137649	leaves	PRJDB7233	31654304	0.9354
ERX2874958	leaves	PRJEB29530	30530630	0.9426
GSM2131141	leaves	PRJNA319370	32116858	0.8477
GSM2136239	leaves	PRJNA319904	30751645	0.8107
GSM2301212	leaves	PRJNA341576	30869744	0.8653
SRX1714284	leaves	PRJNA318918	31818102	0.9201
GSM2135987	leaves	PRJNA319904	31337212	0.8764
SRX3505359	leaves	PRJNA427312	31720574	0.8042
GSM2301228	leaves	PRJNA341576	31382809	0.9248
SRX7418522	leaves	PRJNA596617	30753140	0.9362
GSM988498	leaves	PRJNA173214	31123748	0.9138
GSM3063009	leaves	PRJNA445392	30869744	0.8653
SRX4508514	leaves	PRJNA484081	30941620	0.8932
GSM1298731	leaves	PRJNA232621	31400731	0.9458
GSM1971455	leaves	PRJNA305890	31848381	0.8771
SRX5016267	leaves	PRJNA504534	31802756	0.9219
SRX1714290	leaves	PRJNA318918	30578524	0.9028
ERX1188872	leaves	PRJEB11643	31400421	0.8213
GSM2135944	leaves	PRJNA319904	31929329	0.8121
GSM2452498	leaves	PRJNA360866	30556114	0.9097
GSM2932264	leaves	PRJNA429659	30257083	0.9277
GSM1524136	leaves	PRJNA263595	31121939	0.8972
ERX2612804	leaves	PRJEB26953	31319179	0.9332
SRX2009826	leaves	PRJNA325158	30540153	0.9326
GSM2135932	leaves	PRJNA319904	30369505	0.8153
DRX137650	leaves	PRJDB7233	31208647	0.9451
DRX137656	leaves	PRJDB7233	30516015	0.9398
GSM2263702	leaves	PRJNA338072	31081676	0.8993
GSM2135989	leaves	PRJNA319904	31579753	0.8002
GSM2453023	leaves	PRJNA360931	32434391	0.9098
GSM3945670	leaves	PRJNA555093	32438630	0.922
SRX701041	leaves	PRJNA246022	32457526	0.9188
GSM2452998	leaves	PRJNA360931	32422007	0.899
SRX1714277	leaves	PRJNA318918	32890281	0.8973
GSM2136264	leaves	PRJNA319904	32332186	0.8078
GSM1524140	leaves	PRJNA263595	32908475	0.841
GSM2453019	leaves	PRJNA360931	32422162	0.9013
GSM2453009	leaves	PRJNA360931	32385253	0.9134
SRX701061	leaves	PRJNA246022	32688633	0.8913
GSM2303799	leaves	PRJNA342005	35481264	0.9469
GSM2135921	leaves	PRJNA319904	35420837	0.832
SRX2248283	leaves	PRJNA348676	33266892	0.8551
GSM2303801	leaves	PRJNA342005	33407985	0.9403
GSM3426997	leaves	PRJNA495850	33054919	0.9209
GSM2303803	leaves	PRJNA342005	35340438	0.9405
GSM2303802	leaves	PRJNA342005	33263809	0.9386
ERX2874955	leaves	PRJEB29530	35849233	0.9366
GSM2131145	leaves	PRJNA319370	33470636	0.8391
GSM2301214	leaves	PRJNA341576	35130878	0.9045
SRX3719308	leaves	PRJNA434451	35305807	0.9355
SRX3719305	leaves	PRJNA434451	35232082	0.9331
GSM2136033	leaves	PRJNA319904	34704948	0.8027
GSM2101053	leaves	PRJNA316697	34458087	0.8784
ERX350053	leaves	PRJEB5030	33836528	0.8031
GSM1388554	leaves	PRJNA248110	33543399	0.89
SRX7418518	leaves	PRJNA596617	34146319	0.9443
SRX384132	leaves	PRJNA224133	34203855	0.8051
SRX3505356	leaves	PRJNA427312	33472428	0.8118
SRX701046	leaves	PRJNA246022	33804373	0.8771
SRX7418523	leaves	PRJNA596617	34823362	0.9422
SRX7418524	leaves	PRJNA596617	34457183	0.9445
SRX7418525	leaves	PRJNA596617	33843043	0.9429
GSM897686	leaves	PRJNA155427	34586466	0.8226
GSM1298730	leaves	PRJNA232621	33238261	0.9432
GSM2136279	leaves	PRJNA319904	33429922	0.8111
GSM2136262	leaves	PRJNA319904	33381435	0.8142
SRX701057	leaves	PRJNA246022	35549564	0.8362
GSM2136290	leaves	PRJNA319904	33834546	0.8044
DRX137651	leaves	PRJDB7233	33920411	0.9389
DRX137657	leaves	PRJDB7233	35494278	0.9419
GSM2303797	leaves	PRJNA342005	36894976	0.945
GSM2303796	leaves	PRJNA342005	38935337	0.9435
GSM2303798	leaves	PRJNA342005	36852678	0.9464
GSM2136356	leaves	PRJNA319904	36494878	0.8008
DRX137646	leaves	PRJDB7233	36762315	0.9405
SRX384098	leaves	PRJNA224133	36427652	0.8623
GSM2303804	leaves	PRJNA342005	36758280	0.9413
GSM2303806	leaves	PRJNA342005	40554525	0.9428
GSM2303800	leaves	PRJNA342005	37848095	0.945
GSM2136199	leaves	PRJNA319904	36807031	0.8073
GSM1618752	leaves	PRJNA276444	40910533	0.868
GSM3945667	leaves	PRJNA555093	36875552	0.9251
GSM3945677	leaves	PRJNA555093	37633467	0.9286
GSM2101052	leaves	PRJNA316697	37167178	0.8738
ERX350054	leaves	PRJEB5030	37449660	0.8444
SRX3771480	leaves	PRJNA437291	38064931	0.9396
GSM2932272	leaves	PRJNA429659	41056845	0.9324
GSM2135979	leaves	PRJNA319904	37428651	0.8075
SRX1714275	leaves	PRJNA318918	37384089	0.8704
ERX2612849	leaves	PRJEB26953	37639383	0.9
GSM2263723	leaves	PRJNA338071	39291616	0.8131
ERX2612851	leaves	PRJEB26953	37898527	0.9129
SRX2248435	leaves	PRJNA348676	40621087	0.865
GSM1524146	leaves	PRJNA263595	38218052	0.803
GSM2136269	leaves	PRJNA319904	37211080	0.817
ERX2612825	leaves	PRJEB26953	40857417	0.9441
GSM3443235	leaves	PRJNA498076	40885391	0.9087
SRX384078	leaves	PRJNA224133	40973481	0.8432
SRX3452649	leaves	PRJNA421355	41157510	0.9215
SRX3452648	leaves	PRJNA421355	37854388	0.92
GSM2136298	leaves	PRJNA319904	37116473	0.8044
SRX3452644	leaves	PRJNA421355	40674292	0.9189
SRX130149	leaves	PRJNA156671	37013155	0.8368
SRX3389710	leaves	PRJNA416871	37971798	0.964
SRX1881839	leaves	PRJNA324514	36203588	0.9146
GSM2303805	leaves	PRJNA342005	41371092	0.9231
GSM2257311	leaves	PRJNA336058	46486088	0.8381
SRX384090	leaves	PRJNA224133	42871501	0.8585
SRX317194	leaves	PRJNA210297	41873753	0.8583
SRX384012	leaves	PRJNA224133	47011550	0.828
SRX384157	leaves	PRJNA224133	46598768	0.8755
GSM1618759	leaves	PRJNA276444	43362966	0.8683
ERX2874956	leaves	PRJEB29530	41497610	0.9448
ERX2874952	leaves	PRJEB29530	46490098	0.9472
GSM2135913	leaves	PRJNA319904	41988029	0.8273
ERX2612813	leaves	PRJEB26953	42440547	0.9341
GSM2136225	leaves	PRJNA319904	42053694	0.8137
GSM2135749	leaves	PRJNA319904	46222422	0.8353
SRX384037	leaves	PRJNA224133	47048350	0.8627
SRX384031	leaves	PRJNA224133	44608385	0.802
SRX384032	leaves	PRJNA224133	45628612	0.8433
SRX384134	leaves	PRJNA224133	44775888	0.852
GSM2257314	leaves	PRJNA336058	41649855	0.8525
SRX384120	leaves	PRJNA224133	46083271	0.8349
SRX384046	leaves	PRJNA224133	47024535	0.8644
GSM3408861	leaves	PRJNA494179	43301783	0.8635
SRX2839574	leaves	PRJNA342475	43487815	0.839
SRX384114	leaves	PRJNA224133	46090890	0.8791
ERX2612846	leaves	PRJEB26953	42927748	0.9652
SRX384054	leaves	PRJNA224133	43363416	0.8829
ERX2612826	leaves	PRJEB26953	45884498	0.94
SRX384109	leaves	PRJNA224133	43938050	0.8578
GSM2263724	leaves	PRJNA338071	42114812	0.8092
SRX384069	leaves	PRJNA224133	41708126	0.8578
GSM2135947	leaves	PRJNA319904	46104864	0.806
SRX1881841	leaves	PRJNA324514	43221967	0.8688
SRX384178	leaves	PRJNA224133	43797432	0.8192
SRX384075	leaves	PRJNA224133	45569496	0.8011
SRX384171	leaves	PRJNA224133	44291589	0.8327
SRX3290524	leaves	PRJNA414406	41788923	0.8906
ERX2612800	leaves	PRJEB26953	43633011	0.9607
SRX384088	leaves	PRJNA224133	43793514	0.8152
SRX384085	leaves	PRJNA224133	44897918	0.8315
SRX384084	leaves	PRJNA224133	43911865	0.8195
GSM2257313	leaves	PRJNA336058	46441219	0.8447
SRX384082	leaves	PRJNA224133	43825301	0.8282
GSM2257305	leaves	PRJNA336058	46714811	0.9
GSM2257309	leaves	PRJNA336058	42433644	0.8487
SRX384165	leaves	PRJNA224133	46077377	0.8089
SRX384099	leaves	PRJNA224133	48587985	0.8334
GSM2257312	leaves	PRJNA336058	49910739	0.8411
SRX384095	leaves	PRJNA224133	51057135	0.854
SRX384156	leaves	PRJNA224133	48415808	0.8535
SRX384154	leaves	PRJNA224133	51601992	0.827
SRX384151	leaves	PRJNA224133	47357840	0.8233
GSM2981932	leaves	PRJNA359478	49628629	0.8499
GSM2135757	leaves	PRJNA319904	50393857	0.8148
SRX384147	leaves	PRJNA224133	50308036	0.8203
SRX384149	leaves	PRJNA224133	49030804	0.826
ERX2612815	leaves	PRJEB26953	51399671	0.929
SRX384039	leaves	PRJNA224133	47337137	0.8056
SRX384035	leaves	PRJNA224133	48729886	0.8076
GSM2135746	leaves	PRJNA319904	50801841	0.8435
SRX384137	leaves	PRJNA224133	49471221	0.8173
SRX384133	leaves	PRJNA224133	49065698	0.8191
SRX384139	leaves	PRJNA224133	51173486	0.8659
SRX384138	leaves	PRJNA224133	51530757	0.8475
SRX384074	leaves	PRJNA224133	48945764	0.8292
SRX384125	leaves	PRJNA224133	49500820	0.8597
SRX384043	leaves	PRJNA224133	49341503	0.8742
SRX384042	leaves	PRJNA224133	49744668	0.8679
SRX384045	leaves	PRJNA224133	50188107	0.8262
SRX384128	leaves	PRJNA224133	51413844	0.8049
GSM2136151	leaves	PRJNA319904	51117363	0.8156
SRX2839575	leaves	PRJNA342475	50296497	0.8394
SRX384118	leaves	PRJNA224133	49804499	0.8824
SRX384110	leaves	PRJNA224133	48345468	0.8801
ERX2612798	leaves	PRJEB26953	47720164	0.9668
GSM2135884	leaves	PRJNA319904	49839823	0.8395
SRX384059	leaves	PRJNA224133	51451862	0.8796
SRX384050	leaves	PRJNA224133	49036936	0.8774
SRX384056	leaves	PRJNA224133	51884448	0.8511
SRX384057	leaves	PRJNA224133	48973414	0.816
SRX384055	leaves	PRJNA224133	47225252	0.8195
ERX2612822	leaves	PRJEB26953	50734581	0.9625
GSM2135714	leaves	PRJNA319904	48668955	0.8037
SRX384106	leaves	PRJNA224133	51353355	0.8384
GSM2135895	leaves	PRJNA319904	49598545	0.841
SRX384102	leaves	PRJNA224133	48273365	0.8492
SRX384063	leaves	PRJNA224133	48890627	0.8191
SRX384062	leaves	PRJNA224133	48466222	0.8879
GSM2135942	leaves	PRJNA319904	48574268	0.8091
SRX384126	leaves	PRJNA224133	48284136	0.8758
GSM3443236	leaves	PRJNA498076	48055973	0.9122
SRX384079	leaves	PRJNA224133	51533290	0.8303
SRX384173	leaves	PRJNA224133	47062017	0.8275
SRX384172	leaves	PRJNA224133	51805417	0.8178
SRX384175	leaves	PRJNA224133	48855164	0.8758
SRX384174	leaves	PRJNA224133	49873574	0.8701
GSM1524139	leaves	PRJNA263595	51293903	0.9071
SRX384176	leaves	PRJNA224133	51615719	0.8249
ERX2612801	leaves	PRJEB26953	47474846	0.9325
SRX384083	leaves	PRJNA224133	51337883	0.8084
GSM2257304	leaves	PRJNA336058	47487870	0.8865
SRX384162	leaves	PRJNA224133	50153104	0.8363
SRX384163	leaves	PRJNA224133	51451722	0.8777
SRX384166	leaves	PRJNA224133	49968091	0.9016
SRX384164	leaves	PRJNA224133	48122490	0.8546
GSM2136208	leaves	PRJNA319904	63791085	0.8148
SRX384092	leaves	PRJNA224133	56880419	0.8317
SRX384091	leaves	PRJNA224133	52262016	0.8741
GSM2136198	leaves	PRJNA319904	60083904	0.8122
GSM2151151	leaves	PRJNA321410	89596266	0.8831
SRX384018	leaves	PRJNA224133	52327098	0.8727
GSM2131144	leaves	PRJNA319370	53973112	0.8503
SRX384022	leaves	PRJNA224133	54608658	0.8696
GSM2135756	leaves	PRJNA319904	58732616	0.8498
GSM2135755	leaves	PRJNA319904	70303910	0.8127
SRX2771268	leaves	PRJNA384933	74266395	0.9232
GSM2101056	leaves	PRJNA316697	76467095	0.8553
GSM2101057	leaves	PRJNA316697	91827252	0.8317
GSM2101054	leaves	PRJNA316697	68943689	0.8439
SRX384131	leaves	PRJNA224133	61810419	0.8283
SRX384068	leaves	PRJNA224133	52613531	0.8452
SRX4457356	leaves	PRJNA482863	55533427	0.881
GSM1298729	leaves	PRJNA232621	120664495	0.9346
SRX1418190	leaves	PRJNA300851	59213174	0.8412
SRX384129	leaves	PRJNA224133	54023709	0.8376
SRX384111	leaves	PRJNA224133	57343105	0.8159
GSM2135886	leaves	PRJNA319904	83855439	0.8013
GSM2136167	leaves	PRJNA319904	53698902	0.8326
GSM2151150	leaves	PRJNA321410	96789542	0.8768
GSM2932270	leaves	PRJNA429659	58731104	0.918
GSM2932273	leaves	PRJNA429659	58876483	0.933
SRX384150	leaves	PRJNA224133	58506789	0.8196
ERX2612835	leaves	PRJEB26953	52072679	0.9637
SRX1881842	leaves	PRJNA324514	54932616	0.913
GSM2327848	leaves	PRJNA344394	76369418	0.8032
ERX442535	leaves	PRJEB6098	89512866	0.9413
ERX442536	leaves	PRJEB6098	111922191	0.9413
ERX442537	leaves	PRJEB6098	90133365	0.9425
GSM969666	leaves	PRJNA171012	90263755	0.8036
SRX384086	leaves	PRJNA224133	52707767	0.8736
GSM2136217	leaves	PRJNA319904	106076038	0.8019
SRX1012032	leaves	PRJNA281975	170379358	0.8756
SRX1714590	leaves	PRJNA318927	204729821	0.8683
SRX1671195	leaves	PRJNA307616	10713141	0.9299
SRX1700834	leaves	PRJNA315516	9265011	0.9224
SRX1700830	leaves	PRJNA315516	10616837	0.9304
ERX1366482	leaves	PRJEB12877	10826690	0.8371
SRX1700827	leaves	PRJNA315516	10299623	0.9257
GSM1371360	leaves	PRJNA244971	10176088	0.8302
GSM2494068	leaves	PRJNA375099	9057691	0.8409
ERX3177818	leaves	PRJEB31094	9056975	0.8461
GSM1242378	leaves	PRJNA222364	9230738	0.8177
SRX1705135	leaves	PRJNA315516	10470810	0.8652
GSM1193626	leaves	PRJNA213000	9205196	0.8462
GSM2136248	leaves	PRJNA319904	10396688	0.8479
SRX1705126	leaves	PRJNA315516	10312676	0.9174
GSM1971452	leaves	PRJNA305890	10849336	0.8744
SRX1705114	leaves	PRJNA315516	10222208	0.9014
SRX346269	leaves	PRJNA217812	10564426	0.9476
GSM2494102	leaves	PRJNA375099	9059953	0.8302
SRX1705069	leaves	PRJNA315516	10807441	0.8528
SRX1700810	leaves	PRJNA315516	10794389	0.9199
ERX3177566	leaves	PRJEB31094	9151718	0.8868
SRX1704999	leaves	PRJNA315516	10729842	0.8692
ERX3178422	leaves	PRJEB31094	10307786	0.9058
GSM925644	leaves	PRJNA162669	10672024	0.8481
SRX3401239	leaves	PRJNA418322	11340110	0.9454
SRX3401237	leaves	PRJNA418322	11737543	0.9415
SRX1700839	leaves	PRJNA315516	11821480	0.9103
GSM2078395	leaves	PRJNA314105	11173983	0.8517
GSM3566855	leaves	PRJNA515610	10954934	0.8565
GSM2706157	leaves	PRJNA394842	11753232	0.8992
SRX1671149	leaves	PRJNA307616	11872698	0.9364
SRX1700875	leaves	PRJNA315516	11648640	0.8384
SRX1705125	leaves	PRJNA315516	11669771	0.9152
SRX1705048	leaves	PRJNA315516	11816654	0.8778
SRX1700860	leaves	PRJNA315516	11484468	0.9171
GSM1971445	leaves	PRJNA305890	11730709	0.8823
ERX3177610	leaves	PRJEB31094	10925237	0.9091
SRX1547606	leaves	PRJNA309985	11550821	0.9483
SRX1671151	leaves	PRJNA307616	11810507	0.931
SRX1705106	leaves	PRJNA315516	11631032	0.9172
GSM2544559	leaves	PRJNA379803	11204032	0.8566
SRX1705068	leaves	PRJNA315516	11481769	0.9184
SRX1705067	leaves	PRJNA315516	10927865	0.9223
SRX1700816	leaves	PRJNA315516	11839560	0.9178
SRX1700814	leaves	PRJNA315516	11715203	0.9251
GSM2136299	leaves	PRJNA319904	11708654	0.8232
SRX3401241	leaves	PRJNA418322	11594275	0.9491
SRX3401240	leaves	PRJNA418322	11083828	0.9441
GSM2520875	leaves	PRJNA377889	11788211	0.9035
GSM1369669	leaves	PRJNA244662	12175998	0.9456
ERX1268173	leaves	PRJEB12204	12057476	0.8902
SRX1700820	leaves	PRJNA315516	12742331	0.924
SRX1547570	leaves	PRJNA309985	12246478	0.9516
GSM2706154	leaves	PRJNA394842	12562385	0.9052
GSM1881679	leaves	PRJNA295989	12679850	0.9019
ERX3177803	leaves	PRJEB31094	12126491	0.8639
GSM1321703	leaves	PRJNA237334	12215144	0.9113
SRX1700873	leaves	PRJNA315516	12214624	0.9126
GSM2433475	leaves	PRJNA358157	12094670	0.9497
SRX1705049	leaves	PRJNA315516	12135587	0.9325
SRX1700865	leaves	PRJNA315516	12820896	0.9193
GSM3656483	leaves	PRJNA525816	12534343	0.8047
SRX1547834	leaves	PRJNA309985	12382885	0.9542
GSM2433486	leaves	PRJNA358157	12449446	0.9557
SRX1671202	leaves	PRJNA307616	12000000	0.9293
GSM2433476	leaves	PRJNA358157	12644940	0.951
GSM2544544	leaves	PRJNA379803	12724539	0.875
SRX1704994	leaves	PRJNA315516	12685468	0.9149
GSM925646	leaves	PRJNA162669	12474591	0.8391
SRX348476	leaves	PRJNA217812	13255099	0.9428
GSM2544563	leaves	PRJNA379803	13229965	0.883
SRX1700824	leaves	PRJNA315516	13135461	0.9162
ERX3177714	leaves	PRJEB31094	13585122	0.8997
GSM3349377	leaves	PRJNA427202	13016629	0.925
GSM3349378	leaves	PRJNA427202	13077589	0.9292
GSM3349379	leaves	PRJNA427202	12874019	0.9212
GSM2544506	leaves	PRJNA379803	13458077	0.8186
GSM1872388	leaves	PRJNA295091	13482798	0.8839
GSM3553074	leaves	PRJNA513324	13562194	0.8503
GSM3566824	leaves	PRJNA515610	12899528	0.9074
SRX3241541	leaves	PRJNA413057	13402125	0.9331
GSM3566819	leaves	PRJNA515610	13660860	0.9221
GSM2897883	leaves	PRJNA427202	13212002	0.9368
GSM3324324	leaves	PRJNA485134	12854143	0.9525
GSM3290659	leaves	PRJNA481718	12986577	0.859
GSM3349383	leaves	PRJNA427202	13020353	0.9244
GSM2433483	leaves	PRJNA358157	12941112	0.9532
SRX1704988	leaves	PRJNA315516	13027175	0.9203
SRX1700849	leaves	PRJNA315516	13045248	0.9229
SRX1704997	leaves	PRJNA315516	13640607	0.9101
GSM2078401	leaves	PRJNA314105	13684223	0.8554
GSM2090489	leaves	PRJNA315374	14311837	0.8081
SRX1700826	leaves	PRJNA315516	13906383	0.9206
SRX1700825	leaves	PRJNA315516	14288917	0.9197
ERX3177713	leaves	PRJEB31094	13835437	0.9061
GSM3290675	leaves	PRJNA481718	14623925	0.8364
SRX1700854	leaves	PRJNA315516	14118478	0.9064
SRX2248303	leaves	PRJNA348676	13726074	0.8454
SRX1882551	leaves	PRJNA324514	14448564	0.8423
GSM3349376	leaves	PRJNA427202	14317258	0.9262
SRX1705134	leaves	PRJNA315516	14640701	0.9263
ERX1366479	leaves	PRJEB12877	13682531	0.8305
GSM2090494	leaves	PRJNA315374	14151159	0.8121
SRX1700872	leaves	PRJNA315516	14461969	0.9173
SRX1881868	leaves	PRJNA324514	13822746	0.8176
GSM1872394	leaves	PRJNA295091	13851984	0.8831
SRX3241542	leaves	PRJNA413057	13825609	0.9349
GSM1862910	leaves	PRJNA294094	14090993	0.9312
GSM3324327	leaves	PRJNA485134	14497323	0.9528
GSM3349384	leaves	PRJNA427202	13958844	0.9199
GSM2544549	leaves	PRJNA379803	14349632	0.8621
SRX1704990	leaves	PRJNA315516	13704716	0.9172
SRX1705076	leaves	PRJNA315516	14154575	0.9276
GSM3290605	leaves	PRJNA481720	15097200	0.8883
ERX1268176	leaves	PRJEB12204	14762757	0.8985
SRX1700855	leaves	PRJNA315516	15465777	0.922
ERX1104201	leaves	PRJEB10930	15217415	0.9048
SRX3771506	leaves	PRJNA437291	15247207	0.8005
SRX1705115	leaves	PRJNA315516	14665657	0.919
GSM2544513	leaves	PRJNA379803	15268485	0.8088
ERX1366501	leaves	PRJEB12877	14954153	0.8518
ERX1366477	leaves	PRJEB12877	15118726	0.9135
GSM2135806	leaves	PRJNA319904	15169536	0.8204
ERX2258789	leaves	PRJEB23627	14745565	0.8732
SRX1705044	leaves	PRJNA315516	15176566	0.9069
GSM1872396	leaves	PRJNA295091	15302645	0.8812
GSM3290674	leaves	PRJNA481718	14813158	0.8557
SRX1705112	leaves	PRJNA315516	15318053	0.9249
SRX1705113	leaves	PRJNA315516	15085586	0.9154
GSM3566814	leaves	PRJNA515610	15251207	0.9011
GSM3290662	leaves	PRJNA481718	14684422	0.8611
SRX1700815	leaves	PRJNA315516	15271644	0.9282
GSM2078399	leaves	PRJNA314105	15467320	0.8394
GSM2544543	leaves	PRJNA379803	14891858	0.8775
GSM2544545	leaves	PRJNA379803	15020636	0.8558
SRX1705077	leaves	PRJNA315516	15223208	0.9231
SRX1705080	leaves	PRJNA315516	15900290	0.852
SRX1700835	leaves	PRJNA315516	15586001	0.9114
SRX2248595	leaves	PRJNA348676	16177936	0.9177
SRX2248565	leaves	PRJNA348676	16094725	0.9228
GSM3566852	leaves	PRJNA515610	15965708	0.8634
SRX1712755	leaves	PRJNA318880	15663432	0.8893
GSM2544598	leaves	PRJNA379803	15594508	0.888
SRX2248576	leaves	PRJNA348676	16055835	0.9276
SRX1882552	leaves	PRJNA324514	15613330	0.8259
ERX1366503	leaves	PRJEB12877	15632795	0.8719
GSM3146378	leaves	PRJNA472051	15917066	0.8989
GSM2574886	leaves	PRJNA382583	15823439	0.8776
GSM2932250	leaves	PRJNA429659	15915648	0.8836
SRX2248419	leaves	PRJNA348676	16300774	0.9145
SRX1558458	leaves	PRJNA310691	15585404	0.8966
ERX2258799	leaves	PRJEB23627	16000000	0.8866
GSM2425603	leaves	PRJNA357201	16116439	0.9452
ERX1366518	leaves	PRJEB12877	16200446	0.8544
SRX2248321	leaves	PRJNA348676	16350336	0.9076
GSM3146380	leaves	PRJNA472051	15922185	0.8921
GSM3146381	leaves	PRJNA472051	15948735	0.9017
GSM3146386	leaves	PRJNA472051	15945358	0.8993
GSM3146384	leaves	PRJNA472051	15951158	0.8985
GSM3146385	leaves	PRJNA472051	15947837	0.8986
GSM3566821	leaves	PRJNA515610	15556767	0.9067
GSM3566813	leaves	PRJNA515610	15828967	0.9141
GSM2544517	leaves	PRJNA379803	15758739	0.8751
GSM3566804	leaves	PRJNA515610	15959185	0.9106
SRX1705064	leaves	PRJNA315516	16067764	0.9261
ERX1366480	leaves	PRJEB12877	15983825	0.8486

## Sheet: root
Supplemental Table S1. RNA-Seq datasets information of five Arabidopsis tissues
Sample	Tissue	Accession Number	Total Reads	Uniquely Mapped Ratio
SRX5402947	root	PRJNA523600	25180350	0.8745
GSM2209788	root	PRJNA326409	26487613	0.8688
GSM1717035	root	PRJNA287627	26083270	0.8869
GSM1576134	root	PRJNA271499	27057979	0.8431
GSM1881686	root	PRJNA295989	27171233	0.8498
GSM1014130	root	PRJNA176484	26905028	0.8301
GSM1014134	root	PRJNA176484	27129390	0.8722
GSM1954218	root	PRJNA304022	24792329	0.8448
GSM1954214	root	PRJNA304022	24895364	0.8474
GSM1954217	root	PRJNA304022	26773526	0.8574
GSM1954216	root	PRJNA304022	26563500	0.8393
SRX3345224	root	PRJNA412447	25967152	0.8269
GSM1954212	root	PRJNA304022	24832547	0.862
SRX853415	root	PRJNA271927	27210339	0.8818
GSM3243804	root	PRJNA479508	25859563	0.8263
SRX6960118	root	PRJNA576277	25449047	0.9119
GSM2570365	root	PRJNA382136	25429118	0.861
SRX5402935	root	PRJNA523600	26134065	0.8828
SRX5402931	root	PRJNA523600	25575083	0.8662
SRX5402939	root	PRJNA523600	25379411	0.8695
GSM3612827	root	PRJNA523248	24904269	0.8862
GSM3612824	root	PRJNA523248	27438101	0.8685
GSM3612822	root	PRJNA523248	27102227	0.8848
GSM3612821	root	PRJNA523248	24787047	0.8707
SRX853402	root	PRJNA271927	24898527	0.9436
SRX853404	root	PRJNA271927	25844793	0.9304
SRX853405	root	PRJNA271927	26501620	0.816
SRX853407	root	PRJNA271927	24789678	0.9463
GSM1881687	root	PRJNA295989	27345339	0.838
GSM1717013	root	PRJNA287627	26300725	0.935
GSM1717017	root	PRJNA287627	25531103	0.8802
GSM3162569	root	PRJNA473514	27068823	0.9019
SRX4466230	root	PRJNA482933	26000122	0.9115
GSM2570388	root	PRJNA382136	25237343	0.8772
GSM1870033	root	PRJNA295025	25144891	0.946
GSM3374002	root	PRJNA489081	24947175	0.925
DRX064464	root	PRJDB5141	26490574	0.9505
GSM2570393	root	PRJNA382136	27416355	0.8308
GSM1870029	root	PRJNA295025	25484856	0.9322
GSM3373995	root	PRJNA489081	25902480	0.9349
GSM3638244	root	PRJNA525303	25276544	0.9141
GSM3477915	root	PRJNA506000	25558269	0.913
GSM2570406	root	PRJNA382136	25826081	0.8774
SRX853414	root	PRJNA271927	26541404	0.8755
GSM1576567	root	PRJNA271595	27271678	0.8759
GSM1576565	root	PRJNA271595	24742227	0.9011
GSM1279534	root	PRJNA230565	26836208	0.8626
GSM1279536	root	PRJNA230565	25153807	0.8614
GSM4282459	root	PRJNA602947	26569672	0.8428
SRX3383880	root	PRJNA418008	25146991	0.8625
GSM1811249	root	PRJNA289110	25826505	0.8612
SRX5402936	root	PRJNA523600	25332847	0.8855
SRX7582604	root	PRJNA601643	24889562	0.948
GSM1717057	root	PRJNA287627	26410004	0.889
SRX3733825	root	PRJNA435505	26171874	0.8193
GSM2570363	root	PRJNA382136	26814438	0.8019
GSM1811259	root	PRJNA289110	26360974	0.8434
SRX2009840	root	PRJNA325158	25558504	0.9018
SRX2009822	root	PRJNA325158	26280800	0.9032
SRX5402957	root	PRJNA523600	25926289	0.8796
SRX4733741	root	PRJNA492842	25917806	0.8413
SRX2770583	root	PRJNA372425	25006333	0.8697
SRX2310803	root	PRJNA350903	6369657	0.8488
DRX060027	root	PRJDB4993	7149904	0.8659
SRX2367989	root	PRJNA354456	6615326	0.8705
DRX060028	root	PRJDB4993	6609270	0.8701
SRX2367981	root	PRJNA354456	7098725	0.8557
GSM4188513	root	PRJNA591124	5959240	0.8968
GSM4188510	root	PRJNA591124	6589534	0.9189
GSM4188511	root	PRJNA591124	6218344	0.9169
GSM1287168	root	PRJNA231089	5868787	0.8291
GSM3638266	root	PRJNA525303	6836285	0.8543
DRX060034	root	PRJDB4993	6576830	0.8673
DRX060035	root	PRJDB4993	6164424	0.8559
DRX060036	root	PRJDB4993	7368036	0.857
GSM2885244	root	PRJNA422118	6792662	0.8464
SRX2310801	root	PRJNA350903	6594651	0.8542
SRX2511088	root	PRJNA361001	7590830	0.9046
SRX2310804	root	PRJNA350903	6329872	0.8452
GSM4188509	root	PRJNA591124	6311730	0.9038
GSM2885279	root	PRJNA422118	6798277	0.8403
SRX3189240	root	PRJNA407271	6264832	0.9147
GSM3712348	root	PRJNA531169	7225610	0.8132
GSM2885159	root	PRJNA422118	6297218	0.8796
GSM3712342	root	PRJNA531169	6177931	0.9071
ERX534181	root	PRJEB6701	7245439	0.9453
GSM2885145	root	PRJNA422118	7409196	0.824
SRX2737244	root	PRJNA382891	7564818	0.8387
GSM2885235	root	PRJNA422118	6523929	0.8341
SRX092048	root	PRJNA80123	5925048	0.8033
DRX060013	root	PRJDB4993	7570866	0.9174
GSM2885209	root	PRJNA422118	7411064	0.8407
SRX3189200	root	PRJNA407271	7616514	0.915
DRX060022	root	PRJDB4993	6989410	0.8481
GSM2885197	root	PRJNA422118	6993474	0.851
DRX060008	root	PRJDB4993	7223583	0.8353
DRX060004	root	PRJDB4993	7416418	0.8448
DRX060003	root	PRJDB4993	6888369	0.8311
DRX065032	root	PRJDB5175	7187583	0.832
GSM2885280	root	PRJNA422118	6415895	0.8422
GSM3712358	root	PRJNA531169	6408882	0.9098
DRX060019	root	PRJDB4993	6966975	0.8517
GSM2885260	root	PRJNA422118	6783895	0.8363
GSM3712352	root	PRJNA531169	6044654	0.8943
GSM3712353	root	PRJNA531169	6584232	0.8729
GSM2885265	root	PRJNA422118	7032434	0.8403
GSM2885218	root	PRJNA422118	6465000	0.8566
GSM3242708	root	PRJNA478998	30858905	0.8204
GSM3242665	root	PRJNA478998	29509161	0.8968
GSM1881689	root	PRJNA295989	28406683	0.8588
GSM3612830	root	PRJNA523248	27682485	0.8847
GSM1954219	root	PRJNA304022	28616386	0.8595
GSM1954215	root	PRJNA304022	28783570	0.8865
GSM4282498	root	PRJNA602947	30837468	0.848
GSM4282499	root	PRJNA602947	28072201	0.8486
GSM4282493	root	PRJNA602947	31108387	0.8543
SRX853413	root	PRJNA271927	30998492	0.8594
GSM1576125	root	PRJNA271499	29120385	0.8462
GSM1717020	root	PRJNA287627	29011745	0.8824
GSM3612823	root	PRJNA523248	27745000	0.8847
GSM3612829	root	PRJNA523248	28449738	0.8897
GSM3612828	root	PRJNA523248	31782015	0.8535
SRX1547579	root	PRJNA309985	28375776	0.9363
SRX1305344	root	PRJNA297270	29539294	0.8416
GSM4282482	root	PRJNA602947	30429890	0.8343
GSM4282481	root	PRJNA602947	29429715	0.8245
GSM1717018	root	PRJNA287627	28344363	0.8788
GSM3901395	root	PRJNA550141	29614246	0.8523
GSM1717011	root	PRJNA287627	30427875	0.826
GSM1717016	root	PRJNA287627	28915226	0.8822
ERX248587	root	PRJEB1937	31087306	0.8916
GSM3162565	root	PRJNA473514	27528946	0.9218
SRX3345244	root	PRJNA412447	30227468	0.8654
GSM3477934	root	PRJNA506000	31150609	0.8866
GSM3162572	root	PRJNA473514	29291509	0.9062
GSM3242695	root	PRJNA478998	30728685	0.8493
SRX3345258	root	PRJNA412447	28348818	0.8348
ERX1488701	root	PRJEB14092	30382720	0.8658
GSM2570372	root	PRJNA382136	29746542	0.8325
SRX1759236	root	PRJNA321477	28611367	0.8059
SRX2853047	root	PRJNA387926	31013381	0.964
SRX3345254	root	PRJNA412447	31136118	0.8555
SRX2853045	root	PRJNA387926	30529224	0.9649
SRX2853044	root	PRJNA387926	30191358	0.9707
GSM3477922	root	PRJNA506000	27602039	0.9185
GSM1576570	root	PRJNA271595	28679227	0.8726
SRX3345269	root	PRJNA412447	31316276	0.8504
SRX2170067	root	PRJNA343179	31529630	0.8626
SRX2170066	root	PRJNA343179	29062620	0.8393
SRX2170063	root	PRJNA343179	30824958	0.8646
SRX2170062	root	PRJNA343179	31617744	0.8665
SRX2787774	root	PRJNA385669	28139306	0.8964
SRX2170069	root	PRJNA343179	31015384	0.8667
SRX2170068	root	PRJNA343179	30397476	0.8148
SRX7582595	root	PRJNA601643	28180088	0.9514
GSM1279542	root	PRJNA230565	28906759	0.8732
GSM1576568	root	PRJNA271595	28122985	0.8899
GSM4282494	root	PRJNA602947	31281847	0.8512
GSM1576564	root	PRJNA271595	31733339	0.8858
SRX3733839	root	PRJNA435505	27480145	0.8343
SRX3383881	root	PRJNA418008	27885194	0.855
SRX3383884	root	PRJNA418008	31084741	0.877
SRX1977876	root	PRJNA330878	29167732	0.8853
GSM1717059	root	PRJNA287627	31290317	0.9341
GSM1576118	root	PRJNA271499	31357291	0.8192
GSM1717055	root	PRJNA287627	27570708	0.9064
GSM1717056	root	PRJNA287627	27522066	0.8857
GSM1576111	root	PRJNA271499	27977430	0.8243
GSM3477943	root	PRJNA506000	27724003	0.8806
ERX2633660	root	PRJEB27007	31260238	0.9105
GSM1717040	root	PRJNA287627	27822765	0.8669
GSM1576108	root	PRJNA271499	29034397	0.8709
SRX2853042	root	PRJNA387926	29411154	0.9664
GSM1576104	root	PRJNA271499	31165104	0.8656
GSM2570375	root	PRJNA382136	28003667	0.8399
SRX884117	root	PRJNA275820	31752585	0.9072
SRX1759233	root	PRJNA321477	29448997	0.8011
GSM3242706	root	PRJNA478998	34283942	0.9079
GSM3242705	root	PRJNA478998	33551993	0.8369
GSM3242703	root	PRJNA478998	32722063	0.914
GSM3242702	root	PRJNA478998	35297029	0.8311
GSM3242701	root	PRJNA478998	34136563	0.8239
GSM1576130	root	PRJNA271499	35095077	0.8503
GSM3242666	root	PRJNA478998	35331720	0.8923
GSM3242667	root	PRJNA478998	31955287	0.9222
GSM3242660	root	PRJNA478998	36805811	0.9047
GSM1717033	root	PRJNA287627	35600891	0.8241
SRX3733841	root	PRJNA435505	36366322	0.8029
GSM4282495	root	PRJNA602947	34001873	0.8423
GSM4282496	root	PRJNA602947	36267260	0.8513
GSM3477955	root	PRJNA506000	34366243	0.8794
GSM3242670	root	PRJNA478998	34911408	0.9084
ERX3358120	root	PRJEB32665	36142345	0.9368
GSM1717024	root	PRJNA287627	34635716	0.8431
GSM1576124	root	PRJNA271499	34406686	0.8281
GSM4282478	root	PRJNA602947	33243743	0.8369
GSM1576128	root	PRJNA271499	34318514	0.8378
GSM1881683	root	PRJNA295989	36165866	0.8285
GSM1576132	root	PRJNA271499	33976317	0.8502
GSM4282488	root	PRJNA602947	35221665	0.8423
GSM4282486	root	PRJNA602947	35929086	0.8355
GSM1717010	root	PRJNA287627	34042395	0.836
GSM1717015	root	PRJNA287627	33192134	0.8945
GSM3477951	root	PRJNA506000	34280964	0.8852
SRX3345246	root	PRJNA412447	36488721	0.8683
GSM3477933	root	PRJNA506000	34629994	0.8884
GSM1717002	root	PRJNA287627	35571771	0.8761
GSM3242696	root	PRJNA478998	35900563	0.8383
GSM1576126	root	PRJNA271499	36685168	0.8293
GSM4282504	root	PRJNA602947	36069523	0.8034
GSM4282462	root	PRJNA602947	34299687	0.8191
GSM4282465	root	PRJNA602947	36329217	0.8231
GSM4282469	root	PRJNA602947	36146303	0.8339
SRX3345255	root	PRJNA412447	33875620	0.8407
GSM3477949	root	PRJNA506000	33999376	0.8849
GSM3477927	root	PRJNA506000	34204162	0.9126
ERX1488731	root	PRJEB14092	35876039	0.867
SRX525653	root	PRJNA242702	36085049	0.824
GSM4282458	root	PRJNA602947	34098068	0.8155
SRX853398	root	PRJNA271927	35189584	0.941
SRX2170064	root	PRJNA343179	32128059	0.8596
GSM3477919	root	PRJNA506000	34423240	0.9118
ERX2633662	root	PRJEB27007	33777289	0.9142
GSM1939314	root	PRJNA302108	33138145	0.8446
GSM1939312	root	PRJNA302108	32334932	0.854
ERX1488727	root	PRJEB14092	33411646	0.8524
ERX1488720	root	PRJEB14092	34067561	0.8418
ERX1488713	root	PRJEB14092	36638478	0.8495
GSM1576115	root	PRJNA271499	37007319	0.8393
SRX3290521	root	PRJNA414406	33574702	0.8266
SRX2009820	root	PRJNA325158	34655994	0.9001
GSM1717042	root	PRJNA287627	36718156	0.866
GSM1576109	root	PRJNA271499	34194695	0.832
GSM1576105	root	PRJNA271499	33142119	0.8229
GSM1881690	root	PRJNA295989	32091553	0.8367
SRX884118	root	PRJNA275820	31950953	0.9108
SRX884119	root	PRJNA275820	32376845	0.91
SRX884116	root	PRJNA275820	31992092	0.9034
SRX884114	root	PRJNA275820	31937949	0.8914
SRX884111	root	PRJNA275820	32885185	0.9098
SRX884113	root	PRJNA275820	32820670	0.9136
SRX853425	root	PRJNA271927	34977010	0.8685
GSM3242707	root	PRJNA478998	39145359	0.86
GSM3242700	root	PRJNA478998	38296060	0.9304
GSM3242709	root	PRJNA478998	42087784	0.9322
GSM3242664	root	PRJNA478998	37355658	0.9291
GSM3242662	root	PRJNA478998	40523162	0.8916
GSM1881684	root	PRJNA295989	39142815	0.8442
GSM3242668	root	PRJNA478998	42689892	0.884
GSM3242669	root	PRJNA478998	38830640	0.8769
GSM4282472	root	PRJNA602947	38659043	0.8243
GSM4282492	root	PRJNA602947	42508456	0.8586
GSM1939315	root	PRJNA302108	37861017	0.8574
GSM3242673	root	PRJNA478998	40065765	0.9382
GSM3242671	root	PRJNA478998	41379326	0.9055
GSM3477957	root	PRJNA506000	42619185	0.8868
ERX2633632	root	PRJEB27007	38752980	0.8861
GSM4282479	root	PRJNA602947	38387309	0.826
SRX501696	root	PRJNA242702	37410954	0.8363
SRX3345233	root	PRJNA412447	39258649	0.8289
SRX3345230	root	PRJNA412447	37217139	0.8525
GSM3477954	root	PRJNA506000	42077613	0.8886
GSM3477967	root	PRJNA506000	39451317	0.9012
SRX3223541	root	PRJNA407426	41652764	0.9376
SRX5576226	root	PRJNA526801	40151406	0.8095
GSM3242663	root	PRJNA478998	41500101	0.8726
GSM1576093	root	PRJNA271499	38511809	0.8081
GSM3477950	root	PRJNA506000	37346964	0.8853
GSM4282485	root	PRJNA602947	41682604	0.8466
GSM3242697	root	PRJNA478998	37490540	0.9098
GSM4282484	root	PRJNA602947	37444783	0.844
GSM4282502	root	PRJNA602947	42052430	0.8314
GSM3477942	root	PRJNA506000	39781947	0.9107
SRX3345250	root	PRJNA412447	39776292	0.8454
SRX3489859	root	PRJNA419930	41616678	0.8676
SRX2245149	root	PRJNA348402	37207981	0.874
GSM4282457	root	PRJNA602947	38794928	0.8073
GSM4282451	root	PRJNA602947	39337960	0.8035
GSM4282452	root	PRJNA602947	39078601	0.826
GSM4282453	root	PRJNA602947	39190948	0.8196
SRX3345266	root	PRJNA412447	39896335	0.8711
GSM3477914	root	PRJNA506000	38238436	0.9116
GSM2114480	root	PRJNA318266	42647529	0.918
GSM1279538	root	PRJNA230565	40845455	0.8665
GSM1939317	root	PRJNA302108	41335507	0.8562
GSM1939313	root	PRJNA302108	37836429	0.8566
ERX1488725	root	PRJEB14092	37226377	0.8512
SRX1977961	root	PRJNA330878	38507635	0.8389
GSM1576117	root	PRJNA271499	41522782	0.8387
GSM2114479	root	PRJNA318266	42877056	0.9073
ERX1488696	root	PRJEB14092	37178848	0.8727
ERX1488707	root	PRJEB14092	42921704	0.9063
SRX2009828	root	PRJNA325158	39632761	0.9175
ERX1488703	root	PRJEB14092	37651294	0.8661
GSM1717041	root	PRJNA287627	39856718	0.8645
GSM1717046	root	PRJNA287627	40802776	0.8657
GSM3242659	root	PRJNA478998	39791880	0.8904
GSM1576100	root	PRJNA271499	37640099	0.8154
GSM2570359	root	PRJNA382136	92313137	0.8063
GSM3242661	root	PRJNA478998	46566919	0.9302
GSM1514879	root	PRJNA262177	64404423	0.8431
GSM1514878	root	PRJNA262177	72149160	0.8202
SRX3345222	root	PRJNA412447	47520213	0.8237
SRX3345223	root	PRJNA412447	53524050	0.8228
SRX3345225	root	PRJNA412447	92240471	0.8168
SRX3345226	root	PRJNA412447	52724317	0.8162
SRX3345249	root	PRJNA412447	45149401	0.8467
GSM3477972	root	PRJNA506000	49222245	0.8966
GSM2570361	root	PRJNA382136	50618666	0.8325
SRX3223539	root	PRJNA407426	48785130	0.8555
SRX485653	root	PRJNA241054	51396099	0.8779
SRX3345239	root	PRJNA412447	48400523	0.8384
SRX3345238	root	PRJNA412447	62776181	0.8378
SRX3345237	root	PRJNA412447	63246648	0.8389
SRX3345232	root	PRJNA412447	60149381	0.8516
GSM3477969	root	PRJNA506000	51164315	0.8992
GSM3477960	root	PRJNA506000	46367294	0.8776
GSM3901397	root	PRJNA550141	53934020	0.8156
SRX525649	root	PRJNA242702	45316522	0.8263
GSM3477953	root	PRJNA506000	43391904	0.8895
SRX3345247	root	PRJNA412447	52824789	0.8454
SRX3345245	root	PRJNA412447	45213725	0.8641
GSM3477932	root	PRJNA506000	44600255	0.8924
GSM3477946	root	PRJNA506000	100172227	0.8915
GSM3477948	root	PRJNA506000	43976576	0.8952
GSM4282456	root	PRJNA602947	43695117	0.8171
SRX3345268	root	PRJNA412447	54601520	0.8484
SRX3345265	root	PRJNA412447	52553273	0.8643
SRX3345261	root	PRJNA412447	95694055	0.8449
SRX3345262	root	PRJNA412447	82615161	0.8473
SRX3345263	root	PRJNA412447	48394757	0.8711
SRX2170065	root	PRJNA343179	89110808	0.9151
GSM3477916	root	PRJNA506000	52852859	0.8903
SRX2787773	root	PRJNA385669	76923397	0.8635
GSM2114481	root	PRJNA318266	44815235	0.8782
GSM3477947	root	PRJNA506000	56579981	0.8869
GSM3638232	root	PRJNA525303	47037136	0.9079
ERX3467490	root	PRJEB33596	48509529	0.8689
ERX3467491	root	PRJEB33596	49562070	0.8576
ERX3467492	root	PRJEB33596	51513197	0.8824
ERX3467493	root	PRJEB33596	49802634	0.8677
ERX3467494	root	PRJEB33596	49931830	0.881
ERX3467495	root	PRJEB33596	52892897	0.8641
ERX3467496	root	PRJEB33596	49170834	0.8436
ERX3467497	root	PRJEB33596	48739239	0.8583
GSM2570360	root	PRJNA382136	66809362	0.8356
GSM2803878	root	PRJNA413141	73770047	0.896
GSM2803874	root	PRJNA413141	54639321	0.9003
GSM2803876	root	PRJNA413141	67937248	0.8982
GSM3490690	root	PRJNA507252	105491683	0.8246
GSM3490691	root	PRJNA507252	109683199	0.8298
DRX014482	root	PRJDB1593	163269003	0.9293
DRX014481	root	PRJDB1593	95012910	0.8982
DRX014484	root	PRJDB1593	109750057	0.9298
DRX014485	root	PRJDB1593	167993289	0.9242
GSM2209790	root	PRJNA326409	51267890	0.8876
GSM2863572	root	PRJNA419538	43029554	0.81
SRX3345256	root	PRJNA412447	80648800	0.8526
GSM3484755	root	PRJNA506260	45259397	0.9018
GSM3484756	root	PRJNA506260	43450862	0.8964
SRX3345264	root	PRJNA412447	204867084	0.8434
DRX014483	root	PRJDB1593	182427758	0.9305
SRX2988238	root	PRJNA393380	253756458	0.8819
GSM3490689	root	PRJNA507252	189337914	0.8427
SRX1511008	root	PRJNA307357	217527981	0.9499
GSM3638270	root	PRJNA525303	3421517	0.9122
GSM3638277	root	PRJNA525303	3369124	0.9418
GSM3712349	root	PRJNA531169	2643440	0.9115
GSM3712346	root	PRJNA531169	3521481	0.8138
GSM3712341	root	PRJNA531169	3110795	0.9059
SRX2367983	root	PRJNA354456	5054859	0.8386
GSM3638265	root	PRJNA525303	3181832	0.9146
GSM1921619	root	PRJNA300543	1160566	0.8107
GSM2885248	root	PRJNA422118	5309207	0.835
GSM2885245	root	PRJNA422118	3368487	0.8452
GSM2885240	root	PRJNA422118	5241240	0.8319
DRX099518	root	PRJDB6370	3990947	0.9492
DRX099517	root	PRJDB6370	3249209	0.9453
GSM2885150	root	PRJNA422118	4970111	0.8084
GSM2885272	root	PRJNA422118	5259027	0.8311
GSM1921693	root	PRJNA300543	1528939	0.8355
SRX2367982	root	PRJNA354456	5220914	0.8636
GSM2885223	root	PRJNA422118	5723674	0.8539
GSM4101897	root	PRJNA575031	3343803	0.951
GSM2885228	root	PRJNA422118	4298525	0.8322
GSM1921647	root	PRJNA300543	1456371	0.801
GSM2885236	root	PRJNA422118	5466354	0.8406
GSM2885239	root	PRJNA422118	4756670	0.8093
GSM1921659	root	PRJNA300543	1479623	0.8132
GSM2885200	root	PRJNA422118	3641818	0.8129
GSM1921652	root	PRJNA300543	1635649	0.8113
GSM2885199	root	PRJNA422118	5134975	0.8698
GSM3712338	root	PRJNA531169	3929601	0.8882
GSM3638293	root	PRJNA525303	2692456	0.9404
GSM3638294	root	PRJNA525303	3140098	0.9427
GSM2885212	root	PRJNA422118	3974611	0.8514
GSM1383670	root	PRJNA246543	3741017	0.8716
GSM1383673	root	PRJNA246543	3379936	0.9061
GSM1383672	root	PRJNA246543	3662664	0.919
GSM2885281	root	PRJNA422118	3632613	0.8535
DRX099525	root	PRJDB6370	3718709	0.9484
DRX099522	root	PRJDB6370	4085254	0.9469
DRX099523	root	PRJDB6370	3382899	0.9526
DRX099520	root	PRJDB6370	3019484	0.9468
DRX099521	root	PRJDB6370	3590038	0.9524
GSM3638282	root	PRJNA525303	1237219	0.8918
GSM3638280	root	PRJNA525303	2606249	0.9425
GSM3712359	root	PRJNA531169	5459294	0.8954
GSM3712354	root	PRJNA531169	4816961	0.8247
GSM3712350	root	PRJNA531169	4959889	0.9032
GSM3712351	root	PRJNA531169	3287461	0.8587
GSM2885297	root	PRJNA422118	5448609	0.8575
GSM4404116	root	PRJNA611622	9625890	0.9232
DRX060021	root	PRJDB4993	8079907	0.8505
DRX060020	root	PRJDB4993	7727172	0.8501
GSM2885270	root	PRJNA422118	8064420	0.835
SRX3345227	root	PRJNA412447	9616504	0.8166
SRX2367853	root	PRJNA354456	7951355	0.8351
GSM1864974	root	PRJNA294313	8867349	0.8425
DRX060037	root	PRJDB4993	8218828	0.8592
DRX060032	root	PRJDB4993	8420678	0.8486
GSM4404119	root	PRJNA611622	9073127	0.9325
GSM4404118	root	PRJNA611622	10075240	0.9356
GSM2885247	root	PRJNA422118	8173580	0.8417
GSM1864969	root	PRJNA294313	10023333	0.9334
GSM1864968	root	PRJNA294313	10111041	0.8735
GSM1864962	root	PRJNA294313	7908354	0.8914
GSM1864966	root	PRJNA294313	8269285	0.868
GSM1864965	root	PRJNA294313	9761873	0.9332
SRX2367915	root	PRJNA354456	10238876	0.8372
GSM4101892	root	PRJNA575031	8263683	0.9151
GSM4101893	root	PRJNA575031	8601275	0.8742
GSM2885296	root	PRJNA422118	7895985	0.8683
SRX2737243	root	PRJNA382891	8646019	0.8057
DRX060018	root	PRJDB4993	7843067	0.8501
GSM1576569	root	PRJNA271595	8878132	0.8151
GSM1576566	root	PRJNA271595	9800352	0.8114
SRX3189202	root	PRJNA407271	8409382	0.9058
GSM1576563	root	PRJNA271595	9293330	0.8086
GSM2090470	root	PRJNA315374	9145383	0.819
GSM3638230	root	PRJNA525303	9106908	0.9146
GSM3638231	root	PRJNA525303	9568449	0.9141
GSM3665928	root	PRJNA526623	9633204	0.822
DRX065031	root	PRJDB5175	8805636	0.8017
SRX2511082	root	PRJNA361001	8949547	0.935
SRX2511083	root	PRJNA361001	9264874	0.9388
GSM2885283	root	PRJNA422118	9690205	0.8577
SRX2511087	root	PRJNA361001	8915714	0.9463
SRX2511084	root	PRJNA361001	9058870	0.9404
SRX2511092	root	PRJNA361001	8122973	0.9246
GSM3665930	root	PRJNA526623	9588110	0.818
GSM1053065	root	PRJNA183793	8703502	0.8336
GSM3712355	root	PRJNA531169	8489777	0.8859
DRX060012	root	PRJDB4993	8028261	0.917
SRX2511091	root	PRJNA361001	8401131	0.9389
SRX2511090	root	PRJNA361001	9197975	0.9307
GSM2885295	root	PRJNA422118	7808682	0.8488
SRX5541750	root	PRJNA513125	12215661	0.8857
SRX1426413	root	PRJNA301745	12409777	0.898
SRX1426412	root	PRJNA301745	12269091	0.9239
SRX1547586	root	PRJNA309985	11247852	0.9537
GSM1936705	root	PRJNA301684	12003451	0.8906
GSM4404117	root	PRJNA611622	11131218	0.9338
DRX158877	root	PRJDB7911	12058979	0.8405
GSM4101882	root	PRJNA575031	12404824	0.9492
GSM2090484	root	PRJNA315374	11654044	0.8232
GSM2809940	root	PRJNA414125	12304644	0.8421
DRX158864	root	PRJDB7911	10478910	0.8542
GSM4101885	root	PRJNA575031	11645096	0.8984
GSM1864963	root	PRJNA294313	11140040	0.9443
GSM1864961	root	PRJNA294313	11177980	0.9264
GSM1864960	root	PRJNA294313	11104077	0.9286
GSM1864967	root	PRJNA294313	10267995	0.9428
GSM3464520	root	PRJNA504761	12379686	0.9016
GSM1864964	root	PRJNA294313	11891142	0.8955
ERX3140331	root	PRJEB30899	11668914	0.8597
ERX3140335	root	PRJEB30899	11577437	0.854
ERX3140334	root	PRJEB30899	11739090	0.8708
SRX6711765	root	PRJNA560149	10317502	0.8031
GSM2090485	root	PRJNA315374	11510118	0.8215
ERX3139145	root	PRJEB30870	12178050	0.8749
SRX1977939	root	PRJNA330878	11562608	0.8872
SRX1977937	root	PRJNA330878	11067152	0.8703
SRX1547846	root	PRJNA309985	11650759	0.9368
GSM1864956	root	PRJNA294313	11990210	0.9218
SRX1547843	root	PRJNA309985	10868006	0.926
SRX2520760	root	PRJNA368967	10983939	0.8052
GSM3665904	root	PRJNA526623	10397220	0.8165
SRX6422631	root	PRJNA553518	11146864	0.9631
SRX6422632	root	PRJNA553518	11158578	0.9631
SRX6422633	root	PRJNA553518	11210706	0.944
SRX6422634	root	PRJNA553518	11214012	0.944
SRX6422635	root	PRJNA553518	11208500	0.9645
SRX6422636	root	PRJNA553518	11216089	0.9647
GSM2885232	root	PRJNA422118	11561960	0.8304
GSM1864959	root	PRJNA294313	11089561	0.9394
SRX092049	root	PRJNA80123	11426967	0.8176
GSM2090462	root	PRJNA315374	11955768	0.8226
GSM3464522	root	PRJNA504761	11713053	0.9021
SRX6422629	root	PRJNA553518	11236923	0.964
ERX534171	root	PRJEB6701	10820919	0.9366
GSM1939316	root	PRJNA302108	12010127	0.8009
GSM2200239	root	PRJNA325672	12083609	0.8922
GSM2090475	root	PRJNA315374	11899136	0.8152
GSM3665924	root	PRJNA526623	11425315	0.8141
GSM2698350	root	PRJNA393559	11909596	0.9205
GSM2698351	root	PRJNA393559	11785654	0.9156
SRX4062719	root	PRJNA470732	12213582	0.9421
GSM2885287	root	PRJNA422118	10977458	0.8537
GSM2200240	root	PRJNA325672	11915649	0.8563
DRX158858	root	PRJDB7911	11638394	0.8287
GSM1864952	root	PRJNA294313	11432823	0.9274
GSM1864953	root	PRJNA294313	10924107	0.9251
ERX3140342	root	PRJEB30899	12168124	0.8504
GSM2698349	root	PRJNA393559	12189120	0.902
GSM2698348	root	PRJNA393559	11743391	0.9166
GSM1864955	root	PRJNA294313	10576292	0.9378
ERX3140348	root	PRJEB30899	12202657	0.8641
GSM2698346	root	PRJNA393559	11816147	0.9233
GSM2090459	root	PRJNA315374	11184165	0.8134
SRX4062745	root	PRJNA470732	13043975	0.9045
SRX1547584	root	PRJNA309985	13574484	0.9135
ERX3140353	root	PRJEB30899	14652681	0.8226
SRX1547588	root	PRJNA309985	14008269	0.945
GSM2028164	root	PRJNA308080	13381425	0.9372
GSM2810587	root	PRJNA545515	13570817	0.8081
GSM1279548	root	PRJNA230565	13765385	0.8179
SRX4062734	root	PRJNA470732	12977581	0.9324
SRX4062731	root	PRJNA470732	13358482	0.9211
GSM1279545	root	PRJNA230565	12608978	0.8711
SRX1719798	root	PRJNA319138	12958426	0.9148
SRX5541747	root	PRJNA513125	14645668	0.8884
SRX1977958	root	PRJNA330878	13449678	0.8921
GSM3638269	root	PRJNA525303	13247740	0.9174
GSM1936706	root	PRJNA301684	12905998	0.9004
ERX3139139	root	PRJEB30870	13478351	0.8706
ERX3139138	root	PRJEB30870	14582382	0.8866
ERX3139137	root	PRJEB30870	13232371	0.8728
GSM2809942	root	PRJNA414125	12850332	0.8517
ERX3139132	root	PRJEB30870	14348300	0.876
DRX158869	root	PRJDB7911	14027978	0.8163
SRX1977947	root	PRJNA330878	14596329	0.8893
DRX158863	root	PRJDB7911	14730114	0.9231
GSM2809941	root	PRJNA414125	14507947	0.8668
SRX4062687	root	PRJNA470732	14080818	0.9256
SRX1977922	root	PRJNA330878	13574520	0.887
ERX3140333	root	PRJEB30899	14308193	0.8215
ERX3140337	root	PRJEB30899	14389808	0.861
ERX3140339	root	PRJEB30899	13293767	0.8495
ERX3140338	root	PRJEB30899	12950476	0.8587
GSM3477958	root	PRJNA506000	13073711	0.8746
ERX3139141	root	PRJEB30870	14618971	0.8786
DRX158872	root	PRJDB7911	13937237	0.9243
GSM2810591	root	PRJNA545515	14158433	0.8
SRX2414381	root	PRJNA356998	13816193	0.8587
GSM3464519	root	PRJNA504761	12631522	0.9066
SRX1977936	root	PRJNA330878	13978309	0.8963
GSM1936710	root	PRJNA301684	14389763	0.8901
GSM1936711	root	PRJNA301684	14443961	0.9008
GSM4101890	root	PRJNA575031	12649918	0.9384
SRX1547595	root	PRJNA309985	14719496	0.9407
GSM3665908	root	PRJNA526623	12757730	0.8163
SRX4062669	root	PRJNA470732	14429040	0.9103
SRX4062668	root	PRJNA470732	14500818	0.9417
ERX3140347	root	PRJEB30899	14262704	0.8277
SRX4062772	root	PRJNA470732	14627205	0.9394
SRX4062771	root	PRJNA470732	14582291	0.9137
SRX1547841	root	PRJNA309985	14390916	0.9492
GSM3665911	root	PRJNA526623	12792456	0.8188
ERX534179	root	PRJEB6701	13675597	0.9284
ERX534175	root	PRJEB6701	12679579	0.9265
GSM1279537	root	PRJNA230565	13263920	0.8606
SRX3345275	root	PRJNA412447	12911660	0.8448
GSM1279546	root	PRJNA230565	14172032	0.8156
SRX4062703	root	PRJNA470732	14516946	0.9431
SRX4062700	root	PRJNA470732	13767581	0.9428
GSM2200237	root	PRJNA325672	12696286	0.8936
SRX1977878	root	PRJNA330878	12653501	0.886
DRX139784	root	PRJDB7349	12543561	0.8713
DRX139780	root	PRJDB7349	13369305	0.855
SRX1977874	root	PRJNA330878	14510682	0.9051
GSM2698352	root	PRJNA393559	12508862	0.9169
SRX2511081	root	PRJNA361001	13012500	0.8894
SRX4062710	root	PRJNA470732	14283201	0.9426
SRX1547590	root	PRJNA309985	14261298	0.9302
ERX3140343	root	PRJEB30899	12698711	0.8475
GSM2698345	root	PRJNA393559	12566470	0.9023
SRX4062721	root	PRJNA470732	14485364	0.9426
GSM1279550	root	PRJNA230565	14101718	0.8182
SRX1977892	root	PRJNA330878	15717906	0.8795
SRX1977899	root	PRJNA330878	15654737	0.8934
GSM1279544	root	PRJNA230565	14910550	0.8693
SRX4062739	root	PRJNA470732	15474439	0.9408
SRX4062738	root	PRJNA470732	15397906	0.9411
SRX4062751	root	PRJNA470732	14899385	0.9412
SRX4062699	root	PRJNA470732	16166799	0.9395
SRX4062755	root	PRJNA470732	15006044	0.9395
SRX1977884	root	PRJNA330878	16399037	0.8901
SRX4062756	root	PRJNA470732	16045729	0.9413
SRX1977953	root	PRJNA330878	16511903	0.8978
SRX4062694	root	PRJNA470732	15349450	0.9315
SRX5541749	root	PRJNA513125	15143766	0.891
ERX3139133	root	PRJEB30870	15515114	0.8637
SRX6711776	root	PRJNA560149	15846696	0.8477
SRX4062685	root	PRJNA470732	14984452	0.9407
SRX4062683	root	PRJNA470732	15599778	0.938
SRX4062682	root	PRJNA470732	15221170	0.9346
SRX1716761	root	PRJNA319138	15805619	0.9184
ERX3140332	root	PRJEB30899	15358270	0.8675
GSM2809937	root	PRJNA414125	16216036	0.8647
ERX3139142	root	PRJEB30870	16257469	0.888
ERX3139140	root	PRJEB30870	15769261	0.8827
DRX158871	root	PRJDB7911	15125526	0.9008
SRX1719593	root	PRJNA319138	15805619	0.9184
SRX4062678	root	PRJNA470732	15843031	0.9175
GSM3511861	root	PRJNA509920	15298551	0.9177
GSM2570411	root	PRJNA382136	16136126	0.871
SRX1977906	root	PRJNA330878	14924315	0.8797
GSM2561486	root	PRJNA381354	16452037	0.9164
ERX2633673	root	PRJEB27007	16434493	0.9121
SRX2520765	root	PRJNA368967	15224698	0.8114
GSM2570394	root	PRJNA382136	15592628	0.848
GSM4101887	root	PRJNA575031	16360188	0.9328
GSM2570392	root	PRJNA382136	16098216	0.8292
SRX1977886	root	PRJNA330878	16527707	0.8803
SRX1977917	root	PRJNA330878	15035518	0.896
SRX4062653	root	PRJNA470732	15801294	0.9392
GSM2570409	root	PRJNA382136	15056391	0.8202
ERX2633667	root	PRJEB27007	16377794	0.9264
SRX1977875	root	PRJNA330878	16010344	0.8935
SRX661208	root	PRJNA256121	15813654	0.8149
SRX4062704	root	PRJNA470732	15260989	0.9421
SRX4062705	root	PRJNA470732	15744940	0.9413
SRX4062701	root	PRJNA470732	15428910	0.9416
ERX2633651	root	PRJEB27007	16492425	0.9182
DRX139781	root	PRJDB7349	15081713	0.8628
SRX1977872	root	PRJNA330878	15364587	0.8963
SRX1547837	root	PRJNA309985	15435676	0.9259
SRX1547835	root	PRJNA309985	14972970	0.9398
SRX1977911	root	PRJNA330878	14894369	0.8985
SRX1977957	root	PRJNA330878	15336914	0.8932
SRX1977954	root	PRJNA330878	16508466	0.8877
SRX1719411	root	PRJNA319138	15942840	0.923
GSM1936694	root	PRJNA301684	15623785	0.9222
GSM1936697	root	PRJNA301684	16279027	0.9337
SRX4062726	root	PRJNA470732	14993861	0.937
SRX4062728	root	PRJNA470732	16254966	0.9411
GSM1279551	root	PRJNA230565	15155510	0.8155
GSM2209786	root	PRJNA326409	18016715	0.8738
SRX1977902	root	PRJNA330878	16652145	0.8848
ERX2633633	root	PRJEB27007	16610148	0.9124
ERX2633630	root	PRJEB27007	17690712	0.8118
GSM1936708	root	PRJNA301684	16833301	0.8901
ERX2633636	root	PRJEB27007	17903074	0.851
ERX2633637	root	PRJEB27007	17404462	0.8347
SRX1977948	root	PRJNA330878	16818555	0.8987
GSM2809954	root	PRJNA414125	17342409	0.8894
SRX1977881	root	PRJNA330878	17757200	0.895
ERX2633626	root	PRJEB27007	17365927	0.8532
SRX3345236	root	PRJNA412447	17783576	0.8227
ERX3139134	root	PRJEB30870	16662173	0.8137
GSM2809947	root	PRJNA414125	17580486	0.8808
SRX4062761	root	PRJNA470732	17171780	0.9141
SRX4062684	root	PRJNA470732	16868068	0.9138
SRX1977923	root	PRJNA330878	16950740	0.828
GSM3100856	root	PRJNA450539	17701739	0.9229
GSM2810595	root	PRJNA545515	16951660	0.803
SRX1977933	root	PRJNA330878	17541353	0.8844
SRX3300489	root	PRJNA415015	16659511	0.8825
SRX3300506	root	PRJNA415015	17925141	0.8741
SRX4062662	root	PRJNA470732	16655980	0.9438
GSM2561488	root	PRJNA381354	17342033	0.9028
SRX2520763	root	PRJNA368967	16605888	0.81
GSM4101886	root	PRJNA575031	16576023	0.9437
GSM3638243	root	PRJNA525303	17778113	0.9112
GSM3638241	root	PRJNA525303	18144436	0.9154
SRX3345260	root	PRJNA412447	17888159	0.8458
SRX1977916	root	PRJNA330878	16755197	0.8943
ERX2633665	root	PRJEB27007	17776517	0.9178
SRX4062658	root	PRJNA470732	17912734	0.9152
SRX4062659	root	PRJNA470732	16737421	0.9401
SRX1977919	root	PRJNA330878	17199527	0.8837
SRX3345273	root	PRJNA412447	16698297	0.8259
ERX2633650	root	PRJEB27007	18062916	0.9182
SRX1977880	root	PRJNA330878	17062087	0.8886
SRX1977871	root	PRJNA330878	16764959	0.8963
GSM2209791	root	PRJNA326409	17144977	0.8866
ERX2633649	root	PRJEB27007	17967377	0.919
GSM1936699	root	PRJNA301684	17875022	0.9031
GSM2863573	root	PRJNA419538	16671590	0.811
GSM1936696	root	PRJNA301684	16588692	0.9289
SRX4062720	root	PRJNA470732	16785852	0.939
SRX5541751	root	PRJNA513125	19227483	0.9
SRX1977940	root	PRJNA330878	19162836	0.8621
DRX064467	root	PRJDB5141	19773879	0.9522
DRX064463	root	PRJDB5141	20974220	0.9185
GSM2809956	root	PRJNA414125	18247963	0.8854
GSM1936700	root	PRJNA301684	18800496	0.9303
SRX1977887	root	PRJNA330878	18460905	0.8807
GSM2809949	root	PRJNA414125	18801396	0.8811
ERX2633628	root	PRJEB27007	20347081	0.9032
SRX3445269	root	PRJNA421154	20920636	0.8802
DRX064472	root	PRJDB5141	20475949	0.949
DRX064473	root	PRJDB5141	20339797	0.9524
DRX064474	root	PRJDB5141	18740319	0.9481
GSM1507958	root	PRJNA261433	18152987	0.8144
DRX064476	root	PRJDB5141	20090585	0.952
GSM2809946	root	PRJNA414125	19317061	0.8693
GSM3901394	root	PRJNA550141	19551510	0.8771
GSM3638253	root	PRJNA525303	20739162	0.8536
ERX2633645	root	PRJEB27007	18153771	0.9144
SRX2520761	root	PRJNA368967	19428119	0.8113
GSM3100858	root	PRJNA450539	18858467	0.8942
GSM3100855	root	PRJNA450539	20334500	0.8762
SRX3445272	root	PRJNA421154	18632486	0.8628
GSM2570386	root	PRJNA382136	20046298	0.8815
SRX3300485	root	PRJNA415015	18218719	0.8861
GSM2570412	root	PRJNA382136	18827583	0.8663
GSM2570413	root	PRJNA382136	18296699	0.841
GSM2570410	root	PRJNA382136	18157669	0.8631
SRX1977907	root	PRJNA330878	18600155	0.884
SRX3445263	root	PRJNA421154	18565907	0.9148
SRX3445262	root	PRJNA421154	20046597	0.9207
SRX3445267	root	PRJNA421154	19339368	0.8613
SRX3445266	root	PRJNA421154	19230312	0.8376
GSM2570396	root	PRJNA382136	19312312	0.8442
GSM3638242	root	PRJNA525303	19543751	0.9144
SRX3345267	root	PRJNA412447	19654907	0.8506
GSM2570402	root	PRJNA382136	20027595	0.8332
ERX2633669	root	PRJEB27007	18310169	0.9222
SRX3445259	root	PRJNA421154	20454284	0.9134
SRX4733744	root	PRJNA492842	20905344	0.8662
SRX4062730	root	PRJNA470732	18511226	0.9179
ERX2633663	root	PRJEB27007	19954358	0.8376
SRX7582593	root	PRJNA601643	20955822	0.9094
GSM1279539	root	PRJNA230565	18731518	0.8659
GSM3138458	root	PRJNA470669	19701254	0.9271
SRX3345274	root	PRJNA412447	18658645	0.8411
SRX4062707	root	PRJNA470732	18394050	0.9417
ERX2633653	root	PRJEB27007	20115215	0.9218
ERX2633654	root	PRJEB27007	19816282	0.8996
ERX2633656	root	PRJEB27007	19642167	0.8607
SRX1977870	root	PRJNA330878	19979371	0.9027
GSM2570408	root	PRJNA382136	20241744	0.8218
SRX4062715	root	PRJNA470732	18979894	0.9134
SRX4062711	root	PRJNA470732	20745000	0.9177
ERX2633647	root	PRJEB27007	20113389	0.8882
ERX2633646	root	PRJEB27007	20735002	0.9072
GSM2209792	root	PRJNA326409	19497946	0.8757
ERX2770898	root	PRJEB14117	19705885	0.8009
GSM3638289	root	PRJNA525303	19676022	0.9177
SRX1977956	root	PRJNA330878	19177540	0.8975
DRX064459	root	PRJDB5141	19547010	0.9215
DRX064453	root	PRJDB5141	19143287	0.929
SRX3345219	root	PRJNA412447	20680170	0.8586
GSM3138464	root	PRJNA470669	20376293	0.9038
GSM2209787	root	PRJNA326409	22709383	0.8805
GSM1717036	root	PRJNA287627	22579234	0.8597
ERX2633634	root	PRJEB27007	21732838	0.9076
ERX2633635	root	PRJEB27007	22694215	0.9158
SRX1977905	root	PRJNA330878	21932808	0.8765
DRX064468	root	PRJDB5141	22484707	0.9463
DRX064466	root	PRJDB5141	22799077	0.9489
SRX5634102	root	PRJNA530821	22037053	0.9232
SRX5634104	root	PRJNA530821	21102855	0.9185
GSM2570366	root	PRJNA382136	21742697	0.8638
GSM2570367	root	PRJNA382136	21466867	0.8547
SRX485654	root	PRJNA241054	21302552	0.8695
SRX6960117	root	PRJNA576277	22018487	0.9092
SRX5402948	root	PRJNA523600	22819262	0.8721
DRX064475	root	PRJDB5141	21365746	0.9428
GSM3612820	root	PRJNA523248	21992013	0.8889
GSM1507956	root	PRJNA261433	20978975	0.8038
GSM2809945	root	PRJNA414125	21173604	0.8357
SRX4062760	root	PRJNA470732	21163167	0.9423
GSM3901396	root	PRJNA550141	22394869	0.8518
GSM3638258	root	PRJNA525303	22067572	0.8598
SRX2770575	root	PRJNA372427	22393398	0.8729
GSM2809931	root	PRJNA414125	22442100	0.8338
SRX4466238	root	PRJNA482933	22730676	0.9041
SRX4062677	root	PRJNA470732	22250224	0.939
GSM1717007	root	PRJNA287627	21426222	0.8469
SRX4466233	root	PRJNA482933	22437325	0.9145
SRX4466231	root	PRJNA482933	22316864	0.8643
GSM2570384	root	PRJNA382136	22079794	0.8562
GSM2570382	root	PRJNA382136	21545907	0.8428
GSM2570383	root	PRJNA382136	22518928	0.8595
GSM2570379	root	PRJNA382136	21238409	0.8811
GSM3477944	root	PRJNA506000	22439188	0.887
SRX4466240	root	PRJNA482933	22203175	0.908
GSM2810584	root	PRJNA545515	21103171	0.8046
SRX3445265	root	PRJNA421154	22795512	0.9195
GSM1870027	root	PRJNA295025	22380114	0.94
GSM3662026	root	PRJNA483458	21757420	0.8089
GSM3373998	root	PRJNA489081	21422426	0.9205
GSM2570405	root	PRJNA382136	22126226	0.8755
GSM2570404	root	PRJNA382136	22730667	0.8741
GSM3477913	root	PRJNA506000	22035969	0.9013
SRX7582592	root	PRJNA601643	21816424	0.8881
GSM3138457	root	PRJNA470669	21545031	0.9245
SRX661209	root	PRJNA256121	22424314	0.8264
SRX6685605	root	PRJNA558847	22343877	0.9417
SRX6685606	root	PRJNA558847	22240560	0.9458
SRX6685607	root	PRJNA558847	22623867	0.9361
SRX6685608	root	PRJNA558847	21178241	0.9271
SRX6685609	root	PRJNA558847	22515036	0.9355
GSM3138459	root	PRJNA470669	21528416	0.9145
ERX2633652	root	PRJEB27007	21184077	0.9202
ERX2633657	root	PRJEB27007	21893585	0.914
ERX2633659	root	PRJEB27007	21912964	0.8631
SRX1547830	root	PRJNA309985	22653385	0.9448
SRX7582605	root	PRJNA601643	21780741	0.8887
SRX3445258	root	PRJNA421154	21535819	0.9087
SRX7582606	root	PRJNA601643	21147355	0.9132
SRX6685613	root	PRJNA558847	22451574	0.9428
SRX6685612	root	PRJNA558847	22271062	0.9433
SRX6685611	root	PRJNA558847	22121475	0.9351
SRX6685610	root	PRJNA558847	22581967	0.9201
SRX661212	root	PRJNA256121	22549267	0.8172
SRX4062713	root	PRJNA470732	21148104	0.933
SRX1977869	root	PRJNA330878	22181223	0.8665
SRX1759237	root	PRJNA321477	22874713	0.8179
GSM2028154	root	PRJNA308080	21607917	0.8881
SRX4733743	root	PRJNA492842	22121111	0.8651
DRX064454	root	PRJDB5141	22171345	0.9495
SRX2270972	root	PRJNA350767	23568346	0.9174
SRX5402946	root	PRJNA523600	23555717	0.8838
GSM2209789	root	PRJNA326409	23931562	0.8953
GSM1014133	root	PRJNA176484	22946833	0.8767
SRX2270976	root	PRJNA350767	23352122	0.913
GSM1014135	root	PRJNA176484	23488921	0.9183
SRX2270977	root	PRJNA350767	23868570	0.9237
DRX064460	root	PRJDB5141	23638602	0.92
GSM1279540	root	PRJNA230565	24227829	0.8654
SRX5634103	root	PRJNA530821	23343397	0.9208
GSM2570364	root	PRJNA382136	24701384	0.8139
SRX6960119	root	PRJNA576277	24079893	0.9113
SRX5402934	root	PRJNA523600	23316759	0.8815
GSM1717028	root	PRJNA287627	24217016	0.8902
DRX064470	root	PRJDB5141	22880541	0.9518
GSM3612826	root	PRJNA523248	24192608	0.9036
SRX853406	root	PRJNA271927	24018873	0.923
DRX158860	root	PRJDB7911	24714980	0.9254
DRX158866	root	PRJDB7911	22890114	0.8996
GSM3638255	root	PRJNA525303	24486123	0.8864
GSM3638256	root	PRJNA525303	24522689	0.8612
GSM3638257	root	PRJNA525303	23048803	0.8585
GSM1717012	root	PRJNA287627	24078002	0.8379
GSM3662028	root	PRJNA483458	23983675	0.8104
GSM3138461	root	PRJNA470669	24328499	0.9276
SRX1796260	root	PRJNA314076	24251789	0.8889
SRX3445271	root	PRJNA421154	23803189	0.8915
SRX4466236	root	PRJNA482933	23190408	0.9167
GSM2570385	root	PRJNA382136	23046655	0.8708
GSM1870031	root	PRJNA295025	23251035	0.9407
GSM2570378	root	PRJNA382136	23462072	0.8695
SRX1759238	root	PRJNA321477	23084752	0.8058
SRX1759239	root	PRJNA321477	23740891	0.8091
GSM1576571	root	PRJNA271595	23916726	0.9171
SRX1759235	root	PRJNA321477	23048724	0.8085
SRX3345253	root	PRJNA412447	23106231	0.8556
SRX1759231	root	PRJNA321477	24297207	0.8128
SRX4466241	root	PRJNA482933	23102535	0.9129
ERX2633671	root	PRJEB27007	24253254	0.9199
GSM2570395	root	PRJNA382136	22932647	0.8484
GSM3373999	root	PRJNA489081	23633429	0.9311
GSM3373993	root	PRJNA489081	23629366	0.9358
SRX4062777	root	PRJNA470732	23597831	0.9424
GSM3638245	root	PRJNA525303	22928606	0.8553
GSM2570401	root	PRJNA382136	23869136	0.8468
GSM3502260	root	PRJNA508516	23821134	0.9125
SRX7582599	root	PRJNA601643	24456431	0.9093
SRX7582598	root	PRJNA601643	22967083	0.9469
SRX3383887	root	PRJNA418008	23106519	0.8816
GSM3502255	root	PRJNA508516	24116852	0.922
GSM3502256	root	PRJNA508516	24055003	0.9209
GSM3502251	root	PRJNA508516	24082930	0.927
GSM3502252	root	PRJNA508516	24073394	0.9262
SRX7582600	root	PRJNA601643	22886650	0.9521
SRX1759241	root	PRJNA321477	24439721	0.8122
GSM1811254	root	PRJNA289110	23644976	0.8651
GSM3477940	root	PRJNA506000	23232843	0.9026
GSM1576106	root	PRJNA271499	23981467	0.8684
SRX4733742	root	PRJNA492842	24572683	0.8756
GSM1014129	root	PRJNA176484	24303611	0.8532
SRX2770586	root	PRJNA372429	24260204	0.876

## Sheet: seed
Supplemental Table S1. RNA-Seq datasets information of five Arabidopsis tissues
Sample	Tissue	Accession Number	Total Reads	Uniquely Mapped Ratio
SRX3394106	seed	PRJNA418075	16905024	0.8287
SRX3394105	seed	PRJNA418075	16540149	0.8392
SRX3394104	seed	PRJNA418075	15690870	0.829
SRX3394102	seed	PRJNA418075	15492857	0.8293
SRX3394101	seed	PRJNA418075	17429405	0.8058
SRX3394100	seed	PRJNA418075	15038526	0.8305
SRX3394064	seed	PRJNA418075	15866326	0.8522
SRX3394066	seed	PRJNA418075	16045681	0.8114
SRX3394067	seed	PRJNA418075	17509253	0.8379
SRX3394060	seed	PRJNA418075	15341522	0.8383
SRX3394061	seed	PRJNA418075	15903220	0.8261
SRX3394062	seed	PRJNA418075	16451376	0.8136
SRX3394063	seed	PRJNA418075	15855131	0.8264
SRX3394187	seed	PRJNA418075	16111877	0.8272
SRX3394185	seed	PRJNA418075	17211317	0.8129
SRX3394184	seed	PRJNA418075	15625034	0.8072
SRX3394183	seed	PRJNA418075	15480950	0.8422
SRX3394182	seed	PRJNA418075	16170618	0.8327
GSM3056179	seed	PRJNA439011	15391041	0.8978
GSM3056170	seed	PRJNA439011	15695139	0.9442
GSM3056176	seed	PRJNA439011	15737095	0.8275
GSM3056174	seed	PRJNA439011	15166458	0.801
SRX3394070	seed	PRJNA418075	16292058	0.8288
SRX3394170	seed	PRJNA418075	15078616	0.8174
SRX3394222	seed	PRJNA418075	17247702	0.8212
SRX3394223	seed	PRJNA418075	16075708	0.8061
SRX3394179	seed	PRJNA418075	16490077	0.8043
SRX3394221	seed	PRJNA418075	15782118	0.8119
SRX3394239	seed	PRJNA418075	14956257	0.8397
SRX3394238	seed	PRJNA418075	15901964	0.8493
SRX3394166	seed	PRJNA418075	14760649	0.8046
SRX3394233	seed	PRJNA418075	14817473	0.8389
SRX3394232	seed	PRJNA418075	15359870	0.8247
SRX3394235	seed	PRJNA418075	15691882	0.8022
SRX3394234	seed	PRJNA418075	15102632	0.8276
SRX3394237	seed	PRJNA418075	15971364	0.8418
SRX3394236	seed	PRJNA418075	15246354	0.8195
SRX3394086	seed	PRJNA418075	16075479	0.8166
SRX3394082	seed	PRJNA418075	15373692	0.8405
SRX3394080	seed	PRJNA418075	16523529	0.8358
SRX3394212	seed	PRJNA418075	16498798	0.8407
GSM3371563	seed	PRJNA488814	16847429	0.9458
GSM3371567	seed	PRJNA488814	16826833	0.932
SRX3394155	seed	PRJNA418075	14862783	0.841
SRX3394156	seed	PRJNA418075	15053799	0.8069
SRX3010448	seed	PRJNA394192	14761414	0.9249
SRX3394189	seed	PRJNA418075	17507788	0.8026
SRX3394152	seed	PRJNA418075	16400556	0.833
SRX1059379	seed	PRJNA287039	16655003	0.8706
SRX3394188	seed	PRJNA418075	15088171	0.8448
GSM2904734	seed	PRJNA427587	16124364	0.898
GSM2904735	seed	PRJNA427587	16057784	0.8991
GSM2904736	seed	PRJNA427587	15573321	0.8991
SRX3394098	seed	PRJNA418075	16058390	0.8286
GSM2544988	seed	PRJNA379933	16529222	0.8943
SRX3394068	seed	PRJNA418075	15757659	0.8246
SRX1059375	seed	PRJNA287039	16762968	0.8596
SRX3394149	seed	PRJNA418075	15375247	0.844
GSM3371577	seed	PRJNA488814	16682837	0.9427
ERX1719927	seed	PRJEB15457	15414272	0.8717
SRX3394147	seed	PRJNA418075	16204968	0.8299
SRX3394146	seed	PRJNA418075	15722899	0.8373
SRX3394213	seed	PRJNA418075	15450500	0.8232
GSM3933413	seed	PRJNA553510	16483462	0.826
GSM3933410	seed	PRJNA553510	17228309	0.8597
SRX3394216	seed	PRJNA418075	14756157	0.8328
SRX3394215	seed	PRJNA418075	17430094	0.8083
SRX3394219	seed	PRJNA418075	16277234	0.8266
SRX3394218	seed	PRJNA418075	15955546	0.8192
GSM3172962	seed	PRJNA474441	17576610	0.9113
SRX3010445	seed	PRJNA394192	15499638	0.8952
SRX3394132	seed	PRJNA418075	16797004	0.8257
SRX3394133	seed	PRJNA418075	15195124	0.8028
SRX3394130	seed	PRJNA418075	16074123	0.8325
SRX3394131	seed	PRJNA418075	14791274	0.8012
GSM3933408	seed	PRJNA553510	16019506	0.8667
SRX3010421	seed	PRJNA394192	15024972	0.9461
SRX1487474	seed	PRJNA305789	14918726	0.8927
GSM3172951	seed	PRJNA474441	15864680	0.921
GSM2904733	seed	PRJNA427587	16049374	0.9044
GSM3172955	seed	PRJNA474441	17473231	0.9208
SRX3394129	seed	PRJNA418075	16976368	0.8394
SRX3394128	seed	PRJNA418075	16311439	0.8229
GSM2285535	seed	PRJNA339557	16007421	0.8844
SRX3394124	seed	PRJNA418075	15426067	0.8252
SRX3394127	seed	PRJNA418075	16446459	0.8278
SRX3394122	seed	PRJNA418075	16115997	0.811
GSM2395425	seed	PRJNA354330	16183682	0.9191
GSM2395426	seed	PRJNA354330	15072116	0.8195
GSM2395427	seed	PRJNA354330	15326317	0.8994
GSM2904743	seed	PRJNA427587	16483451	0.9024
GSM2904742	seed	PRJNA427587	15825118	0.8983
GSM2904744	seed	PRJNA427587	14907495	0.8982
SRX3394116	seed	PRJNA418075	16433774	0.8079
SRX3394118	seed	PRJNA418075	15989917	0.837
SRX3394119	seed	PRJNA418075	15855897	0.8363
SRX3394055	seed	PRJNA418075	15752652	0.8283
SRX3394191	seed	PRJNA418075	16573575	0.8271
SRX3394196	seed	PRJNA418075	17314996	0.8149
SRX3394207	seed	PRJNA418075	17288586	0.8396
GSM1366698	seed	PRJNA244365	8831918	0.82
GSM1366699	seed	PRJNA244365	2934538	0.8258
GSM3056169	seed	PRJNA439011	10962033	0.9511
SRX3394065	seed	PRJNA418075	14281511	0.8373
SRX3394069	seed	PRJNA418075	14251162	0.8396
SRX3394074	seed	PRJNA418075	14670121	0.8254
GSM3056178	seed	PRJNA439011	10271474	0.9436
GSM3056173	seed	PRJNA439011	13779757	0.939
GSM3056177	seed	PRJNA439011	10568558	0.8865
SRX3394079	seed	PRJNA418075	13540948	0.8141
SRX3394073	seed	PRJNA418075	14339730	0.8279
SRX3394072	seed	PRJNA418075	14550132	0.8409
SRX3394071	seed	PRJNA418075	14651384	0.8292
SRX3394077	seed	PRJNA418075	14097689	0.8407
GSM1303977	seed	PRJNA234030	13733905	0.8491
GSM1303975	seed	PRJNA234030	10569268	0.8356
SRX3394228	seed	PRJNA418075	14129910	0.829
SRX3394171	seed	PRJNA418075	14731415	0.8227
SRX3394220	seed	PRJNA418075	14532745	0.8155
SRX3394226	seed	PRJNA418075	12853986	0.8066
SRX1481948	seed	PRJNA305789	10728817	0.8848
GSM1303968	seed	PRJNA234030	8911230	0.8358
SRX3394161	seed	PRJNA418075	14558193	0.809
SRX3394163	seed	PRJNA418075	14685149	0.8095
SRX3394162	seed	PRJNA418075	14233289	0.8121
SRX3394164	seed	PRJNA418075	13118409	0.8002
SRX3394167	seed	PRJNA418075	13318885	0.8112
SRX3394169	seed	PRJNA418075	13535517	0.8059
SRX3394168	seed	PRJNA418075	13542452	0.807
SRX3394087	seed	PRJNA418075	13942854	0.8453
SRX3394084	seed	PRJNA418075	13232839	0.8274
SRX3394083	seed	PRJNA418075	13370786	0.8114
SRX3394081	seed	PRJNA418075	14099598	0.8325
GSM3371566	seed	PRJNA488814	14644924	0.9336
GSM3371564	seed	PRJNA488814	13017546	0.9513
GSM3371568	seed	PRJNA488814	14081004	0.933
GSM1303957	seed	PRJNA234030	12440683	0.8144
DRX084245	seed	PRJDB5680	5447504	0.8627
DRX084244	seed	PRJDB5680	5434030	0.8527
DRX084247	seed	PRJDB5680	5378826	0.844
GSM1303953	seed	PRJNA234030	12890414	0.8177
SRX3394157	seed	PRJNA418075	13563209	0.82
SRX3394208	seed	PRJNA418075	13894228	0.823
SRX3394151	seed	PRJNA418075	12897760	0.8198
SRX3394204	seed	PRJNA418075	14079568	0.8034
SRX3010442	seed	PRJNA394192	11843727	0.8958
SRX3010441	seed	PRJNA394192	14038985	0.9096
SRX3010440	seed	PRJNA394192	2375497	0.9168
SRX3394158	seed	PRJNA418075	14364661	0.815
SRX3394201	seed	PRJNA418075	14476710	0.8103
SRX3010444	seed	PRJNA394192	11659779	0.9023
SRX3394097	seed	PRJNA418075	14707991	0.8361
SRX3394090	seed	PRJNA418075	14170114	0.8178
SRX3394099	seed	PRJNA418075	12942044	0.8437
GSM1366700	seed	PRJNA244365	6928291	0.8148
SRX3394148	seed	PRJNA418075	13907404	0.8112
GSM3371579	seed	PRJNA488814	14269246	0.9337
DRX084243	seed	PRJDB5680	6383174	0.8763
SRX3394210	seed	PRJNA418075	13234441	0.834
SRX3394217	seed	PRJNA418075	14136928	0.8454
SRX3010438	seed	PRJNA394192	4328686	0.9031
SRX3010432	seed	PRJNA394192	5953275	0.9444
SRX3010430	seed	PRJNA394192	5896809	0.9508
DRX084246	seed	PRJDB5680	6167959	0.8281
SRX3394150	seed	PRJNA418075	12992053	0.8298
SRX3394134	seed	PRJNA418075	14125769	0.8146
SRX3394135	seed	PRJNA418075	13459140	0.8039
SRX3394209	seed	PRJNA418075	14650381	0.8382
SRX3010428	seed	PRJNA394192	13982780	0.9252
GSM3933409	seed	PRJNA553510	14615154	0.8347
SRX3010423	seed	PRJNA394192	12812406	0.9493
SRX3010443	seed	PRJNA394192	2017197	0.8939
SRX3394206	seed	PRJNA418075	13677367	0.8393
SRX3010446	seed	PRJNA394192	12565402	0.9041
SRX3394126	seed	PRJNA418075	12880280	0.825
SRX3394121	seed	PRJNA418075	14606214	0.8212
SRX3394120	seed	PRJNA418075	14510098	0.8101
SRX3010414	seed	PRJNA394192	4837636	0.9237
SRX3010415	seed	PRJNA394192	1903520	0.9169
SRX3010416	seed	PRJNA394192	4626583	0.9188
SRX3010417	seed	PRJNA394192	2140061	0.9163
GSM2395424	seed	PRJNA354330	14243385	0.9288
SRX3010419	seed	PRJNA394192	5025903	0.9292
GSM2395423	seed	PRJNA354330	14473238	0.8826
SRX1487469	seed	PRJNA305789	14103692	0.8476
SRX1487468	seed	PRJNA305789	14421470	0.8678
SRX1487466	seed	PRJNA305789	10618851	0.8635
GSM1054004	seed	PRJNA183948	8155062	0.8156
GSM1054003	seed	PRJNA183948	8846604	0.832
GSM1054002	seed	PRJNA183948	6958673	0.8592
GSM1054001	seed	PRJNA183948	9040667	0.8349
GSM2395428	seed	PRJNA354330	14086895	0.9012
SRX3394199	seed	PRJNA418075	13482892	0.8033
SRX1059380	seed	PRJNA287039	10823787	0.8651
SRX3394056	seed	PRJNA418075	14678556	0.8143
SRX3394190	seed	PRJNA418075	13308271	0.8351
SRX3394192	seed	PRJNA418075	13330429	0.8097
SRX3394193	seed	PRJNA418075	14492055	0.8264
DRX084242	seed	PRJDB5680	5327062	0.8654
SRX3394230	seed	PRJNA418075	14722581	0.8291
SRX3422716	seed	PRJNA419694	22894643	0.8022
SRX3422714	seed	PRJNA419694	22150026	0.8094
SRX3422710	seed	PRJNA419694	22276119	0.8097
SRX3422711	seed	PRJNA419694	20817872	0.8058
SRX5006594	seed	PRJNA489162	23107015	0.9258
SRX3394103	seed	PRJNA418075	18883960	0.832
ERX1719930	seed	PRJEB15457	18836518	0.9139
GSM2544987	seed	PRJNA379933	18877125	0.9043
GSM2544986	seed	PRJNA379933	19285055	0.8884
GSM2544985	seed	PRJNA379933	20988575	0.923
GSM2544984	seed	PRJNA379933	18209815	0.9161
SRX3394186	seed	PRJNA418075	17680240	0.821
GSM1303974	seed	PRJNA234030	21656263	0.8829
GSM3056171	seed	PRJNA439011	17798418	0.9217
GSM3056175	seed	PRJNA439011	18425797	0.8534
GSM2904741	seed	PRJNA427587	20064063	0.8902
SRX3394078	seed	PRJNA418075	17620722	0.8213
GSM3371580	seed	PRJNA488814	18551381	0.9333
GSM1303970	seed	PRJNA234030	18972831	0.8041
GSM2297735	seed	PRJNA340889	17676726	0.883
SRX3394076	seed	PRJNA418075	19515108	0.8425
SRX3394075	seed	PRJNA418075	17655826	0.8387
GSM3371572	seed	PRJNA488814	19066740	0.9343
ERX1719917	seed	PRJEB15457	21968476	0.8179
ERX1719916	seed	PRJEB15457	19334623	0.9343
ERX1719915	seed	PRJEB15457	19625847	0.8726
ERX1719914	seed	PRJEB15457	18701310	0.8928
ERX1719913	seed	PRJEB15457	21680156	0.8699
GSM1303961	seed	PRJNA234030	21575185	0.8441
GSM1303960	seed	PRJNA234030	18191385	0.8656
ERX1719919	seed	PRJEB15457	22017425	0.8602
ERX1719918	seed	PRJEB15457	18985672	0.8966
SRX3394231	seed	PRJNA418075	17760032	0.846
GSM1303959	seed	PRJNA234030	18626255	0.8549
GSM3371565	seed	PRJNA488814	18118449	0.9556
GSM3371569	seed	PRJNA488814	22395685	0.9556
GSM2904738	seed	PRJNA427587	18473512	0.8981
GSM2904739	seed	PRJNA427587	21718673	0.9005
SRX3627484	seed	PRJNA432106	19478659	0.9522
SRX3394159	seed	PRJNA418075	18810555	0.8359
GSM2904737	seed	PRJNA427587	18058002	0.893
SRX3394096	seed	PRJNA418075	18170085	0.8398
SRX6438422	seed	PRJNA554414	21271334	0.8828
SRX6438420	seed	PRJNA554414	22954941	0.8781
GSM3371571	seed	PRJNA488814	17962278	0.9444
GSM3371570	seed	PRJNA488814	19862558	0.9506
GSM3371573	seed	PRJNA488814	20004247	0.9336
SRX1059377	seed	PRJNA287039	17646483	0.8572
GSM3371575	seed	PRJNA488814	18408982	0.924
GSM3371574	seed	PRJNA488814	18271411	0.9401
GSM3371576	seed	PRJNA488814	17744261	0.9454
GSM3371578	seed	PRJNA488814	22465726	0.9368
SRX1059378	seed	PRJNA287039	19273938	0.8294
GSM3933412	seed	PRJNA553510	18239023	0.8375
SRX3394211	seed	PRJNA418075	17758058	0.8455
SRX3010436	seed	PRJNA394192	22246137	0.9375
SRX3010435	seed	PRJNA394192	21152990	0.9364
SRX3422720	seed	PRJNA419694	22350198	0.8181
SRX3627482	seed	PRJNA432106	18645675	0.9512
GSM3172965	seed	PRJNA474441	23064234	0.9012
GSM3172964	seed	PRJNA474441	20280756	0.9024
GSM3172967	seed	PRJNA474441	21660904	0.9251
GSM3172966	seed	PRJNA474441	18302345	0.8899
GSM3172960	seed	PRJNA474441	21540229	0.9016
GSM3172963	seed	PRJNA474441	18634439	0.92
GSM2643669	seed	PRJNA388407	20497130	0.9102
SRX3010429	seed	PRJNA394192	22831217	0.9252
SRX3394153	seed	PRJNA418075	20593046	0.851
GSM2643667	seed	PRJNA388407	22370702	0.9054
GSM3172950	seed	PRJNA474441	19962640	0.9138
GSM3172952	seed	PRJNA474441	20546743	0.8836
GSM3172953	seed	PRJNA474441	19879014	0.9011
GSM3172954	seed	PRJNA474441	21548020	0.9201
SRX6438409	seed	PRJNA554414	23057814	0.8941
GSM3172956	seed	PRJNA474441	21098294	0.912
GSM3172957	seed	PRJNA474441	21016290	0.9066
GSM3172958	seed	PRJNA474441	18566753	0.9201
GSM3172959	seed	PRJNA474441	19591444	0.9226
GSM1297916	seed	PRJNA232535	22229529	0.897
SRX3394125	seed	PRJNA418075	19486199	0.84
SRX3394123	seed	PRJNA418075	20066256	0.8263
GSM2643679	seed	PRJNA388407	19561605	0.9021
GSM3439286	seed	PRJNA497806	21405089	0.8705
GSM3439287	seed	PRJNA497806	19924059	0.8804
SRX1487467	seed	PRJNA305789	20061302	0.809
GSM2904740	seed	PRJNA427587	18312011	0.9002
SRX5371781	seed	PRJNA411947	20342710	0.8445
SRX4636237	seed	PRJNA489162	21717615	0.9343
SRX4636236	seed	PRJNA489162	23099752	0.9326
ERX1719928	seed	PRJEB15457	21287446	0.906
ERX1719929	seed	PRJEB15457	20288320	0.8527
ERX1719926	seed	PRJEB15457	21474228	0.9044
ERX1719924	seed	PRJEB15457	19819975	0.9192
ERX1719925	seed	PRJEB15457	17831386	0.8441
ERX1719922	seed	PRJEB15457	22953303	0.9157
ERX1719923	seed	PRJEB15457	21604960	0.8558
ERX1719920	seed	PRJEB15457	19644613	0.9209
ERX1719921	seed	PRJEB15457	21042323	0.8644
SRX3394059	seed	PRJNA418075	18176666	0.8532
SRX3394058	seed	PRJNA418075	18399267	0.8446
SRX3422717	seed	PRJNA419694	24861094	0.8171
SRX3422712	seed	PRJNA419694	27393310	0.8018
SRX3422713	seed	PRJNA419694	23373689	0.8223
SRX3422718	seed	PRJNA419694	25512299	0.8047
SRX3422719	seed	PRJNA419694	24617039	0.8239
SRX5006595	seed	PRJNA489162	23968037	0.9241
SRX5006596	seed	PRJNA489162	25381631	0.9243
SRX5507293	seed	PRJNA526597	28289859	0.8165
SRX5507292	seed	PRJNA526597	27317242	0.8051
GSM3056168	seed	PRJNA439011	24618875	0.9002
SRX1796772	seed	PRJNA314076	27508132	0.8869
GSM1496103	seed	PRJNA260171	27189272	0.8057
SRX1796042	seed	PRJNA314076	25576292	0.8363
GSM1297922	seed	PRJNA232535	32115076	0.8981
SRX3422709	seed	PRJNA419694	30688869	0.8191
GSM1303979	seed	PRJNA234030	23726514	0.8216
GSM1303976	seed	PRJNA234030	27254417	0.8213
SRX1796767	seed	PRJNA314076	30268464	0.8435
SRX1796766	seed	PRJNA314076	28440448	0.8833
SRX1796765	seed	PRJNA314076	25628150	0.8737
SRX1796764	seed	PRJNA314076	27266024	0.8184
SRX1796768	seed	PRJNA314076	26371619	0.8165
SRX2546891	seed	PRJNA373835	28108920	0.8481
SRX2546890	seed	PRJNA373835	27932978	0.8066
SRX2546893	seed	PRJNA373835	31955936	0.8195
SRX2546892	seed	PRJNA373835	28978620	0.8546
SRX5507269	seed	PRJNA526597	24478990	0.8014
GSM2590882	seed	PRJNA384654	31510988	0.8904
GSM2590881	seed	PRJNA384654	32682558	0.8265
GSM2590880	seed	PRJNA384654	29791112	0.8424
GSM2590884	seed	PRJNA384654	25174298	0.8411
GSM1303969	seed	PRJNA234030	23187857	0.8397
SRX1796183	seed	PRJNA314076	25250971	0.8338
SRX1796187	seed	PRJNA314076	25956210	0.8158
GSM2809079	seed	PRJNA414048	29452496	0.9385
SRX1796065	seed	PRJNA314076	27491378	0.8369
GSM2832304	seed	PRJNA415950	23666104	0.8094
SRX5507274	seed	PRJNA526597	30511948	0.801
SRX5507277	seed	PRJNA526597	26528627	0.8059
SRX5507276	seed	PRJNA526597	26372644	0.8064
GSM2643681	seed	PRJNA388407	29620597	0.9092
GSM2643682	seed	PRJNA388407	25068498	0.9121
GSM2643684	seed	PRJNA388407	26838667	0.9107
GSM2809080	seed	PRJNA414048	32709537	0.9313
GSM2809081	seed	PRJNA414048	26734056	0.9444
SRX3627483	seed	PRJNA432106	26239243	0.9131
SRX3627487	seed	PRJNA432106	30240823	0.9391
SRX3627486	seed	PRJNA432106	24443904	0.9437
SRX1796073	seed	PRJNA314076	27335625	0.8547
SRX6438423	seed	PRJNA554414	28249542	0.8883
SRX6438421	seed	PRJNA554414	27077602	0.8792
SRX6438424	seed	PRJNA554414	29448313	0.8888
SRX1796085	seed	PRJNA314076	26085742	0.8001
SRX3010437	seed	PRJNA394192	23493111	0.9176
SRX6438404	seed	PRJNA554414	24765860	0.8938
SRX6438405	seed	PRJNA554414	23276343	0.8958
SRX3422726	seed	PRJNA419694	26506307	0.8341
SRX3422725	seed	PRJNA419694	23981937	0.8153
SRX3422724	seed	PRJNA419694	24565443	0.8224
SRX3422723	seed	PRJNA419694	25444242	0.8008
SRX3422722	seed	PRJNA419694	25936054	0.8179
SRX3422721	seed	PRJNA419694	23884839	0.8095
GSM3172969	seed	PRJNA474441	23544660	0.908
GSM3172968	seed	PRJNA474441	24933371	0.8995
SRX1796162	seed	PRJNA314076	26702121	0.8825
GSM3172961	seed	PRJNA474441	23389118	0.9081
SRX6438402	seed	PRJNA554414	28638325	0.89
SRX5371771	seed	PRJNA411947	31427148	0.8199
GSM1297915	seed	PRJNA232535	24695153	0.8962
GSM2643668	seed	PRJNA388407	28052645	0.913
SRX3010425	seed	PRJNA394192	29124145	0.9176
SRX3010420	seed	PRJNA394192	26470573	0.9412
SRX6438408	seed	PRJNA554414	25484608	0.8942
GSM1297912	seed	PRJNA232535	23878625	0.8987
GSM1297913	seed	PRJNA232535	25690099	0.9035
SRX6438406	seed	PRJNA554414	24168580	0.8972
SRX6438407	seed	PRJNA554414	25392873	0.8952
GSM1297914	seed	PRJNA232535	30062281	0.9055
SRX6438403	seed	PRJNA554414	23951503	0.8888
GSM2643671	seed	PRJNA388407	29330869	0.9108
GSM2643670	seed	PRJNA388407	25932773	0.9123
GSM2643672	seed	PRJNA388407	26546749	0.909
GSM2643674	seed	PRJNA388407	29869578	0.9118
GSM2643677	seed	PRJNA388407	31108935	0.9078
GSM2643676	seed	PRJNA388407	26044286	0.9136
SRX5371780	seed	PRJNA411947	30399955	0.8356
SRX6438413	seed	PRJNA554414	27897816	0.889
SRX6438411	seed	PRJNA554414	27090438	0.8878
SRX6438410	seed	PRJNA554414	24995917	0.8999
SRX6438417	seed	PRJNA554414	29343525	0.8739
SRX6438416	seed	PRJNA554414	28569683	0.8916
SRX6438415	seed	PRJNA554414	26640577	0.8945
SRX6438414	seed	PRJNA554414	30880916	0.8941
SRX6438419	seed	PRJNA554414	27806825	0.8739
SRX6438418	seed	PRJNA554414	25880084	0.8791
SRX4636235	seed	PRJNA489162	25035257	0.9328
SRX4636234	seed	PRJNA489162	24317904	0.9178
SRX4636233	seed	PRJNA489162	25152427	0.9165
SRX5507288	seed	PRJNA526597	32232608	0.8023
SRX4636238	seed	PRJNA489162	23757651	0.9177
GSM1297923	seed	PRJNA232535	55252552	0.8988
GSM1297918	seed	PRJNA232535	51889131	0.8969
GSM1297919	seed	PRJNA232535	35159866	0.8956
GSM3508927	seed	PRJNA509460	49976316	0.9198
GSM1496100	seed	PRJNA260171	52727230	0.8763
SRX6438401	seed	PRJNA554414	32791067	0.8867
GSM1496101	seed	PRJNA260171	47936727	0.8723
GSM2643683	seed	PRJNA388407	35751963	0.9096
GSM2285538	seed	PRJNA339557	37663805	0.8633
GSM2285539	seed	PRJNA339557	43618465	0.8994
GSM2285536	seed	PRJNA339557	48328606	0.9059
GSM2285537	seed	PRJNA339557	35663736	0.8913
ERX3358156	seed	PRJEB32665	41916346	0.9338
ERX3358157	seed	PRJEB32665	40312716	0.924
GSM2643678	seed	PRJNA388407	33504796	0.9137
SRX3010413	seed	PRJNA394192	36718785	0.9195
SRX3010439	seed	PRJNA394192	35984225	0.9017
SRX1796774	seed	PRJNA314076	39285871	0.8261
GSM3508929	seed	PRJNA509460	72097155	0.9171
GSM2643673	seed	PRJNA388407	34544294	0.912
GSM2643675	seed	PRJNA388407	34841244	0.9121
SRX3010433	seed	PRJNA394192	43746953	0.9392
GSM1496102	seed	PRJNA260171	40597089	0.8062
SRX3010431	seed	PRJNA394192	46152981	0.9447
SRX1757564	seed	PRJNA321365	1094477701	0.894
GSM2643680	seed	PRJNA388407	34233795	0.908
SRX6438412	seed	PRJNA554414	34241608	0.8934
GSM1297921	seed	PRJNA232535	58129539	0.897
GSM1297920	seed	PRJNA232535	40062396	0.8934
GSM1496098	seed	PRJNA260171	44251329	0.8747
GSM1496099	seed	PRJNA260171	71786900	0.8743
GSM2809082	seed	PRJNA414048	33899904	0.8821
GSM3508935	seed	PRJNA509460	48905426	0.9237
GSM2837812	seed	PRJNA416920	205395948	0.939
GSM1297917	seed	PRJNA232535	64811376	0.8951
GSM2476085	seed	PRJNA369750	85975705	0.8004
GSM2285540	seed	PRJNA339557	38406288	0.9085
GSM2837813	seed	PRJNA416920	203569009	0.9344
GSM3508932	seed	PRJNA509460	64914814	0.9246
SRX1059384	seed	PRJNA287039	43817687	0.8188
SRX3010449	seed	PRJNA394192	36327101	0.918
GSM3508934	seed	PRJNA509460	45634366	0.922
GSM3508933	seed	PRJNA509460	50342468	0.8992
GSM3508931	seed	PRJNA509460	60070704	0.9154
SRX3627485	seed	PRJNA432106	33007299	0.8901
GSM3508930	seed	PRJNA509460	52553524	0.9149
SRX3010424	seed	PRJNA394192	44460680	0.8988
SRX3010427	seed	PRJNA394192	63998108	0.9249
SRX3010426	seed	PRJNA394192	38567163	0.938
SRX3010447	seed	PRJNA394192	35006489	0.898
GSM3508928	seed	PRJNA509460	61566362	0.9266
GSM674847	seed	PRJNA137341	121894863	0.8242
SRX3010418	seed	PRJNA394192	39475647	0.9242
GSM2590883	seed	PRJNA384654	53341628	0.9347
SRX3010422	seed	PRJNA394192	63094377	0.8945
SRX3010434	seed	PRJNA394192	103784863	0.9277

## Sheet: seedling
Supplemental Table S1. RNA-Seq datasets information of five Arabidopsis tissues
Sample	Tissue	Accession Number	Total Reads	Uniquely Mapped Ratio
GSM3899031	seedlings	PRJNA549850	10715068	0.8703
GSM2328202	seedlings	PRJNA344451	10636793	0.8603
SRX2040823	seedlings	PRJNA339870	10472760	0.9362
GSM2328129	seedlings	PRJNA344452	10682654	0.8651
SRX3179661	seedlings	PRJNA406930	10281410	0.8562
SRX3179660	seedlings	PRJNA406930	9865822	0.8069
GSM2469218	seedlings	PRJNA368916	9904460	0.8223
GSM3899040	seedlings	PRJNA549850	10310295	0.8698
GSM3184510	seedlings	PRJNA475542	9884493	0.8591
GSM2328185	seedlings	PRJNA344452	10544804	0.9062
GSM4109556	seedlings	PRJNA576144	10524516	0.9092
GSM3072469	seedlings	PRJNA448154	10733470	0.8401
GSM1072475	seedlings	PRJNA188075	10620803	0.9093
GSM3184437	seedlings	PRJNA475542	10124668	0.8614
SRX3179636	seedlings	PRJNA406930	10254401	0.9218
SRX2040827	seedlings	PRJNA339870	10477836	0.9258
GSM1023758	seedlings	PRJNA178143	10084576	0.898
GSM3072327	seedlings	PRJNA448146	10696810	0.9013
ERX2405542	seedlings	PRJEB8944	9993376	0.8604
GSM2242720	seedlings	PRJNA330623	10428825	0.9186
GSM1818914	seedlings	PRJNA258547	9905272	0.8659
GSM912637	seedlings	PRJNA158647	10753490	0.8929
GSM2941979	seedlings	PRJNA430725	10520563	0.8668
SRX2040834	seedlings	PRJNA339870	10777861	0.9454
SRX2040835	seedlings	PRJNA339870	10118100	0.9576
SRX2040832	seedlings	PRJNA339870	10207494	0.9406
ERX3198049	seedlings	PRJEB28610	10140174	0.8704
GSM3899050	seedlings	PRJNA549850	9868093	0.8171
SRX3179664	seedlings	PRJNA406930	11668271	0.898
DRX139790	seedlings	PRJDB7363	11078303	0.8037
GSM1072492	seedlings	PRJNA188075	10844198	0.9062
SRX2375244	seedlings	PRJNA354949	11143744	0.9389
GSM2469224	seedlings	PRJNA368916	11420554	0.8744
GSM2469130	seedlings	PRJNA368916	11372764	0.8193
GSM1072483	seedlings	PRJNA188075	11560766	0.911
GSM3184529	seedlings	PRJNA475542	11652099	0.8768
SRX2750234	seedlings	PRJNA383744	11709368	0.8058
GSM2060516	seedlings	PRJNA311764	11677788	0.8178
SRX3179638	seedlings	PRJNA406930	11698291	0.8985
GSM2469155	seedlings	PRJNA368916	11674447	0.8296
GSM3184434	seedlings	PRJNA475542	10994640	0.8761
GSM2469326	seedlings	PRJNA368916	11123657	0.8488
SRX3547095	seedlings	PRJNA429347	11178742	0.8976
GSM2469282	seedlings	PRJNA368916	11722899	0.8185
GSM2947242	seedlings	PRJNA431488	11225726	0.8594
GSM2364843	seedlings	PRJNA351782	11436462	0.9133
SRX2040843	seedlings	PRJNA339870	11512421	0.9245
SRX2628408	seedlings	PRJNA339870	11448833	0.9465
GSM3072470	seedlings	PRJNA448154	11969501	0.8449
ERX2405537	seedlings	PRJEB8944	11796446	0.8456
GSM2743673	seedlings	PRJNA398488	11887719	0.8536
GSM3184462	seedlings	PRJNA475542	11770486	0.9057
GSM1072490	seedlings	PRJNA188075	11810318	0.8928
SRX3177093	seedlings	PRJNA403781	12160720	0.9367
SRX423305	seedlings	PRJNA233557	11813820	0.8403
SRX2375242	seedlings	PRJNA354949	12301719	0.9276
SRX3179653	seedlings	PRJNA406930	11851398	0.9135
GSM2743669	seedlings	PRJNA398488	12133427	0.8954
GSM3082840	seedlings	PRJNA448925	12380467	0.9267
SRX3179644	seedlings	PRJNA406930	11753164	0.9185
GSM2469235	seedlings	PRJNA368916	12351221	0.8296
GSM2209718	seedlings	PRJNA326392	12349849	0.9658
GSM1072474	seedlings	PRJNA188075	11994106	0.9097
ERX940527	seedlings	PRJEB8886	12387296	0.8924
GSM3184497	seedlings	PRJNA475542	12144844	0.8833
ERX940529	seedlings	PRJEB8886	12405680	0.8885
ERX2405541	seedlings	PRJEB8944	12061442	0.8678
ERX2405549	seedlings	PRJEB8944	11782871	0.862
ERX2405548	seedlings	PRJEB8944	12272665	0.8447
GSM3184482	seedlings	PRJNA475542	12387434	0.8251
ERX1409536	seedlings	PRJEB13163	12298133	0.8764
GSM2640548	seedlings	PRJNA388036	12245064	0.9139
SRX3177116	seedlings	PRJNA403781	11821896	0.9132
GSM2640546	seedlings	PRJNA388036	12257555	0.9214
GSM2469298	seedlings	PRJNA368916	11966120	0.8557
GSM3072471	seedlings	PRJNA448154	12943806	0.8536
SRX2040822	seedlings	PRJNA339870	12675948	0.9424
GSM2469210	seedlings	PRJNA368916	13108147	0.8575
GSM3184506	seedlings	PRJNA475542	13050167	0.9181
SRX3179663	seedlings	PRJNA406930	12490423	0.8727
GSM2743665	seedlings	PRJNA398488	12472268	0.8761
SRX2613515	seedlings	PRJNA378128	12652196	0.9234
GSM3072478	seedlings	PRJNA448154	13049087	0.8488
GSM3184511	seedlings	PRJNA475542	12762521	0.8961
GSM2469220	seedlings	PRJNA368916	12601725	0.807
GSM2242715	seedlings	PRJNA330623	12730512	0.8973
ERX1409543	seedlings	PRJEB13163	12811922	0.8905
GSM3082843	seedlings	PRJNA448925	12926545	0.8887
GSM3082841	seedlings	PRJNA448925	12461344	0.8861
GSM3899051	seedlings	PRJNA549850	12735854	0.8004
GSM3476310	seedlings	PRJNA505783	12561884	0.8752
GSM3476315	seedlings	PRJNA505783	13080904	0.8923
GSM2060518	seedlings	PRJNA311764	12684048	0.8296
GSM2469324	seedlings	PRJNA368916	12865637	0.8101
GSM2527885	seedlings	PRJNA378644	12878211	0.8618
GSM3072316	seedlings	PRJNA448146	13042820	0.9215
GSM3082863	seedlings	PRJNA448925	12593699	0.8681
ERX2405540	seedlings	PRJEB8944	12429210	0.8547
GSM3184483	seedlings	PRJNA475542	13020106	0.8657
SRX2083651	seedlings	PRJNA341458	13013368	0.9021
GSM3082870	seedlings	PRJNA448925	13017734	0.9154
GSM2364845	seedlings	PRJNA351782	12989828	0.9208
SRX2613526	seedlings	PRJNA378128	12804286	0.8051
DRX139789	seedlings	PRJDB7363	12675753	0.8527
GSM2469271	seedlings	PRJNA368916	13051742	0.8215
GSM3184404	seedlings	PRJNA475542	13035502	0.8962
GSM2640547	seedlings	PRJNA388036	12517342	0.918
GSM3082838	seedlings	PRJNA448925	13119300	0.9212
GSM2391506	seedlings	PRJNA353593	13914785	0.8766
SRX2578615	seedlings	PRJNA374393	14230001	0.947
GSM2131016	seedlings	PRJNA319316	13836969	0.8083
GSM2469212	seedlings	PRJNA368916	14212105	0.89
SRX2613516	seedlings	PRJNA378128	13944876	0.9194
SRX2613519	seedlings	PRJNA378128	13917721	0.9388
GSM3070184	seedlings	PRJNA446045	14046315	0.9359
GSM3899043	seedlings	PRJNA549850	13202302	0.8352
GSM2107791	seedlings	PRJNA317322	13652057	0.9137
GSM2107790	seedlings	PRJNA317322	13745297	0.8936
SRX3177084	seedlings	PRJNA403781	13352434	0.9453
GSM3070193	seedlings	PRJNA446045	13320405	0.9339
GSM3082842	seedlings	PRJNA448925	13229814	0.9173
GSM3184447	seedlings	PRJNA475542	13163554	0.8652
GSM2469239	seedlings	PRJNA368916	13830108	0.8987
GSM2469233	seedlings	PRJNA368916	14063329	0.8488
GSM3476314	seedlings	PRJNA505783	13421542	0.8876
GSM2469240	seedlings	PRJNA368916	13497283	0.8193
GSM2469153	seedlings	PRJNA368916	14102060	0.8742
GSM2469158	seedlings	PRJNA368916	13430179	0.8524
GSM3082861	seedlings	PRJNA448925	13587045	0.8699
GSM3082866	seedlings	PRJNA448925	14065036	0.8679
GSM1072466	seedlings	PRJNA188075	14074859	0.9122
GSM3184395	seedlings	PRJNA475542	14022483	0.8286
GSM2242722	seedlings	PRJNA330623	13330308	0.9262
GSM3639348	seedlings	PRJNA525452	13762854	0.902
GSM3184481	seedlings	PRJNA475542	13268648	0.8511
GSM3184484	seedlings	PRJNA475542	14003196	0.9012
GSM3639346	seedlings	PRJNA525452	13968521	0.8402
GSM2469308	seedlings	PRJNA368916	13551085	0.8497
GSM3690669	seedlings	PRJNA529715	14182178	0.8351
GSM3072349	seedlings	PRJNA448146	13190865	0.9126
GSM1818924	seedlings	PRJNA258547	13710375	0.8368
GSM2107779	seedlings	PRJNA317322	14191922	0.9205
GSM3899062	seedlings	PRJNA549850	13313666	0.8447
GSM3026971	seedlings	PRJNA436256	13306165	0.8854
GSM1679017	seedlings	PRJNA283396	14149480	0.9548
SRX2040840	seedlings	PRJNA339870	14032647	0.9539
GSM3184407	seedlings	PRJNA475542	13617859	0.8909
GSM3184406	seedlings	PRJNA475542	13863264	0.8797
SRX3177114	seedlings	PRJNA403781	13923084	0.934
GSM2650034	seedlings	PRJNA389285	13974953	0.8094
GSM2107789	seedlings	PRJNA317322	13188506	0.8824
SRX2040833	seedlings	PRJNA339870	13715859	0.9254
SRX3179647	seedlings	PRJNA406930	13328068	0.9143
GSM2060487	seedlings	PRJNA311764	14469433	0.8975
GSM1818913	seedlings	PRJNA258547	14369388	0.8607
GSM4109554	seedlings	PRJNA576144	14275031	0.9218
SRX2083150	seedlings	PRJNA341458	14524851	0.9038
GSM3716740	seedlings	PRJNA531896	14576894	0.9168
GSM3899035	seedlings	PRJNA549850	14376369	0.8678
DRX139796	seedlings	PRJDB7363	14678324	0.8723
SRX3177099	seedlings	PRJNA403781	15059903	0.9305
SRX2613514	seedlings	PRJNA378128	15161346	0.9515
ERX1518268	seedlings	PRJEB14331	14255321	0.8934
ERX1518269	seedlings	PRJEB14331	14525461	0.8996
SRX423306	seedlings	PRJNA233557	14692590	0.8315
GSM3184455	seedlings	PRJNA475542	14507763	0.9137
SRX2967275	seedlings	PRJNA326696	14627562	0.8911
GSM3184459	seedlings	PRJNA475542	15156825	0.8207
SRX3195638	seedlings	PRJNA406870	15010584	0.9227
GSM2469136	seedlings	PRJNA368916	15027456	0.8923
ERX1518271	seedlings	PRJEB14331	14283128	0.89
GSM2242719	seedlings	PRJNA330623	14991064	0.922
GSM3040086	seedlings	PRJNA438240	14965147	0.8458
GSM3070207	seedlings	PRJNA446045	14982463	0.9197
GSM2469245	seedlings	PRJNA368916	14603388	0.856
GSM2469152	seedlings	PRJNA368916	14525114	0.8789
GSM2469260	seedlings	PRJNA368916	14389098	0.8557
GSM3072325	seedlings	PRJNA448146	15095684	0.9248
SRX2762804	seedlings	PRJNA384110	15054053	0.9352
GSM3639349	seedlings	PRJNA525452	14773498	0.8863
SRX2083653	seedlings	PRJNA341458	15189593	0.89
GSM3072333	seedlings	PRJNA448146	14662084	0.9184
GSM2082848	seedlings	PRJNA314522	15202035	0.821
GSM2082840	seedlings	PRJNA314522	15138656	0.8527
GSM2469244	seedlings	PRJNA368916	15114727	0.8951
SRX2613520	seedlings	PRJNA378128	14587814	0.9143
GSM3072345	seedlings	PRJNA448146	15269411	0.9106
GSM3716743	seedlings	PRJNA531896	15134789	0.8909
GSM2527883	seedlings	PRJNA378644	14557209	0.8223
GSM2107786	seedlings	PRJNA317322	14435018	0.8732
GSM2107782	seedlings	PRJNA317322	14245825	0.8728
GSM2590482	seedlings	PRJNA384596	15199358	0.8953
GSM2209711	seedlings	PRJNA326392	14982986	0.9638
GSM2209715	seedlings	PRJNA326392	14885215	0.9545
SRX2762789	seedlings	PRJNA384110	14560356	0.9166
SRX2578618	seedlings	PRJNA374393	15654214	0.9481
SRX2578619	seedlings	PRJNA374393	15647582	0.9481
SRX2578612	seedlings	PRJNA374393	15301002	0.9468
SRX2578613	seedlings	PRJNA374393	15304658	0.9468
GSM2391505	seedlings	PRJNA353593	15873138	0.8697
GSM3899039	seedlings	PRJNA549850	15607508	0.8663
SRX3547093	seedlings	PRJNA429347	16086898	0.8795
GSM1818958	seedlings	PRJNA258547	15824419	0.8962
GSM2743663	seedlings	PRJNA398488	15934235	0.8903
GSM1656319	seedlings	PRJNA280957	16036243	0.9403
GSM3082847	seedlings	PRJNA448925	15761141	0.8865
SRX2325945	seedlings	PRJNA352413	15621104	0.8341
SRX2325943	seedlings	PRJNA352413	15734931	0.8119
ERX2465805	seedlings	PRJEB20420	15586211	0.8903
GSM3184526	seedlings	PRJNA475542	15784495	0.8777
GSM2469335	seedlings	PRJNA368916	15699799	0.8532
GSM3035097	seedlings	PRJNA437500	15565538	0.8542
GSM3072311	seedlings	PRJNA448146	15429275	0.9203
GSM3290654	seedlings	PRJNA481719	15705487	0.8339
GSM2947236	seedlings	PRJNA431488	16050190	0.901
GSM1072469	seedlings	PRJNA188075	15721362	0.9055
GSM3290643	seedlings	PRJNA481719	16077394	0.8364
GSM3290646	seedlings	PRJNA481719	15379110	0.8068
GSM2947245	seedlings	PRJNA431488	15960195	0.8978
GSM2082845	seedlings	PRJNA314522	15582873	0.8636
SRX3177106	seedlings	PRJNA403781	16067270	0.9317
SRX3177105	seedlings	PRJNA403781	15959004	0.9207
SRX2762764	seedlings	PRJNA384110	15694988	0.9293
DRX139787	seedlings	PRJDB7363	15797297	0.8626
GSM3072348	seedlings	PRJNA448146	15526247	0.9147
GSM1398480	seedlings	PRJNA248481	16002948	0.8684
GSM1656315	seedlings	PRJNA280957	15964193	0.9343
GSM1656314	seedlings	PRJNA280957	15387372	0.8255
GSM3716752	seedlings	PRJNA531896	15528229	0.9089
GSM3070166	seedlings	PRJNA446046	15933367	0.9118
GSM2469182	seedlings	PRJNA368916	16343792	0.8041
DRX139799	seedlings	PRJDB7363	16280297	0.8531
GSM2590478	seedlings	PRJNA384596	16150100	0.9591
GSM3026970	seedlings	PRJNA436256	16780402	0.91
GSM2112268	seedlings	PRJNA317738	16139991	0.8218
SRX423303	seedlings	PRJNA233557	16743095	0.8784
GSM1679003	seedlings	PRJNA283396	16194151	0.9503
SRX2967276	seedlings	PRJNA326696	16353591	0.9026
GSM3040089	seedlings	PRJNA438240	16850551	0.8503
GSM3040087	seedlings	PRJNA438240	16181458	0.8492
GSM2469332	seedlings	PRJNA368916	16180000	0.898
GSM2469334	seedlings	PRJNA368916	16212519	0.8725
GSM2469129	seedlings	PRJNA368916	16457809	0.8544
GSM3040096	seedlings	PRJNA438240	16375919	0.8594
GSM2469242	seedlings	PRJNA368916	16469418	0.813
GSM3554348	seedlings	PRJNA513852	16323753	0.8466
SRX3179637	seedlings	PRJNA406930	16480151	0.9081
SRX546067	seedlings	PRJNA248026	16675145	0.8819
ERX2634835	seedlings	PRJEB27186	16721605	0.8946
GSM3639350	seedlings	PRJNA525452	16346147	0.8864
GSM3072326	seedlings	PRJNA448146	16298563	0.9105
GSM951359	seedlings	PRJNA169134	16682705	0.8879
GSM3082856	seedlings	PRJNA448925	16887047	0.9176
GSM2469145	seedlings	PRJNA368916	16730595	0.8363
SRX708998	seedlings	PRJNA261866	16743095	0.8784
SRX546083	seedlings	PRJNA248026	16365232	0.8778
GSM3040078	seedlings	PRJNA438240	16554558	0.8512
SRX546078	seedlings	PRJNA248026	16396622	0.905
GSM3184554	seedlings	PRJNA475542	16315541	0.8315
SRX3179619	seedlings	PRJNA406930	16845848	0.9055
SRX2082295	seedlings	PRJNA341458	16564692	0.8797
GSM2364844	seedlings	PRJNA351782	16219390	0.9227
GSM2585963	seedlings	PRJNA383872	16139400	0.9085
GSM3690688	seedlings	PRJNA529715	16692203	0.8746
GSM3690687	seedlings	PRJNA529715	16239306	0.8584
GSM2082838	seedlings	PRJNA314522	16176604	0.8485
GSM1818937	seedlings	PRJNA258547	16320032	0.909
GSM1656317	seedlings	PRJNA280957	16402979	0.8211
GSM2101792	seedlings	PRJNA316877	16841228	0.9035
GSM2590481	seedlings	PRJNA384596	16635801	0.9584
GSM2209710	seedlings	PRJNA326392	16253159	0.9403
GSM2590489	seedlings	PRJNA384596	16304358	0.9035
GSM2469190	seedlings	PRJNA368916	16659520	0.8732
SRX3177121	seedlings	PRJNA403781	16770574	0.932
SRX3177122	seedlings	PRJNA403781	16279581	0.9371
SRX3177123	seedlings	PRJNA403781	16903680	0.9117
GSM2469208	seedlings	PRJNA368916	16536085	0.8426
GSM2527873	seedlings	PRJNA378644	17694736	0.8223
GSM1818942	seedlings	PRJNA258547	17123977	0.8321
SRX876017	seedlings	PRJNA274954	17536076	0.9544
SRX2613518	seedlings	PRJNA378128	17168479	0.8045
GSM1818951	seedlings	PRJNA258547	17593009	0.9011
GSM3184456	seedlings	PRJNA475542	17436583	0.859
GSM2469137	seedlings	PRJNA368916	17552760	0.8104
SRX876026	seedlings	PRJNA274954	17641336	0.9458
ERX1409547	seedlings	PRJEB13163	17344607	0.876
GSM3040083	seedlings	PRJNA438240	17218557	0.8448
GSM1818969	seedlings	PRJNA258547	17631481	0.8713
GSM1679015	seedlings	PRJNA283396	17424883	0.9519
GSM1818963	seedlings	PRJNA258547	17700956	0.874
ERX2465810	seedlings	PRJEB20420	17174087	0.8589
GSM3184449	seedlings	PRJNA475542	17216780	0.9104
GSM2948189	seedlings	PRJNA431621	17506775	0.8803
GSM799866	seedlings	PRJNA146353	16964419	0.8037
GSM3035095	seedlings	PRJNA437500	17318500	0.836
GSM2469150	seedlings	PRJNA368916	17590392	0.8648
GSM3026966	seedlings	PRJNA436256	17247716	0.8852
GSM951358	seedlings	PRJNA169134	17108834	0.8869
SRX2762772	seedlings	PRJNA384110	17104385	0.9235
SRX876028	seedlings	PRJNA274954	17638250	0.9637
SRX3179621	seedlings	PRJNA406930	17552007	0.8947
GSM2082841	seedlings	PRJNA314522	17182269	0.8326
GSM3690668	seedlings	PRJNA529715	16950973	0.856
GSM3072342	seedlings	PRJNA448146	16972098	0.9139
SRX3029235	seedlings	PRJNA395465	17619227	0.9488
SRX3029237	seedlings	PRJNA395465	17717120	0.8431
GSM1818935	seedlings	PRJNA258547	17645849	0.9051
GSM2101791	seedlings	PRJNA316877	17395721	0.899
SRX445854	seedlings	PRJNA236106	17145949	0.8282
DRX061781	seedlings	PRJDB5125	17649298	0.8492
GSM2647616	seedlings	PRJNA388950	17727397	0.9308
GSM3899038	seedlings	PRJNA549850	18056456	0.8567
SRX275912	seedlings	PRJNA194429	17844120	0.8168
GSM2796125	seedlings	PRJNA412461	18340467	0.8207
GSM4109546	seedlings	PRJNA576144	18215253	0.9665
GSM1679009	seedlings	PRJNA283396	18132081	0.9471
ERX2465804	seedlings	PRJEB20420	18234772	0.8901
GSM2527819	seedlings	PRJNA378644	18045817	0.8864
SRX4803533	seedlings	PRJNA494862	18477376	0.8765
SRX3195644	seedlings	PRJNA406870	18087386	0.9155
GSM3040098	seedlings	PRJNA438240	18266685	0.8549
GSM3290652	seedlings	PRJNA481719	18016267	0.8317
SRX4803520	seedlings	PRJNA494862	18184521	0.9103
GSM2589448	seedlings	PRJNA384268	17954113	0.9057
GSM951354	seedlings	PRJNA169134	18349284	0.8793
SRX1623460	seedlings	PRJNA314824	17947845	0.8736
GSM2209714	seedlings	PRJNA326392	18412180	0.9596
GSM2469256	seedlings	PRJNA368916	18396442	0.8828
GSM3899025	seedlings	PRJNA549850	17893015	0.8624
GSM1818916	seedlings	PRJNA258547	18169765	0.9059
GSM2082846	seedlings	PRJNA314522	17939688	0.8071
SRX2762769	seedlings	PRJNA384110	18277164	0.8965
GSM1818929	seedlings	PRJNA258547	17857988	0.907
GSM2101789	seedlings	PRJNA316877	17763832	0.8912
GSM3070157	seedlings	PRJNA446047	18442524	0.9212
SRX876078	seedlings	PRJNA274954	17756966	0.921
GSM3271487	seedlings	PRJNA481068	18309342	0.9092
SRX876076	seedlings	PRJNA274954	17751107	0.8874
GSM3716756	seedlings	PRJNA531896	18399988	0.8864
GSM3070160	seedlings	PRJNA446046	18222044	0.9437
GSM3899023	seedlings	PRJNA549850	18067477	0.8696
SRX2082726	seedlings	PRJNA341458	18171718	0.8991
GSM2590488	seedlings	PRJNA384596	17740849	0.9226
GSM3014784	seedlings	PRJNA434313	18312094	0.8116
SRX2563431	seedlings	PRJNA374742	17974212	0.8163
GSM2731871	seedlings	PRJNA397098	2671149	0.9021
GSM2796127	seedlings	PRJNA412461	18522205	0.8209
GSM3082835	seedlings	PRJNA448925	18869687	0.8915
GSM1679006	seedlings	PRJNA283396	18620327	0.9409
GSM1679007	seedlings	PRJNA283396	18975596	0.9235
GSM2796121	seedlings	PRJNA412461	19262535	0.8441
GSM3498714	seedlings	PRJNA507972	18865068	0.9007
GSM3140729	seedlings	PRJNA471243	19041298	0.9163
GSM1631201	seedlings	PRJNA277840	18980687	0.9505
GSM2607991	seedlings	PRJNA385813	19293296	0.9242
GSM2607992	seedlings	PRJNA385813	19142828	0.9288
GSM3140733	seedlings	PRJNA471243	18673643	0.9142
SRX5167935	seedlings	PRJNA510885	19313564	0.8977
GSM2715334	seedlings	PRJNA395456	19287804	0.8189
GSM2715335	seedlings	PRJNA395456	18933029	0.865
ERX2465803	seedlings	PRJEB20420	19406740	0.8797
GSM2607987	seedlings	PRJNA385813	19180145	0.9303
SRX4803529	seedlings	PRJNA494862	19032450	0.8959
SRX2083644	seedlings	PRJNA341458	19429841	0.896
ERX2634837	seedlings	PRJEB27186	19424656	0.8966
GSM3639351	seedlings	PRJNA525452	19410516	0.8898
DRX084098	seedlings	PRJDB5672	18989475	0.9138
GSM2916556	seedlings	PRJNA429247	18630733	0.9178
GSM2082847	seedlings	PRJNA314522	18613928	0.8054
GSM2585960	seedlings	PRJNA383872	18728313	0.8238
GSM2225669	seedlings	PRJNA327822	19347084	0.9352
GSM3690683	seedlings	PRJNA529715	18640891	0.8804
GSM3070158	seedlings	PRJNA446047	19051465	0.9268
GSM1398482	seedlings	PRJNA248481	18675451	0.8938
GSM2081563	seedlings	PRJNA314484	19312340	0.927
GSM1818931	seedlings	PRJNA258547	19019785	0.8509
GSM2527848	seedlings	PRJNA378644	18700742	0.8464
GSM3070161	seedlings	PRJNA446046	18839631	0.9399
SRX4803567	seedlings	PRJNA494862	19121301	0.9052
SRX4803518	seedlings	PRJNA494862	20050822	0.9084
GSM3026974	seedlings	PRJNA436256	19877383	0.896
GSM2796126	seedlings	PRJNA412461	19660264	0.8123
GSM3082839	seedlings	PRJNA448925	19539570	0.8789
GSM4109549	seedlings	PRJNA576144	19611594	0.9652
SRX1623458	seedlings	PRJNA314824	19695994	0.8713
GSM2796123	seedlings	PRJNA412461	19509267	0.8107
GSM3498716	seedlings	PRJNA507972	20195914	0.9291
GSM3040085	seedlings	PRJNA438240	19764061	0.8531
GSM1165954	seedlings	PRJNA208726	19672876	0.9431
GSM951353	seedlings	PRJNA169134	20111507	0.8809
DRX084102	seedlings	PRJDB5672	19893291	0.9132
SRX5167932	seedlings	PRJNA510885	19909745	0.9098
SRX5167934	seedlings	PRJNA510885	20209344	0.9168
SRX4803557	seedlings	PRJNA494862	20165825	0.8956
DRX084089	seedlings	PRJDB5672	20099675	0.9127
DRX084080	seedlings	PRJDB5672	20164518	0.8719
ERX2634839	seedlings	PRJEB27186	20189477	0.87
SRX2967281	seedlings	PRJNA326696	20108903	0.8907
SRX3179625	seedlings	PRJNA406930	20251171	0.9096
GSM1938995	seedlings	PRJNA302003	19698457	0.9316
GSM1818911	seedlings	PRJNA258547	19640468	0.8224
GSM3271479	seedlings	PRJNA481068	20178672	0.9104
GSM1818921	seedlings	PRJNA258547	20315140	0.8724
GSM4367942	seedlings	PRJNA609667	19832664	0.8038
GSM2454714	seedlings	PRJNA361118	19900172	0.9358
GSM2397364	seedlings	PRJNA354407	19508311	0.9171
GSM3271480	seedlings	PRJNA481068	20250656	0.9205
GSM3070169	seedlings	PRJNA446046	19661605	0.8376
SRX5309274	seedlings	PRJNA517354	20045756	0.9068
GSM2454705	seedlings	PRJNA361118	20285601	0.9453
SRX3547094	seedlings	PRJNA429347	20838962	0.8927
SRX5026101	seedlings	PRJNA506033	21125355	0.8973
SRX7489752	seedlings	PRJNA598551	20995142	0.9377
GSM1818952	seedlings	PRJNA258547	20668917	0.8792
GSM2796129	seedlings	PRJNA412461	20463256	0.8485
GSM3184458	seedlings	PRJNA475542	20520756	0.8272
GSM3140728	seedlings	PRJNA471243	20924237	0.905
SRX3195639	seedlings	PRJNA406870	20436025	0.916
GSM1631197	seedlings	PRJNA277840	21110088	0.9589
SRX3177086	seedlings	PRJNA403781	21109223	0.9394
GSM3040082	seedlings	PRJNA438240	20571025	0.8447
SRX1144165	seedlings	PRJNA292748	20851071	0.9345
SRX3179643	seedlings	PRJNA406930	20509828	0.9134
SRX3179640	seedlings	PRJNA406930	20472733	0.912
SRX4803534	seedlings	PRJNA494862	20516972	0.8896
SRX2750239	seedlings	PRJNA383744	20333454	0.8596
GSM2715332	seedlings	PRJNA395456	20577307	0.8359
GSM1818976	seedlings	PRJNA258547	20471352	0.8768
SRX4317800	seedlings	PRJNA478084	20955822	0.9094
GSM1413819	seedlings	PRJNA252931	21050000	0.8891
SRX2762778	seedlings	PRJNA384110	20665028	0.9227
GSM1938992	seedlings	PRJNA302003	20452007	0.9221
GSM1922744	seedlings	PRJNA300685	20729084	0.9216
GSM3535232	seedlings	PRJNA512181	20675395	0.8902
GSM1398475	seedlings	PRJNA248481	20681996	0.8852
SRX1639397	seedlings	PRJNA315353	20774163	0.913
SRX3177115	seedlings	PRJNA403781	20389978	0.91
SRX3778415	seedlings	PRJNA437617	20780625	0.8806
GSM2527845	seedlings	PRJNA378644	21044434	0.8028
GSM2752985	seedlings	PRJNA399864	20706498	0.8737
SRX3179672	seedlings	PRJNA406930	20498219	0.8867
SRX2563432	seedlings	PRJNA374742	20389866	0.8358
SRX4803562	seedlings	PRJNA494862	20833265	0.8979
SRX2363392	seedlings	PRJNA354104	21566093	0.9456
SRX4547830	seedlings	PRJNA485670	21490237	0.92
SRX5026099	seedlings	PRJNA506033	21499960	0.9147
GSM2796122	seedlings	PRJNA412461	21271546	0.8087
SRX3195630	seedlings	PRJNA406870	21300577	0.9245
SRX3195635	seedlings	PRJNA406870	21459806	0.9325
GSM4367939	seedlings	PRJNA609667	21462172	0.8033
SRX4547829	seedlings	PRJNA485670	21449620	0.9169
SRX4547827	seedlings	PRJNA485670	21203924	0.906
GSM2124977	seedlings	PRJNA318638	21196496	0.9629
GSM1922729	seedlings	PRJNA300685	21499150	0.957
GSM951357	seedlings	PRJNA169134	21175827	0.8861
SRX3182106	seedlings	PRJNA407036	21223340	0.9047
GSM3184542	seedlings	PRJNA475542	21160358	0.914
SRX2762779	seedlings	PRJNA384110	21375117	0.9211
GSM3184425	seedlings	PRJNA475542	21227238	0.8194
SRX2762774	seedlings	PRJNA384110	21397936	0.9118
GSM3554361	seedlings	PRJNA513852	21203491	0.8798
GSM2454699	seedlings	PRJNA361118	21542532	0.9371
SRX4514502	seedlings	PRJNA484875	21454898	0.9146
SRX4514503	seedlings	PRJNA484875	21406100	0.915
SRX4514506	seedlings	PRJNA484875	21460161	0.9071
GSM3014781	seedlings	PRJNA434313	21432369	0.9391
SRX2363381	seedlings	PRJNA354104	21572123	0.9435
GSM4065384	seedlings	PRJNA564278	22153599	0.9257
GSM3208264	seedlings	PRJNA476945	22059255	0.8099
GSM1818948	seedlings	PRJNA258547	21676383	0.8686
GSM2464897	seedlings	PRJNA362817	22247132	0.9462
SRX3177085	seedlings	PRJNA403781	22215664	0.9341
SRX3177088	seedlings	PRJNA403781	22044957	0.9246
GSM3554357	seedlings	PRJNA513852	21753453	0.8897
SRX4803537	seedlings	PRJNA494862	22116584	0.868
GSM2090067	seedlings	PRJNA315302	21997248	0.842
GSM938342	seedlings	PRJNA167620	21595669	0.8667
SRX3547099	seedlings	PRJNA429347	21930948	0.8947
SRX4803540	seedlings	PRJNA494862	21975546	0.8998
GSM2933113	seedlings	PRJNA429781	22205972	0.8865
GSM938361	seedlings	PRJNA167620	21603759	0.873
GSM1922746	seedlings	PRJNA300685	22017266	0.9061
SRX2762768	seedlings	PRJNA384110	21795318	0.9276
GSM3535230	seedlings	PRJNA512181	21785620	0.8807
GSM3535234	seedlings	PRJNA512181	21781844	0.8798
GSM3535236	seedlings	PRJNA512181	21628915	0.8869
GSM3271472	seedlings	PRJNA481068	21632857	0.9075
SRX4514500	seedlings	PRJNA484875	21593595	0.9101
GSM1413820	seedlings	PRJNA252931	21865901	0.8937
GSM4065380	seedlings	PRJNA564278	22588155	0.9234
GSM4065383	seedlings	PRJNA564278	22804828	0.9359
SRX1080542	seedlings	PRJNA288754	22689547	0.863
GSM3035104	seedlings	PRJNA437500	22321241	0.8292
GSM3757161	seedlings	PRJNA542090	22641128	0.9207
GSM3504393	seedlings	PRJNA508784	22304084	0.9435
GSM3271485	seedlings	PRJNA481068	22908535	0.9202
ERX2465807	seedlings	PRJEB20420	22749876	0.8993
SRX2549220	seedlings	PRJNA371677	22646997	0.9011
SRX2549229	seedlings	PRJNA371677	22706884	0.9305
SRX2860548	seedlings	PRJNA388005	22727369	0.9624
ERX1409525	seedlings	PRJEB13163	22587946	0.9033
GSM2090070	seedlings	PRJNA315302	22459825	0.843
GSM951350	seedlings	PRJNA169134	22848416	0.8766
GSM3014772	seedlings	PRJNA434313	22578644	0.9374
SRX3742578	seedlings	PRJNA435953	22376640	0.9767
GSM4109553	seedlings	PRJNA576144	22877796	0.9628
SRX3742575	seedlings	PRJNA435953	22515709	0.9761
GSM2916555	seedlings	PRJNA429247	22425331	0.9134
GSM2469173	seedlings	PRJNA368916	22592002	0.8074
GSM3535233	seedlings	PRJNA512181	22650712	0.8838
GSM3535235	seedlings	PRJNA512181	22515528	0.8737
GSM2130996	seedlings	PRJNA319318	22479281	0.8394
GSM1978185	seedlings	PRJNA255977	22413765	0.9137
GSM4065378	seedlings	PRJNA564278	22348244	0.9299
SRX1827520	seedlings	PRJNA324636	22873791	0.8944
GSM2985602	seedlings	PRJNA433404	22799975	0.9038
GSM2081564	seedlings	PRJNA314484	22485596	0.9308
GSM2647625	seedlings	PRJNA388950	22650954	0.9331
GSM3070164	seedlings	PRJNA446046	22691963	0.9403
GSM3014782	seedlings	PRJNA434313	22716300	0.9407
SRX2095259	seedlings	PRJNA341504	22895715	0.8024
SRX2095269	seedlings	PRJNA341504	22574378	0.8265
GSM3208266	seedlings	PRJNA476945	23477705	0.8295
GSM1858962	seedlings	PRJNA293514	22990980	0.9272
GSM3475786	seedlings	PRJNA505705	23397452	0.9123
ERX2297597	seedlings	PRJEB24412	23239503	0.8493
GSM3436702	seedlings	PRJNA497374	23344560	0.8469
GSM3498719	seedlings	PRJNA507972	23425648	0.9199
GSM2242711	seedlings	PRJNA330620	23165220	0.9282
SRX4393097	seedlings	PRJNA481217	23471619	0.9002
SRX3778414	seedlings	PRJNA437617	23470807	0.8737
SRX4317795	seedlings	PRJNA478084	23255121	0.9008
SRX4317796	seedlings	PRJNA478084	23442950	0.9087
GSM1922731	seedlings	PRJNA300685	22959317	0.9102
GSM3184428	seedlings	PRJNA475542	23014270	0.8312
SRX2762776	seedlings	PRJNA384110	23109734	0.9299
GSM3014771	seedlings	PRJNA434313	23288875	0.9394
GSM3014775	seedlings	PRJNA434313	22940317	0.9394
GSM3639344	seedlings	PRJNA525452	23286269	0.9179
GSM1818918	seedlings	PRJNA258547	23127346	0.8705
SRX1639391	seedlings	PRJNA315353	23435720	0.917
SRX6794373	seedlings	PRJNA563135	23534472	0.8883
GSM3154470	seedlings	PRJNA429247	23065073	0.9206
GSM1413826	seedlings	PRJNA252931	23480000	0.8768
GSM2985607	seedlings	PRJNA433404	23440893	0.9058
GSM2985604	seedlings	PRJNA433404	23071404	0.8459
SRX2982242	seedlings	PRJNA393046	23143857	0.9187
GSM3271484	seedlings	PRJNA481068	23300436	0.9173
GSM1836059	seedlings	PRJNA291424	23417649	0.8078
SRX4393107	seedlings	PRJNA481217	23521910	0.8986
SRX3177126	seedlings	PRJNA403781	22949181	0.9388
SRX2363382	seedlings	PRJNA354104	23135258	0.9445
SRX2863362	seedlings	PRJNA388207	23551914	0.9039
GSM2131023	seedlings	PRJNA319316	24053295	0.8048
SRX2095234	seedlings	PRJNA341504	23890369	0.8171
GSM3208243	seedlings	PRJNA476942	23553173	0.8574
SRX4803536	seedlings	PRJNA494862	23733193	0.899
SRX4317797	seedlings	PRJNA478084	23662812	0.8882
DRX084100	seedlings	PRJDB5672	23916293	0.9158
GSM2090069	seedlings	PRJNA315302	23635117	0.839
DRX084086	seedlings	PRJDB5672	23966726	0.8356
GSM1818970	seedlings	PRJNA258547	24077763	0.8737
SRX1640013	seedlings	PRJNA315570	24024058	0.8997
GSM954719	seedlings	PRJNA287063	23555482	0.8637
GSM3639353	seedlings	PRJNA525452	23614970	0.8852
GSM2527831	seedlings	PRJNA378644	23701476	0.9
GSM1922735	seedlings	PRJNA300685	24058124	0.9361
GSM3532786	seedlings	PRJNA511984	23872874	0.8901
SRX4550683	seedlings	PRJNA485863	24120919	0.9196
SRX3778408	seedlings	PRJNA437617	23845743	0.8808
SRX6794371	seedlings	PRJNA563135	23907931	0.8971
GSM3436699	seedlings	PRJNA497374	23774152	0.8496
SRX6794372	seedlings	PRJNA563135	23659763	0.904
GSM3477987	seedlings	PRJNA310623	24119989	0.802
GSM1603938	seedlings	PRJNA274888	24002147	0.9229
GSM2559975	seedlings	PRJNA381039	23773892	0.8709
SRX2762794	seedlings	PRJNA384110	24070149	0.9268
SRX4393108	seedlings	PRJNA481217	23595075	0.896
SRX4393104	seedlings	PRJNA481217	24052597	0.8968
GSM3899020	seedlings	PRJNA549850	23702743	0.8729
SRX3177127	seedlings	PRJNA403781	23909614	0.9367
SRX2499466	seedlings	PRJNA360878	23890125	0.8397
GSM4154777	seedlings	PRJNA588414	24205596	0.8949
GSM3348232	seedlings	PRJNA486910	24591389	0.869
GSM1252267	seedlings	PRJNA225010	24820914	0.8491
GSM3688955	seedlings	PRJNA529478	24258481	0.9513
ERX3198059	seedlings	PRJEB28610	24733668	0.8913
SRX4803511	seedlings	PRJNA494862	24330732	0.8815
SRX4803502	seedlings	PRJNA494862	24297381	0.8532
GSM1818960	seedlings	PRJNA258547	24443282	0.8766
GSM2891438	seedlings	PRJNA422618	24323346	0.8856
GSM1398478	seedlings	PRJNA248481	24596744	0.911
GSM3554352	seedlings	PRJNA513852	24396867	0.9017
SRX2762770	seedlings	PRJNA384110	24614405	0.9168
SRX4550682	seedlings	PRJNA485863	24123390	0.9231
GSM2130988	seedlings	PRJNA319318	24308457	0.8224
GSM2916557	seedlings	PRJNA429247	24154138	0.9016
SRX3460583	seedlings	PRJNA421838	24243677	0.9744
GSM2130999	seedlings	PRJNA319318	24710698	0.8254
GSM1836064	seedlings	PRJNA291424	24203681	0.8037
GSM2130997	seedlings	PRJNA319318	24169284	0.8396
GSM3381077	seedlings	PRJNA490087	24800861	0.8899
GSM1443134	seedlings	PRJNA255977	24805410	0.8156
GSM1443133	seedlings	PRJNA255977	24578180	0.8171
GSM3381079	seedlings	PRJNA490087	24177493	0.8918
SRX4179908	seedlings	PRJNA475098	24485001	0.8391
GSM1978187	seedlings	PRJNA255977	24594183	0.9174
SRX2095268	seedlings	PRJNA341504	24454027	0.8689
GSM4224092	seedlings	PRJNA596449	24726336	0.9488
GSM4224097	seedlings	PRJNA596449	24293713	0.9501
GSM2131004	seedlings	PRJNA319318	24641872	0.829
GSM3688951	seedlings	PRJNA529478	25115240	0.9259
GSM3688953	seedlings	PRJNA529478	25453096	0.9535
GSM1858963	seedlings	PRJNA293514	24891167	0.9385
GSM3504394	seedlings	PRJNA508784	25093213	0.9464
GSM2647608	seedlings	PRJNA388950	25235061	0.9147
GSM3504391	seedlings	PRJNA508784	24859877	0.898
SRX2095331	seedlings	PRJNA341504	25160520	0.8767
GSM3436701	seedlings	PRJNA497374	25370098	0.8538
GSM3348229	seedlings	PRJNA486910	25124930	0.8815
SRX3179646	seedlings	PRJNA406930	24855737	0.9118
GSM1818938	seedlings	PRJNA258547	25115601	0.8815
SRX2083577	seedlings	PRJNA341458	24930826	0.9013
SRX4803527	seedlings	PRJNA494862	25145251	0.8995
GSM938356	seedlings	PRJNA167620	24854548	0.8173
SRX2863360	seedlings	PRJNA388207	24896724	0.9084
GSM1413821	seedlings	PRJNA252931	24982296	0.8882
GSM3554364	seedlings	PRJNA513852	25341237	0.9076
SRX1639390	seedlings	PRJNA315353	25288174	0.9533
GSM4065375	seedlings	PRJNA564278	24834948	0.9236
GSM4141889	seedlings	PRJNA579920	25202662	0.8512
GSM1818933	seedlings	PRJNA258547	25524257	0.8277
GSM2131007	seedlings	PRJNA319318	25392507	0.8371
GSM1252263	seedlings	PRJNA225010	25562340	0.8558
SRX4803517	seedlings	PRJNA494862	26427575	0.8997
ERX2297593	seedlings	PRJEB24412	25914416	0.8245
GSM3389889	seedlings	PRJNA490893	25845485	0.9485
GSM3554353	seedlings	PRJNA513852	26087657	0.9252
GSM3899059	seedlings	PRJNA549850	25854252	0.8663
GSM2715336	seedlings	PRJNA395456	25712884	0.842
GSM1818977	seedlings	PRJNA258547	25684471	0.8707
SRX4803522	seedlings	PRJNA494862	25591339	0.9133
DRX084091	seedlings	PRJDB5672	25783850	0.8192
SRX1623464	seedlings	PRJNA314824	25604377	0.8339
GSM2527830	seedlings	PRJNA378644	25810197	0.8966
GSM1922736	seedlings	PRJNA300685	25656835	0.9199
SRX1509431	seedlings	PRJNA307295	25788795	0.8872
GSM3184424	seedlings	PRJNA475542	25733660	0.8702
SRX6794369	seedlings	PRJNA563135	25860302	0.8974
GSM2933110	seedlings	PRJNA429781	26219061	0.8875
GSM1818910	seedlings	PRJNA258547	26393430	0.8256
GSM4141891	seedlings	PRJNA579920	25795472	0.8559
SRX3460581	seedlings	PRJNA421838	25743861	0.9684
SRX4179912	seedlings	PRJNA475098	25661964	0.8351
GSM3436697	seedlings	PRJNA497374	25746422	0.8484
SRX2762809	seedlings	PRJNA384110	26077258	0.9581
GSM3436698	seedlings	PRJNA497374	26067837	0.8509
ERX2826877	seedlings	PRJEB28958	25769730	0.8937
GSM4367944	seedlings	PRJNA609667	25891023	0.8113
GSM2985605	seedlings	PRJNA433404	25965527	0.8653
GSM2081565	seedlings	PRJNA314484	26299656	0.8563
GSM3692908	seedlings	PRJNA529898	25587460	0.9051
GSM1858954	seedlings	PRJNA293514	26352733	0.9373
ERX2826881	seedlings	PRJEB28958	26944822	0.9093
SRX2095332	seedlings	PRJNA341504	26900868	0.8563
GSM3436704	seedlings	PRJNA497374	26756512	0.8405
GSM2891448	seedlings	PRJNA422618	27508663	0.8653
GSM1945018	seedlings	PRJNA302786	27192657	0.8761
GSM2891437	seedlings	PRJNA422618	26869908	0.8759
GSM1922739	seedlings	PRJNA300685	27441420	0.9497
GSM3264307	seedlings	PRJNA480638	27101854	0.9767
GSM3554365	seedlings	PRJNA513852	27584241	0.9249
GSM2130989	seedlings	PRJNA319318	27518796	0.8189
GSM3242693	seedlings	PRJNA478998	26728943	0.9439
GSM1664375	seedlings	PRJNA281883	27040112	0.8706
GSM1446191	seedlings	PRJNA256168	26647643	0.8894
ERX2826878	seedlings	PRJEB28958	26851832	0.9088
GSM1443131	seedlings	PRJNA255977	26863105	0.8074
GSM3381078	seedlings	PRJNA490087	26853549	0.8876
GSM1603935	seedlings	PRJNA274888	28004916	0.923
GSM1603932	seedlings	PRJNA274888	27048428	0.9249
GSM3242654	seedlings	PRJNA478998	26664758	0.9256
SRX2762784	seedlings	PRJNA384110	27897339	0.9259
GSM3381082	seedlings	PRJNA490087	27075111	0.8446
SRX2081978	seedlings	PRJNA341458	29577193	0.9086
SRX799508	seedlings	PRJNA266229	29369310	0.8461
SRX799503	seedlings	PRJNA266229	29872493	0.8214
GSM3184454	seedlings	PRJNA475542	28143808	0.8846
GSM3498717	seedlings	PRJNA507972	29249170	0.9297
SRX309345	seedlings	PRJNA208614	29840214	0.8011
SRX145601	seedlings	SRP012592	29082199	0.8418
GSM3498725	seedlings	PRJNA507972	28269281	0.9009
SRX1651397	seedlings	PRJNA315850	28874544	0.8325
GSM2891445	seedlings	PRJNA422618	29182380	0.8593
GSM1945019	seedlings	PRJNA302786	29235696	0.8466
SRX1403721	seedlings	PRJNA298961	29540468	0.9389
SRX1403726	seedlings	PRJNA298961	28503155	0.9061
GSM2469159	seedlings	PRJNA368916	28220364	0.8445
SRX2083368	seedlings	PRJNA341458	29630732	0.8879
SRX4317792	seedlings	PRJNA478084	28180088	0.9514
GSM3184427	seedlings	PRJNA475542	28298896	0.8239
GSM3184426	seedlings	PRJNA475542	28572108	0.9142
SRX2762773	seedlings	PRJNA384110	28255384	0.9007
SRX2083652	seedlings	PRJNA341458	29820674	0.8912
SRX2083650	seedlings	PRJNA341458	28891254	0.8866
GSM2130985	seedlings	PRJNA319318	28861105	0.8001
GSM1443122	seedlings	PRJNA255977	28369209	0.8047
GSM1443126	seedlings	PRJNA255977	28919862	0.8281
GSM3184398	seedlings	PRJNA475542	28896863	0.8588
GSM2985611	seedlings	PRJNA433404	29840683	0.8618
SRX4179910	seedlings	PRJNA475098	29597924	0.8092
SRX3778409	seedlings	PRJNA437617	29093704	0.8475
GSM2985609	seedlings	PRJNA433404	28588084	0.8231
GSM4224095	seedlings	PRJNA596449	29343227	0.9496
SRX799504	seedlings	PRJNA266229	29264514	0.8376
ERX3198046	seedlings	PRJEB28610	28974779	0.9194
GSM3110989	seedlings	PRJNA453570	30296996	0.9606
SRX3110820	seedlings	PRJNA399182	30818502	0.9075
SRX2095330	seedlings	PRJNA341504	30667557	0.8694
SRX2095235	seedlings	PRJNA341504	30104010	0.8135
GSM3498713	seedlings	PRJNA507972	30513788	0.932
SRX3195632	seedlings	PRJNA406870	30940464	0.9297
SRX3195634	seedlings	PRJNA406870	30681707	0.9288
GSM2891450	seedlings	PRJNA422618	29957059	0.8569
GSM3554351	seedlings	PRJNA513852	31359618	0.8972
GSM1631200	seedlings	PRJNA277840	29957270	0.9091
SRX1369567	seedlings	PRJNA298961	31449415	0.9218
SRX799522	seedlings	PRJNA266229	31330615	0.8913
GSM3433661	seedlings	PRJNA497220	31010524	0.8948
SRX4803541	seedlings	PRJNA494862	31037836	0.8688
SRX4803570	seedlings	PRJNA494862	29993956	0.89
GSM2527820	seedlings	PRJNA378644	30306400	0.9276
GSM1356168	seedlings	PRJNA242476	31672279	0.8785
SRX3773663	seedlings	PRJNA412787	30274184	0.9699
SRX4179918	seedlings	PRJNA475098	30969295	0.8216
SRX3964267	seedlings	PRJNA450889	30488604	0.8847
GSM3381073	seedlings	PRJNA490087	30919076	0.9191
GSM4141888	seedlings	PRJNA579920	31126531	0.8575
GSM4141887	seedlings	PRJNA579920	30681641	0.8506
GSM2933112	seedlings	PRJNA429781	31030452	0.8824
GSM1446189	seedlings	PRJNA256168	30750577	0.8774
GSM1054091	seedlings	PRJNA183972	31181475	0.9093
GSM1443123	seedlings	PRJNA255977	32387188	0.8209
SRX5137007	seedlings	PRJNA434180	33898125	0.9572
GSM2124016	seedlings	PRJNA318519	32205719	0.8542
SRX5137605	seedlings	PRJNA434180	33895931	0.9524
SRX4803503	seedlings	PRJNA494862	33239612	0.8871
SRX799493	seedlings	PRJNA266229	32556506	0.863
SRX1403722	seedlings	PRJNA298961	32286513	0.9178
GSM3092004	seedlings	PRJNA449911	32582590	0.9139
GSM1489637	seedlings	PRJNA259643	32424062	0.869
SRX4803547	seedlings	PRJNA494862	32357732	0.9069
SRX799490	seedlings	PRJNA266229	33400237	0.8641
GSM3075910	seedlings	PRJNA448672	33606111	0.846
SRX3964268	seedlings	PRJNA450889	32723401	0.8823
GSM3620626	seedlings	PRJNA524135	33020679	0.8335
GSM1575309	seedlings	PRJNA271395	32690681	0.8856
GSM2933108	seedlings	PRJNA429781	32519075	0.8861
GSM3553057	seedlings	PRJNA513324	32511590	0.9369
GSM1603934	seedlings	PRJNA274888	32383837	0.9161
SRX3177112	seedlings	PRJNA403781	33418626	0.9311
SRX1651350	seedlings	PRJNA315850	33694209	0.8568
SRX3964273	seedlings	PRJNA450889	33663398	0.8808
SRX3236661	seedlings	PRJNA412787	32400582	0.9647
GSM3535305	seedlings	PRJNA512228	33731348	0.9154
SRX799513	seedlings	PRJNA266229	36952799	0.87
GSM3316346	seedlings	PRJNA483876	35558889	0.9514
GSM3316341	seedlings	PRJNA483876	35436546	0.9212
SRX2095325	seedlings	PRJNA341504	36755460	0.818
GSM3692914	seedlings	PRJNA529898	34584706	0.9042
GSM2124004	seedlings	PRJNA318516	35387441	0.8046
GSM3433635	seedlings	PRJNA497220	34552233	0.8872
GSM2124013	seedlings	PRJNA318519	36524762	0.9113
SRX2762798	seedlings	PRJNA384110	34830943	0.9304
GSM2124010	seedlings	PRJNA318519	37168208	0.9096
SRX1651124	seedlings	PRJNA315850	34814676	0.8553
GSM3325572	seedlings	PRJNA485260	35989774	0.9517
GSM1603467	seedlings	PRJNA274783	37293830	0.919
GSM3092003	seedlings	PRJNA449911	35106522	0.889
SRX799489	seedlings	PRJNA266229	34985427	0.871
SRX1640011	seedlings	PRJNA315570	34470018	0.9151
GSM1489633	seedlings	PRJNA259643	34684577	0.8302
SRX799494	seedlings	PRJNA266229	34716381	0.8612
SRX3178392	seedlings	PRJNA401366	37193386	0.9612
SRX3964266	seedlings	PRJNA450889	34050817	0.8844
GSM3184401	seedlings	PRJNA475542	36290169	0.8629
GSM2454713	seedlings	PRJNA361118	36633883	0.8957
GSM3140473	seedlings	PRJNA471077	37319746	0.8105
SRX3209439	seedlings	PRJNA399070	36100783	0.9323
SRX2095314	seedlings	PRJNA341504	35313917	0.8431
GSM2124003	seedlings	PRJNA318516	39168280	0.8042
ERX2297588	seedlings	PRJEB24412	42340804	0.9412
GSM1254467	seedlings	PRJNA225664	42608526	0.8987
GSM3433637	seedlings	PRJNA497220	41023348	0.8422
GSM3110988	seedlings	PRJNA453570	40599857	0.9597
GSM1054088	seedlings	PRJNA183972	37426410	0.9261
SRX799506	seedlings	PRJNA266229	38175299	0.8393
GSM2125312	seedlings	PRJNA318748	38554910	0.9026
GSM1099198	seedlings	PRJNA193223	39493611	0.8769
GSM1099199	seedlings	PRJNA193223	38883416	0.8821
GSM2104467	seedlings	PRJNA317179	43522363	0.8526
ERX1104310	seedlings	PRJEB10937	40156250	0.8869
GSM2242713	seedlings	PRJNA330620	41403079	0.9036
GSM3408832	seedlings	PRJNA494179	42094598	0.8299
SRX799525	seedlings	PRJNA266229	40297038	0.8915
SRX2081984	seedlings	PRJNA341458	40051178	0.8847
SRX3177109	seedlings	PRJNA403781	37412170	0.9312
SRX1509429	seedlings	PRJNA307295	38361621	0.8733
GSM3091998	seedlings	PRJNA449911	37947816	0.9337
GSM2527822	seedlings	PRJNA378644	38660815	0.8728
GSM3433642	seedlings	PRJNA497220	41515476	0.8812
SRX3209442	seedlings	PRJNA399070	43379138	0.9465
SRX3209448	seedlings	PRJNA399070	37323878	0.9406
GSM1420960	seedlings	PRJNA253731	39345614	0.8114
SRX3778412	seedlings	PRJNA437617	39888555	0.8496
SRX3177119	seedlings	PRJNA403781	38927146	0.9377
GSM3140474	seedlings	PRJNA471077	41069266	0.8219
SRX3209438	seedlings	PRJNA399070	38418669	0.9004
SRX2598378	seedlings	PRJNA377231	42564418	0.906
SRX2762781	seedlings	PRJNA384110	38748287	0.9269
SRX2762780	seedlings	PRJNA384110	39871262	0.9293
SRX2762783	seedlings	PRJNA384110	40347619	0.9204
SRX1165951	seedlings	PRJNA293799	42501355	0.9406
ERX2297589	seedlings	PRJEB24412	44691756	0.9496
ERX2297607	seedlings	PRJEB24412	50766841	0.947
GSM2648448	seedlings	PRJNA388890	44267485	0.9126
GSM1810465	seedlings	PRJNA289063	47853358	0.8218
GSM1556775	seedlings	PRJNA269009	51112401	0.8754
GSM2388459	seedlings	PRJNA353122	47880001	0.8558
GSM3408801	seedlings	PRJNA494179	53312817	0.821
GSM3408802	seedlings	PRJNA494179	44328125	0.8142
GSM3408803	seedlings	PRJNA494179	47297995	0.8203
GSM3408804	seedlings	PRJNA494179	53881993	0.8422
GSM3408805	seedlings	PRJNA494179	47555753	0.8238
SRX540099	seedlings	PRJNA246656	44550747	0.8002
GSM1653212	seedlings	PRJNA280603	51190442	0.9013
GSM1254466	seedlings	PRJNA225664	46065345	0.8994
GSM3408853	seedlings	PRJNA494179	52743730	0.8908
GSM4141892	seedlings	PRJNA579920	51031444	0.8754
SRX3209447	seedlings	PRJNA399070	44199620	0.9335
GSM3408840	seedlings	PRJNA494179	46207467	0.8619
GSM3433651	seedlings	PRJNA497220	48974401	0.92
GSM1978178	seedlings	PRJNA255977	45475740	0.9168
SRX2598379	seedlings	PRJNA377231	45299259	0.9104
GSM2454707	seedlings	PRJNA361118	44197475	0.8943
SRX2762788	seedlings	PRJNA384110	48017391	0.9315
GSM2367136	seedlings	PRJNA351872	46742567	0.9089
GSM3335934	seedlings	PRJNA486344	61988421	0.8039
GSM3408838	seedlings	PRJNA494179	59142836	0.8475
SRX2641360	seedlings	PRJNA379224	60934551	0.8025
GSM3208235	seedlings	PRJNA476942	64974190	0.9106
GSM3208237	seedlings	PRJNA476942	61072886	0.917
GSM3208236	seedlings	PRJNA476942	67353437	0.9151
GSM2286739	seedlings	PRJNA339647	66296788	0.8575
SRX2762777	seedlings	PRJNA384110	57882383	0.92
SRX2327074	seedlings	PRJNA349095	63532824	0.8745
GSM3433657	seedlings	PRJNA497220	57251792	0.9143
GSM1047666	seedlings	PRJNA182723	111526598	0.8089
SRX3209441	seedlings	PRJNA399070	78282122	0.9449
GSM2328284	seedlings	PRJNA344451	6365034	0.8984
GSM2328105	seedlings	PRJNA344452	6543104	0.9002
GSM3082850	seedlings	PRJNA448925	6086808	0.9242
GSM3184492	seedlings	PRJNA475542	6523012	0.9011
GSM2328041	seedlings	PRJNA344453	6161388	0.8899
SRX1665983	seedlings	PRJNA316333	6587674	0.9529
GSM2328142	seedlings	PRJNA344452	6384033	0.9053
GSM2328226	seedlings	PRJNA344451	6646529	0.8804
GSM2732051	seedlings	PRJNA397098	7717587	0.914
GSM2732056	seedlings	PRJNA397098	7640257	0.9194
GSM2397347	seedlings	PRJNA354368	7777914	0.9184
GSM2890273	seedlings	PRJNA422492	7549913	0.9089
GSM2328124	seedlings	PRJNA344452	7237697	0.8997
GSM2328295	seedlings	PRJNA344451	7597969	0.901
SRX3179652	seedlings	PRJNA406930	8364438	0.9069
GSM2469226	seedlings	PRJNA368916	8482335	0.862
GSM4109555	seedlings	PRJNA576144	8403855	0.8899
GSM3184520	seedlings	PRJNA475542	7538537	0.8615
GSM3184435	seedlings	PRJNA475542	8508492	0.8767
SRX3179632	seedlings	PRJNA406930	8388880	0.883
SRX3179633	seedlings	PRJNA406930	8445193	0.913
SRX3179631	seedlings	PRJNA406930	7774180	0.911
GSM3184498	seedlings	PRJNA475542	7800413	0.844
GSM3184543	seedlings	PRJNA475542	7363340	0.8447
SRX3179620	seedlings	PRJNA406930	7331692	0.9231
GSM2328169	seedlings	PRJNA344452	7669453	0.9067
SRX3189239	seedlings	PRJNA407271	7788952	0.9015
GSM2328010	seedlings	PRJNA344453	7274450	0.9098
GSM847334	seedlings	PRJNA151473	7390477	0.9115
GSM2397366	seedlings	PRJNA354407	7947910	0.8575
GSM3184476	seedlings	PRJNA475542	7460177	0.8965
GSM3184474	seedlings	PRJNA475542	8575825	0.9254
SRX3179671	seedlings	PRJNA406930	8441249	0.8858
GSM2328133	seedlings	PRJNA344452	7548700	0.8965
SRX2040829	seedlings	PRJNA339870	9024526	0.9257
GSM2328205	seedlings	PRJNA344451	9508210	0.8411
GSM2397343	seedlings	PRJNA354368	8882549	0.9113
GSM2397324	seedlings	PRJNA354370	8747678	0.9186
SRX2040817	seedlings	PRJNA339870	8726005	0.9474
SRX2040818	seedlings	PRJNA339870	9837699	0.9244
GSM3184515	seedlings	PRJNA475542	9582805	0.8186
GSM2469228	seedlings	PRJNA368916	8684024	0.8107
GSM3184433	seedlings	PRJNA475542	9445119	0.8025
SRX3179639	seedlings	PRJNA406930	9271514	0.875
SRX2040824	seedlings	PRJNA339870	9116486	0.9524
SRX2436397	seedlings	PRJNA354802	9711406	0.8329
SRX2040821	seedlings	PRJNA339870	8963891	0.9566
GSM3184491	seedlings	PRJNA475542	8736969	0.866
SRX1640021	seedlings	PRJNA315570	8816631	0.8463
GSM2469257	seedlings	PRJNA368916	9652227	0.8678
GSM2469140	seedlings	PRJNA368916	8846762	0.868
GSM2469305	seedlings	PRJNA368916	9580642	0.827
GSM2802776	seedlings	PRJNA412889	9044008	0.884
GSM3070152	seedlings	PRJNA446047	9678778	0.896
GSM3072332	seedlings	PRJNA448146	9718987	0.9128
GSM2469199	seedlings	PRJNA368916	9053038	0.8316
GSM2341923	seedlings	PRJNA347858	9601936	0.9557
GSM2328136	seedlings	PRJNA344452	8774501	0.9088
