# Supplementary material for: Inference and prioritization of tissue-specific regulons in Arabidopsis and Oryza
Source: aBIOTECH. 2024 Jul 16;5(3):309–24. doi: 10.1007/s42994-024-00176-2 (PMC11399499; doi:10.1007/s42994-024-00176-2)
Supplement: Supplementary file 2 — Supplementary file2 (XLSX 21 KB) [file 42994_2024_176_MOESM2_ESM.xlsx]

## Sheet: ChIP-Seq
Supplemental Table S2. ChIP-Seq data for 256 TFs in Arabidopsis
Transcription Factor	GEO DataSets
AT1G33240	GSE60141
AT5G64060	GSE60141
AT5G11260	GSE132860	GSE117797	GSE60141
AT2G25180	GSE94486	GSE134695
AT1G80840	GSE85922
AT3G49530	GSE60141
AT5G47220	GSE60141
AT1G65620	GSE60141
AT2G06200	GSE60141
AT5G52830	GSE60141
AT4G37790	GSE80564
AT4G04450	GSE109149
AT4G23550	GSE60141
AT3G11100	GSE97288	GSE102984
AT1G78700	GSE60141
AT5G16820	GSE85651	GSE60141
AT5G46350	GSE60141
AT3G22830	GSE60141
AT5G60910	GSE108455	GSE79554
AT2G36270	GSE60142	GSE60141
AT4G32730	GSE60141
AT5G63790	GSE80564
AT5G45300	GSE60141
AT1G79180	GSE60141
AT3G04030	GSE60141
AT3G26744	GSE166543	GSE145258
AT3G09370	GSE60554
AT2G02450	GSE60141
AT4G25480	GSE60141
AT5G62380	GSE60141
AT1G59640	GSE60141
AT1G62360	GSE104369
AT3G56850	GSE60141
AT4G36160	GSE60141
AT5G25810	GSE60141
AT2G02820	GSE60141
AT5G47370	GSE60141
AT3G01470	GSE60141
AT1G72740	GSE60141
AT3G06490	GSE60141
AT1G19000	GSE60141
AT5G47660	GSE60141
AT1G69690	GSE60141
AT5G15830	GSE60141
AT1G06850	GSE60141
AT4G00730	GSE60141
AT5G46590	GSE60141
AT4G25470	GSE166543	GSE60141
AT2G43000	GSE60141
AT5G04340	GSE80564
AT3G30530	GSE60141
AT5G16560	GSE48081
AT2G27300	GSE60141
AT5G26170	GSE60141
AT1G34190	GSE60141
AT2G02080	GSE120068	GSE60141
AT2G30340	GSE60141
AT5G60130	GSE60141
AT2G45420	GSE60141
AT4G26150	GSE97499
AT3G12250	GSE60141
AT5G67580	GSE60141
AT1G22640	GSE80564
AT4G37260	GSE60141
AT5G20240	GSE38358
AT5G62470	GSE60141
AT2G22540	GSE33120	GSE54881	GSE60141
AT1G29280	GSE60141
AT5G08130	GSE60141
AT1G22070	GSE60141
AT1G65330	GSE129744
AT1G77920	GSE60141
AT3G10500	GSE60141
AT2G42200	GSE60141
AT2G32460	GSE60141
AT5G64750	GSE60141
AT4G17750	GSE79354
AT2G46270	GSE80564	GSE60141
AT1G30210	GSE60141
AT1G08320	GSE60141
AT5G06950	GSE60141
AT2G33710	GSE60141
AT3G59060	GSE68193	GSE35059
AT4G01120	GSE80564
AT2G42430	GSE60141
AT3G49930	GSE60141
AT2G30590	GSE60141
AT2G45410	GSE60141
AT5G66730	GSE60141
AT2G43010	GSE35315	GSE68193	GSE43284
AT4G27410	GSE80564
AT1G20980	GSE60141
AT1G77080	GSE48082
AT5G10140	GSE89889
AT5G10510	GSE60141
AT5G17430	GSE52400
AT5G64220	GSE166543
AT1G09530	GSE129865	GSE39215
AT3G61150	GSE60141
AT4G36740	GSE60141
AT1G09540	GSE60141
AT1G04370	GSE148744
AT5G03150	GSE60141
AT2G22300	GSE166543
AT1G16490	GSE60141
AT5G43840	GSE80564	GSE60141
AT3G54340	GSE38358
AT2G20110	GSE60141
AT1G13450	GSE60141
AT4G16150	GSE60141
AT4G04890	GSE60141
AT4G26640	GSE60141
AT5G24110	GSE60141
AT3G19860	GSE137645
AT4G18170	GSE60141
AT5G39820	GSE60141
AT4G18890	GSE60141
AT1G52150	GSE60141
AT4G31920	GSE94486
AT4G36920	GSE21301
AT2G02540	GSE60141
AT1G46264	GSE60141
AT2G18380	GSE60141
AT5G17800	GSE60141
AT5G13910	GSE60141
AT5G10030	GSE60141
AT3G01970	GSE60141
AT1G54330	GSE60141
AT3G53200	GSE60141
AT1G01060	GSE52175	GSE60141
AT3G20840	GSE60141
AT3G02940	GSE60141
AT1G30650	GSE60141
AT5G56840	GSE60141
AT5G65310	GSE80564	GSE60141
AT5G06100	GSE60141
AT3G24520	GSE60141
AT1G14687	GSE60141
AT5G54230	GSE60141
AT1G34370	GSE60141
AT2G18350	GSE60141
AT1G53230	GSE60141
AT4G11660	GSE60141
AT3G60390	GSE65876
AT1G34670	GSE60141
AT3G11280	GSE60141
AT5G06839	GSE60141
AT5G04760	GSE80564
AT5G67300	GSE80564	GSE60141
AT1G02230	GSE60141
AT3G18400	GSE60141
AT2G20180	GSE43283
AT5G29000	GSE60141
AT2G45680	GSE60141
AT5G67060	GSE94307
AT3G10030	GSE60141
AT1G29860	GSE60141
AT1G49950	GSE69431
AT5G41570	GSE60141
AT1G65910	GSE60141
AT4G33280	GSE60141
AT3G27010	GSE60141
AT4G31550	GSE60141
AT3G22170	GSE69422	GSE30711
AT5G58900	GSE60141
AT5G47230	GSE60141
AT5G05550	GSE60141
AT3G10480	GSE60141
AT1G49010	GSE60141
AT4G29230	GSE60141
AT3G18990	GSE60141
AT1G12260	GSE60141
AT2G45660	GSE45846
AT2G47070	GSE60141
AT5G65410	GSE60141
AT2G24430	GSE60141
AT3G15210	GSE60141
AT1G69010	GSE60141
AT3G10800	GSE60141
AT1G14580	GSE60011
AT3G14180	GSE60141
AT2G40260	GSE60141
AT5G14960	GSE60141
AT4G36780	GSE60141
AT2G31230	GSE60141
AT3G15500	GSE133408
AT3G28920	GSE60141
AT1G77450	GSE80564
AT3G26790	GSE60141
AT2G36010	GSE60141
AT1G75240	GSE60141
AT4G14410	GSE60141
AT1G49720	GSE80564
AT1G18330	GSE60141
AT2G01930	GSE84483	GSE60141
AT3G19290	GSE80564
AT1G28470	GSE60141
AT4G27950	GSE60141
AT2G38470	GSE60141	GSE66289	GSE85922
AT2G30250	GSE60141
AT1G32870	GSE60141
AT4G01500	GSE60141
AT2G01760	GSE94486
AT2G33810	GSE60141
AT1G32150	GSE60141
AT3G17730	GSE60141
AT5G56860	GSE97499
AT5G67450	GSE84483
AT2G23290	GSE60141
AT3G47500	GSE60141
AT1G30330	GSE51770
AT4G34000	GSE80564
AT5G65510	GSE60141
AT1G28370	GSE60141
AT5G46760	GSE114430	GSE133408
AT3G60530	GSE60141
AT2G03340	GSE60141
AT1G53170	GSE60141
AT1G32240	GSE60141
AT4G22070	GSE60141
AT1G27730	GSE60141	GSE133408
AT1G50640	GSE60141
AT1G74840	GSE60141
AT2G46830	GSE67903	GSE70533
AT5G05410	GSE80564
AT1G24260	GSE46986	GSE14600
AT4G18960	GSE45938
AT2G20400	GSE60141
AT5G02030	GSE78727
AT1G75080	GSE60141
AT3G16857	GSE94486
AT2G04038	GSE60141
AT1G62300	GSE60141
AT5G63090	GSE60141
AT2G23320	GSE60141
AT3G08500	GSE60141
AT2G01940	GSE60141
AT2G16910	GSE16940
AT1G06180	GSE60141
AT3G56400	GSE60141
AT5G53210	GSE57497
AT5G62020	GSE60141
AT4G32010	GSE145387
AT2G01570	GSE94926	GSE59187
AT5G60690	GSE26722
AT4G31800	GSE60141	GSE85922
AT5G06960	GSE60141
AT5G66300	GSE60141
AT3G03200	GSE60141
AT5G04390	GSE60141
AT4G01250	GSE60141
AT2G46680	GSE80564
AT5G13790	GSE60141
AT1G13260	GSE60141
AT1G34180	GSE60141
AT4G25490	GSE60141
