# Supplementary material for: Inference and prioritization of tissue-specific regulons in Arabidopsis and Oryza
Source: aBIOTECH. 2024 Jul 16;5(3):309–24. doi: 10.1007/s42994-024-00176-2 (PMC11399499; doi:10.1007/s42994-024-00176-2)
Supplement: Supplementary file 3 — Supplementary file3 (XLSX 3649 KB) [file 42994_2024_176_MOESM3_ESM.xlsx]

## Sheet: flower
Supplemental Table S3. Tissue-Specific regulons in Arabidopsis
Borda Rank	Transcription Factor	Target Genes
1	AT3G54320	AT2G25810	AT5G11230	AT5G04390	AT3G61610	AT1G27880	AT1G13670	AT4G27435	AT4G24180	AT5G39320	AT1G05710	AT3G15800	AT3G04620	AT1G32760	AT2G22840	AT3G48700	AT3G48670	AT5G65420	AT3G18715	AT3G62050	AT5G26310	AT5G14150	AT1G02900	AT1G14890	AT4G22960	AT1G09155	AT4G27590	AT1G11080	AT5G27000	AT2G23150	AT4G19030	AT4G23496	AT2G19090	AT5G04770	AT5G01190	AT3G44550	AT3G57060	AT1G50110	AT3G50070	AT3G44220	AT1G51130	AT3G62060	AT3G53450	AT1G49430	AT5G08350	AT1G22990	AT4G28530	AT4G26830	AT2G34150
2	AT3G06490	AT2G23300	AT5G65230	AT1G23560	AT2G01430	AT1G68290	AT3G16070	AT1G79330	AT3G09070	AT2G14900	AT2G42820	AT5G04390	AT2G32280	AT3G61760	AT2G36420	AT3G60490	AT1G13670	AT5G36260	AT4G27435	AT5G56870	AT2G35210	AT1G05370	AT5G02420	AT5G66800	AT2G42140	AT3G54040	AT1G79760	AT3G49690	AT5G57785	AT5G24090	AT3G15800	AT4G29340	AT5G60720	AT4G32780	AT4G30850	AT4G00305	AT5G67550	AT3G48450	AT2G44790	AT2G45130	AT2G37590	AT3G10680	AT5G26310	AT1G62540	AT2G21100	AT4G36740	AT2G18969	AT5G12940	AT1G52565
3	AT5G46590	AT2G23300	AT4G30170	AT5G65230	AT1G23560	AT2G25810	AT1G68290	AT3G16070	AT1G79330	AT3G09070	AT5G13990	AT2G42820	AT5G04390	AT2G32280	AT3G61760	AT2G36420	AT3G15630	AT3G60490	AT3G18900	AT2G23050	AT4G27435	AT5G46960	AT2G35210	AT5G56870	AT4G24180	AT5G43030	AT3G47400	AT1G64760	AT5G02420	AT1G05370	AT5G66800	AT2G42140	AT2G41170	AT3G54040	AT1G79760	AT3G49690	AT5G57785	AT5G39320	AT5G24090	AT3G15800	AT4G29340	AT5G60720	AT1G32190	AT2G41820	AT1G32930	AT4G30850	AT4G00305	AT5G67550	AT3G48450
4	AT2G22800	AT2G23300	AT5G65230	AT1G23560	AT2G01430	AT2G25810	AT1G68290	AT1G11130	AT3G16070	AT2G14900	AT5G13990	AT2G42820	AT5G04390	AT2G32280	AT3G61760	AT2G36420	AT3G15630	AT3G60490	AT5G36260	AT3G18900	AT5G46960	AT4G27435	AT5G56870	AT2G35210	AT4G24180	AT5G43030	AT3G47400	AT1G05370	AT5G02420	AT5G66800	AT2G42140	AT2G41170	AT3G54040	AT1G79760	AT3G49690	AT5G57785	AT5G39320	AT5G24090	AT1G65060	AT3G15800	AT4G29340	AT5G60720	AT1G32190	AT2G41820	AT1G32930	AT4G30850	AT4G32780	AT4G00305	AT5G67550
5	AT5G03150	AT2G25810	AT5G11230	AT5G04390	AT3G61610	AT1G27880	AT1G13670	AT3G18900	AT2G23050	AT4G24180	AT5G39320	AT1G05710	AT3G15800	AT3G04620	AT1G32760	AT2G22840	AT3G48700	AT5G67550	AT3G48670	AT5G65420	AT3G18715	AT1G10300	AT5G26310	AT5G14150	AT1G02900	AT3G09780	AT1G14890	AT4G21820	AT4G22960	AT1G09155	AT4G27590	AT1G11080	AT5G27000	AT2G23150	AT4G19030	AT4G23496	AT3G51030	AT2G19090	AT5G04770	AT5G01190	AT3G44550	AT1G19750	AT1G11125	AT3G57060	AT1G50110	AT3G50070	AT3G44220	AT1G51130	AT3G62060
6	AT5G17800	AT2G25810	AT5G11230	AT5G04390	AT3G61610	AT1G27880	AT1G13670	AT3G18900	AT2G23050	AT4G27435	AT4G24180	AT5G43030	AT5G39320	AT1G76740	AT1G05710	AT3G15800	AT3G04620	AT1G32760	AT2G22840	AT3G48700	AT5G67550	AT3G48670	AT5G65420	AT3G18715	AT3G62050	AT1G10300	AT5G26310	AT5G14150	AT1G02900	AT3G09780	AT1G14890	AT4G21820	AT3G56870	AT4G22960	AT1G09155	AT4G27590	AT1G11080	AT5G27000	AT2G23150	AT4G19030	AT4G23496	AT3G51030	AT2G19090	AT5G04770	AT5G01190	AT3G44550	AT1G11125	AT3G57060	AT1G50110
7	AT4G37730	AT2G23300	AT4G30170	AT5G65230	AT1G23560	AT5G56220	AT2G01430	AT2G25810	AT5G11230	AT3G55060	AT1G79330	AT3G57670	AT1G11130	AT3G16070	AT3G09070	AT1G44110	AT5G13990	AT2G42820	AT5G04390	AT2G14900	AT2G32280	AT3G61610	AT2G36420	AT3G61760	AT3G60490	AT3G15630	AT1G13670	AT5G36260	AT3G18900	AT2G23050	AT4G27435	AT5G56870	AT2G35210	AT4G24180	AT5G43030	AT3G47400	AT4G15480	AT5G02420	AT1G05370	AT5G66800	AT2G42140	AT3G54040	AT4G17760	AT1G79760	AT3G59200	AT3G49690	AT5G57785	AT5G39320	AT5G24090
8	AT5G50820	AT2G25810	AT5G04390	AT3G61610	AT1G13670	AT3G18900	AT2G23050	AT4G27435	AT4G24180	AT5G43030	AT5G39320	AT1G05710	AT4G26220	AT3G15800	AT3G48700	AT5G67550	AT3G48670	AT5G65420	AT3G18715	AT3G10680	AT1G10300	AT5G26310	AT5G14150	AT3G09780	AT1G14890	AT4G21820	AT4G22960	AT1G09155	AT4G27590	AT1G11080	AT5G27000	AT2G23150	AT3G45710	AT4G19030	AT4G23496	AT3G51030	AT2G19090	AT5G04770	AT5G01190	AT3G44550	AT5G53820	AT4G20460	AT1G15385	AT2G27035	AT1G11125	AT3G57060	AT1G50110	AT3G50070	AT3G44220
9	AT5G15150	AT2G25810	AT5G11230	AT5G04390	AT3G61610	AT1G27880	AT1G13670	AT3G18900	AT2G23050	AT4G27435	AT4G24180	AT5G43030	AT5G39320	AT1G76740	AT1G05710	AT3G15800	AT3G04620	AT1G32760	AT2G22840	AT3G48700	AT5G67550	AT3G48670	AT5G65420	AT1G10300	AT5G26310	AT5G14150	AT1G02900	AT3G09780	AT1G14890	AT4G21820	AT4G22960	AT1G09155	AT4G27590	AT1G11080	AT5G27000	AT2G23150	AT4G19030	AT4G23496	AT3G51030	AT2G19090	AT5G04770	AT5G01190	AT3G44550	AT1G11125	AT3G57060	AT1G50110	AT3G50070	AT3G44220	AT1G51130
10	AT5G10280	AT4G03330	AT2G25810	AT5G04390	AT3G61610	AT1G27880	AT1G13670	AT3G18900	AT2G23050	AT4G27435	AT4G24180	AT5G43030	AT5G39320	AT1G05710	AT4G26220	AT3G15800	AT2G22840	AT3G14610	AT3G48700	AT5G67550	AT3G48670	AT5G65420	AT3G18715	AT3G10680	AT1G10300	AT5G26310	AT5G14150	AT1G02900	AT3G09780	AT1G15040	AT1G14890	AT4G21820	AT4G22960	AT1G09155	AT1G11080	AT5G27000	AT2G23150	AT3G45710	AT4G19030	AT4G23496	AT3G51030	AT2G19090	AT5G04770	AT5G01190	AT3G44550	AT4G20460	AT1G15385	AT2G27035	AT3G57060
11	AT1G13600	AT2G25810	AT5G04390	AT3G61610	AT1G13670	AT3G18900	AT2G23050	AT4G24180	AT5G43030	AT5G39320	AT1G05710	AT3G15800	AT3G48700	AT3G48670	AT5G65420	AT3G18715	AT3G10680	AT1G10300	AT5G26310	AT5G14150	AT1G02900	AT3G09780	AT1G14890	AT4G22960	AT1G09155	AT4G27590	AT1G11080	AT5G27000	AT2G23150	AT3G45710	AT4G19030	AT4G23496	AT3G51030	AT5G04770	AT5G01190	AT3G44550	AT5G53820	AT1G11125	AT3G57060	AT3G50070	AT3G44220	AT3G62060	AT3G53450	AT1G49430	AT1G22990	AT4G28530	AT4G26830	AT2G34150	AT1G70470
12	AT5G60200	AT2G25810	AT5G11230	AT5G04390	AT3G61610	AT1G27880	AT1G13670	AT3G18900	AT2G23050	AT4G27435	AT4G24180	AT5G43030	AT5G39320	AT1G05710	AT3G15800	AT3G04620	AT2G22840	AT3G48700	AT5G67550	AT3G48670	AT5G65420	AT3G18715	AT1G10300	AT5G26310	AT5G14150	AT1G02900	AT3G09780	AT1G14890	AT4G21820	AT4G22960	AT1G09155	AT4G27590	AT1G11080	AT5G27000	AT2G23150	AT4G19030	AT4G23496	AT3G51030	AT2G19090	AT5G04770	AT5G01190	AT3G44550	AT1G11125	AT3G57060	AT1G50110	AT3G50070	AT3G44220	AT1G51130	AT3G62060
13	AT4G22070	AT2G23300	AT4G30170	AT5G65230	AT1G23560	AT5G56220	AT2G01430	AT2G25810	AT1G11130	AT3G57670	AT1G79330	AT3G16070	AT1G44110	AT5G13990	AT2G42820	AT5G04390	AT2G14900	AT2G32280	AT3G61760	AT3G15630	AT3G60490	AT1G13670	AT5G36260	AT2G23050	AT3G18900	AT4G27435	AT5G56870	AT2G35210	AT4G17483	AT4G24180	AT3G47400	AT1G05370	AT4G15480	AT5G02420	AT2G42140	AT3G54040	AT1G79760	AT3G59200	AT3G49690	AT5G57785	AT5G39320	AT1G16520	AT5G24090	AT1G05710	AT4G26220	AT3G15800	AT5G59240	AT4G29340	AT5G60720
14	AT2G47460	AT4G03330	AT2G25810	AT5G11230	AT5G04390	AT3G61610	AT1G27880	AT1G13670	AT3G18900	AT2G23050	AT4G27435	AT4G24180	AT5G43030	AT5G39320	AT1G05710	AT4G26220	AT3G15800	AT3G04620	AT1G32760	AT2G22840	AT3G48700	AT5G67550	AT3G48670	AT5G65420	AT3G18715	AT1G10300	AT5G26310	AT5G14150	AT1G02900	AT3G09780	AT1G14890	AT4G21820	AT3G56870	AT4G22960	AT1G09155	AT1G11080	AT5G27000	AT2G23150	AT3G45710	AT4G19030	AT4G23496	AT3G51030	AT2G19090	AT5G04770	AT5G01190	AT3G44550	AT4G20460	AT1G15385	AT1G19750
15	AT5G07680	AT2G25810	AT5G11230	AT5G04390	AT1G27880	AT1G13670	AT3G18900	AT4G27435	AT4G24180	AT5G43030	AT5G39320	AT1G05710	AT4G26220	AT3G15800	AT3G04620	AT1G32760	AT2G22840	AT3G14610	AT3G48700	AT3G48670	AT5G65420	AT3G18715	AT3G10680	AT1G10300	AT5G26310	AT5G14150	AT1G02900	AT1G15040	AT1G14890	AT4G21820	AT4G22960	AT1G09155	AT4G27590	AT1G11080	AT5G27000	AT2G23150	AT3G45710	AT4G19030	AT4G23496	AT3G51030	AT2G19090	AT5G04770	AT5G01190	AT3G44550	AT4G20460	AT1G15385	AT2G27035	AT1G11125	AT3G57060
16	AT5G28650	AT2G25810	AT5G04390	AT3G61610	AT1G13670	AT3G18900	AT2G23050	AT4G27435	AT4G24180	AT5G43030	AT1G76740	AT1G05710	AT3G15800	AT2G22840	AT3G48670	AT5G65420	AT3G18715	AT3G10680	AT1G10300	AT5G26310	AT5G14150	AT1G02900	AT3G09780	AT1G14890	AT4G21820	AT4G22960	AT4G27590	AT1G11080	AT2G23150	AT3G45710	AT4G23496	AT2G19090	AT5G04770	AT3G44550	AT4G20460	AT1G15385	AT2G27035	AT1G11125	AT3G57060	AT1G50110	AT3G50070	AT3G44220	AT3G62060	AT3G53450	AT1G49430	AT1G22990	AT4G28530	AT2G34150	AT1G70470
17	AT5G65790	AT4G03330	AT2G25810	AT5G11230	AT5G04390	AT3G61610	AT1G13670	AT3G18900	AT2G23050	AT4G27435	AT4G24180	AT5G43030	AT5G39320	AT1G05710	AT4G26220	AT3G15800	AT3G14610	AT3G48700	AT5G65420	AT3G18715	AT3G10680	AT1G10300	AT5G26310	AT5G14150	AT4G11543	AT1G02900	AT1G15040	AT1G14890	AT4G22960	AT1G09155	AT4G27590	AT1G11080	AT5G27000	AT2G23150	AT3G45710	AT4G19030	AT4G23496	AT3G51030	AT2G19090	AT5G04770	AT5G01190	AT3G44550	AT5G53820	AT4G20460	AT1G15385	AT2G27035	AT1G11125	AT3G57060	AT1G50110
18	AT5G01200	AT2G23300	AT5G65230	AT1G23560	AT1G77390	AT2G01430	AT5G55340	AT1G68290	AT3G57670	AT1G11130	AT5G67110	AT3G16070	AT3G09070	AT5G54530	AT1G44110	AT2G42820	AT2G14900	AT5G04390	AT2G32280	AT3G61610	AT2G36420	AT3G60490	AT1G13670	AT5G05180	AT5G36260	AT3G18900	AT5G20710	AT4G27435	AT5G46960	AT2G35210	AT5G56870	AT1G05370	AT1G64760	AT4G15480	AT5G02420	AT5G66800	AT2G42140	AT2G41170	AT4G17760	AT1G79760	AT4G02060	AT5G23800	AT3G49690	AT5G57785	AT5G24090	AT1G65060	AT2G17442	AT3G15800	AT5G60720
19	AT1G75390	AT2G25810	AT5G11230	AT5G04390	AT3G61610	AT1G27880	AT1G13670	AT2G23050	AT3G18900	AT4G27435	AT5G43030	AT5G39320	AT3G15800	AT3G04620	AT2G22840	AT1G32760	AT3G48700	AT3G48670	AT5G65420	AT3G18715	AT3G62050	AT1G10300	AT1G02900	AT3G09780	AT1G14890	AT4G21820	AT1G09155	AT4G22960	AT1G11080	AT4G27590	AT5G27000	AT2G23150	AT4G19030	AT4G23496	AT3G51030	AT2G19090	AT5G04770	AT5G01190	AT3G44550	AT1G11125	AT3G57060	AT1G50110	AT3G50070	AT3G44220	AT1G51130	AT3G62060	AT3G53450	AT1G49430	AT1G22990
20	AT1G79180	AT2G23300	AT4G30170	AT3G29300	AT5G65230	AT1G23560	AT5G56220	AT2G01430	AT4G03330	AT2G25810	AT5G11230	AT3G55060	AT1G79330	AT3G57670	AT3G16070	AT3G09070	AT2G14900	AT5G13990	AT2G42820	AT5G04390	AT2G32280	AT3G61760	AT2G36420	AT3G60490	AT1G13670	AT5G07810	AT5G36260	AT3G18900	AT2G23050	AT4G27435	AT5G56870	AT2G35210	AT4G17483	AT4G24180	AT3G47400	AT1G05370	AT4G15480	AT5G02420	AT3G54040	AT1G79760	AT3G59200	AT3G49690	AT5G39320	AT5G24090	AT1G05710	AT4G26220	AT3G15800	AT5G59240	AT4G29340
21	AT3G58120	AT2G23300	AT5G65230	AT1G23560	AT1G77390	AT5G56220	AT2G01430	AT5G55340	AT3G48980	AT1G11130	AT3G57670	AT5G67110	AT3G16070	AT3G05600	AT3G09070	AT1G44110	AT4G14690	AT1G62360	AT5G04390	AT2G42820	AT2G14900	AT2G32280	AT3G61610	AT2G36420	AT1G64450	AT3G60490	AT1G13670	AT5G05180	AT3G54560	AT5G36260	AT3G18900	AT5G20710	AT4G27435	AT5G56870	AT2G35210	AT1G05370	AT1G64760	AT4G15480	AT5G02420	AT5G66800	AT5G43020	AT2G42140	AT2G41170	AT4G17760	AT5G23800	AT4G02060	AT3G49690	AT5G57785	AT1G65060
22	AT4G28530	AT2G25810	AT5G11230	AT5G04390	AT3G61610	AT1G13670	AT3G18900	AT2G23050	AT4G27435	AT5G43030	AT5G39320	AT3G15800	AT3G48700	AT5G67550	AT3G48670	AT5G65420	AT3G18715	AT1G10300	AT5G26310	AT1G02900	AT3G09780	AT1G14890	AT4G21820	AT1G09155	AT4G22960	AT1G11080	AT5G27000	AT2G23150	AT4G19030	AT4G23496	AT3G51030	AT2G19090	AT5G04770	AT5G01190	AT3G44550	AT1G50110	AT3G50070	AT3G44220	AT1G51130	AT3G53450	AT1G49430	AT5G08350	AT1G22990	AT2G34150	AT4G26830	AT1G70470	AT4G22970	AT5G10430	AT5G28646
23	AT5G11510	AT2G25810	AT5G11230	AT5G54530	AT5G04390	AT3G61610	AT1G27880	AT1G13670	AT3G18900	AT2G23050	AT4G27435	AT4G24180	AT5G43030	AT5G39320	AT1G76740	AT3G15800	AT3G04620	AT1G32760	AT2G22840	AT3G48700	AT3G17350	AT5G67550	AT5G44635	AT3G48670	AT5G65420	AT3G18715	AT3G62050	AT1G10300	AT5G26310	AT5G14150	AT1G02900	AT4G02800	AT3G09780	AT1G14890	AT4G21820	AT3G56870	AT4G22960	AT1G09155	AT4G27590	AT1G11080	AT5G27000	AT2G23150	AT4G23496	AT3G51030	AT2G19090	AT5G04770	AT5G01190	AT3G44550	AT1G19750
24	AT3G49690	AT2G23300	AT4G30170	AT5G65230	AT1G23560	AT2G01430	AT2G25810	AT5G11230	AT3G55060	AT1G79330	AT1G11130	AT3G16070	AT3G09070	AT2G14900	AT2G42820	AT5G04390	AT2G32280	AT3G61760	AT2G36420	AT3G15630	AT3G60490	AT1G13670	AT5G36260	AT3G18900	AT2G23050	AT4G27435	AT2G35210	AT4G17483	AT4G24180	AT5G43030	AT1G05370	AT4G15480	AT2G42140	AT3G54040	AT4G17760	AT1G79760	AT3G59200	AT5G57785	AT5G24090	AT1G05710	AT4G26220	AT3G15800	AT5G59240	AT4G29340	AT5G60720	AT3G15340	AT1G32190	AT2G41820	AT1G32930
25	AT2G38090	AT2G25810	AT5G11230	AT5G04390	AT3G61610	AT1G13670	AT3G18900	AT4G27435	AT5G43030	AT5G39320	AT3G15800	AT3G48700	AT3G17350	AT5G67550	AT3G48670	AT5G65420	AT3G18715	AT3G62050	AT5G26310	AT1G02900	AT3G09780	AT1G14890	AT4G21820	AT1G09155	AT4G27590	AT5G27000	AT2G23150	AT4G23496	AT3G51030	AT2G19090	AT5G04770	AT5G01190	AT3G44550	AT1G11125	AT3G57060	AT1G50110	AT3G50070	AT3G44220	AT3G62060	AT3G53450	AT1G49430	AT5G08350	AT1G22990	AT4G28530	AT4G26830	AT2G34150	AT1G70470	AT4G22970	AT5G10430
26	AT5G26660	AT4G03330	AT2G25810	AT5G11230	AT5G04390	AT3G61610	AT1G13670	AT3G18900	AT2G23050	AT4G27435	AT4G24180	AT5G43030	AT5G39320	AT1G05710	AT4G26220	AT3G15800	AT3G48700	AT5G67550	AT3G18715	AT3G10680	AT1G10300	AT5G26310	AT5G14150	AT1G02900	AT3G09780	AT1G14890	AT4G22960	AT1G09155	AT4G27590	AT1G11080	AT5G27000	AT2G23150	AT3G45710	AT4G19030	AT4G23496	AT3G51030	AT2G19090	AT5G04770	AT5G01190	AT3G44550	AT5G53820	AT4G20460	AT1G15385	AT2G27035	AT1G11125	AT3G57060	AT3G44220	AT3G53450	AT1G22990
27	AT5G66700	AT2G23300	AT4G30170	AT3G29300	AT5G65230	AT1G23560	AT5G56220	AT2G01430	AT2G25810	AT5G11230	AT3G55060	AT1G79330	AT3G57670	AT1G11130	AT3G16070	AT3G09070	AT1G44110	AT5G13990	AT2G42820	AT5G04390	AT2G14900	AT2G32280	AT3G61610	AT2G36420	AT3G15630	AT3G60490	AT1G13670	AT5G36260	AT3G18900	AT2G23050	AT4G27435	AT5G56870	AT2G35210	AT4G17483	AT4G24180	AT5G43030	AT3G47400	AT4G15480	AT5G02420	AT1G05370	AT2G42140	AT3G54040	AT4G17760	AT3G59200	AT3G49690	AT5G57785	AT5G39320	AT1G16520	AT5G24090
28	AT2G46590	AT2G25810	AT5G04390	AT3G61610	AT1G13670	AT3G18900	AT4G27435	AT4G24180	AT5G43030	AT5G39320	AT3G15800	AT3G48700	AT5G67550	AT3G48670	AT5G65420	AT3G18715	AT3G62050	AT3G10680	AT1G10300	AT5G26310	AT1G62540	AT1G02900	AT1G14890	AT4G21820	AT4G22960	AT1G09155	AT4G27590	AT1G11080	AT5G27000	AT2G23150	AT4G19030	AT4G23496	AT3G51030	AT2G19090	AT5G04770	AT5G01190	AT3G44550	AT5G53820	AT3G57060	AT3G50070	AT3G44220	AT3G62060	AT3G53450	AT1G49430	AT5G08350	AT2G34150	AT4G28530	AT4G26830	AT1G70470
29	AT5G61430	AT2G25810	AT5G11230	AT5G04390	AT1G13670	AT3G18900	AT2G23050	AT4G27435	AT5G43030	AT5G39320	AT1G05710	AT3G15800	AT3G48700	AT5G67550	AT3G48670	AT5G65420	AT3G18715	AT3G10680	AT1G10300	AT5G26310	AT1G02900	AT3G09780	AT1G14890	AT4G22960	AT1G09155	AT4G27590	AT1G11080	AT5G27000	AT2G23150	AT4G19030	AT4G23496	AT3G51030	AT2G19090	AT5G01190	AT3G44550	AT5G53820	AT3G57060	AT1G50110	AT3G44220	AT3G62060	AT3G53450	AT1G49430	AT5G08350	AT1G22990	AT4G28530	AT4G26830	AT2G34150	AT1G70470	AT4G22970
30	AT1G47655	AT2G23300	AT1G23560	AT2G01430	AT5G55340	AT2G25810	AT1G11130	AT3G57670	AT1G79330	AT3G16070	AT5G67110	AT3G09070	AT1G44110	AT2G42820	AT2G14900	AT5G04390	AT2G32280	AT3G61610	AT2G36420	AT3G61760	AT3G60490	AT1G13670	AT5G05180	AT5G36260	AT3G18900	AT5G20710	AT4G27435	AT5G56870	AT2G35210	AT4G24180	AT1G05370	AT1G64760	AT4G15480	AT5G02420	AT5G66800	AT2G42140	AT2G41170	AT3G54040	AT4G17760	AT4G02060	AT1G79760	AT5G23800	AT3G49690	AT5G57785	AT5G24090	AT2G17442	AT3G15800	AT5G60720	AT1G65620
31	AT3G61850	AT2G25810	AT5G11230	AT5G04390	AT1G27880	AT1G13670	AT3G18900	AT2G23050	AT4G27435	AT4G24180	AT5G43030	AT1G05710	AT4G26220	AT3G15800	AT3G14610	AT3G48700	AT5G67550	AT3G18715	AT3G10680	AT1G10300	AT5G26310	AT5G14150	AT1G02900	AT3G09780	AT1G15040	AT1G14890	AT4G22960	AT1G09155	AT4G27590	AT1G11080	AT5G27000	AT2G23150	AT3G45710	AT4G19030	AT4G23496	AT3G51030	AT2G19090	AT5G04770	AT5G01190	AT3G44550	AT5G53820	AT4G20460	AT1G15385	AT2G27035	AT1G11125	AT3G57060	AT1G50110	AT3G50070	AT3G44220
32	AT1G62700	AT2G25810	AT5G04390	AT1G27880	AT1G13670	AT3G18900	AT2G23050	AT4G27435	AT4G24180	AT5G43030	AT5G39320	AT1G76740	AT3G15800	AT3G48700	AT5G67550	AT3G48670	AT5G65420	AT3G18715	AT3G62050	AT3G10680	AT1G10300	AT5G26310	AT1G62540	AT1G02900	AT3G09780	AT1G14890	AT4G21820	AT4G22960	AT1G09155	AT4G27590	AT1G11080	AT5G27000	AT2G23150	AT4G19030	AT4G23496	AT3G51030	AT2G19090	AT5G04770	AT5G01190	AT3G44550	AT5G53820	AT3G57060	AT1G50110	AT3G44220	AT3G62060	AT3G53450	AT1G49430	AT1G22990	AT4G28530
33	AT5G65230	AT2G25810	AT5G04390	AT3G61610	AT1G27880	AT1G13670	AT3G18900	AT2G23050	AT4G27435	AT4G24180	AT5G43030	AT5G39320	AT1G05710	AT4G26220	AT3G15800	AT3G14610	AT3G48700	AT5G67550	AT3G48670	AT5G65420	AT3G18715	AT3G10680	AT1G10300	AT5G26310	AT5G14150	AT3G09780	AT1G14890	AT4G21820	AT4G22960	AT1G09155	AT4G27590	AT1G11080	AT5G27000	AT2G23150	AT3G45710	AT4G19030	AT4G23496	AT3G51030	AT2G19090	AT5G04770	AT5G01190	AT3G44550	AT5G53820	AT4G20460	AT1G15385	AT2G27035	AT1G11125	AT3G57060	AT1G50110
34	AT3G49760	AT2G23300	AT4G30170	AT3G29300	AT5G65230	AT1G23560	AT5G56220	AT2G01430	AT4G10843	AT4G03330	AT2G25810	AT3G55060	AT1G79330	AT3G57670	AT1G11130	AT3G16070	AT5G67110	AT1G44110	AT5G13990	AT2G42820	AT5G04390	AT2G14900	AT2G32280	AT3G61610	AT2G36420	AT1G27880	AT3G60490	AT3G61760	AT3G15630	AT1G13670	AT5G07810	AT5G36260	AT3G18900	AT2G23050	AT4G27435	AT5G56870	AT2G35210	AT4G17483	AT5G43030	AT3G47400	AT4G15480	AT5G02420	AT2G42140	AT3G54040	AT4G17760	AT1G79760	AT3G59200	AT3G49690	AT5G24090
35	AT1G17950	AT4G03330	AT2G25810	AT5G11230	AT5G04390	AT3G61610	AT1G13670	AT3G18900	AT4G27435	AT4G24180	AT5G43030	AT5G39320	AT4G26220	AT3G15800	AT3G14610	AT3G48700	AT5G67550	AT5G65420	AT3G18715	AT3G10680	AT1G10300	AT5G26310	AT5G14150	AT1G02900	AT3G09780	AT1G15040	AT1G14890	AT4G22960	AT1G09155	AT4G27590	AT1G11080	AT5G27000	AT2G23150	AT3G45710	AT4G19030	AT4G23496	AT3G51030	AT2G19090	AT5G04770	AT5G01190	AT3G44550	AT5G53820	AT4G20460	AT1G15385	AT2G27035	AT3G57060	AT1G50110	AT3G50070	AT3G44220
36	AT1G12260	AT2G23300	AT5G65230	AT5G56220	AT2G01430	AT2G25810	AT1G11130	AT3G55060	AT1G79330	AT3G57670	AT3G16070	AT5G67110	AT3G09070	AT1G44110	AT5G13990	AT2G42820	AT5G04390	AT2G14900	AT2G32280	AT3G61610	AT2G36420	AT3G61760	AT3G60490	AT3G15630	AT1G13670	AT5G05180	AT5G36260	AT3G18900	AT2G23050	AT4G27435	AT5G20710	AT2G35210	AT5G56870	AT4G24180	AT5G43030	AT3G47400	AT4G15480	AT5G02420	AT1G05370	AT5G66800	AT2G42140	AT2G41170	AT3G54040	AT4G17760	AT4G02060	AT1G79760	AT5G23800	AT3G49690	AT5G39320
37	AT4G04450	AT5G65230	AT1G23560	AT2G01430	AT2G25810	AT1G68290	AT1G11130	AT1G79330	AT3G16070	AT1G44110	AT2G42820	AT2G14900	AT5G04390	AT3G61760	AT2G36420	AT3G15630	AT1G13670	AT5G36260	AT3G18900	AT4G27435	AT2G35210	AT4G24180	AT3G47400	AT1G64760	AT4G15480	AT5G02420	AT1G05370	AT5G66800	AT2G42140	AT2G41170	AT3G54040	AT4G17760	AT1G79760	AT5G23800	AT5G57785	AT5G39320	AT5G24090	AT1G65060	AT3G15800	AT4G29340	AT5G60720	AT1G05950	AT1G32190	AT2G41820	AT4G32780	AT4G30850	AT3G17350	AT5G67550	AT4G00305
38	AT2G17770	AT2G25810	AT5G11230	AT5G04390	AT3G61610	AT1G27880	AT1G13670	AT3G18900	AT4G27435	AT4G24180	AT5G43030	AT5G39320	AT1G76740	AT3G15800	AT1G32760	AT2G22840	AT3G48700	AT3G17350	AT5G44635	AT3G48670	AT5G65420	AT3G18715	AT1G10300	AT1G02900	AT3G09780	AT1G14890	AT4G21820	AT3G56870	AT4G22960	AT1G09155	AT4G27590	AT1G11080	AT5G27000	AT4G19030	AT4G23496	AT3G51030	AT2G19090	AT5G04770	AT5G01190	AT3G44550	AT1G11125	AT3G57060	AT1G50110	AT3G50070	AT3G44220	AT1G51130	AT3G62060	AT3G53450	AT1G49430
39	AT5G03510	AT2G25810	AT5G11230	AT5G04390	AT3G61610	AT1G27880	AT1G13670	AT3G18900	AT2G23050	AT4G24180	AT5G39320	AT4G26220	AT3G15800	AT3G14610	AT3G48700	AT5G67550	AT5G65420	AT3G18715	AT3G10680	AT1G10300	AT5G26310	AT5G14150	AT1G02900	AT3G09780	AT1G15040	AT1G14890	AT4G21820	AT4G22960	AT1G09155	AT4G27590	AT1G11080	AT5G27000	AT2G23150	AT3G45710	AT4G19030	AT4G23496	AT3G51030	AT2G19090	AT5G01190	AT3G44550	AT4G20460	AT2G27035	AT1G11125	AT3G57060	AT1G50110	AT3G50070	AT3G44220	AT3G53450	AT5G08350
40	AT3G01330	AT4G20325	AT2G25810	AT5G11230	AT5G04390	AT3G61610	AT1G27880	AT1G13670	AT3G18900	AT2G23050	AT5G43030	AT5G39320	AT1G76740	AT1G05710	AT3G04620	AT3G48700	AT3G17350	AT5G67550	AT5G44635	AT3G48670	AT5G65420	AT3G18715	AT3G62050	AT5G14150	AT1G14890	AT4G21820	AT3G56870	AT4G22960	AT4G27590	AT1G11080	AT5G27000	AT2G23150	AT4G19030	AT2G19090	AT5G04770	AT3G44550	AT2G27035	AT3G57060	AT3G50070	AT3G44220	AT1G51130	AT3G62060	AT1G49430	AT5G08350	AT1G22990	AT4G28530	AT2G34150	AT1G70470	AT5G22140
41	AT4G36740	AT5G11230	AT5G04390	AT3G61610	AT1G13670	AT3G18900	AT2G23050	AT4G27435	AT5G43030	AT4G24180	AT5G39320	AT1G05710	AT3G48700	AT5G67550	AT3G48670	AT5G65420	AT3G18715	AT1G10300	AT5G26310	AT1G02900	AT3G09780	AT1G14890	AT4G21820	AT4G22960	AT1G09155	AT1G11080	AT4G27590	AT5G27000	AT2G23150	AT4G19030	AT4G23496	AT3G51030	AT2G19090	AT5G04770	AT5G01190	AT3G44550	AT1G11125	AT3G57060	AT1G50110	AT3G62060	AT3G53450	AT1G49430	AT5G08350	AT2G34150	AT4G28530	AT4G26830	AT1G22990	AT1G70470	AT5G10430
42	AT4G00480	AT1G77390	AT5G11230	AT5G54530	AT5G04390	AT3G61610	AT1G27880	AT1G13670	AT1G32760	AT2G22840	AT3G04620	AT3G48700	AT3G17350	AT3G48670	AT5G65420	AT3G18715	AT3G09780	AT1G14890	AT4G21820	AT4G22960	AT1G11080	AT4G27590	AT5G27000	AT2G23150	AT4G23496	AT3G51030	AT2G19090	AT5G04770	AT5G01190	AT1G11125	AT3G57060	AT1G50110	AT3G50070	AT3G44220	AT1G51130	AT3G53450	AT1G49430	AT5G64980	AT2G34150	AT4G26830	AT4G28530	AT1G70470	AT4G22970	AT5G10430	AT5G57410	AT5G63540	AT5G28646	AT5G19160	AT5G07680
43	AT2G45120	AT2G23300	AT5G65230	AT5G56220	AT1G77390	AT1G23560	AT2G01430	AT5G55340	AT1G11130	AT3G57670	AT5G67110	AT3G09070	AT4G14690	AT1G44110	AT2G42820	AT5G04390	AT5G13990	AT2G14900	AT2G32280	AT3G61610	AT2G36420	AT3G60490	AT1G13670	AT5G05180	AT3G54560	AT5G36260	AT3G18900	AT5G20710	AT5G56870	AT2G35210	AT1G05370	AT4G15480	AT5G02420	AT5G66800	AT5G43020	AT2G42140	AT2G41170	AT4G17760	AT1G79760	AT4G02060	AT5G23800	AT3G49690	AT5G24090	AT1G65060	AT2G17442	AT3G15800	AT5G60720	AT1G65620	AT1G32190
44	AT2G29660	AT4G03330	AT2G25810	AT5G11230	AT5G04390	AT3G61610	AT1G27880	AT1G13670	AT3G18900	AT4G24180	AT5G39320	AT1G05710	AT4G26220	AT3G15800	AT1G32760	AT2G22840	AT3G14610	AT3G48700	AT3G48670	AT5G65420	AT3G18715	AT3G10680	AT1G10300	AT5G26310	AT5G14150	AT1G02900	AT3G09780	AT1G14890	AT4G22960	AT1G09155	AT4G27590	AT1G11080	AT5G27000	AT2G23150	AT3G45710	AT4G19030	AT4G23496	AT3G51030	AT2G19090	AT5G04770	AT5G01190	AT3G44550	AT4G20460	AT2G27035	AT3G57060	AT1G50110	AT3G50070	AT3G44220	AT1G51130
45	AT2G46130	AT5G04390	AT3G61610	AT1G13670	AT2G23050	AT3G18900	AT4G27435	AT4G24180	AT5G43030	AT5G39320	AT1G05710	AT4G26220	AT3G15800	AT2G22840	AT3G48700	AT3G48670	AT5G65420	AT3G18715	AT3G10680	AT1G10300	AT5G26310	AT5G14150	AT1G02900	AT3G09780	AT1G15040	AT1G14890	AT4G21820	AT4G22960	AT1G09155	AT1G11080	AT5G27000	AT2G23150	AT4G23496	AT5G04770	AT5G01190	AT3G44550	AT4G20460	AT1G15385	AT3G57060	AT1G50110	AT3G50070	AT3G44220	AT1G51130	AT3G53450	AT5G08350	AT1G22990	AT4G28530	AT2G34150	AT1G70470
46	AT5G65640	AT2G25810	AT5G11230	AT5G04390	AT3G61610	AT1G27880	AT1G13670	AT2G23050	AT4G27435	AT4G24180	AT5G43030	AT5G39320	AT1G76740	AT3G15800	AT3G04620	AT1G32760	AT2G22840	AT3G48700	AT3G17350	AT5G67550	AT3G48670	AT5G65420	AT3G18715	AT1G10300	AT5G14150	AT1G02900	AT3G09780	AT1G14890	AT4G21820	AT4G22960	AT1G09155	AT4G27590	AT1G11080	AT5G27000	AT2G23150	AT4G19030	AT4G23496	AT3G51030	AT2G19090	AT5G04770	AT5G01190	AT3G44550	AT1G11125	AT3G57060	AT1G50110	AT3G50070	AT3G44220	AT3G53450	AT1G49430
47	AT3G62610	AT1G77390	AT5G54530	AT5G04390	AT3G61610	AT1G27880	AT2G29940	AT5G27890	AT3G18900	AT2G22840	AT3G48700	AT3G61950	AT3G17350	AT4G39480	AT3G48670	AT5G65420	AT3G18715	AT1G12330	AT3G62050	AT1G62540	AT1G48470	AT4G21820	AT4G22960	AT4G27590	AT5G27000	AT4G01060	AT2G23150	AT4G23496	AT3G51030	AT1G65150	AT2G19090	AT5G04770	AT5G01190	AT1G19750	AT1G11125	AT3G57060	AT1G50110	AT3G50070	AT3G44220	AT3G62060	AT1G02205	AT1G49430	AT5G64980	AT2G34150	AT4G26830	AT4G28530	AT1G71050	AT1G70470	AT4G22970
48	AT4G36160	AT2G23300	AT5G65230	AT1G23560	AT5G55340	AT2G25810	AT1G68290	AT3G57670	AT1G79330	AT1G11130	AT3G16070	AT5G67110	AT3G09070	AT1G44110	AT5G13990	AT2G42820	AT5G04390	AT2G14900	AT2G32280	AT3G61610	AT2G36420	AT3G61760	AT3G15630	AT5G05180	AT5G36260	AT3G18900	AT5G46960	AT4G27435	AT5G56870	AT2G35210	AT4G24180	AT3G47400	AT1G64760	AT4G15480	AT5G02420	AT5G66800	AT2G42140	AT2G41170	AT3G54040	AT4G17760	AT1G79760	AT5G23800	AT3G49690	AT5G57785	AT5G39320	AT5G24090	AT1G65060	AT3G15800	AT5G60720
49	AT2G40620	AT4G03330	AT2G25810	AT5G11230	AT5G04390	AT3G61610	AT1G27880	AT1G13670	AT3G18900	AT2G23050	AT5G43030	AT5G39320	AT1G05710	AT4G26220	AT3G04620	AT1G32760	AT2G22840	AT3G48700	AT3G48670	AT5G65420	AT3G18715	AT1G10300	AT5G26310	AT1G48470	AT5G14150	AT1G02900	AT4G21820	AT4G22960	AT1G09155	AT4G37420	AT1G11080	AT5G27000	AT2G23150	AT4G19030	AT4G23496	AT3G51030	AT2G19090	AT5G04770	AT3G44550	AT1G19750	AT1G11125	AT3G57060	AT1G50110	AT3G50070	AT3G44220	AT1G51130	AT3G53450	AT1G22990	AT4G28530
50	AT2G14210	AT2G23300	AT3G29300	AT5G65230	AT5G56220	AT1G23560	AT2G01430	AT4G10843	AT2G25810	AT5G11230	AT3G55060	AT1G79330	AT1G11130	AT5G67110	AT3G09070	AT1G44110	AT4G14690	AT2G14900	AT2G32280	AT3G61610	AT2G36420	AT1G27880	AT1G64450	AT3G60490	AT1G13670	AT5G07810	AT5G36260	AT2G23050	AT5G20710	AT5G56870	AT2G35210	AT4G17483	AT5G43030	AT1G05370	AT5G02420	AT2G42140	AT4G17760	AT4G02060	AT3G59200	AT3G49690	AT1G16520	AT5G24090	AT1G05710	AT3G15800	AT2G22840	AT2G41820	AT1G32930	AT4G30850	AT5G15530
51	AT5G42700	AT5G54530	AT5G04390	AT3G61610	AT1G27880	AT1G13670	AT3G18900	AT2G23050	AT4G27435	AT5G43030	AT5G39320	AT3G15800	AT3G04620	AT2G22840	AT3G48700	AT3G17350	AT5G44635	AT3G48670	AT5G65420	AT3G18715	AT3G62050	AT1G10300	AT3G09780	AT1G14890	AT4G21820	AT4G22960	AT1G11080	AT4G27590	AT5G27000	AT2G23150	AT4G19030	AT3G51030	AT2G19090	AT5G01190	AT5G04770	AT1G19750	AT1G11125	AT3G57060	AT1G50110	AT3G50070	AT3G44220	AT1G51130	AT3G62060	AT3G53450	AT1G49430	AT2G34150	AT4G28530	AT1G70470	AT4G22970
52	AT2G18550	AT2G23300	AT5G65230	AT1G23560	AT5G56220	AT2G01430	AT2G25810	AT3G57670	AT1G79330	AT3G16070	AT5G67110	AT3G09070	AT1G44110	AT2G42820	AT5G13990	AT5G04390	AT2G14900	AT2G32280	AT3G61610	AT2G36420	AT3G60490	AT1G13670	AT3G18900	AT5G20710	AT4G27435	AT5G56870	AT4G24180	AT4G15480	AT5G02420	AT5G66800	AT2G42140	AT2G41170	AT3G54040	AT1G79760	AT4G02060	AT5G23800	AT5G57785	AT5G24090	AT1G05710	AT5G60720	AT3G15340	AT1G32190	AT2G41820	AT1G32930	AT4G30850	AT4G32780	AT3G48700	AT3G29370	AT5G67550
53	AT4G16610	AT1G77390	AT2G25810	AT5G11230	AT5G54530	AT5G04390	AT3G61610	AT1G27880	AT2G23050	AT5G39320	AT3G15800	AT3G04620	AT1G32760	AT2G22840	AT3G48700	AT3G17350	AT5G67550	AT5G44635	AT3G48670	AT5G65420	AT3G18715	AT3G62050	AT1G10300	AT5G14150	AT4G02800	AT3G09780	AT1G14890	AT4G21820	AT3G56870	AT4G22960	AT1G09155	AT4G27590	AT5G27000	AT2G23150	AT4G19030	AT4G23496	AT3G51030	AT2G19090	AT5G04770	AT3G44550	AT1G11125	AT1G50110	AT3G50070	AT3G44220	AT1G51130	AT3G62060	AT3G53450	AT1G49430	AT2G34150
54	AT5G12870	AT2G23300	AT5G65230	AT1G23560	AT5G56220	AT2G01430	AT2G25810	AT5G11230	AT3G55060	AT1G79330	AT3G57670	AT1G11130	AT3G16070	AT5G67110	AT1G44110	AT5G13990	AT2G42820	AT5G04390	AT3G09070	AT2G14900	AT2G32280	AT3G61610	AT2G36420	AT3G61760	AT3G60490	AT3G15630	AT1G13670	AT5G05180	AT5G36260	AT3G18900	AT2G23050	AT4G27435	AT5G56870	AT2G35210	AT4G24180	AT3G47400	AT1G05370	AT4G15480	AT5G02420	AT5G66800	AT2G42140	AT2G41170	AT3G54040	AT4G17760	AT4G02060	AT3G59200	AT1G79760	AT3G49690	AT5G23800
55	AT4G17460	AT2G23300	AT5G65230	AT1G23560	AT2G01430	AT5G55340	AT2G25810	AT1G11130	AT3G57670	AT1G79330	AT3G16070	AT5G67110	AT3G09070	AT1G44110	AT4G14690	AT5G13990	AT5G04390	AT2G42820	AT2G14900	AT2G32280	AT3G61610	AT2G36420	AT3G15630	AT3G60490	AT1G13670	AT5G05180	AT5G36260	AT3G18900	AT4G27435	AT5G56870	AT2G35210	AT4G24180	AT5G43030	AT3G47400	AT1G64760	AT5G02420	AT4G15480	AT1G05370	AT5G66800	AT2G42140	AT2G41170	AT3G54040	AT4G17760	AT4G02060	AT1G79760	AT5G23800	AT3G49690	AT5G39320	AT5G24090
56	AT1G46480	AT2G23300	AT5G65230	AT1G23560	AT2G01430	AT5G55340	AT1G11130	AT3G57670	AT3G16070	AT5G67110	AT3G09070	AT5G54530	AT1G44110	AT4G14690	AT2G42820	AT2G32280	AT2G36420	AT3G60490	AT1G13670	AT3G54560	AT5G36260	AT3G18900	AT5G20710	AT5G56870	AT2G35210	AT1G05370	AT1G64760	AT4G15480	AT5G02420	AT5G66800	AT2G42140	AT2G41170	AT4G17760	AT1G79760	AT4G02060	AT5G23800	AT5G57785	AT1G65060	AT2G17442	AT3G15800	AT5G60720	AT1G65620	AT1G32190	AT3G54750	AT1G05950	AT1G32930	AT4G30850	AT2G41820	AT3G17350
57	AT3G48160	AT2G01120	AT4G20325	AT5G11230	AT5G04390	AT3G61610	AT1G27880	AT1G13670	AT3G18900	AT2G23050	AT4G24180	AT5G43030	AT5G39320	AT1G76740	AT3G15800	AT3G04620	AT3G48700	AT3G17350	AT5G67550	AT5G44635	AT2G32235	AT3G48670	AT5G65420	AT3G18715	AT3G62050	AT5G14150	AT1G02900	AT3G09780	AT1G14890	AT4G21820	AT3G56870	AT4G22960	AT4G27590	AT1G11080	AT5G27000	AT2G23150	AT4G19030	AT4G23496	AT2G19090	AT5G04770	AT3G44550	AT1G15385	AT1G19750	AT3G57060	AT5G10390	AT3G50070	AT3G44220	AT1G51130	AT3G62060
58	AT3G16280	AT2G23300	AT4G30170	AT5G65230	AT1G23560	AT5G56220	AT2G01430	AT5G55340	AT2G25810	AT5G11230	AT3G55060	AT1G79330	AT3G57670	AT1G11130	AT5G67110	AT3G09070	AT1G44110	AT4G14690	AT5G13990	AT5G04390	AT2G42820	AT2G14900	AT2G32280	AT3G61610	AT2G36420	AT3G61760	AT3G60490	AT3G15630	AT1G13670	AT5G36260	AT3G18900	AT2G23050	AT4G27435	AT5G20710	AT2G35210	AT5G46960	AT4G24180	AT5G43030	AT1G64760	AT4G15480	AT5G02420	AT5G56870	AT1G05370	AT5G66800	AT2G42140	AT2G41170	AT3G54040	AT4G17760	AT4G02060
59	AT5G62165	AT2G23300	AT4G30170	AT5G65230	AT1G23560	AT5G56220	AT2G01430	AT2G25810	AT5G11230	AT3G57670	AT1G11130	AT3G16070	AT5G67110	AT3G09070	AT1G44110	AT5G13990	AT2G42820	AT5G04390	AT2G14900	AT2G32280	AT3G61610	AT2G36420	AT3G61760	AT3G60490	AT3G15630	AT1G13670	AT5G36260	AT3G18900	AT5G20710	AT5G56870	AT2G35210	AT4G17483	AT4G24180	AT3G47400	AT1G05370	AT4G15480	AT5G02420	AT5G66800	AT2G42140	AT2G41170	AT3G54040	AT4G17760	AT4G02060	AT3G59200	AT1G79760	AT3G49690	AT5G57785	AT5G24090	AT1G05710
60	AT3G57670	AT1G77390	AT2G25810	AT5G11230	AT5G54530	AT5G04390	AT3G61610	AT1G27880	AT1G13670	AT2G23050	AT3G18900	AT1G32760	AT2G22840	AT3G04620	AT3G48700	AT3G17350	AT3G48670	AT5G65420	AT3G18715	AT3G62050	AT1G10300	AT3G09780	AT1G14890	AT4G21820	AT4G22960	AT1G11080	AT4G27590	AT5G27000	AT2G23150	AT4G23496	AT3G51030	AT2G19090	AT5G01190	AT5G04770	AT1G11125	AT3G57060	AT1G50110	AT3G50070	AT3G44220	AT1G51130	AT3G62060	AT3G53450	AT1G49430	AT5G64980	AT2G34150	AT4G26830	AT4G28530	AT1G70470	AT4G22970
61	AT1G30650	AT2G25810	AT5G11230	AT5G04390	AT3G61610	AT1G27880	AT1G13670	AT3G18900	AT2G23050	AT4G27435	AT4G24180	AT5G43030	AT1G05710	AT4G26220	AT3G15800	AT3G14610	AT3G48700	AT5G67550	AT5G65420	AT3G18715	AT3G10680	AT1G10300	AT5G26310	AT5G14150	AT1G02900	AT3G09780	AT1G15040	AT1G14890	AT4G21820	AT4G22960	AT1G09155	AT1G11080	AT5G27000	AT2G23150	AT3G45710	AT4G19030	AT4G23496	AT3G51030	AT2G19090	AT5G04770	AT5G01190	AT3G44550	AT5G53820	AT4G20460	AT1G15385	AT2G27035	AT1G11125	AT3G57060	AT1G50110
62	AT1G63650	AT1G77390	AT2G25810	AT5G11230	AT5G04390	AT3G61610	AT1G13670	AT2G23050	AT5G43030	AT1G76740	AT3G04620	AT2G22840	AT1G32760	AT3G48700	AT3G17350	AT3G48670	AT5G65420	AT3G18715	AT1G10300	AT1G48470	AT3G09780	AT1G14890	AT4G21820	AT1G09155	AT4G22960	AT4G27590	AT2G23150	AT4G19030	AT4G23496	AT3G51030	AT2G19090	AT5G04770	AT1G19750	AT1G11125	AT3G57060	AT1G50110	AT3G50070	AT3G44220	AT1G51130	AT3G53450	AT1G49430	AT5G64980	AT2G34150	AT4G26830	AT4G28530	AT1G70470	AT4G22970	AT2G04235	AT5G10430
63	AT2G18060	AT2G23300	AT3G29300	AT5G65230	AT1G23560	AT5G56220	AT2G01430	AT5G55340	AT2G25810	AT1G11130	AT3G57670	AT1G79330	AT3G16070	AT3G09070	AT1G44110	AT4G14690	AT5G13990	AT5G04390	AT2G42820	AT2G14900	AT2G32280	AT3G61610	AT2G36420	AT1G27880	AT1G64450	AT3G60490	AT1G13670	AT3G18900	AT5G20710	AT4G27435	AT5G56870	AT2G35210	AT4G24180	AT5G43030	AT3G47400	AT4G15480	AT5G02420	AT1G05370	AT5G66800	AT2G42140	AT2G41170	AT3G54040	AT4G17760	AT4G02060	AT1G79760	AT5G23800	AT3G49690	AT5G57785	AT5G39320
64	AT3G60490	AT2G23300	AT4G30170	AT5G65230	AT1G23560	AT5G56220	AT2G01430	AT4G03330	AT2G25810	AT5G11230	AT3G55060	AT1G79330	AT3G57670	AT1G11130	AT3G16070	AT1G44110	AT5G13990	AT2G42820	AT5G04390	AT3G09070	AT2G14900	AT2G32280	AT3G61610	AT2G36420	AT1G27880	AT3G61760	AT3G15630	AT1G13670	AT5G36260	AT3G18900	AT2G23050	AT4G27435	AT5G56870	AT4G24180	AT5G43030	AT3G47400	AT4G15480	AT5G02420	AT1G05370	AT5G66800	AT2G42140	AT3G54040	AT4G17760	AT1G79760	AT3G59200	AT3G49690	AT5G39320	AT1G16520	AT5G24090
65	AT5G04390	AT2G23300	AT3G29300	AT5G65230	AT1G23560	AT5G56220	AT2G25810	AT5G11230	AT3G55060	AT1G79330	AT3G57670	AT1G11130	AT5G67110	AT3G09070	AT1G44110	AT4G14690	AT5G13990	AT2G42820	AT2G14900	AT2G32280	AT3G61760	AT2G36420	AT1G64450	AT3G60490	AT3G15630	AT1G13670	AT5G36260	AT3G18900	AT5G20710	AT5G56870	AT2G35210	AT4G24180	AT3G47400	AT1G05370	AT4G15480	AT5G02420	AT5G66800	AT2G42140	AT2G41170	AT4G17760	AT5G23800	AT4G02060	AT3G59200	AT3G49690	AT5G57785	AT5G39320	AT5G24090	AT1G65060	AT1G05710
66	AT4G28500	AT2G23300	AT5G65230	AT1G23560	AT5G56220	AT2G01430	AT1G68290	AT3G55060	AT1G79330	AT3G57670	AT1G11130	AT3G16070	AT3G09070	AT1G44110	AT2G42820	AT2G14900	AT5G04390	AT2G32280	AT3G61610	AT2G36420	AT3G61760	AT3G60490	AT1G13670	AT5G36260	AT2G23050	AT3G18900	AT4G27435	AT5G20710	AT2G35210	AT5G46960	AT4G24180	AT5G43030	AT3G47400	AT4G15480	AT5G02420	AT5G56870	AT1G05370	AT5G66800	AT2G42140	AT2G41170	AT3G54040	AT4G17760	AT1G79760	AT5G23800	AT3G49690	AT5G57785	AT5G39320	AT5G24090	AT1G05710
67	AT2G47260	AT2G23300	AT4G30170	AT3G29300	AT1G23560	AT5G56220	AT2G01430	AT4G10843	AT2G25810	AT5G11230	AT3G55060	AT3G57670	AT3G09070	AT2G14900	AT5G13990	AT2G36420	AT3G48150	AT1G13670	AT5G07810	AT2G23050	AT1G24090	AT4G17483	AT5G43030	AT3G47340	AT5G02420	AT3G17030	AT2G42140	AT3G59200	AT3G49690	AT1G16520	AT5G24090	AT1G05710	AT4G26220	AT3G02480	AT4G29340	AT1G32760	AT2G22840	AT3G15340	AT1G32190	AT1G32930	AT4G30850	AT3G14610	AT3G27120	AT3G29370	AT3G48450	AT2G44790	AT5G65420	AT1G63180	AT5G17800
68	AT3G12820	AT4G03330	AT2G25810	AT5G11230	AT5G04390	AT3G61610	AT1G13670	AT3G18900	AT2G23050	AT4G27435	AT4G24180	AT5G43030	AT5G39320	AT1G76740	AT1G05710	AT4G26220	AT3G15800	AT2G22840	AT3G14610	AT3G48700	AT5G67550	AT3G48670	AT5G65420	AT3G18715	AT3G10680	AT1G10300	AT5G26310	AT1G02900	AT3G09780	AT1G14890	AT1G09155	AT1G11080	AT5G27000	AT2G23150	AT3G45710	AT4G19030	AT4G23496	AT3G51030	AT2G19090	AT5G04770	AT5G01190	AT3G44550	AT5G53820	AT2G27035	AT1G11125	AT3G57060	AT1G50110	AT3G50070	AT3G44220
69	AT2G36890	AT4G03330	AT2G25810	AT5G04390	AT3G61610	AT1G27880	AT1G13670	AT3G18900	AT2G23050	AT4G27435	AT4G24180	AT5G43030	AT5G39320	AT1G05710	AT4G26220	AT3G15800	AT3G04620	AT1G32760	AT2G22840	AT3G14610	AT5G67550	AT3G48670	AT5G65420	AT3G18715	AT3G10680	AT1G10300	AT5G26310	AT5G14150	AT1G02900	AT3G09780	AT1G15040	AT1G14890	AT4G21820	AT4G22960	AT1G09155	AT4G27590	AT1G11080	AT5G27000	AT2G23150	AT3G45710	AT4G19030	AT4G23496	AT3G51030	AT2G19090	AT5G04770	AT5G01190	AT4G20460	AT1G15385	AT2G27035
70	AT3G45610	AT1G77390	AT5G54530	AT5G04390	AT3G61610	AT1G27880	AT3G18900	AT3G04620	AT2G22840	AT1G32760	AT3G17350	AT3G48670	AT5G65420	AT3G18715	AT1G12330	AT3G62050	AT1G62540	AT3G09780	AT1G14890	AT4G21820	AT4G22960	AT4G27590	AT5G27000	AT4G01060	AT2G23150	AT4G23496	AT2G19090	AT5G04770	AT5G01190	AT3G57060	AT1G50110	AT3G50070	AT3G44220	AT3G62060	AT3G53450	AT1G02205	AT1G49430	AT5G64980	AT2G34150	AT4G28530	AT4G26830	AT1G70470	AT4G22970	AT5G57410	AT5G63540	AT5G19160	AT5G07680	AT2G30480	AT3G05820
71	AT1G28470	AT5G11230	AT5G04390	AT3G61610	AT1G27880	AT1G13670	AT3G18900	AT2G23050	AT4G27435	AT4G24180	AT5G43030	AT5G39320	AT1G05710	AT4G26220	AT3G15800	AT3G48700	AT5G67550	AT3G48670	AT5G65420	AT3G18715	AT3G10680	AT1G10300	AT5G26310	AT5G14150	AT1G02900	AT3G09780	AT1G15040	AT1G14890	AT4G22960	AT1G09155	AT4G27590	AT1G11080	AT5G27000	AT2G23150	AT3G45710	AT4G19030	AT4G23496	AT3G51030	AT2G19090	AT5G04770	AT5G01190	AT3G44550	AT5G53820	AT4G20460	AT1G15385	AT2G27035	AT1G11125	AT3G57060	AT1G50110
72	AT4G36930	AT5G11230	AT5G04390	AT3G61610	AT1G27880	AT1G13670	AT2G23050	AT5G43030	AT5G39320	AT1G76740	AT3G15800	AT1G32760	AT2G22840	AT3G04620	AT3G48700	AT3G17350	AT3G48670	AT5G65420	AT3G18715	AT1G10300	AT5G14150	AT3G09780	AT1G14890	AT4G21820	AT4G22960	AT1G09155	AT1G11080	AT4G27590	AT5G27000	AT2G23150	AT4G19030	AT4G23496	AT3G51030	AT2G19090	AT5G04770	AT5G01190	AT3G44550	AT1G19750	AT1G11125	AT3G57060	AT1G50110	AT3G50070	AT3G44220	AT1G51130	AT3G53450	AT1G49430	AT1G22990	AT2G34150	AT4G28530
73	AT5G42630	AT2G25810	AT5G11230	AT5G04390	AT1G13670	AT2G23050	AT4G27435	AT5G43030	AT5G39320	AT1G05710	AT4G26220	AT3G15800	AT1G32760	AT2G22840	AT3G14610	AT3G48700	AT5G67550	AT3G48670	AT5G65420	AT3G18715	AT3G10680	AT1G10300	AT5G26310	AT5G14150	AT1G02900	AT3G09780	AT1G14890	AT4G21820	AT4G22960	AT1G09155	AT4G27590	AT1G11080	AT5G27000	AT2G23150	AT3G45710	AT4G23496	AT3G51030	AT2G19090	AT5G04770	AT5G01190	AT3G44550	AT5G53820	AT1G15385	AT2G27035	AT1G11125	AT3G57060	AT1G50110	AT3G50070	AT3G44220
74	AT2G34830	AT2G25810	AT5G11230	AT5G04390	AT3G61610	AT1G27880	AT1G13670	AT3G18900	AT2G23050	AT4G27435	AT4G24180	AT5G43030	AT5G39320	AT1G05710	AT4G26220	AT3G15800	AT3G14610	AT3G48700	AT5G67550	AT3G48670	AT5G65420	AT3G18715	AT3G10680	AT1G10300	AT5G26310	AT5G14150	AT1G02900	AT3G09780	AT1G15040	AT1G14890	AT4G21820	AT4G22960	AT1G09155	AT4G27590	AT1G11080	AT5G27000	AT2G23150	AT3G45710	AT4G19030	AT4G23496	AT3G51030	AT5G04770	AT5G01190	AT3G44550	AT5G53820	AT4G20460	AT1G15385	AT2G27035	AT1G11125
75	AT1G77200	AT2G23300	AT3G29300	AT5G65230	AT5G56220	AT1G77390	AT5G17700	AT2G01430	AT3G48980	AT1G11130	AT3G57670	AT3G09070	AT5G54530	AT4G14690	AT1G62360	AT2G42820	AT5G04390	AT2G14900	AT2G32280	AT3G61610	AT2G36420	AT1G64450	AT1G13670	AT5G07810	AT5G05180	AT3G54560	AT5G20710	AT2G35210	AT1G05370	AT4G15480	AT5G66800	AT5G43020	AT2G41170	AT2G22140	AT4G00250	AT4G02060	AT3G59200	AT5G57785	AT1G65060	AT2G17442	AT3G54750	AT1G32760	AT3G04620	AT2G22840	AT3G15340	AT1G65620	AT1G32190	AT1G32930	AT4G30850
76	AT5G14000	AT4G03330	AT2G25810	AT5G11230	AT5G04390	AT3G61610	AT1G13670	AT3G18900	AT2G23050	AT4G27435	AT4G24180	AT5G43030	AT5G39320	AT1G05710	AT4G26220	AT3G15800	AT3G04620	AT1G32760	AT3G14610	AT3G48700	AT3G48670	AT5G65420	AT3G10680	AT1G10300	AT5G26310	AT5G14150	AT1G02900	AT3G09780	AT1G14890	AT4G21820	AT4G22960	AT1G09155	AT4G27590	AT1G11080	AT5G27000	AT2G23150	AT3G45710	AT4G19030	AT4G23496	AT3G51030	AT2G19090	AT5G04770	AT5G01190	AT3G44550	AT4G20460	AT1G15385	AT1G19750	AT2G27035	AT1G11125
77	AT4G34590	AT1G77390	AT5G54530	AT5G04390	AT3G61610	AT1G27880	AT1G13670	AT3G18900	AT4G27435	AT3G15800	AT3G48700	AT3G17350	AT3G48670	AT5G65420	AT3G18715	AT3G62050	AT1G62540	AT1G14890	AT4G21820	AT4G22960	AT4G27590	AT5G27000	AT2G23150	AT4G23496	AT3G51030	AT2G19090	AT5G04770	AT5G01190	AT3G44550	AT1G11125	AT3G57060	AT1G50110	AT3G50070	AT3G44220	AT3G62060	AT3G53450	AT1G49430	AT2G34150	AT4G26830	AT4G28530	AT1G70470	AT4G22970	AT5G57410	AT5G63540	AT5G19160	AT1G78440	AT1G48740	AT1G25510	AT4G31360
78	AT2G01430	AT4G03330	AT2G25810	AT5G11230	AT5G04390	AT3G61610	AT1G13670	AT3G18900	AT2G23050	AT4G27435	AT4G24180	AT5G43030	AT5G39320	AT1G05710	AT3G15800	AT2G22840	AT3G48700	AT5G67550	AT3G48670	AT5G65420	AT3G18715	AT3G10680	AT1G10300	AT5G26310	AT5G14150	AT1G02900	AT1G15040	AT1G14890	AT4G21820	AT1G09155	AT4G27590	AT1G11080	AT5G27000	AT3G45710	AT4G19030	AT4G23496	AT3G51030	AT5G04770	AT5G01190	AT3G44550	AT4G20460	AT1G15385	AT1G11125	AT3G57060	AT1G50110	AT3G44220	AT1G51130	AT3G53450	AT5G08350
79	AT1G71692	AT4G03330	AT2G25810	AT5G11230	AT5G04390	AT3G61610	AT1G27880	AT1G13670	AT3G18900	AT2G23050	AT4G24180	AT5G43030	AT1G05710	AT4G26220	AT3G15800	AT2G22840	AT3G14610	AT3G48700	AT5G67550	AT3G48670	AT5G65420	AT3G18715	AT3G10680	AT1G10300	AT5G26310	AT5G14150	AT3G09780	AT1G15040	AT1G14890	AT4G21820	AT1G09155	AT4G27590	AT1G11080	AT5G27000	AT3G45710	AT4G19030	AT4G23496	AT5G04770	AT5G01190	AT3G44550	AT1G15385	AT2G27035	AT1G11125	AT3G57060	AT1G50110	AT3G50070	AT3G44220	AT3G53450	AT1G22990
80	AT3G04850	AT4G20325	AT2G25810	AT5G04390	AT3G61610	AT1G27880	AT3G18900	AT2G23050	AT4G27435	AT5G43030	AT5G39320	AT1G76740	AT1G05710	AT4G26220	AT1G32760	AT2G22840	AT3G14610	AT3G48700	AT5G44635	AT2G32235	AT5G65420	AT3G18715	AT3G10680	AT1G10300	AT5G26310	AT1G02900	AT4G02800	AT1G14890	AT4G21820	AT4G22960	AT5G27000	AT2G23150	AT4G19030	AT4G23496	AT3G51030	AT2G19090	AT5G04770	AT5G01190	AT3G44550	AT4G20460	AT1G19750	AT2G27035	AT1G11125	AT3G57060	AT1G50110	AT3G50070	AT3G44220	AT1G51130	AT3G62060
81	AT3G02940	AT4G03330	AT2G25810	AT5G11230	AT5G04390	AT3G61610	AT1G27880	AT1G13670	AT4G27435	AT4G24180	AT5G43030	AT5G39320	AT1G05710	AT4G26220	AT2G22840	AT3G14610	AT3G48700	AT5G67550	AT3G48670	AT5G65420	AT3G18715	AT3G10680	AT1G10300	AT5G26310	AT5G14150	AT1G02900	AT3G09780	AT1G15040	AT1G14890	AT4G22960	AT1G09155	AT4G27590	AT1G11080	AT5G27000	AT2G23150	AT4G19030	AT4G23496	AT3G51030	AT5G04770	AT5G01190	AT3G44550	AT4G20460	AT1G15385	AT1G11125	AT3G57060	AT1G50110	AT3G44220	AT1G51130	AT3G53450
82	AT5G03680	AT5G11230	AT5G54530	AT5G04390	AT3G61610	AT1G27880	AT1G13670	AT3G18900	AT3G15800	AT3G04620	AT2G22840	AT3G48700	AT3G17350	AT3G48670	AT3G18715	AT3G62050	AT1G62540	AT3G09780	AT1G14890	AT4G21820	AT1G09155	AT4G22960	AT4G27590	AT1G11080	AT5G27000	AT2G23150	AT4G23496	AT3G51030	AT2G19090	AT5G04770	AT5G01190	AT1G11125	AT3G57060	AT1G50110	AT3G50070	AT3G44220	AT3G62060	AT3G53450	AT1G49430	AT5G64980	AT4G28530	AT4G26830	AT1G70470	AT4G22970	AT5G10430	AT5G57410	AT5G63540	AT5G19160	AT5G07680
83	AT1G19850	AT2G23300	AT3G29300	AT5G56220	AT1G23560	AT2G01430	AT5G55340	AT1G11130	AT3G57670	AT3G16070	AT5G67110	AT3G09070	AT5G54530	AT4G14690	AT1G62360	AT2G42820	AT5G04390	AT5G13990	AT2G14900	AT2G32280	AT3G61610	AT2G36420	AT1G27880	AT1G64450	AT1G13670	AT5G07810	AT5G05180	AT5G36260	AT5G20710	AT2G35210	AT1G05370	AT4G15480	AT5G02420	AT5G66800	AT5G43020	AT2G41170	AT4G17760	AT5G23800	AT4G02060	AT1G65060	AT3G54750	AT3G04620	AT2G22840	AT3G15340	AT1G32190	AT1G32930	AT2G41820	AT5G46280	AT3G29370
84	AT5G67110	AT1G77390	AT5G54530	AT5G04390	AT3G61610	AT1G13670	AT3G04620	AT2G22840	AT1G32760	AT3G48700	AT3G17350	AT3G48670	AT5G65420	AT3G18715	AT1G12330	AT1G62540	AT3G09780	AT1G14890	AT4G21820	AT1G11080	AT4G27590	AT2G23150	AT4G23496	AT2G19090	AT5G04770	AT5G01190	AT1G11125	AT1G50110	AT3G50070	AT3G44220	AT1G51130	AT1G49430	AT5G64980	AT2G34150	AT4G26830	AT4G28530	AT1G70470	AT5G57410	AT5G19160	AT5G07680	AT1G78440	AT2G30480	AT3G05820	AT1G48740	AT1G31320	AT1G25510	AT1G06360	AT4G31360	AT5G14230
85	AT5G13330	AT2G23300	AT4G10843	AT2G38530	AT1G24090	AT4G17483	AT3G47340	AT3G17030	AT1G05710	AT4G26220	AT3G02480	AT1G32760	AT2G22840	AT3G15340	AT3G14610	AT3G27120	AT3G48450	AT4G33930	AT1G63180	AT2G21100	AT1G48470	AT3G54000	AT1G15040	AT4G36770	AT3G49760	AT2G23150	AT3G20010	AT1G03700	AT5G45660	AT1G61810	AT1G71380	AT2G38060	AT1G73220	AT1G15385	AT3G07255	AT1G19750	AT5G63350	AT5G41610	AT1G51130	AT3G53450	AT5G59590	AT5G05380	AT5G04370	AT5G65510	AT1G22990	AT1G72490	AT5G57410	AT5G62260	AT1G05680
86	AT5G66940	AT3G29300	AT1G77390	AT5G17700	AT3G48980	AT5G55340	AT1G11130	AT3G57670	AT5G67110	AT3G05600	AT5G54530	AT1G44110	AT4G14690	AT1G62360	AT3G09070	AT3G61610	AT2G36420	AT1G27880	AT1G64450	AT5G05180	AT2G29940	AT5G62850	AT5G20710	AT1G24090	AT1G05370	AT5G43020	AT2G22140	AT4G00250	AT5G23800	AT4G02060	AT1G65060	AT3G02480	AT2G17442	AT1G05950	AT3G04620	AT2G22840	AT1G32760	AT1G65620	AT1G32190	AT2G41820	AT3G48700	AT3G61950	AT3G17350	AT3G27120	AT3G29370	AT5G23940	AT3G48670	AT3G05330	AT5G65420
87	AT1G44830	AT2G23300	AT5G65230	AT1G23560	AT5G56220	AT2G01430	AT5G55340	AT2G25810	AT5G11230	AT3G55060	AT3G57670	AT3G48980	AT1G11130	AT5G67110	AT3G16070	AT1G44110	AT4G14690	AT2G42820	AT5G04390	AT3G09070	AT2G14900	AT2G32280	AT3G61610	AT2G36420	AT1G64450	AT3G60490	AT1G13670	AT5G05180	AT5G07810	AT3G54560	AT5G36260	AT3G18900	AT5G20710	AT4G27435	AT5G56870	AT2G35210	AT5G43030	AT1G05370	AT4G15480	AT5G66800	AT5G43020	AT2G42140	AT2G41170	AT1G79760	AT5G23800	AT4G02060	AT3G49690	AT5G57785	AT5G39320
88	AT1G62990	AT4G03330	AT2G25810	AT3G61610	AT1G27880	AT1G13670	AT3G18900	AT2G23050	AT4G27435	AT5G43030	AT1G05710	AT3G15800	AT3G14610	AT3G48700	AT3G48670	AT3G18715	AT3G10680	AT1G10300	AT5G26310	AT1G02900	AT3G09780	AT1G14890	AT4G21820	AT4G22960	AT1G09155	AT1G11080	AT5G27000	AT2G23150	AT3G45710	AT4G19030	AT4G23496	AT3G51030	AT2G19090	AT5G01190	AT3G44550	AT5G53820	AT4G20460	AT2G27035	AT1G11125	AT3G57060	AT1G50110	AT3G50070	AT3G44220	AT1G51130	AT3G53450	AT5G08350	AT1G22990	AT4G28530	AT2G34150
89	AT1G22490	AT1G68290	AT1G11130	AT3G16070	AT3G09070	AT5G54530	AT2G14900	AT2G42820	AT2G36420	AT5G36260	AT5G46960	AT4G27435	AT5G56870	AT2G35210	AT1G05370	AT1G64760	AT5G66800	AT2G42140	AT2G41170	AT1G24070	AT3G49690	AT1G65060	AT3G15800	AT5G60720	AT1G32190	AT2G41820	AT3G17350	AT5G67550	AT2G45130	AT5G07800	AT2G37590	AT1G11730	AT1G62540	AT4G36740	AT1G52565	AT2G18969	AT1G25450	AT5G54510	AT1G14890	AT2G47010	AT5G25880	AT4G22960	AT1G73700	AT1G11080	AT4G27590	AT1G17260	AT5G60142	AT4G01060	AT5G45810
90	AT1G68640	AT1G77390	AT2G25810	AT5G11230	AT5G04390	AT1G27880	AT1G13670	AT2G23050	AT5G43030	AT1G76740	AT3G04620	AT2G22840	AT1G32760	AT3G48700	AT3G17350	AT5G65420	AT3G18715	AT3G62050	AT1G48470	AT1G14890	AT4G21820	AT1G09155	AT4G22960	AT5G27000	AT2G23150	AT4G19030	AT4G23496	AT3G51030	AT2G19090	AT5G04770	AT5G01190	AT1G11125	AT3G57060	AT1G50110	AT3G50070	AT3G44220	AT1G51130	AT3G62060	AT3G53450	AT5G64980	AT4G26830	AT4G28530	AT1G70470	AT5G10430	AT5G57410	AT5G66750	AT5G63540	AT5G19160	AT5G07680
91	AT1G36060	AT2G23300	AT4G30170	AT3G29300	AT5G65230	AT1G23560	AT5G56220	AT2G01430	AT4G10843	AT2G25810	AT5G11230	AT3G55060	AT1G79330	AT3G09070	AT2G14900	AT5G13990	AT5G04390	AT2G32280	AT2G36420	AT3G60490	AT1G13670	AT5G07810	AT5G36260	AT2G23050	AT5G56870	AT2G35210	AT1G24090	AT5G43030	AT4G17483	AT3G47340	AT3G17030	AT2G42140	AT3G59200	AT3G49690	AT1G16520	AT5G24090	AT1G05710	AT3G02480	AT1G32760	AT2G22840	AT3G15340	AT1G32190	AT1G32930	AT4G30850	AT3G14610	AT3G48700	AT3G27120	AT3G29370	AT3G48450
92	AT2G37590	AT2G25810	AT5G11230	AT3G61610	AT1G13670	AT3G18900	AT2G23050	AT4G27435	AT4G24180	AT5G43030	AT5G39320	AT3G15800	AT3G48700	AT5G67550	AT3G48670	AT5G65420	AT3G18715	AT3G62050	AT5G26310	AT1G02900	AT3G09780	AT1G14890	AT4G21820	AT4G22960	AT1G09155	AT4G27590	AT1G11080	AT2G23150	AT4G19030	AT4G23496	AT3G51030	AT2G19090	AT5G04770	AT5G01190	AT3G44550	AT1G11125	AT3G57060	AT1G50110	AT3G44220	AT3G62060	AT3G53450	AT1G49430	AT5G08350	AT1G22990	AT4G28530	AT4G26830	AT2G34150	AT1G70470	AT4G22970
93	AT1G73410	AT4G03330	AT2G25810	AT5G04390	AT1G27880	AT1G13670	AT3G18900	AT2G23050	AT4G27435	AT4G24180	AT5G43030	AT1G05710	AT4G26220	AT3G15800	AT1G32760	AT3G48700	AT5G67550	AT5G65420	AT3G18715	AT3G10680	AT1G10300	AT5G26310	AT5G14150	AT1G02900	AT1G15040	AT1G14890	AT4G22960	AT1G09155	AT4G27590	AT1G11080	AT5G27000	AT2G23150	AT4G19030	AT4G23496	AT3G51030	AT5G04770	AT3G44550	AT5G53820	AT4G20460	AT1G15385	AT2G27035	AT3G57060	AT3G44220	AT3G53450	AT5G08350	AT1G22990	AT4G28530	AT1G70470	AT4G22970
94	AT1G75710	AT1G77390	AT2G25810	AT5G11230	AT5G54530	AT5G04390	AT3G61610	AT1G27880	AT1G13670	AT3G18900	AT5G43030	AT1G32760	AT2G22840	AT3G04620	AT3G48700	AT3G61950	AT3G17350	AT4G39480	AT3G48670	AT5G65420	AT3G18715	AT1G12330	AT3G62050	AT1G62540	AT3G09780	AT1G14890	AT4G21820	AT4G22960	AT1G11080	AT4G27590	AT5G27000	AT4G01060	AT2G23150	AT3G51030	AT2G19090	AT5G04770	AT5G01190	AT1G11125	AT3G57060	AT1G50110	AT3G50070	AT3G44220	AT1G51130	AT3G62060	AT3G53450	AT1G49430	AT5G64980	AT2G34150	AT4G26830
95	AT1G80730	AT2G25810	AT5G11230	AT1G27880	AT1G13670	AT3G18900	AT5G39320	AT1G05710	AT4G26220	AT3G15800	AT3G48700	AT5G67550	AT5G65420	AT3G18715	AT3G10680	AT1G10300	AT5G26310	AT5G14150	AT1G02900	AT3G09780	AT1G14890	AT4G21820	AT4G22960	AT1G09155	AT4G27590	AT1G11080	AT5G27000	AT3G45710	AT4G19030	AT4G23496	AT3G51030	AT2G19090	AT5G04770	AT5G01190	AT3G44550	AT5G53820	AT4G20460	AT2G27035	AT1G11125	AT3G57060	AT1G50110	AT3G50070	AT3G44220	AT1G51130	AT3G62060	AT3G53450	AT1G49430	AT5G08350	AT1G22990
96	AT1G66810	AT1G23560	AT2G25810	AT1G11130	AT3G57670	AT1G79330	AT3G16070	AT5G67110	AT1G44110	AT4G14690	AT2G42820	AT5G04390	AT5G13990	AT2G14900	AT3G61610	AT2G36420	AT1G13670	AT5G05180	AT5G36260	AT5G43030	AT1G64760	AT5G02420	AT5G66800	AT5G43020	AT2G42140	AT2G41170	AT4G17760	AT5G23800	AT3G49690	AT5G39320	AT1G65060	AT3G15800	AT5G60720	AT2G41820	AT4G32780	AT4G30850	AT5G46280	AT3G17350	AT3G48450	AT2G45130	AT5G65420	AT5G17800	AT5G07800	AT2G37590	AT1G80370	AT1G60810	AT1G62540	AT4G36740	AT1G52565
97	AT3G51060	AT3G15650	AT5G55250	AT5G03150	AT3G29300	AT5G15150	AT5G56220	AT3G62570	AT2G01430	AT2G33560	AT3G09070	AT5G54530	AT1G50790	AT2G22420	AT2G36420	AT2G42840	AT1G13670	AT5G07660	AT4G33070	AT5G63090	AT3G18900	AT5G20710	AT4G27370	AT1G77200	AT5G48500	AT1G24265	AT1G55020	AT2G45970	AT4G25160	AT4G31330	AT1G08560	AT2G41170	AT4G02110	AT5G05810	AT5G57785	AT4G14780	AT4G00020	AT1G65620	AT2G22840	AT3G10340	AT5G22740	AT4G23680	AT4G35190	AT2G47260	AT4G32460	AT5G26660	AT3G27120	AT4G17000	AT5G66870
98	AT1G31320	AT3G57670	AT2G36420	AT5G36260	AT3G18900	AT5G20710	AT4G17483	AT5G02420	AT4G29340	AT5G15530	AT3G48700	AT1G80370	AT1G79890	AT2G21100	AT3G54000	AT2G03850	AT1G02900	AT1G31760	AT3G20940	AT4G36930	AT1G11080	AT3G49760	AT4G19030	AT2G46990	AT3G20010	AT4G23496	AT3G57950	AT1G75060	AT1G61810	AT1G11670	AT2G12462	AT1G71380	AT4G40010	AT1G19750	AT1G79820	AT1G50110	AT3G50070	AT4G38390	AT3G50630	AT5G08640	AT5G04370	AT1G04760	AT1G20060	AT2G34150	AT3G59480	AT1G46480	AT3G19050	AT5G10430	AT1G35780
99	AT2G31220	AT1G77390	AT2G25810	AT5G11230	AT3G29280	AT5G04390	AT3G61610	AT1G13670	AT2G23050	AT5G39320	AT1G76740	AT3G15800	AT1G32760	AT2G22840	AT3G04620	AT3G48700	AT3G17350	AT3G48670	AT5G65420	AT3G18715	AT5G56370	AT1G48470	AT3G09780	AT4G21820	AT3G56870	AT4G22960	AT1G09155	AT1G11080	AT4G27590	AT2G23150	AT4G19030	AT4G23496	AT3G51030	AT2G19090	AT5G04770	AT5G01190	AT1G19750	AT1G11125	AT3G57060	AT1G50110	AT3G50070	AT3G44220	AT3G53450	AT1G49430	AT5G64980	AT1G22990	AT4G26830	AT2G34150	AT4G28530
100	AT3G50410	AT2G23300	AT3G29300	AT1G23560	AT5G56220	AT5G17700	AT2G01430	AT3G48980	AT4G20325	AT5G11230	AT1G54570	AT3G55060	AT5G45400	AT2G38530	AT3G57670	AT4G10843	AT4G14690	AT5G13990	AT1G11130	AT5G67110	AT3G09070	AT3G61610	AT2G36420	AT1G27880	AT1G64450	AT3G48150	AT5G07810	AT5G20710	AT1G24090	AT4G17483	AT5G43030	AT5G43020	AT2G22140	AT4G00250	AT4G02060	AT3G59200	AT1G16520	AT1G05710	AT3G02480	AT1G01880	AT3G04620	AT1G32760	AT2G22840	AT3G15340	AT1G32190	AT1G32930	AT4G30850	AT3G48700	AT2G25880
[truncated: 1,573 more columns]

## Sheet: leaf
Borda Rank	Transcription Factor	Target Genes
1	AT5G67110	AT1G77390	AT5G17700	AT3G48980	AT5G55340	AT3G57670	AT3G05600	AT5G54530	AT1G62360	AT5G20710	AT4G15480	AT5G66800	AT5G43020	AT5G13920	AT2G41170	AT5G23800	AT1G65060	AT2G17442	AT1G05950	AT3G04620	AT1G65620	AT4G36910	AT3G29370	AT5G23940	AT1G12330	AT1G62540	AT2G18969	AT1G25450	AT3G61830	AT1G64080	AT2G47010	AT5G25880	AT5G20240	AT4G27590	AT1G62500	AT4G01580	AT1G74890	AT5G57790	AT1G75060	AT1G70720	AT3G08770	AT1G73220	AT2G42990	AT3G58000	AT5G43990	AT1G10640	AT5G27889	AT2G21220	AT1G11120
2	AT5G67060	AT1G68870	AT1G77390	AT2G37025	AT5G17700	AT5G55340	AT3G48980	AT2G46160	AT3G57670	AT5G46690	AT5G67110	AT3G05600	AT5G54530	AT4G36250	AT1G62360	AT3G22820	AT5G20710	AT2G25840	AT4G15480	AT5G66800	AT5G43020	AT5G13920	AT2G41170	AT5G23800	AT1G76610	AT1G65060	AT4G10150	AT2G17442	AT4G10910	AT1G05950	AT1G65620	AT4G36910	AT3G61950	AT3G29370	AT4G20930	AT4G39480	AT4G18970	AT5G23940	AT5G45950	AT3G18800	AT1G12330	AT5G18570	AT1G62540	AT2G18969	AT3G29030	AT2G26250	AT1G25450	AT1G15290	AT3G61830
3	AT3G57670	AT1G77390	AT5G17700	AT3G48980	AT5G55340	AT5G67110	AT5G54530	AT1G62360	AT5G20710	AT4G15480	AT5G66800	AT5G43020	AT5G13920	AT2G41170	AT5G23800	AT1G65060	AT2G17442	AT1G05950	AT3G04620	AT1G65620	AT3G29370	AT5G23940	AT4G21590	AT2G18969	AT1G54840	AT1G25450	AT3G61830	AT1G64080	AT2G47010	AT5G25880	AT4G22960	AT5G20240	AT4G27590	AT2G18470	AT1G62500	AT4G34760	AT4G01580	AT5G63580	AT5G57790	AT1G75060	AT1G70720	AT3G08770	AT5G62210	AT1G73220	AT2G42990	AT3G58000	AT5G43990	AT1G10640	AT2G21220
4	AT5G66350	AT1G68870	AT3G57670	AT4G18290	AT5G54530	AT4G36250	AT1G28230	AT4G32980	AT5G20710	AT3G61550	AT2G25840	AT5G66800	AT5G48790	AT1G70505	AT5G13920	AT2G41170	AT5G53030	AT5G23800	AT4G23030	AT1G65620	AT3G45140	AT3G29370	AT3G28960	AT5G45950	AT2G05620	AT3G29030	AT2G26250	AT2G03850	AT2G26580	AT5G17230	AT4G17245	AT4G39210	AT5G25880	AT2G03980	AT4G22960	AT1G79770	AT5G03120	AT4G13260	AT4G34760	AT5G52390	AT1G26770	AT4G01580	AT5G43740	AT1G25440	AT3G08770	AT1G14700	AT5G48620	AT1G08465	AT1G10640
5	AT4G08150	AT1G77390	AT5G17700	AT5G55340	AT3G57670	AT5G67110	AT5G54530	AT1G62360	AT4G33790	AT2G44460	AT5G38820	AT3G06120	AT5G07660	AT5G48650	AT2G26520	AT5G20710	AT5G66800	AT5G43020	AT4G31330	AT2G41170	AT2G28470	AT5G23800	AT2G23060	AT5G05810	AT5G03250	AT2G19170	AT5G18460	AT1G65060	AT2G17442	AT3G20440	AT1G65620	AT5G52860	AT5G67460	AT3G24360	AT3G02110	AT1G02800	AT4G35190	AT3G29370	AT3G43920	AT1G78430	AT1G79360	AT5G23940	AT5G02890	AT2G33620	AT1G53130	AT5G10320	AT1G60630	AT2G47230	AT2G18969
6	AT5G06250	AT1G68870	AT2G37025	AT1G77390	AT5G17700	AT5G55340	AT3G48980	AT2G46160	AT3G57670	AT5G46690	AT5G67110	AT4G18290	AT3G05600	AT5G54530	AT4G36250	AT1G62360	AT1G57790	AT1G74430	AT3G22820	AT5G20710	AT1G64970	AT2G25840	AT4G15480	AT5G66800	AT5G43020	AT1G70505	AT5G13920	AT2G41170	AT1G24070	AT1G76610	AT3G50440	AT4G10150	AT2G17442	AT3G23450	AT1G65060	AT1G05950	AT3G04620	AT1G65620	AT4G36910	AT4G33040	AT3G61950	AT3G29370	AT4G20930	AT4G39480	AT4G12980	AT4G18970	AT5G45950	AT4G21590	AT3G18800
7	AT1G25250	AT1G64860	AT1G77390	AT2G37025	AT3G26290	AT4G34900	AT5G54530	AT1G28230	AT3G22820	AT1G64970	AT3G61550	AT5G48790	AT1G07050	AT5G53030	AT4G23030	AT4G33040	AT3G61950	AT4G02530	AT2G05620	AT2G33380	AT1G17610	AT1G62540	AT3G29030	AT1G52190	AT1G26210	AT1G15290	AT4G39210	AT4G01060	AT2G37240	AT1G65150	AT4G38840	AT4G25050	AT1G08465	AT5G48620	AT2G24220	AT1G07390	AT5G59130	AT1G02205	AT1G49430	AT5G02940	AT4G26830	AT5G56990	AT1G71050	AT3G03820	AT3G20820	AT1G01790	AT4G13345	AT1G72450	AT3G14210
8	AT3G45610	AT1G68870	AT1G77390	AT5G17700	AT3G48980	AT5G55340	AT2G46160	AT5G46690	AT3G57670	AT5G67110	AT3G05600	AT5G54530	AT4G36250	AT1G62360	AT5G20710	AT4G15480	AT5G66800	AT5G43020	AT1G70505	AT5G13920	AT2G41170	AT5G23800	AT1G79640	AT1G76610	AT1G65060	AT2G17442	AT1G05950	AT3G04620	AT1G65620	AT4G36910	AT3G29370	AT4G18970	AT5G23940	AT3G18800	AT1G12330	AT1G62540	AT2G18969	AT2G26515	AT1G25450	AT3G61830	AT1G64080	AT2G47010	AT1G68780	AT2G46810	AT5G25880	AT4G22960	AT5G20240	AT4G27590	AT4G13260
9	AT5G25475	AT1G77390	AT3G48980	AT5G55340	AT3G57670	AT5G67110	AT5G54530	AT1G62360	AT5G20710	AT4G15480	AT5G66800	AT5G43020	AT5G13920	AT2G41170	AT5G23800	AT2G17442	AT1G05950	AT3G04620	AT1G65620	AT3G29370	AT5G23940	AT4G21590	AT1G11730	AT2G18969	AT1G54840	AT2G03850	AT1G25450	AT1G64080	AT2G47010	AT5G25880	AT4G22960	AT5G20240	AT4G27590	AT2G18470	AT1G62500	AT4G34760	AT4G01580	AT5G63580	AT1G75060	AT1G70720	AT3G08770	AT5G62210	AT1G73220	AT2G42990	AT3G58000	AT5G43990	AT1G10640	AT1G11120	AT5G08640
10	AT2G31220	AT1G77390	AT5G17700	AT3G48980	AT5G55340	AT5G46690	AT1G54570	AT3G57670	AT5G67110	AT3G05600	AT1G62360	AT5G20710	AT4G15480	AT5G66800	AT5G43020	AT5G13920	AT2G41170	AT4G00250	AT5G23800	AT1G76740	AT1G65060	AT3G02480	AT2G17442	AT1G05950	AT3G04620	AT1G65620	AT4G36910	AT3G29370	AT5G23940	AT4G21590	AT2G18969	AT3G27660	AT1G54840	AT1G48470	AT2G03850	AT2G26515	AT1G25450	AT3G61830	AT1G64080	AT2G47010	AT4G36770	AT5G25880	AT4G22960	AT5G20240	AT4G27590	AT1G62500	AT4G34760	AT4G01580	AT5G63580
11	AT2G24700	AT1G68870	AT1G77390	AT5G17700	AT3G48980	AT5G55340	AT5G46690	AT3G57670	AT5G67110	AT3G05600	AT5G54530	AT1G62360	AT5G20710	AT4G15480	AT5G66800	AT5G43020	AT5G13920	AT2G41170	AT5G23800	AT1G76610	AT2G17442	AT1G05950	AT3G04620	AT1G65620	AT3G29370	AT5G23940	AT4G21590	AT3G18800	AT1G62540	AT2G18969	AT1G54840	AT1G25450	AT3G61830	AT1G64080	AT2G47010	AT5G25880	AT4G22960	AT5G20240	AT4G27590	AT2G18470	AT1G62500	AT1G16640	AT4G34760	AT4G01580	AT5G63580	AT1G75060	AT1G70720	AT3G08770	AT5G62210
12	AT5G56840	AT1G64860	AT1G24148	AT2G37900	AT5G61810	AT3G26290	AT1G68290	AT4G18290	AT1G57790	AT3G48320	AT1G28230	AT5G53580	AT1G74430	AT3G50270	AT5G26220	AT4G32980	AT1G65890	AT3G22820	AT5G66800	AT5G48790	AT1G70505	AT1G07050	AT2G41170	AT2G29350	AT5G53030	AT1G79640	AT1G24070	AT1G52770	AT4G23030	AT3G23450	AT2G23000	AT4G39970	AT3G45140	AT4G33040	AT4G04490	AT2G30830	AT3G28960	AT4G20930	AT4G12980	AT2G32860	AT2G33380	AT1G17610	AT1G62540	AT2G18969	AT2G36800	AT1G52190	AT3G50280	AT1G26210	AT2G19400
13	AT2G46510	AT1G64860	AT2G37025	AT1G77390	AT3G26290	AT5G54530	AT3G48320	AT1G28230	AT2G29940	AT3G22820	AT1G64970	AT3G61550	AT5G48790	AT1G07050	AT3G09450	AT5G53030	AT4G23030	AT5G25630	AT4G33040	AT2G05620	AT4G26700	AT2G33380	AT1G44350	AT5G18570	AT1G17610	AT1G62540	AT3G29030	AT1G52190	AT1G26210	AT1G15290	AT1G22430	AT4G39210	AT2G37240	AT4G01060	AT1G65150	AT2G35820	AT5G53820	AT4G23890	AT4G25050	AT5G48620	AT1G08465	AT1G03400	AT2G24220	AT1G71720	AT1G07390	AT5G59130	AT1G02205	AT5G02940	AT3G02380
14	AT3G56400	AT1G64860	AT1G24148	AT2G37900	AT5G61810	AT3G26290	AT1G68290	AT4G18290	AT1G57790	AT3G48320	AT1G28230	AT5G53580	AT5G26220	AT3G50270	AT1G74430	AT1G65890	AT3G22820	AT1G64970	AT5G48790	AT1G70505	AT1G07050	AT2G29350	AT5G53030	AT1G24070	AT1G52770	AT4G23030	AT3G23450	AT4G39970	AT3G45140	AT4G33040	AT4G04490	AT4G12980	AT2G32860	AT1G44350	AT2G33380	AT1G62540	AT1G17610	AT2G36800	AT1G52190	AT5G17230	AT1G26210	AT3G50280	AT2G19400	AT1G15290	AT2G32100	AT4G17245	AT1G02660	AT1G06430	AT4G39210
15	AT5G20240	AT1G77390	AT5G55340	AT3G57670	AT5G67110	AT5G54530	AT1G62360	AT5G20710	AT4G15480	AT5G66800	AT5G13920	AT2G41170	AT5G23800	AT2G17442	AT1G05950	AT3G04620	AT1G65620	AT3G29370	AT1G11730	AT1G62540	AT2G18969	AT2G03850	AT1G25450	AT2G47010	AT5G25880	AT4G22960	AT4G27590	AT2G18470	AT1G62500	AT1G16640	AT4G34760	AT4G01580	AT5G63580	AT1G74890	AT1G75060	AT1G70720	AT3G08770	AT5G62210	AT1G73220	AT2G42990	AT3G58000	AT5G43990	AT1G10640	AT2G21220	AT1G11120	AT5G08640	AT3G25905	AT1G49430	AT3G28857
16	AT1G02340	AT1G64860	AT2G37900	AT1G68870	AT2G37025	AT2G46160	AT5G55340	AT3G26290	AT5G46690	AT3G57670	AT5G67110	AT4G34900	AT4G18290	AT5G54530	AT3G05600	AT4G36250	AT1G62360	AT1G57790	AT1G74430	AT5G45930	AT4G32980	AT3G22820	AT5G20710	AT1G29440	AT1G64970	AT3G61550	AT4G15480	AT5G66800	AT5G43020	AT1G70505	AT5G13920	AT2G41170	AT5G53030	AT5G23800	AT1G24070	AT1G76610	AT4G23030	AT4G10150	AT1G22630	AT2G17442	AT3G23450	AT1G65060	AT2G23000	AT4G39970	AT1G65620	AT1G05950	AT4G33040	AT3G61950	AT3G29370
17	AT1G77200	AT1G77390	AT5G17700	AT3G48980	AT3G57670	AT5G54530	AT1G62360	AT5G20710	AT4G15480	AT5G66800	AT5G43020	AT2G41170	AT4G00250	AT1G65060	AT2G17442	AT1G05950	AT3G04620	AT1G65620	AT4G36910	AT3G29370	AT5G23940	AT1G12330	AT1G62540	AT2G18969	AT1G25450	AT1G64080	AT2G47010	AT5G25880	AT4G27590	AT1G62500	AT1G75060	AT1G70720	AT2G42990	AT5G43990	AT1G10640	AT5G08640	AT3G25905	AT1G60060	AT1G49430	AT3G28857	AT4G22730	AT1G12070	AT1G35290	AT4G26830	AT1G05440	AT4G30180	AT1G78440	AT1G52700	AT1G11600
18	AT1G69490	AT1G64860	AT1G24148	AT2G37900	AT2G25625	AT3G26290	AT1G68290	AT4G18290	AT1G57790	AT3G48320	AT1G28230	AT1G74430	AT3G50270	AT5G26220	AT3G22820	AT1G64970	AT5G48790	AT1G70505	AT2G29350	AT3G09450	AT5G53030	AT1G24070	AT1G52770	AT4G23030	AT3G45140	AT4G33040	AT4G04490	AT4G20930	AT3G60970	AT1G55110	AT1G44350	AT2G33380	AT1G17610	AT2G36800	AT5G17230	AT2G19400	AT1G15290	AT2G32100	AT3G59940	AT4G17245	AT1G02660	AT1G06430	AT4G39210	AT1G24147	AT1G33600	AT2G46640	AT2G03980	AT1G16960	AT1G24577
19	AT5G50915	AT1G64860	AT2G37025	AT1G77390	AT3G26290	AT4G34900	AT5G54530	AT3G48320	AT1G28230	AT2G29940	AT3G22820	AT1G64970	AT3G61550	AT5G48790	AT1G07050	AT3G09450	AT5G53030	AT4G23030	AT5G25630	AT4G33040	AT4G39480	AT4G02530	AT2G05620	AT4G26700	AT2G33380	AT1G44350	AT5G18570	AT1G17610	AT1G62540	AT3G29030	AT1G52190	AT1G26210	AT1G15290	AT4G39210	AT2G37240	AT4G01060	AT1G65150	AT4G38840	AT4G25050	AT5G48620	AT1G08465	AT1G03400	AT2G24220	AT1G71720	AT1G07390	AT5G59130	AT1G02205	AT1G49430	AT5G02940
20	AT1G56650	AT1G64860	AT2G37025	AT1G77390	AT3G26290	AT4G34900	AT5G54530	AT3G48320	AT1G28230	AT2G29940	AT3G22820	AT1G64970	AT3G61550	AT5G48790	AT1G07050	AT3G09450	AT5G53030	AT4G23030	AT5G25630	AT4G33040	AT3G61950	AT4G39480	AT2G05620	AT4G26700	AT1G44350	AT2G33380	AT5G18570	AT1G17610	AT1G62540	AT1G52190	AT1G26210	AT1G15290	AT1G22430	AT4G39210	AT2G37240	AT4G01060	AT4G23230	AT1G65150	AT5G53820	AT4G23890	AT4G38840	AT4G25050	AT1G08465	AT5G48620	AT1G03400	AT2G24220	AT1G07390	AT1G71720	AT5G59130
21	AT3G28857	AT1G64860	AT2G37900	AT1G68870	AT2G37025	AT3G26290	AT1G68290	AT3G57670	AT5G46690	AT5G67110	AT4G18290	AT3G29185	AT5G54530	AT4G36250	AT1G28230	AT1G74430	AT5G26220	AT5G45930	AT4G32980	AT1G65890	AT3G22820	AT5G20710	AT5G46960	AT1G29440	AT1G64970	AT3G61550	AT2G25840	AT5G66800	AT1G70505	AT1G07050	AT5G13920	AT2G41170	AT2G29350	AT5G53030	AT5G23800	AT1G79640	AT1G52770	AT1G76610	AT4G23030	AT4G10150	AT1G22630	AT2G17442	AT3G23450	AT1G65060	AT4G39970	AT3G50440	AT1G65620	AT1G05950	AT4G33040
22	AT1G52890	AT1G24148	AT4G17440	AT2G37025	AT1G77390	AT5G17700	AT2G25625	AT3G26290	AT4G24810	AT2G46160	AT5G46690	AT4G18290	AT4G36250	AT3G50940	AT1G28230	AT1G74430	AT5G26220	AT2G29940	AT5G62850	AT3G22820	AT1G64970	AT3G61550	AT5G48790	AT1G70505	AT2G29350	AT5G53030	AT1G79640	AT1G24070	AT3G06980	AT1G52770	AT4G23030	AT1G78995	AT3G02480	AT3G23450	AT3G50440	AT5G67030	AT5G25630	AT2G26740	AT3G45140	AT4G33040	AT4G04490	AT1G16730	AT5G45950	AT2G32860	AT1G63180	AT3G60970	AT4G26700	AT1G12330	AT1G55110
23	AT5G15160	AT1G64860	AT2G37025	AT1G77390	AT3G26290	AT4G34900	AT5G54530	AT1G28230	AT3G22820	AT1G64970	AT3G61550	AT5G48790	AT1G07050	AT5G53030	AT4G23030	AT4G33040	AT3G61950	AT2G05620	AT3G14930	AT1G62540	AT3G29030	AT1G52190	AT1G15290	AT4G39210	AT4G22960	AT4G27590	AT2G37240	AT4G01060	AT5G53820	AT4G38840	AT5G48620	AT1G08465	AT5G59130	AT1G02205	AT1G49430	AT5G02940	AT4G26830	AT5G56990	AT3G03820	AT3G20820	AT1G71050	AT1G20340	AT4G13345	AT1G72450	AT3G14210	AT1G78440	AT4G01130	AT4G18020	AT2G41680
24	AT1G26945	AT1G64860	AT2G37025	AT1G77390	AT3G26290	AT5G54530	AT1G28230	AT3G22820	AT1G64970	AT3G61550	AT1G07050	AT5G53030	AT4G23030	AT4G33040	AT3G61950	AT4G39480	AT2G05620	AT3G14930	AT1G62540	AT3G29030	AT1G52190	AT1G26210	AT1G15290	AT4G39210	AT4G22960	AT4G27590	AT2G37240	AT4G01060	AT1G65150	AT5G53820	AT4G38840	AT5G48620	AT1G08465	AT2G24220	AT5G59130	AT1G02205	AT1G49430	AT5G02940	AT4G26830	AT5G56990	AT3G03820	AT3G20820	AT1G71050	AT1G01790	AT1G20340	AT4G13345	AT1G72450	AT3G14210	AT1G78440
25	AT5G01200	AT1G77390	AT2G46160	AT5G55340	AT3G26290	AT1G68290	AT3G57670	AT5G67110	AT5G54530	AT5G26220	AT3G22820	AT5G20710	AT5G46960	AT4G15480	AT5G66800	AT1G70505	AT5G13920	AT2G41170	AT5G23800	AT1G79640	AT1G76610	AT1G65060	AT2G17442	AT2G23000	AT1G05950	AT1G65620	AT4G33040	AT3G28960	AT4G20930	AT4G39480	AT4G12980	AT1G11730	AT1G62540	AT2G18969	AT1G52190	AT3G50280	AT1G25450	AT2G47010	AT5G25880	AT4G22960	AT4G27590	AT4G13260	AT4G01060	AT1G16640	AT4G34760	AT5G52390	AT4G01580	AT5G63580	AT1G74890
26	AT4G21550	AT2G37900	AT1G77390	AT5G17700	AT5G55340	AT3G26290	AT4G24810	AT3G57670	AT5G46690	AT5G67110	AT4G18290	AT3G05600	AT5G54530	AT1G62360	AT1G57790	AT1G74430	AT5G26220	AT2G29940	AT5G62850	AT4G32980	AT1G65890	AT3G22820	AT5G20710	AT4G15480	AT5G66800	AT5G43020	AT1G70505	AT5G13920	AT5G23800	AT1G79640	AT1G24070	AT1G65060	AT2G17442	AT2G23000	AT1G05950	AT1G65620	AT4G33040	AT3G61950	AT3G29370	AT4G12980	AT5G23940	AT3G18800	AT3G60970	AT1G55110	AT1G12330	AT2G33380	AT1G62540	AT2G18969	AT3G29030
27	AT1G69570	AT1G64860	AT1G24148	AT1G20020	AT2G37900	AT1G68870	AT2G37025	AT1G77390	AT2G46160	AT3G26290	AT1G68290	AT5G46690	AT3G29185	AT4G18290	AT5G54530	AT4G36250	AT1G57790	AT1G28230	AT5G53580	AT1G74430	AT5G26220	AT5G45930	AT4G32980	AT1G65890	AT3G22820	AT5G46960	AT1G29440	AT1G64970	AT3G61550	AT2G25840	AT5G66800	AT5G48790	AT1G70505	AT1G07050	AT5G13920	AT2G41170	AT2G29350	AT5G53030	AT1G79640	AT1G24070	AT1G52770	AT1G76610	AT4G23030	AT4G10150	AT1G22630	AT3G23450	AT1G65060	AT3G50440	AT2G23000
28	AT2G42380	AT2G37025	AT1G77390	AT3G26290	AT5G54530	AT1G28230	AT2G29940	AT3G22820	AT1G64970	AT3G61550	AT5G48790	AT1G07050	AT5G53030	AT4G23030	AT5G25630	AT3G61950	AT2G05620	AT3G14930	AT2G33380	AT5G18570	AT1G62540	AT3G29030	AT1G52190	AT1G26210	AT1G15290	AT1G22430	AT4G39210	AT4G01060	AT1G65150	AT4G38840	AT5G48620	AT1G08465	AT2G24220	AT5G59130	AT1G02205	AT1G49430	AT5G02940	AT3G02380	AT4G26830	AT5G56990	AT1G71050	AT3G20820	AT3G03820	AT1G20340	AT1G01790	AT4G13345	AT3G14210	AT2G24060	AT1G78440
29	AT4G00050	AT1G64860	AT2G37025	AT1G77390	AT3G26290	AT4G34900	AT5G54530	AT3G48320	AT1G28230	AT3G22820	AT1G64970	AT3G61550	AT5G48790	AT1G07050	AT3G09450	AT5G53030	AT4G23030	AT4G33040	AT4G39480	AT2G05620	AT3G14930	AT2G33380	AT1G44350	AT1G17610	AT1G62540	AT3G29030	AT1G52190	AT1G26210	AT1G15290	AT4G39210	AT2G37240	AT4G01060	AT1G65150	AT4G38840	AT4G25050	AT5G48620	AT1G08465	AT1G03400	AT2G24220	AT1G07390	AT5G59130	AT1G02205	AT1G49430	AT5G02940	AT4G26830	AT5G56990	AT3G03820	AT3G20820	AT1G71050
30	AT2G44910	AT1G68870	AT1G77390	AT2G37025	AT5G17700	AT5G55340	AT2G46160	AT3G48980	AT3G57670	AT5G46690	AT5G67110	AT3G05600	AT5G54530	AT4G36250	AT1G62360	AT1G57790	AT5G45930	AT5G62850	AT4G32980	AT3G22820	AT5G20710	AT1G64970	AT3G61550	AT2G25840	AT4G15480	AT5G66800	AT5G43020	AT1G70505	AT5G13920	AT2G41170	AT4G00250	AT5G23800	AT1G79640	AT1G24070	AT1G76610	AT3G50440	AT4G10150	AT2G17442	AT3G23450	AT4G10910	AT2G23000	AT1G05950	AT3G04620	AT1G65620	AT4G36910	AT3G61950	AT3G29370	AT4G20930	AT4G39480
31	AT3G22100	AT1G77390	AT2G37025	AT4G34900	AT1G28230	AT2G29940	AT3G22820	AT1G64970	AT3G61550	AT1G07050	AT4G23030	AT5G25630	AT3G04620	AT4G33040	AT4G39480	AT4G02530	AT1G12330	AT2G33380	AT5G18570	AT1G62540	AT3G29030	AT3G60290	AT1G52190	AT1G15290	AT1G22430	AT4G39210	AT4G22960	AT4G01060	AT1G65150	AT2G35820	AT4G38840	AT4G25050	AT5G48620	AT1G08465	AT2G24220	AT1G71720	AT5G59130	AT1G02205	AT1G49430	AT5G02940	AT3G02380	AT4G26830	AT5G56990	AT3G03820	AT3G20820	AT1G71050	AT4G13345	AT3G14210	AT2G24060
32	AT2G45660	AT1G64860	AT1G24148	AT2G37900	AT5G61810	AT3G26290	AT1G68290	AT4G18290	AT1G57790	AT1G28230	AT5G53580	AT1G74430	AT3G50270	AT5G26220	AT4G32980	AT1G65890	AT3G22820	AT1G29440	AT1G64970	AT5G48790	AT1G70505	AT1G07050	AT2G29350	AT1G24070	AT1G52770	AT4G23030	AT3G23450	AT2G23000	AT4G39970	AT3G45140	AT4G33040	AT4G04490	AT2G30830	AT3G28960	AT4G20930	AT4G12980	AT2G32860	AT1G44350	AT1G17610	AT1G62540	AT2G26580	AT1G52190	AT5G17230	AT1G26210	AT3G50280	AT2G19400	AT1G15290	AT2G32100	AT4G17245
33	AT2G01940	AT2G25625	AT5G17700	AT2G46160	AT3G48980	AT1G77390	AT4G24810	AT5G46690	AT5G67110	AT4G36250	AT1G74430	AT2G29940	AT5G20710	AT3G22820	AT1G64970	AT2G25840	AT4G00250	AT5G23800	AT1G79640	AT1G24070	AT3G50440	AT4G10150	AT2G17442	AT3G02480	AT1G78995	AT4G10910	AT2G26740	AT3G04620	AT1G65620	AT4G20930	AT4G39480	AT4G18970	AT5G45950	AT5G23940	AT2G33380	AT1G44350	AT3G29030	AT1G48470	AT2G26250	AT2G26580	AT2G36800	AT5G17230	AT3G52770	AT1G15290	AT1G64080	AT3G59940	AT1G22430	AT3G58160	AT1G68780
34	AT2G42200	AT1G64860	AT2G37025	AT3G26290	AT4G34900	AT5G54530	AT1G28230	AT3G22820	AT5G48790	AT1G07050	AT5G53030	AT4G23030	AT5G25630	AT4G39480	AT4G02530	AT4G26700	AT2G33380	AT5G18570	AT1G62540	AT3G29030	AT1G52190	AT1G15290	AT1G22430	AT4G39210	AT4G22960	AT4G25050	AT1G08465	AT5G48620	AT2G24220	AT1G07390	AT1G02205	AT1G49430	AT5G02940	AT4G26830	AT5G56990	AT1G71050	AT3G20820	AT4G13345	AT3G14210	AT4G01130	AT1G78440	AT4G18020	AT2G41680	AT3G01750	AT4G00180	AT1G60160	AT4G00750	AT1G15520	AT3G11110
35	AT4G01580	AT1G64860	AT2G37900	AT2G37025	AT1G77390	AT5G17700	AT3G26290	AT4G24810	AT3G57670	AT5G46690	AT5G67110	AT4G18290	AT3G05600	AT5G54530	AT4G36250	AT1G62360	AT1G28230	AT5G53580	AT1G74430	AT2G29940	AT5G62850	AT4G32980	AT1G65890	AT3G22820	AT5G20710	AT2G25840	AT4G15480	AT5G66800	AT5G48790	AT1G70505	AT5G13920	AT4G00250	AT5G23800	AT1G79640	AT1G52770	AT1G76610	AT1G65060	AT4G10150	AT1G22630	AT2G17442	AT3G23450	AT4G10910	AT5G25630	AT3G50440	AT1G05950	AT4G36910	AT3G45140	AT3G61950	AT3G29370
36	AT2G46970	AT1G64860	AT2G37900	AT1G68870	AT2G37025	AT1G77390	AT2G46160	AT5G55340	AT5G46690	AT1G68290	AT5G67110	AT4G18290	AT5G54530	AT4G36250	AT1G57790	AT1G28230	AT5G26220	AT4G32980	AT1G65890	AT3G22820	AT5G20710	AT5G46960	AT1G29440	AT1G64970	AT3G61550	AT4G15480	AT5G66800	AT1G70505	AT5G13920	AT2G41170	AT5G53030	AT5G23800	AT1G24070	AT4G23030	AT1G65060	AT2G17442	AT3G23450	AT2G23000	AT1G05950	AT1G65620	AT4G33040	AT2G30830	AT3G61950	AT3G28960	AT4G20930	AT4G39480	AT4G12980	AT5G45950	AT2G32860
37	AT4G25480	AT1G64860	AT1G24148	AT1G20020	AT2G37900	AT5G61810	AT2G46160	AT3G26290	AT1G68290	AT5G46690	AT4G18290	AT5G54530	AT4G36250	AT1G57790	AT3G48320	AT1G28230	AT5G53580	AT1G74430	AT3G50270	AT5G26220	AT5G45930	AT4G32980	AT1G65890	AT1G29440	AT1G64970	AT3G61550	AT2G25840	AT5G66800	AT5G48790	AT1G70505	AT1G07050	AT2G41170	AT2G29350	AT3G09450	AT5G53030	AT1G79640	AT1G24070	AT1G52770	AT1G76610	AT4G23030	AT4G10150	AT3G50440	AT3G23450	AT2G43550	AT2G23000	AT3G45140	AT4G33040	AT3G61950	AT3G28960
38	AT4G37750	AT1G68870	AT3G48980	AT2G46160	AT5G46690	AT3G57670	AT4G36250	AT1G62360	AT3G22820	AT5G20710	AT5G43020	AT5G13920	AT5G23800	AT1G79640	AT1G65060	AT4G10910	AT2G23000	AT3G04620	AT1G65620	AT3G61950	AT4G39480	AT4G21590	AT2G18969	AT1G52190	AT1G15290	AT2G47010	AT1G68780	AT5G25880	AT4G22960	AT5G20240	AT1G09750	AT4G13260	AT4G01060	AT1G62500	AT4G34760	AT4G01580	AT1G65150	AT1G70720	AT3G10010	AT1G73220	AT2G42990	AT5G50940	AT5G27889	AT2G21220	AT5G53880	AT3G25905	AT5G08640	AT1G02205	AT1G60060
39	AT1G18400	AT1G64860	AT2G37025	AT3G26290	AT4G34900	AT5G54530	AT3G48320	AT1G28230	AT3G22820	AT1G64970	AT3G61550	AT5G48790	AT1G07050	AT4G23030	AT4G33040	AT3G61950	AT4G39480	AT2G05620	AT3G14930	AT2G33380	AT1G17610	AT1G62540	AT3G29030	AT1G52190	AT1G26210	AT1G15290	AT4G39210	AT4G27590	AT2G37240	AT4G01060	AT1G65150	AT5G53820	AT4G38840	AT5G48620	AT1G08465	AT2G24220	AT1G07390	AT5G59130	AT1G02205	AT1G49430	AT5G02940	AT4G26830	AT5G56990	AT3G03820	AT3G20820	AT1G71050	AT1G01790	AT4G13345	AT1G72450
40	AT3G24140	AT1G64860	AT1G77390	AT2G37025	AT3G26290	AT4G34900	AT5G54530	AT3G48320	AT1G28230	AT2G29940	AT3G22820	AT1G64970	AT3G61550	AT5G48790	AT1G07050	AT5G53030	AT4G23030	AT5G25630	AT4G33040	AT4G39480	AT4G02530	AT2G05620	AT4G26700	AT1G44350	AT2G33380	AT5G18570	AT1G17610	AT1G62540	AT3G29030	AT3G60290	AT1G52190	AT1G26210	AT1G15290	AT1G22430	AT4G39210	AT2G37240	AT4G01060	AT1G65150	AT4G38840	AT4G25050	AT5G48620	AT1G08465	AT1G03400	AT2G24220	AT1G71720	AT5G59130	AT1G02205	AT5G02940	AT4G26830
41	AT1G74430	AT1G64860	AT2G37025	AT1G77390	AT3G26290	AT5G54530	AT3G48320	AT1G28230	AT2G29940	AT3G22820	AT1G64970	AT3G61550	AT5G48790	AT1G07050	AT3G09450	AT5G53030	AT4G23030	AT5G25630	AT4G33040	AT3G61950	AT4G39480	AT4G02530	AT4G26700	AT1G44350	AT2G33380	AT1G17610	AT1G62540	AT3G29030	AT1G52190	AT1G26210	AT1G15290	AT1G22430	AT4G39210	AT4G22960	AT2G37240	AT4G01060	AT4G23230	AT1G65150	AT5G53820	AT4G38840	AT4G25050	AT1G08465	AT5G48620	AT1G03400	AT2G24220	AT1G07390	AT1G71720	AT5G59130	AT1G02205
42	AT5G62470	AT1G64860	AT1G77390	AT2G37025	AT3G26290	AT5G54530	AT3G48320	AT1G28230	AT2G29940	AT3G22820	AT1G64970	AT3G61550	AT5G48790	AT1G07050	AT3G09450	AT5G53030	AT4G23030	AT5G25630	AT4G33040	AT3G61950	AT4G39480	AT4G02530	AT2G05620	AT4G26700	AT1G44350	AT1G17610	AT1G62540	AT3G29030	AT3G60290	AT1G52190	AT1G26210	AT1G15290	AT1G22430	AT4G39210	AT4G01060	AT2G37240	AT4G23230	AT1G65150	AT2G35820	AT4G38840	AT4G25050	AT5G48620	AT1G08465	AT1G03400	AT2G24220	AT1G71720	AT1G07390	AT5G59130	AT1G02205
43	AT5G61270	AT1G64860	AT2G37025	AT3G26290	AT4G34900	AT3G48320	AT1G28230	AT2G29940	AT3G22820	AT1G64970	AT3G61550	AT5G48790	AT1G07050	AT3G09450	AT5G53030	AT4G23030	AT5G25630	AT4G39480	AT4G02530	AT2G05620	AT4G26700	AT1G12330	AT1G44350	AT5G18570	AT1G17610	AT1G62540	AT3G29030	AT3G60290	AT1G52190	AT1G26210	AT1G15290	AT1G22430	AT4G39210	AT2G37240	AT4G01060	AT1G65150	AT2G35820	AT4G23890	AT4G38840	AT4G25050	AT5G48620	AT1G08465	AT1G03400	AT2G24220	AT1G71720	AT1G07390	AT5G59130	AT1G02205	AT5G02940
44	AT3G62610	AT1G64860	AT1G20020	AT1G68870	AT2G37025	AT1G77390	AT5G17700	AT5G55340	AT3G48980	AT4G24810	AT3G57670	AT2G46160	AT5G46690	AT4G18290	AT3G05600	AT5G54530	AT4G36250	AT1G62360	AT1G57790	AT5G67110	AT1G74430	AT5G26220	AT2G29940	AT5G27890	AT5G62850	AT4G32980	AT3G22820	AT1G65890	AT5G20710	AT1G64970	AT3G61550	AT2G25840	AT4G15480	AT5G66800	AT5G43020	AT1G70505	AT5G13920	AT2G41170	AT5G23800	AT1G79640	AT1G24070	AT1G52770	AT1G76610	AT1G65060	AT4G10150	AT2G17442	AT3G23450	AT2G23000	AT1G05950
45	AT5G60910	AT1G64860	AT1G77390	AT2G37025	AT3G26290	AT4G34900	AT5G54530	AT1G28230	AT2G29940	AT3G22820	AT1G64970	AT5G48790	AT1G07050	AT3G09450	AT5G53030	AT4G23030	AT5G25630	AT4G33040	AT3G61950	AT4G02530	AT2G05620	AT4G26700	AT1G44350	AT1G17610	AT1G62540	AT3G29030	AT3G60290	AT1G52190	AT1G26210	AT1G15290	AT1G22430	AT4G39210	AT4G22960	AT4G01060	AT2G37240	AT5G53820	AT4G38840	AT4G25050	AT1G08465	AT5G48620	AT2G24220	AT1G07390	AT5G59130	AT1G02205	AT1G49430	AT5G02940	AT5G56990	AT1G71050	AT3G20820
46	AT4G28140	AT1G64860	AT1G24148	AT2G37900	AT2G37025	AT5G61810	AT2G46160	AT3G26290	AT4G24810	AT1G68290	AT4G18290	AT4G36250	AT1G57790	AT3G48320	AT1G28230	AT5G53580	AT1G74430	AT3G50270	AT5G26220	AT2G29940	AT1G65890	AT3G22820	AT1G64970	AT1G08550	AT3G61550	AT5G48790	AT1G70505	AT1G07050	AT2G29350	AT3G09450	AT5G53030	AT1G79640	AT1G24070	AT1G52770	AT4G23030	AT1G78995	AT3G50440	AT3G23450	AT5G25630	AT4G39970	AT2G26740	AT3G45140	AT4G33040	AT4G04490	AT2G30830	AT4G20930	AT5G45950	AT2G32860	AT2G05620
47	AT5G37020	AT1G64860	AT2G37900	AT1G68870	AT2G37025	AT2G46160	AT5G55340	AT3G29185	AT4G24810	AT3G57670	AT5G46690	AT5G67110	AT4G18290	AT5G54530	AT4G36250	AT5G53580	AT1G74430	AT5G26220	AT5G62850	AT4G32980	AT1G65890	AT3G22820	AT5G20710	AT3G61550	AT2G25840	AT4G15480	AT5G66800	AT5G43020	AT1G70505	AT2G41170	AT1G24070	AT1G76610	AT3G50440	AT4G10150	AT3G23450	AT3G04620	AT4G33040	AT3G61950	AT3G29370	AT4G12980	AT4G02530	AT5G23940	AT5G45950	AT2G18969	AT3G29030	AT2G26250	AT1G52190	AT5G17230	AT1G26210
48	AT5G43270	AT1G64860	AT1G24148	AT2G37900	AT3G26290	AT1G68290	AT3G57670	AT3G29185	AT5G46690	AT4G34900	AT4G18290	AT5G54530	AT4G36250	AT1G57790	AT1G28230	AT5G53580	AT5G26220	AT3G50270	AT1G74430	AT4G32980	AT1G65890	AT3G22820	AT5G20710	AT1G64970	AT2G25840	AT5G66800	AT5G48790	AT1G70505	AT1G07050	AT2G41170	AT5G53030	AT5G23800	AT1G24070	AT1G52770	AT1G76610	AT4G23030	AT1G65060	AT1G22630	AT2G17442	AT3G23450	AT3G50440	AT2G23000	AT4G39970	AT1G65620	AT1G05950	AT3G45140	AT4G04490	AT3G28960	AT4G20930
49	AT4G01060	AT1G64860	AT2G37025	AT1G77390	AT3G26290	AT4G34900	AT5G54530	AT1G28230	AT3G22820	AT1G64970	AT3G61550	AT5G48790	AT1G07050	AT5G53030	AT4G23030	AT4G33040	AT3G61950	AT4G39480	AT3G14930	AT2G33380	AT1G62540	AT3G29030	AT1G52190	AT1G26210	AT1G15290	AT1G22430	AT4G39210	AT2G37240	AT1G65150	AT4G38840	AT4G25050	AT5G48620	AT1G08465	AT1G07390	AT5G59130	AT1G02205	AT1G49430	AT5G02940	AT3G02380	AT4G26830	AT5G56990	AT1G71050	AT3G20820	AT3G03820	AT1G01790	AT4G13345	AT1G72450	AT3G14210	AT2G24060
50	AT4G27240	AT1G77390	AT2G37025	AT3G26290	AT4G34900	AT5G54530	AT1G28230	AT2G29940	AT3G22820	AT1G64970	AT3G61550	AT5G48790	AT1G07050	AT4G23030	AT5G25630	AT3G04620	AT4G33040	AT3G61950	AT4G39480	AT4G02530	AT2G05620	AT4G26700	AT1G12330	AT2G33380	AT1G62540	AT3G29030	AT3G60290	AT1G52190	AT1G26210	AT1G15290	AT1G22430	AT4G22960	AT4G01060	AT1G65150	AT2G35820	AT4G38840	AT4G25050	AT1G08465	AT2G24220	AT1G71720	AT5G59130	AT1G02205	AT1G49430	AT5G02940	AT5G64980	AT4G26830	AT5G56990	AT1G71050	AT3G03820
51	AT2G17040	AT1G64860	AT1G24148	AT1G20020	AT2G37900	AT2G37025	AT2G25625	AT5G61810	AT3G26290	AT1G68290	AT4G18290	AT4G36250	AT1G57790	AT3G48320	AT1G28230	AT5G53580	AT1G74430	AT3G50270	AT5G26220	AT1G65890	AT3G22820	AT1G64970	AT1G70505	AT1G07050	AT2G29350	AT3G09450	AT5G53030	AT1G79640	AT1G24070	AT1G52770	AT4G23030	AT1G78995	AT1G22630	AT3G23450	AT3G50440	AT5G25630	AT4G39970	AT2G26740	AT3G45140	AT4G33040	AT4G04490	AT2G30830	AT4G20930	AT4G12980	AT5G45950	AT2G32860	AT2G05620	AT3G60970	AT1G55110
52	AT3G61250	AT1G20020	AT1G68870	AT2G37025	AT1G77390	AT5G17700	AT5G55340	AT3G48980	AT4G24810	AT3G57670	AT2G46160	AT5G46690	AT4G18290	AT3G05600	AT5G54530	AT4G36250	AT1G62360	AT1G57790	AT5G67110	AT1G28230	AT5G53580	AT1G74430	AT5G45930	AT5G62850	AT4G32980	AT3G22820	AT5G20710	AT1G64970	AT3G61550	AT2G25840	AT4G15480	AT5G66800	AT5G43020	AT1G70505	AT5G13920	AT2G41170	AT4G00250	AT5G23800	AT1G79640	AT1G24070	AT1G76610	AT1G76740	AT1G65060	AT4G10150	AT3G02480	AT2G17442	AT3G23450	AT4G10910	AT2G23000
53	AT5G66940	AT2G37025	AT1G77390	AT5G17700	AT5G55340	AT3G48980	AT2G46160	AT3G57670	AT5G46690	AT5G67110	AT4G18290	AT3G05600	AT5G54530	AT4G36250	AT1G62360	AT5G53580	AT2G29940	AT5G62850	AT3G22820	AT5G20710	AT3G61550	AT2G25840	AT5G43020	AT4G00250	AT5G23800	AT1G79640	AT1G52770	AT1G65060	AT4G10150	AT3G02480	AT2G17442	AT3G50440	AT1G05950	AT3G04620	AT1G65620	AT3G61950	AT3G29370	AT5G45950	AT5G23940	AT4G21590	AT3G18800	AT3G26570	AT2G18969	AT3G27660	AT3G29030	AT1G54840	AT2G26580	AT1G25450	AT2G19400
54	AT4G09820	AT1G64860	AT1G77390	AT2G37025	AT3G26290	AT4G34900	AT5G54530	AT1G28230	AT2G29940	AT3G22820	AT1G64970	AT3G61550	AT5G48790	AT1G07050	AT5G25630	AT4G33040	AT4G39480	AT4G02530	AT2G05620	AT4G26700	AT1G12330	AT2G33380	AT1G62540	AT3G29030	AT3G60290	AT1G52190	AT1G26210	AT1G15290	AT1G22430	AT4G39210	AT4G22960	AT4G01060	AT1G65150	AT2G35820	AT4G38840	AT4G25050	AT5G48620	AT1G08465	AT2G24220	AT1G71720	AT5G59130	AT1G02205	AT1G49430	AT5G02940	AT3G02380	AT5G64980	AT4G26830	AT5G56990	AT3G03820
55	AT4G36540	AT1G64860	AT1G77390	AT2G37025	AT3G26290	AT5G54530	AT3G48320	AT1G28230	AT3G22820	AT1G64970	AT3G61550	AT5G48790	AT1G07050	AT5G53030	AT4G23030	AT5G25630	AT4G33040	AT4G39480	AT4G02530	AT2G05620	AT3G14930	AT2G33380	AT1G17610	AT1G62540	AT3G29030	AT1G52190	AT1G26210	AT1G15290	AT1G22430	AT4G39210	AT2G37240	AT4G01060	AT1G65150	AT4G38840	AT4G25050	AT5G48620	AT1G08465	AT2G24220	AT5G59130	AT1G02205	AT1G49430	AT5G02940	AT4G26830	AT5G56990	AT3G03820	AT3G20820	AT1G71050	AT1G01790	AT1G20340
56	AT3G58780	AT1G68870	AT1G77390	AT5G17700	AT3G48980	AT5G55340	AT5G46690	AT3G57670	AT5G67110	AT3G05600	AT5G54530	AT4G36250	AT1G62360	AT3G22820	AT5G20710	AT4G15480	AT5G66800	AT5G43020	AT1G70505	AT5G13920	AT2G41170	AT5G23800	AT1G79640	AT1G76610	AT1G65060	AT2G17442	AT1G05950	AT3G04620	AT1G65620	AT4G33040	AT3G61950	AT3G29370	AT4G20930	AT4G39480	AT4G18970	AT5G23940	AT3G18800	AT1G12330	AT1G62540	AT2G18969	AT3G29030	AT2G26250	AT2G03850	AT2G26515	AT1G25450	AT3G61830	AT1G64080	AT2G47010	AT1G68780
57	AT1G69690	AT1G64860	AT2G37025	AT1G77390	AT3G26290	AT5G54530	AT1G28230	AT3G22820	AT1G64970	AT3G61550	AT5G48790	AT1G07050	AT5G53030	AT4G23030	AT5G25630	AT4G33040	AT3G61950	AT4G39480	AT4G02530	AT3G14930	AT2G33380	AT1G62540	AT3G29030	AT1G52190	AT1G26210	AT1G22430	AT4G22960	AT4G27590	AT4G01060	AT2G37240	AT1G65150	AT5G53820	AT4G38840	AT4G25050	AT1G08465	AT2G24220	AT1G07390	AT1G02205	AT1G49430	AT5G02940	AT3G03820	AT1G71050	AT3G20820	AT1G01790	AT1G20340	AT4G13345	AT1G72450	AT3G14210	AT4G01130
58	AT2G43010	AT1G64860	AT2G37025	AT3G26290	AT4G34900	AT5G54530	AT3G48320	AT1G28230	AT2G29940	AT3G22820	AT1G64970	AT3G61550	AT5G48790	AT1G07050	AT5G53030	AT4G23030	AT5G25630	AT4G33040	AT4G39480	AT4G26700	AT1G12330	AT1G44350	AT2G33380	AT5G18570	AT1G17610	AT1G62540	AT3G29030	AT3G60290	AT1G52190	AT1G15290	AT1G22430	AT4G39210	AT2G37240	AT4G01060	AT1G65150	AT2G35820	AT4G23890	AT4G38840	AT4G25050	AT5G48620	AT1G08465	AT1G03400	AT2G24220	AT1G71720	AT5G59130	AT1G02205	AT5G02940	AT3G02380	AT3G03820
59	AT1G19510	AT1G64860	AT2G37025	AT1G77390	AT3G26290	AT4G34900	AT5G54530	AT3G48320	AT1G28230	AT2G29940	AT3G22820	AT1G64970	AT3G61550	AT5G48790	AT1G07050	AT5G53030	AT4G23030	AT5G25630	AT4G33040	AT3G61950	AT4G02530	AT1G44350	AT2G33380	AT1G17610	AT1G62540	AT3G29030	AT1G52190	AT1G26210	AT1G15290	AT1G22430	AT4G39210	AT4G01060	AT2G37240	AT4G23230	AT1G65150	AT4G38840	AT4G25050	AT5G48620	AT1G08465	AT1G03400	AT1G07390	AT5G59130	AT1G02205	AT5G02940	AT4G26830	AT5G56990	AT1G71050	AT3G20820	AT3G03820
60	AT3G47600	AT1G64860	AT1G77390	AT2G37025	AT3G26290	AT5G54530	AT1G28230	AT2G29940	AT3G22820	AT1G64970	AT3G61550	AT5G48790	AT1G07050	AT4G23030	AT5G25630	AT4G33040	AT3G61950	AT4G39480	AT4G02530	AT4G26700	AT1G12330	AT1G44350	AT1G62540	AT3G29030	AT3G60290	AT1G26210	AT1G15290	AT1G22430	AT4G39210	AT4G22960	AT4G01060	AT2G35820	AT4G38840	AT4G25050	AT5G48620	AT1G08465	AT2G24220	AT1G07390	AT1G71720	AT5G59130	AT1G02205	AT1G49430	AT5G02940	AT3G02380	AT4G26830	AT3G03820	AT5G56990	AT4G13345	AT2G24060
61	AT3G22760	AT1G77390	AT5G17700	AT3G48980	AT2G46160	AT3G57670	AT4G18290	AT5G54530	AT4G36250	AT1G62360	AT1G28230	AT5G53580	AT1G74430	AT5G45930	AT2G29940	AT1G65890	AT3G22820	AT5G20710	AT4G15480	AT5G66800	AT5G43020	AT5G48790	AT5G13920	AT2G41170	AT1G79640	AT1G24070	AT1G76610	AT1G65060	AT4G10150	AT3G50440	AT3G23450	AT4G10910	AT5G25630	AT2G23000	AT3G04620	AT1G65620	AT3G45140	AT3G29370	AT4G20930	AT4G12980	AT4G02530	AT5G45950	AT4G21590	AT3G18800	AT1G12330	AT1G62540	AT3G29030	AT1G52190	AT5G17230
62	AT2G24680	AT5G55250	AT3G03460	AT1G77390	AT3G48980	AT5G55340	AT3G57670	AT5G67110	AT5G54530	AT4G23900	AT3G48540	AT5G51750	AT5G49170	AT2G44460	AT5G38820	AT4G38650	AT3G03450	AT2G42840	AT5G07660	AT5G48650	AT2G26520	AT4G27980	AT2G30820	AT5G20710	AT1G19850	AT1G77200	AT3G59420	AT4G15480	AT3G62630	AT5G66800	AT5G43020	AT4G31330	AT5G13920	AT4G34510	AT2G41170	AT2G23060	AT5G23800	AT3G02500	AT5G05810	AT2G19170	AT3G56300	AT1G65060	AT3G48550	AT2G17442	AT1G09880	AT3G13560	AT3G12170	AT1G05950	AT3G04620
63	AT3G60390	AT1G64860	AT1G77390	AT2G25625	AT5G17700	AT5G55340	AT2G46160	AT3G29185	AT5G46690	AT5G67110	AT4G18290	AT5G54530	AT4G36250	AT1G57790	AT1G28230	AT5G53580	AT1G74430	AT5G45930	AT2G29940	AT4G32980	AT3G22820	AT5G20710	AT3G61550	AT5G66800	AT5G23800	AT1G79640	AT1G24070	AT1G52770	AT4G23030	AT4G10150	AT4G10910	AT4G39970	AT2G26740	AT1G65620	AT4G36910	AT3G45140	AT4G33040	AT3G61950	AT3G29370	AT4G20930	AT4G02530	AT4G18970	AT5G23940	AT5G45950	AT1G55110	AT1G12330	AT3G26570	AT2G33380	AT5G18570
64	AT2G16910	AT5G25475	AT5G55250	AT3G03460	AT1G77390	AT4G35420	AT3G48980	AT5G55340	AT1G54570	AT3G57670	AT5G67110	AT3G04360	AT5G49070	AT1G62360	AT3G48540	AT4G33790	AT2G44460	AT5G38820	AT5G07280	AT3G03450	AT5G07660	AT4G37900	AT4G13540	AT2G26520	AT4G27980	AT5G63090	AT5G48650	AT5G20710	AT1G19850	AT1G77200	AT4G38780	AT5G46960	AT3G47340	AT4G15480	AT5G66800	AT5G43020	AT4G31330	AT1G17030	AT3G48240	AT2G23060	AT5G23800	AT5G05810	AT5G03250	AT2G19170	AT1G76740	AT1G65060	AT3G02480	AT2G17442	AT4G36600
65	AT5G13790	AT3G03460	AT5G17700	AT3G48980	AT5G55340	AT1G54570	AT3G57670	AT5G67110	AT1G62360	AT2G42840	AT2G44460	AT5G07280	AT3G03450	AT5G07660	AT5G48650	AT2G26520	AT1G19850	AT4G15480	AT5G66800	AT5G44700	AT2G23060	AT5G23800	AT5G03250	AT1G09880	AT3G12170	AT3G04620	AT1G65620	AT4G36910	AT5G67460	AT3G02110	AT4G35190	AT1G02800	AT3G43920	AT1G79360	AT2G02540	AT5G23940	AT1G11112	AT2G15400	AT5G10320	AT5G27220	AT5G66940	AT1G78960	AT4G24670	AT5G20810	AT5G57320	AT2G36270	AT1G49620	AT2G40030	AT5G07180
66	AT3G01140	AT1G64860	AT2G37025	AT3G26290	AT5G54530	AT1G28230	AT3G22820	AT1G64970	AT3G61550	AT5G48790	AT1G07050	AT5G53030	AT4G23030	AT4G33040	AT3G61950	AT4G39480	AT4G02530	AT2G05620	AT4G26700	AT1G12330	AT5G18570	AT1G62540	AT3G29030	AT3G60290	AT1G52190	AT1G26210	AT1G15290	AT1G22430	AT4G39210	AT4G22960	AT4G01060	AT1G65150	AT4G38840	AT4G25050	AT1G08465	AT5G48620	AT2G24220	AT1G71720	AT1G07390	AT5G59130	AT1G02205	AT1G49430	AT5G02940	AT3G02380	AT4G26830	AT3G03820	AT1G71050	AT5G56990	AT3G20820
67	AT1G27370	AT2G37900	AT3G48980	AT3G26290	AT5G46690	AT3G57670	AT5G67110	AT4G34900	AT4G18290	AT5G54530	AT3G05600	AT4G36250	AT1G62360	AT1G57790	AT5G26220	AT1G74430	AT4G32980	AT1G65890	AT3G22820	AT5G20710	AT1G64970	AT4G15480	AT5G66800	AT1G70505	AT2G41170	AT1G24070	AT1G76610	AT4G23030	AT1G65060	AT3G23450	AT2G23000	AT1G05950	AT3G04620	AT1G65620	AT3G29370	AT4G20930	AT4G39480	AT4G12980	AT5G45950	AT5G23940	AT4G21590	AT3G18800	AT1G12330	AT1G11730	AT1G62540	AT2G18969	AT3G29030	AT1G25450	AT2G19400
68	AT1G73360	AT1G64860	AT1G20020	AT1G68870	AT1G77390	AT2G37025	AT5G17700	AT5G55340	AT2G46160	AT3G48980	AT3G57670	AT3G29185	AT5G46690	AT4G18290	AT5G67110	AT5G54530	AT4G36250	AT1G62360	AT1G57790	AT5G53580	AT1G74430	AT5G45930	AT2G29940	AT4G32980	AT3G22820	AT5G20710	AT1G64970	AT3G61550	AT2G25840	AT4G15480	AT5G66800	AT5G43020	AT5G13920	AT2G41170	AT5G23800	AT1G79640	AT1G52770	AT1G76610	AT1G65060	AT4G10150	AT2G17442	AT3G23450	AT3G50440	AT4G10910	AT5G25630	AT2G23000	AT3G04620	AT1G65620	AT4G36910
69	AT1G73830	AT1G64860	AT2G37025	AT1G77390	AT3G26290	AT4G34900	AT5G54530	AT3G48320	AT1G28230	AT3G22820	AT1G64970	AT3G61550	AT5G48790	AT1G07050	AT3G09450	AT5G53030	AT4G23030	AT4G39480	AT2G05620	AT4G26700	AT3G14930	AT2G33380	AT1G17610	AT1G62540	AT3G29030	AT1G52190	AT1G26210	AT1G15290	AT1G22430	AT4G39210	AT2G37240	AT4G01060	AT1G65150	AT4G23890	AT4G38840	AT1G08465	AT1G03400	AT1G71720	AT1G07390	AT5G59130	AT1G02205	AT1G49430	AT5G02940	AT3G02380	AT4G26830	AT3G03820	AT1G71050	AT3G20820	AT1G01790
70	AT3G59060	AT1G64860	AT2G37025	AT3G26290	AT4G34900	AT5G54530	AT3G48320	AT1G28230	AT2G29940	AT3G22820	AT1G64970	AT3G61550	AT5G48790	AT1G07050	AT5G53030	AT4G23030	AT5G25630	AT4G39480	AT4G02530	AT2G05620	AT4G26700	AT1G44350	AT2G33380	AT5G18570	AT1G17610	AT1G62540	AT3G29030	AT3G60290	AT1G52190	AT1G26210	AT1G15290	AT1G22430	AT4G39210	AT2G37240	AT4G01060	AT1G65150	AT2G35820	AT4G23890	AT4G38840	AT4G25050	AT5G48620	AT1G08465	AT1G03400	AT2G24220	AT1G71720	AT5G59130	AT1G02205	AT5G02940	AT3G02380
71	AT5G46690	AT1G64860	AT1G77390	AT2G37025	AT3G26290	AT5G54530	AT1G28230	AT2G29940	AT3G22820	AT1G64970	AT3G61550	AT1G07050	AT5G53030	AT4G23030	AT5G25630	AT4G33040	AT4G39480	AT4G02530	AT2G05620	AT4G26700	AT1G12330	AT2G33380	AT5G18570	AT1G62540	AT3G29030	AT3G60290	AT1G52190	AT1G26210	AT1G15290	AT1G22430	AT4G01060	AT1G65150	AT2G35820	AT4G38840	AT4G25050	AT5G48620	AT1G08465	AT2G24220	AT1G71720	AT5G59130	AT1G02205	AT1G49430	AT5G02940	AT3G02380	AT5G64980	AT5G56990	AT3G03820	AT3G20820	AT1G71050
72	AT2G03710	AT1G64860	AT1G24148	AT1G20020	AT2G37900	AT2G37025	AT5G61810	AT3G26290	AT1G68290	AT4G24810	AT3G29185	AT5G46690	AT4G18290	AT5G54530	AT1G57790	AT1G28230	AT1G74430	AT3G50270	AT2G29940	AT1G65890	AT3G22820	AT1G29440	AT1G64970	AT2G25840	AT5G48790	AT1G70505	AT1G07050	AT3G09450	AT5G53030	AT1G79640	AT1G24070	AT4G23030	AT1G78995	AT1G22630	AT4G10150	AT3G23450	AT3G50440	AT5G25630	AT2G23000	AT4G39970	AT3G45140	AT4G33040	AT4G04490	AT2G30830	AT3G61950	AT3G28960	AT4G18970	AT5G45950	AT2G32860
73	AT1G08810	AT1G64860	AT2G37025	AT1G77390	AT3G26290	AT4G34900	AT5G54530	AT3G48320	AT1G28230	AT2G29940	AT3G22820	AT1G64970	AT3G61550	AT5G48790	AT1G07050	AT5G53030	AT4G23030	AT5G25630	AT4G33040	AT3G61950	AT4G39480	AT4G02530	AT3G14930	AT1G44350	AT2G33380	AT1G17610	AT1G62540	AT3G29030	AT1G52190	AT1G26210	AT1G15290	AT1G22430	AT4G39210	AT4G01060	AT2G37240	AT1G65150	AT4G23890	AT4G38840	AT4G25050	AT5G48620	AT1G08465	AT1G03400	AT1G07390	AT5G59130	AT1G02205	AT1G49430	AT5G02940	AT3G02380	AT4G26830
74	AT1G18710	AT1G64860	AT1G77390	AT2G37025	AT3G26290	AT5G54530	AT3G48320	AT1G28230	AT2G29940	AT3G22820	AT1G64970	AT3G61550	AT5G48790	AT1G07050	AT3G09450	AT4G23030	AT5G25630	AT4G33040	AT3G61950	AT4G39480	AT4G02530	AT2G05620	AT1G44350	AT1G17610	AT1G62540	AT3G29030	AT1G52190	AT1G26210	AT1G15290	AT1G22430	AT4G39210	AT4G01060	AT2G37240	AT4G23230	AT1G65150	AT4G38840	AT4G25050	AT5G48620	AT1G08465	AT1G03400	AT2G24220	AT1G07390	AT5G59130	AT1G02205	AT5G02940	AT4G26830	AT3G03820	AT1G71050	AT3G20820
75	AT2G33810	AT1G64860	AT1G24148	AT1G20020	AT2G37900	AT2G25625	AT3G26290	AT1G68290	AT5G46690	AT4G34900	AT4G18290	AT5G54530	AT4G36250	AT1G57790	AT1G28230	AT5G53580	AT5G26220	AT3G50270	AT1G74430	AT2G29940	AT4G32980	AT1G65890	AT3G22820	AT1G29440	AT1G64970	AT2G25840	AT5G66800	AT5G48790	AT1G70505	AT1G07050	AT2G41170	AT5G53030	AT5G23800	AT1G24070	AT1G52770	AT1G76610	AT4G23030	AT1G78995	AT1G22630	AT2G17442	AT3G23450	AT1G65060	AT5G25630	AT2G23000	AT1G65620	AT4G39970	AT3G45140	AT1G05950	AT4G04490
76	AT4G20970	AT1G24148	AT2G37900	AT2G37025	AT2G25625	AT2G46160	AT3G26290	AT1G68290	AT4G18290	AT4G36250	AT1G57790	AT3G48320	AT1G28230	AT5G53580	AT1G74430	AT5G26220	AT5G45930	AT4G32980	AT1G65890	AT3G22820	AT1G64970	AT3G61550	AT5G48790	AT1G70505	AT1G07050	AT2G41170	AT2G29350	AT3G09450	AT5G53030	AT1G79640	AT1G24070	AT1G52770	AT1G76610	AT4G23030	AT3G50440	AT3G23450	AT2G43550	AT5G25630	AT2G23000	AT4G39970	AT3G45140	AT4G33040	AT4G04490	AT2G30830	AT4G20930	AT5G45950	AT2G32860	AT2G05620	AT3G60970
77	AT1G17920	AT1G64860	AT1G68870	AT1G77390	AT5G17700	AT2G46160	AT5G55340	AT3G26290	AT1G54570	AT3G57670	AT3G48980	AT3G29185	AT4G18290	AT5G46690	AT5G54530	AT4G36250	AT1G62360	AT1G57790	AT5G67110	AT1G28230	AT1G74430	AT5G45930	AT2G29940	AT4G32980	AT3G22820	AT5G20710	AT3G61550	AT2G25840	AT4G15480	AT5G66800	AT5G13920	AT2G41170	AT5G23800	AT1G79640	AT1G24070	AT1G52770	AT1G76610	AT4G23030	AT4G10150	AT1G65060	AT3G50440	AT4G10910	AT2G23000	AT1G01880	AT3G04620	AT1G65620	AT4G36910	AT3G45140	AT4G39970
78	AT1G01030	AT1G64860	AT2G37025	AT1G77390	AT2G25625	AT5G17700	AT5G46690	AT4G24810	AT3G57670	AT5G67110	AT4G18290	AT3G05600	AT5G54530	AT1G62360	AT3G50940	AT5G53580	AT5G26220	AT1G74430	AT2G29940	AT5G62850	AT4G32980	AT1G65890	AT5G20710	AT2G25840	AT5G66800	AT5G48790	AT1G70505	AT5G13920	AT5G23800	AT1G79640	AT1G52770	AT1G76610	AT4G23030	AT4G10150	AT1G22630	AT2G17442	AT3G23450	AT1G65060	AT5G25630	AT2G26740	AT5G67030	AT1G05950	AT4G36910	AT3G45140	AT3G61950	AT4G12980	AT4G39480	AT4G21280	AT4G02530
79	AT3G02150	AT1G64860	AT2G37025	AT1G77390	AT3G26290	AT3G48320	AT1G28230	AT2G29940	AT3G22820	AT1G64970	AT3G61550	AT5G48790	AT1G07050	AT3G09450	AT5G53030	AT4G23030	AT5G25630	AT4G33040	AT3G61950	AT4G39480	AT4G02530	AT4G26700	AT1G44350	AT2G33380	AT5G18570	AT1G62540	AT3G29030	AT3G60290	AT1G52190	AT1G26210	AT1G15290	AT1G22430	AT4G39210	AT4G01060	AT4G23230	AT1G65150	AT4G38840	AT4G25050	AT1G08465	AT1G03400	AT2G24220	AT1G07390	AT1G71720	AT5G59130	AT1G02205	AT5G02940	AT5G56990	AT1G71050	AT3G20820
80	AT2G41940	AT1G64860	AT1G77390	AT2G37025	AT3G26290	AT4G34900	AT5G54530	AT1G28230	AT2G29940	AT3G22820	AT1G64970	AT3G61550	AT5G48790	AT1G07050	AT3G09450	AT5G53030	AT4G23030	AT5G25630	AT4G33040	AT3G61950	AT4G02530	AT2G05620	AT4G26700	AT1G44350	AT2G33380	AT1G17610	AT1G62540	AT3G29030	AT3G60290	AT1G52190	AT1G26210	AT1G15290	AT1G22430	AT4G39210	AT4G01060	AT2G37240	AT1G65150	AT4G38840	AT4G25050	AT1G08465	AT5G48620	AT2G24220	AT1G07390	AT1G71720	AT5G59130	AT1G02205	AT5G02940	AT5G56990	AT1G71050
81	AT4G24540	AT1G64860	AT1G24148	AT1G20020	AT2G37900	AT1G77390	AT2G37025	AT2G25625	AT5G61810	AT3G26290	AT4G24810	AT5G46690	AT3G29185	AT4G18290	AT5G54530	AT1G57790	AT1G28230	AT5G53580	AT1G74430	AT3G50270	AT5G26220	AT5G45930	AT2G29940	AT1G65890	AT3G22820	AT1G29440	AT1G64970	AT2G25840	AT5G48790	AT1G70505	AT1G07050	AT2G41170	AT3G09450	AT5G53030	AT1G24070	AT1G52770	AT1G76610	AT4G23030	AT1G78995	AT1G22630	AT4G10150	AT3G23450	AT3G50440	AT5G25630	AT2G23000	AT4G39970	AT3G45140	AT4G33040	AT4G04490
82	AT1G24260	AT1G64860	AT2G37025	AT3G26290	AT4G34900	AT5G54530	AT1G28230	AT2G29940	AT3G22820	AT1G64970	AT5G48790	AT1G07050	AT5G25630	AT3G61950	AT4G26700	AT1G12330	AT2G33380	AT1G62540	AT3G29030	AT1G52190	AT1G26210	AT1G15290	AT1G22430	AT4G39210	AT4G22960	AT4G01060	AT2G35820	AT1G08465	AT2G24220	AT1G71720	AT1G07390	AT1G02205	AT1G49430	AT5G02940	AT5G64980	AT1G71050	AT1G20340	AT4G13345	AT3G14210	AT2G24060	AT4G01130	AT1G78440	AT4G18020	AT1G48740	AT4G00180	AT4G00750	AT3G61310	AT1G60160	AT3G11110
83	AT1G30210	AT1G64860	AT2G37025	AT1G77390	AT3G26290	AT5G54530	AT3G48320	AT2G29940	AT1G64970	AT3G61550	AT5G48790	AT1G07050	AT3G09450	AT4G23030	AT5G25630	AT3G61950	AT4G02530	AT4G26700	AT1G12330	AT1G44350	AT2G33380	AT5G18570	AT1G62540	AT3G29030	AT3G60290	AT1G52190	AT1G26210	AT1G15290	AT1G22430	AT4G01060	AT4G38840	AT4G25050	AT1G08465	AT2G24220	AT1G71720	AT5G59130	AT1G02205	AT5G02940	AT5G56990	AT3G20820	AT1G20340	AT4G13345	AT1G72450	AT3G14210	AT4G01130	AT2G41680	AT3G01750	AT4G00180	AT4G00750
84	AT2G20180	AT1G64860	AT1G20020	AT2G37025	AT5G17700	AT2G25625	AT5G46690	AT4G24810	AT4G18290	AT5G54530	AT4G36250	AT3G50940	AT1G57790	AT1G28230	AT5G53580	AT2G46420	AT5G45930	AT5G27890	AT2G29940	AT1G65890	AT3G22820	AT1G64970	AT1G08550	AT3G61550	AT2G25840	AT1G15825	AT5G48790	AT1G24070	AT3G06980	AT1G52770	AT4G23030	AT1G78995	AT3G02480	AT1G22630	AT4G10150	AT3G23450	AT4G10910	AT4G39970	AT1G65620	AT2G26740	AT4G36910	AT4G12980	AT4G39480	AT2G20250	AT4G21280	AT1G16730	AT4G18970	AT5G23940	AT5G45950
85	AT1G18570	AT3G23010	AT1G24148	AT2G38240	AT2G37900	AT4G14400	AT1G33960	AT1G68290	AT4G25480	AT1G02470	AT1G69610	AT5G59730	AT3G48320	AT4G11890	AT1G64360	AT4G37900	AT1G78460	AT5G26220	AT1G75040	AT4G23220	AT4G23170	AT1G78230	AT3G05370	AT3G22275	AT1G70505	AT1G31550	AT4G13810	AT2G29350	AT5G13320	AT5G53030	AT3G47580	AT2G46440	AT4G00780	AT1G02475	AT1G72910	AT5G02490	AT5G20480	AT5G60800	AT4G23030	AT2G30540	AT1G22490	AT3G20300	AT2G32487	AT3G04210	AT4G39410	AT4G04490	AT1G10920	AT1G76960	AT3G57260
86	AT1G53160	AT1G64860	AT2G37025	AT3G26290	AT4G34900	AT5G54530	AT1G28230	AT2G29940	AT3G22820	AT1G64970	AT5G48790	AT1G07050	AT5G53030	AT4G23030	AT5G25630	AT4G33040	AT4G39480	AT4G02530	AT4G26700	AT1G44350	AT2G33380	AT5G18570	AT1G62540	AT3G29030	AT1G52190	AT1G15290	AT1G22430	AT4G39210	AT4G23230	AT4G25050	AT1G08465	AT5G48620	AT1G03400	AT2G24220	AT1G71720	AT1G02205	AT5G02940	AT4G26830	AT5G56990	AT1G71050	AT3G20820	AT3G03820	AT1G01790	AT4G13345	AT3G14210	AT4G01130	AT1G78440	AT4G18020	AT2G41680
87	AT5G02460	AT2G37900	AT1G68870	AT2G46160	AT5G55340	AT3G57670	AT5G67110	AT4G18290	AT3G05600	AT5G54530	AT1G62360	AT5G26220	AT3G22820	AT5G20710	AT4G15480	AT5G66800	AT5G43020	AT1G70505	AT5G13920	AT2G41170	AT5G23800	AT1G79640	AT1G65060	AT2G17442	AT3G23450	AT2G23000	AT1G65620	AT4G33040	AT3G61950	AT3G28960	AT3G29370	AT4G20930	AT4G39480	AT4G12980	AT3G18800	AT1G11730	AT1G62540	AT2G18969	AT1G25450	AT2G32100	AT2G47010	AT2G46810	AT5G25880	AT4G22960	AT5G20240	AT4G27590	AT4G13260	AT4G01060	AT1G16640
88	AT2G37630	AT1G64860	AT1G77390	AT2G37025	AT3G26290	AT5G54530	AT1G28230	AT2G29940	AT3G22820	AT1G64970	AT3G61550	AT5G48790	AT4G23030	AT5G25630	AT3G04620	AT4G33040	AT3G61950	AT4G39480	AT4G02530	AT1G12330	AT2G33380	AT5G18570	AT1G62540	AT3G29030	AT3G60290	AT1G52190	AT1G26210	AT1G15290	AT1G22430	AT4G01060	AT1G65150	AT2G35820	AT4G25050	AT1G08465	AT2G24220	AT1G71720	AT5G59130	AT1G02205	AT1G49430	AT3G02380	AT5G02940	AT5G64980	AT4G26830	AT3G03820	AT1G71050	AT3G20820	AT5G56990	AT4G13345	AT3G14210
89	AT5G39860	AT1G64860	AT2G37025	AT3G26290	AT4G34900	AT5G54530	AT1G28230	AT2G29940	AT3G22820	AT1G64970	AT3G61550	AT5G48790	AT1G07050	AT5G53030	AT4G23030	AT5G25630	AT4G33040	AT4G39480	AT4G02530	AT2G05620	AT4G26700	AT1G12330	AT1G44350	AT2G33380	AT5G18570	AT1G62540	AT3G29030	AT3G60290	AT1G52190	AT1G26210	AT1G15290	AT1G22430	AT4G39210	AT4G01060	AT1G65150	AT2G35820	AT4G38840	AT4G25050	AT5G48620	AT1G08465	AT2G24220	AT1G71720	AT5G59130	AT1G02205	AT1G49430	AT5G02940	AT3G02380	AT4G26830	AT5G56990
90	AT3G48440	AT1G68870	AT5G17700	AT3G48980	AT2G46160	AT3G29185	AT4G24810	AT3G57670	AT5G46690	AT5G67110	AT3G05600	AT5G54530	AT4G36250	AT1G28230	AT5G26220	AT2G29940	AT5G62850	AT4G32980	AT1G65890	AT3G22820	AT5G66800	AT5G43020	AT1G70505	AT5G53030	AT5G23800	AT1G79640	AT1G65060	AT3G50440	AT2G17442	AT1G05950	AT4G36910	AT3G61950	AT3G28960	AT4G20930	AT4G12980	AT5G45950	AT5G23940	AT4G21590	AT3G60970	AT1G55110	AT1G12330	AT1G62540	AT2G26250	AT2G26580	AT1G25450	AT2G19400	AT1G26210	AT1G64080	AT1G68780
91	AT3G50750	AT1G68870	AT1G77390	AT2G37025	AT5G46690	AT4G18290	AT1G28230	AT5G53580	AT1G74430	AT5G26220	AT4G32980	AT3G22820	AT3G61550	AT5G13920	AT5G53030	AT1G24070	AT1G52770	AT1G76610	AT4G23030	AT4G10150	AT1G78995	AT2G26740	AT4G33040	AT4G21280	AT4G02530	AT2G05620	AT1G55110	AT2G33380	AT1G44350	AT2G18969	AT2G26250	AT2G36800	AT1G52190	AT5G17230	AT2G19400	AT1G25450	AT1G15290	AT2G32100	AT3G59940	AT1G67740	AT1G22430	AT1G68780	AT1G06430	AT1G24147	AT2G46640	AT1G79770	AT1G64355	AT2G43010	AT3G14450
92	AT1G26790	AT1G64860	AT2G37900	AT1G68870	AT2G37025	AT3G48980	AT2G46160	AT5G46690	AT3G57670	AT5G67110	AT4G34900	AT5G54530	AT4G36250	AT1G62360	AT1G57790	AT5G53580	AT1G74430	AT5G45930	AT4G32980	AT1G65890	AT3G22820	AT1G64970	AT3G61550	AT2G25840	AT4G15480	AT5G66800	AT5G43020	AT5G48790	AT1G70505	AT5G13920	AT2G41170	AT5G23800	AT1G79640	AT1G24070	AT1G76740	AT4G23030	AT4G10150	AT1G22630	AT1G65060	AT2G23000	AT4G39970	AT1G65620	AT1G05950	AT4G33040	AT3G61950	AT3G29370	AT4G12980	AT4G18970	AT5G45950
93	AT1G71030	AT1G64860	AT2G37025	AT1G77390	AT3G26290	AT5G54530	AT3G48320	AT1G28230	AT2G29940	AT3G22820	AT1G64970	AT3G61550	AT5G48790	AT1G07050	AT5G53030	AT4G23030	AT5G25630	AT4G33040	AT3G61950	AT4G39480	AT4G02530	AT2G05620	AT4G26700	AT1G44350	AT2G33380	AT1G17610	AT1G62540	AT3G29030	AT1G52190	AT1G26210	AT1G15290	AT1G22430	AT4G39210	AT2G37240	AT4G01060	AT1G65150	AT4G23890	AT4G38840	AT4G25050	AT1G08465	AT5G48620	AT1G03400	AT1G71720	AT1G07390	AT5G59130	AT1G02205	AT1G49430	AT5G02940	AT4G26830
94	AT5G46880	AT1G64860	AT1G20020	AT1G77390	AT2G25625	AT5G17700	AT5G55340	AT2G46160	AT5G46690	AT3G57670	AT5G67110	AT4G18290	AT5G54530	AT4G36250	AT1G57790	AT1G28230	AT5G53580	AT1G74430	AT5G45930	AT2G29940	AT4G32980	AT3G22820	AT3G61550	AT4G15480	AT5G66800	AT2G41170	AT5G23800	AT1G79640	AT1G24070	AT1G52770	AT4G23030	AT4G10150	AT1G65060	AT4G10910	AT5G25630	AT4G39970	AT1G65620	AT2G26740	AT4G36910	AT3G45140	AT4G33040	AT3G61950	AT3G29370	AT4G20930	AT4G02530	AT4G18970	AT5G23940	AT5G45950	AT3G60970
95	AT4G00870	AT1G64860	AT2G37025	AT1G77390	AT3G26290	AT4G34900	AT5G54530	AT3G48320	AT1G28230	AT2G29940	AT3G22820	AT1G64970	AT3G61550	AT5G48790	AT1G07050	AT3G09450	AT5G53030	AT4G23030	AT5G25630	AT4G33040	AT4G39480	AT4G02530	AT2G05620	AT4G26700	AT1G12330	AT2G33380	AT1G44350	AT5G18570	AT1G62540	AT3G29030	AT3G60290	AT1G52190	AT1G26210	AT1G15290	AT1G22430	AT4G39210	AT4G22960	AT2G37240	AT4G01060	AT1G65150	AT2G35820	AT4G23890	AT4G38840	AT4G25050	AT5G48620	AT1G08465	AT2G24220	AT1G71720	AT1G07390
96	AT2G46810	AT1G64860	AT1G77390	AT2G37025	AT3G26290	AT5G54530	AT1G28230	AT2G29940	AT3G22820	AT1G64970	AT3G61550	AT5G48790	AT1G07050	AT5G53030	AT4G23030	AT5G25630	AT4G33040	AT4G39480	AT4G02530	AT2G05620	AT4G26700	AT1G12330	AT1G44350	AT5G18570	AT1G62540	AT3G29030	AT3G60290	AT1G52190	AT1G26210	AT1G15290	AT1G22430	AT4G39210	AT4G01060	AT2G35820	AT4G38840	AT4G25050	AT5G48620	AT1G08465	AT2G24220	AT1G71720	AT5G59130	AT1G02205	AT1G49430	AT5G02940	AT3G02380	AT5G64980	AT4G26830	AT3G03820	AT1G71050
97	AT5G60970	AT1G64860	AT2G37025	AT1G77390	AT3G26290	AT3G48320	AT1G28230	AT2G29940	AT3G22820	AT1G64970	AT3G61550	AT5G48790	AT1G07050	AT3G09450	AT5G53030	AT4G23030	AT5G25630	AT3G61950	AT4G02530	AT4G26700	AT1G12330	AT1G44350	AT2G33380	AT5G18570	AT1G62540	AT3G29030	AT3G60290	AT1G52190	AT1G15290	AT1G22430	AT4G01060	AT1G65150	AT4G38840	AT4G25050	AT1G08465	AT2G24220	AT1G07390	AT1G71720	AT5G59130	AT1G02205	AT5G02940	AT5G56990	AT1G71050	AT3G20820	AT1G20340	AT1G01790	AT2G26975	AT4G13345	AT1G72450
98	AT3G58070	AT1G64860	AT1G77390	AT2G37025	AT3G26290	AT4G34900	AT5G54530	AT1G28230	AT2G29940	AT3G22820	AT1G64970	AT3G61550	AT5G48790	AT5G53030	AT4G23030	AT5G25630	AT4G33040	AT3G61950	AT4G39480	AT4G02530	AT2G05620	AT4G26700	AT1G12330	AT2G33380	AT1G17610	AT1G62540	AT3G29030	AT3G60290	AT1G52190	AT1G26210	AT1G15290	AT1G22430	AT4G39210	AT2G37240	AT4G01060	AT1G65150	AT2G35820	AT4G38840	AT4G25050	AT1G08465	AT5G48620	AT2G24220	AT1G71720	AT1G07390	AT5G59130	AT1G02205	AT1G49430	AT5G02940	AT5G64980
99	AT5G64060	AT1G77390	AT5G17700	AT2G46160	AT3G48980	AT5G46690	AT1G54570	AT3G57670	AT5G67110	AT5G54530	AT1G62360	AT5G20710	AT4G15480	AT5G66800	AT5G43020	AT5G13920	AT2G41170	AT4G00250	AT1G79640	AT1G76740	AT1G65060	AT3G02480	AT1G01880	AT3G04620	AT1G65620	AT4G36910	AT3G29370	AT5G23940	AT1G12330	AT1G62540	AT1G48470	AT2G03850	AT1G25450	AT3G61830	AT1G64080	AT2G47010	AT1G68780	AT2G46810	AT5G25880	AT4G22960	AT4G27590	AT2G18470	AT1G62500	AT4G34760	AT1G26770	AT4G01580	AT5G63580	AT1G74890	AT5G57790
100	AT3G15030	AT1G64860	AT2G37025	AT1G77390	AT3G26290	AT5G54530	AT1G28230	AT2G29940	AT3G22820	AT1G64970	AT3G61550	AT5G48790	AT1G07050	AT4G23030	AT5G25630	AT4G33040	AT3G61950	AT4G02530	AT4G26700	AT1G12330	AT1G44350	AT2G33380	AT5G18570	AT1G62540	AT3G29030	AT3G60290	AT1G52190	AT1G26210	AT1G15290	AT1G22430	AT4G39210	AT4G01060	AT4G38840	AT4G25050	AT1G08465	AT2G24220	AT1G07390	AT1G71720	AT5G59130	AT1G02205	AT1G49430	AT5G02940	AT5G56990	AT3G20820	AT1G20340	AT4G13345	AT1G72450	AT3G14210	AT2G24060
[truncated: 1,363 more columns]

## Sheet: root
Borda Rank	Transcription Factor	Target Genes
1	AT5G17800	AT1G23560	AT3G48980	AT3G57670	AT5G67110	AT5G13990	AT1G64450	AT5G36260	AT5G20710	AT2G35210	AT4G17483	AT4G15480	AT5G66800	AT2G42140	AT3G19500	AT1G76740	AT1G65060	AT4G29340	AT1G05950	AT3G04620	AT3G15340	AT3G29370	AT5G67550	AT4G21590	AT3G18715	AT3G62050	AT4G36740	AT1G54840	AT3G03650	AT3G54000	AT2G43040	AT5G51590	AT2G47010	AT3G16300	AT5G25880	AT1G07410	AT5G19740	AT4G22960	AT5G20240	AT4G27590	AT2G18470	AT5G45810	AT5G42700	AT1G62500	AT3G20010	AT3G57950	AT1G75060	AT1G70720	AT5G62210
2	AT5G42700	AT1G23560	AT3G48980	AT3G57670	AT3G16070	AT1G62360	AT5G13990	AT1G64450	AT2G35210	AT4G17483	AT4G15480	AT5G66800	AT2G42140	AT3G19500	AT1G65060	AT2G17442	AT1G05950	AT3G04620	AT1G65620	AT3G15340	AT3G29370	AT5G23940	AT4G21590	AT5G17800	AT3G18715	AT1G01130	AT3G62050	AT4G36740	AT1G54840	AT3G54000	AT2G43040	AT5G51590	AT1G64080	AT2G47010	AT5G25880	AT5G19740	AT4G22960	AT5G20240	AT4G27590	AT2G18470	AT5G45810	AT1G62500	AT3G20010	AT3G57950	AT1G75060	AT1G70720	AT3G08770	AT5G62210	AT2G38060
3	AT1G75390	AT1G23560	AT3G48980	AT3G57670	AT3G16070	AT5G67110	AT5G13990	AT1G64450	AT5G36260	AT5G20710	AT2G35210	AT4G17483	AT4G15480	AT5G66800	AT2G42140	AT1G65060	AT1G05950	AT3G04620	AT3G15340	AT3G29370	AT4G21590	AT5G17800	AT3G18715	AT3G62050	AT2G18969	AT4G36740	AT1G52565	AT3G03650	AT3G54000	AT2G43040	AT5G51590	AT2G47010	AT5G25880	AT1G07410	AT5G19740	AT4G22960	AT5G20240	AT4G27590	AT2G18470	AT5G45810	AT5G42700	AT1G62500	AT3G57950	AT1G75060	AT1G70720	AT2G38060	AT1G73220	AT1G79820	AT1G11125
4	AT2G47460	AT1G23560	AT3G48980	AT3G57670	AT3G16070	AT5G67110	AT5G13990	AT1G64450	AT5G36260	AT5G20710	AT2G35210	AT4G17483	AT4G15480	AT5G66800	AT2G42140	AT3G19500	AT4G29340	AT1G05950	AT3G04620	AT3G29370	AT5G67550	AT4G21590	AT5G17800	AT3G18715	AT2G18969	AT4G36740	AT1G54840	AT1G52565	AT3G03650	AT3G54000	AT2G03850	AT5G51590	AT2G43040	AT2G47010	AT3G16300	AT5G25880	AT1G07410	AT5G19740	AT4G22960	AT5G20240	AT2G18470	AT5G45810	AT1G62500	AT3G20010	AT3G57950	AT1G75060	AT1G70720	AT5G62210	AT2G38060
5	AT1G63650	AT1G23560	AT1G77390	AT3G48980	AT3G57670	AT5G67110	AT1G62360	AT5G13990	AT1G64450	AT5G20710	AT2G35210	AT4G15480	AT5G66800	AT1G76740	AT2G17442	AT1G05950	AT3G04620	AT1G65620	AT3G15340	AT3G29370	AT5G23940	AT4G21590	AT5G17800	AT3G18715	AT2G18969	AT4G36740	AT1G54840	AT1G48470	AT3G54000	AT2G43040	AT5G51590	AT1G64080	AT2G47010	AT5G25880	AT1G07410	AT4G22960	AT5G20240	AT4G27590	AT5G45810	AT5G42700	AT1G62500	AT3G20010	AT5G57790	AT1G75060	AT1G70720	AT3G08770	AT2G38060	AT1G73220	AT3G58000
6	AT4G36740	AT1G23560	AT3G48980	AT3G57670	AT3G16070	AT5G67110	AT5G13990	AT1G64450	AT5G36260	AT5G20710	AT2G35210	AT4G17483	AT4G15480	AT5G66800	AT2G42140	AT1G65060	AT4G29340	AT1G05950	AT3G15340	AT3G29370	AT5G67550	AT4G21590	AT5G17800	AT3G18715	AT2G18969	AT1G52565	AT3G03650	AT3G54000	AT2G43040	AT5G51590	AT2G47010	AT5G25880	AT5G19740	AT4G22960	AT5G20240	AT4G27590	AT2G18470	AT5G45810	AT5G42700	AT1G62500	AT3G57950	AT1G75060	AT1G70720	AT2G38060	AT1G73220	AT1G79820	AT1G11125	AT5G43990	AT1G10640
7	AT4G16610	AT1G23560	AT1G77390	AT3G48980	AT3G57670	AT3G16070	AT5G67110	AT3G56620	AT1G62360	AT5G13990	AT1G64450	AT5G36260	AT5G20710	AT2G35210	AT4G17483	AT4G15480	AT5G66800	AT2G42140	AT3G19500	AT1G65060	AT2G17442	AT4G29340	AT1G05950	AT3G04620	AT1G65620	AT2G28870	AT3G15340	AT3G29370	AT5G67550	AT5G23940	AT4G21590	AT5G17800	AT3G18715	AT1G01130	AT3G62050	AT1G11730	AT2G18969	AT4G36740	AT1G54840	AT1G52565	AT3G03650	AT3G54000	AT2G03850	AT5G51590	AT2G43040	AT1G64080	AT2G47010	AT3G16300	AT5G25880
8	AT2G17770	AT1G23560	AT3G48980	AT3G57670	AT5G67110	AT3G56620	AT5G13990	AT1G64450	AT5G36260	AT2G35210	AT4G17483	AT4G15480	AT2G42140	AT1G76740	AT1G65060	AT2G17442	AT4G29340	AT1G05950	AT1G65620	AT3G15340	AT3G29370	AT4G21590	AT5G17800	AT3G18715	AT2G18969	AT4G36740	AT1G52565	AT3G03650	AT3G54000	AT2G03850	AT5G51590	AT2G43040	AT2G47010	AT5G25880	AT1G07410	AT5G19740	AT4G22960	AT4G27590	AT2G18470	AT5G45810	AT5G42700	AT1G62500	AT5G63580	AT3G57950	AT1G75060	AT1G70720	AT3G08770	AT5G62210	AT2G38060
9	AT4G28530	AT1G23560	AT3G48980	AT3G57670	AT3G16070	AT5G67110	AT5G13990	AT5G36260	AT5G20710	AT2G35210	AT4G17483	AT4G15480	AT5G66800	AT2G42140	AT1G65060	AT4G29340	AT3G15340	AT3G29370	AT5G67550	AT5G17800	AT3G18715	AT2G18969	AT4G36740	AT1G52565	AT3G03650	AT3G54000	AT2G43040	AT5G51590	AT2G47010	AT5G25880	AT1G07410	AT5G19740	AT4G22960	AT5G20240	AT5G45810	AT1G62500	AT5G63580	AT3G57950	AT1G75060	AT1G70720	AT2G38060	AT1G73220	AT1G79820	AT5G43990	AT1G04220	AT5G08640	AT2G34150	AT4G26830	AT3G59480
10	AT5G67110	AT1G23560	AT1G77390	AT3G48980	AT3G57670	AT3G05600	AT1G62360	AT5G13990	AT1G64450	AT5G20710	AT2G35210	AT4G15480	AT5G66800	AT1G65060	AT2G17442	AT1G05950	AT3G04620	AT1G65620	AT2G28870	AT3G15340	AT3G29370	AT5G23940	AT5G17800	AT3G18715	AT1G62540	AT4G36740	AT2G18969	AT3G54000	AT2G43040	AT5G51590	AT1G64080	AT2G47010	AT5G25880	AT5G20240	AT4G27590	AT5G42700	AT1G62500	AT1G74890	AT5G57790	AT1G75060	AT1G70720	AT3G08770	AT2G38060	AT1G73220	AT2G42990	AT3G58000	AT1G79820	AT1G11125	AT5G43990
11	AT2G31220	AT1G23560	AT1G77390	AT3G48980	AT1G54570	AT3G57670	AT3G16070	AT5G67110	AT3G05600	AT1G62360	AT5G13990	AT1G64450	AT5G36260	AT5G20710	AT2G35210	AT4G15480	AT5G66800	AT2G42140	AT3G19500	AT1G76740	AT1G65060	AT3G02480	AT2G17442	AT1G05950	AT3G04620	AT1G65620	AT2G28870	AT3G15340	AT3G29370	AT5G23940	AT4G21590	AT5G17800	AT3G18715	AT3G27660	AT4G36740	AT1G54840	AT2G18969	AT1G48470	AT1G52565	AT3G03650	AT3G54000	AT2G03850	AT5G51590	AT2G43040	AT1G64080	AT2G47010	AT4G36770	AT5G25880	AT1G07410
12	AT2G24680	AT1G23560	AT1G77390	AT3G48980	AT3G57670	AT3G16070	AT5G67110	AT3G56620	AT5G13990	AT5G36260	AT5G20710	AT2G35210	AT4G17483	AT4G15480	AT5G66800	AT2G42140	AT3G19500	AT1G65060	AT2G17442	AT4G29340	AT1G05950	AT3G04620	AT2G28870	AT3G15340	AT3G29370	AT5G67550	AT4G21590	AT5G17800	AT3G62050	AT1G11730	AT2G18969	AT4G36740	AT1G54840	AT1G52565	AT3G54000	AT5G51590	AT2G47010	AT5G25880	AT1G07410	AT4G22960	AT5G20240	AT4G27590	AT2G18470	AT5G42700	AT1G62500	AT3G20010	AT5G63580	AT3G57950	AT1G75060
13	AT3G61250	AT1G77390	AT3G48980	AT3G57670	AT5G67110	AT3G05600	AT1G62360	AT1G64450	AT1G74430	AT5G62850	AT5G20710	AT1G64970	AT4G15480	AT5G66800	AT1G70505	AT3G19500	AT1G79640	AT1G24070	AT1G76740	AT1G65060	AT3G02480	AT2G17442	AT1G05950	AT3G04620	AT1G65620	AT4G33040	AT3G61950	AT3G29370	AT4G39480	AT5G23940	AT4G21590	AT5G17800	AT3G18715	AT3G62050	AT1G62540	AT4G36740	AT1G54840	AT3G27660	AT1G48470	AT2G18969	AT3G52770	AT1G64080	AT3G58160	AT2G47010	AT4G36770	AT5G25880	AT4G22960	AT1G73700	AT5G20240
14	AT5G25475	AT1G23560	AT1G77390	AT3G48980	AT3G57670	AT3G16070	AT5G67110	AT3G56620	AT1G62360	AT5G13990	AT1G64450	AT5G36260	AT5G20710	AT2G35210	AT4G17483	AT4G15480	AT5G66800	AT2G42140	AT2G17442	AT4G29340	AT1G05950	AT3G04620	AT1G65620	AT2G28870	AT3G15340	AT3G29370	AT5G67550	AT5G23940	AT4G21590	AT5G17800	AT3G18715	AT1G01130	AT3G62050	AT1G11730	AT2G18969	AT4G36740	AT1G54840	AT1G52565	AT3G03650	AT3G54000	AT2G03850	AT5G51590	AT2G43040	AT1G64080	AT2G47010	AT5G25880	AT1G07410	AT5G19740	AT4G22960
15	AT2G24700	AT1G23560	AT1G77390	AT3G48980	AT3G57670	AT3G16070	AT5G67110	AT3G56620	AT3G05600	AT1G62360	AT5G13990	AT1G64450	AT5G36260	AT5G20710	AT2G35210	AT4G17483	AT4G15480	AT5G66800	AT2G42140	AT2G17442	AT1G05950	AT3G04620	AT1G65620	AT2G28870	AT3G15340	AT3G29370	AT5G23940	AT4G21590	AT5G17800	AT3G18715	AT3G62050	AT1G62540	AT4G36740	AT1G54840	AT2G18969	AT1G52565	AT3G03650	AT3G54000	AT2G43040	AT5G51590	AT1G64080	AT2G47010	AT5G25880	AT1G07410	AT5G19740	AT4G22960	AT5G20240	AT4G27590	AT2G18470
16	AT5G64060	AT1G77390	AT3G48980	AT1G54570	AT3G57670	AT3G16070	AT5G67110	AT1G62360	AT5G13990	AT1G64450	AT5G36260	AT5G20710	AT2G35210	AT4G15480	AT5G66800	AT2G42140	AT1G79640	AT1G76740	AT1G65060	AT3G02480	AT4G29340	AT1G01880	AT3G04620	AT1G65620	AT2G28870	AT3G15340	AT3G29370	AT5G23940	AT5G17800	AT3G18715	AT1G01130	AT3G62050	AT1G62540	AT4G36740	AT1G52565	AT1G48470	AT3G03650	AT3G54000	AT2G03850	AT2G43040	AT1G64080	AT2G47010	AT3G16300	AT5G25880	AT1G07410	AT4G22960	AT4G27590	AT2G18470	AT5G45810
17	AT5G60200	AT1G23560	AT3G48980	AT3G57670	AT3G16070	AT5G67110	AT5G13990	AT1G64450	AT5G36260	AT5G20710	AT2G35210	AT4G17483	AT4G15480	AT5G66800	AT2G42140	AT1G65060	AT4G29340	AT3G04620	AT3G15340	AT3G29370	AT5G67550	AT4G21590	AT5G17800	AT3G18715	AT2G18969	AT4G36740	AT1G52565	AT3G03650	AT3G54000	AT2G03850	AT5G51590	AT2G43040	AT2G47010	AT3G16300	AT5G25880	AT1G07410	AT4G22960	AT5G20240	AT4G27590	AT2G18470	AT5G45810	AT5G42700	AT1G62500	AT5G63580	AT3G57950	AT1G75060	AT2G38060	AT1G73220	AT1G79820
18	AT5G20240	AT1G23560	AT1G77390	AT3G57670	AT3G16070	AT5G67110	AT3G56620	AT1G62360	AT5G13990	AT1G64450	AT5G36260	AT5G20710	AT2G35210	AT4G17483	AT4G15480	AT5G66800	AT2G42140	AT2G17442	AT1G05950	AT3G04620	AT1G65620	AT2G28870	AT3G29370	AT5G67550	AT5G17800	AT3G18715	AT1G01130	AT3G62050	AT1G11730	AT1G62540	AT4G36740	AT2G18969	AT1G52565	AT3G03650	AT3G54000	AT2G03850	AT5G51590	AT2G43040	AT2G47010	AT5G25880	AT1G07410	AT5G19740	AT4G22960	AT4G27590	AT2G18470	AT5G45810	AT1G16640	AT1G62500	AT1G74890
19	AT3G57670	AT1G23560	AT1G77390	AT3G48980	AT5G67110	AT1G62360	AT5G13990	AT1G64450	AT5G36260	AT5G20710	AT2G35210	AT4G15480	AT5G66800	AT1G65060	AT2G17442	AT1G05950	AT3G04620	AT1G65620	AT2G28870	AT3G15340	AT3G29370	AT5G23940	AT4G21590	AT5G17800	AT3G18715	AT3G62050	AT2G18969	AT4G36740	AT1G54840	AT3G03650	AT3G54000	AT2G43040	AT5G51590	AT1G64080	AT2G47010	AT5G25880	AT1G07410	AT4G22960	AT5G20240	AT4G27590	AT2G18470	AT5G45810	AT5G42700	AT1G62500	AT3G20010	AT5G63580	AT5G57790	AT1G75060	AT1G70720
20	AT2G16910	AT1G23560	AT1G77390	AT3G48980	AT1G54570	AT3G57670	AT5G67110	AT1G62360	AT5G13990	AT1G64450	AT5G36260	AT5G20710	AT5G46960	AT2G35210	AT3G47340	AT4G15480	AT5G66800	AT2G42140	AT3G19500	AT1G76740	AT1G65060	AT3G02480	AT2G17442	AT1G05950	AT3G04620	AT1G65620	AT3G15340	AT3G29370	AT5G23940	AT4G21590	AT5G17800	AT3G18715	AT2G18969	AT4G36740	AT1G52565	AT1G48470	AT3G03650	AT3G54000	AT2G03850	AT5G51590	AT2G43040	AT1G64080	AT2G47010	AT4G36770	AT5G25880	AT1G07410	AT4G22960	AT5G20240	AT4G37420
21	AT5G66940	AT1G77390	AT3G48980	AT3G57670	AT5G67110	AT3G05600	AT1G62360	AT1G64450	AT2G29940	AT5G62850	AT5G20710	AT1G79640	AT1G65060	AT3G02480	AT2G17442	AT1G05950	AT3G04620	AT1G65620	AT3G61950	AT3G29370	AT5G23940	AT4G21590	AT3G27660	AT2G18969	AT4G36740	AT1G54840	AT3G52770	AT1G64080	AT3G58160	AT2G47010	AT4G36770	AT5G25880	AT3G20010	AT5G57790	AT1G75060	AT1G70720	AT2G42990	AT1G79820	AT1G11125	AT5G43990	AT2G24220	AT1G11120	AT5G08640	AT1G02205	AT1G60060	AT1G12070	AT1G04760	AT1G35290	AT1G30160
22	AT3G19500	AT3G14070	AT1G77390	AT3G48980	AT1G54570	AT5G67110	AT4G15480	AT5G66800	AT1G76740	AT3G02480	AT2G17442	AT1G05950	AT3G15340	AT3G29370	AT5G23940	AT4G21590	AT5G17800	AT3G18715	AT3G27660	AT4G36740	AT1G54840	AT1G48470	AT3G03650	AT3G54000	AT2G03850	AT5G51590	AT2G43040	AT1G64080	AT2G47010	AT4G36770	AT2G22240	AT5G25880	AT1G07410	AT4G37420	AT5G42700	AT1G62500	AT3G20010	AT5G57790	AT1G75060	AT1G70720	AT3G08770	AT2G38060	AT1G73220	AT3G07255	AT1G79820	AT1G61860	AT1G11125	AT1G10640	AT1G11120
23	AT3G17730	AT1G23560	AT3G57670	AT3G16070	AT5G67110	AT3G56620	AT5G13990	AT1G64450	AT5G36260	AT3G28580	AT2G35210	AT4G17483	AT4G15480	AT5G66800	AT2G42140	AT1G65060	AT4G29340	AT1G05950	AT2G28870	AT3G15340	AT3G29370	AT5G67550	AT4G21590	AT5G17800	AT3G18715	AT3G62050	AT1G11730	AT2G18969	AT4G36740	AT1G52565	AT3G03650	AT2G43040	AT5G51590	AT3G50280	AT2G47010	AT1G07410	AT5G19740	AT4G22960	AT5G20240	AT4G27590	AT2G18470	AT5G45810	AT5G42700	AT1G62500	AT5G63580	AT3G57950	AT1G75060	AT1G70720	AT1G72240
24	AT1G72210	AT3G14070	AT1G23560	AT3G48980	AT3G57670	AT5G67110	AT5G13990	AT1G64450	AT3G19500	AT3G02480	AT3G04620	AT3G15340	AT3G29370	AT3G18715	AT4G36740	AT1G54840	AT1G48470	AT3G03650	AT3G54000	AT2G03850	AT2G43040	AT1G64080	AT3G16300	AT5G25880	AT1G07410	AT4G37420	AT5G45810	AT5G42700	AT3G20010	AT1G70720	AT2G38060	AT3G04040	AT1G73220	AT3G07255	AT1G79820	AT1G61860	AT1G11125	AT5G63350	AT1G11120	AT5G41610	AT1G12070	AT1G42470	AT4G28530	AT3G51300	AT1G51035	AT1G12600	AT2G48150	AT5G28646	AT4G16230
25	AT3G58780	AT1G23560	AT1G77390	AT3G48980	AT3G57670	AT3G16070	AT5G67110	AT3G05600	AT1G62360	AT5G13990	AT5G36260	AT5G20710	AT2G35210	AT4G15480	AT5G66800	AT1G70505	AT2G42140	AT3G19500	AT1G79640	AT1G65060	AT2G17442	AT1G05950	AT3G04620	AT1G65620	AT2G28870	AT3G15340	AT4G33040	AT2G27920	AT3G61950	AT3G29370	AT4G39480	AT5G23940	AT5G17800	AT3G18715	AT3G62050	AT1G62540	AT4G36740	AT2G18969	AT1G52565	AT3G03650	AT3G54000	AT2G03850	AT5G51590	AT2G43040	AT1G64080	AT2G47010	AT5G25880	AT1G07410	AT5G19740
26	AT3G18400	AT1G23560	AT3G16070	AT5G67110	AT3G56620	AT5G13990	AT5G36260	AT3G28580	AT5G20710	AT2G35210	AT4G17483	AT4G15480	AT2G42140	AT3G15340	AT3G29370	AT5G67550	AT4G21590	AT5G17800	AT3G18715	AT1G52565	AT4G36740	AT3G03650	AT3G54000	AT2G03850	AT5G51590	AT2G43040	AT2G47010	AT3G16300	AT5G25880	AT1G07410	AT5G19740	AT4G27590	AT2G18470	AT5G45810	AT5G42700	AT1G62500	AT5G63580	AT3G57950	AT1G72240	AT2G38060	AT4G20460	AT1G73220	AT2G27035	AT1G04220	AT1G11120	AT5G08640	AT1G43910	AT1G12070	AT1G04760
27	AT3G62610	AT1G23560	AT1G77390	AT3G48980	AT3G57670	AT5G67110	AT3G05600	AT1G62360	AT1G64450	AT1G74430	AT5G26220	AT2G29940	AT5G62850	AT5G20710	AT2G35210	AT1G64970	AT4G15480	AT5G66800	AT1G70505	AT3G19500	AT1G79640	AT1G24070	AT1G65060	AT2G17442	AT1G05950	AT2G28870	AT4G33040	AT2G27920	AT3G61950	AT3G29370	AT4G39480	AT5G23940	AT4G21590	AT5G17800	AT3G18715	AT3G62050	AT1G62540	AT4G36740	AT2G18969	AT1G48470	AT3G54000	AT2G43040	AT5G51590	AT1G64080	AT3G58160	AT2G47010	AT5G25880	AT4G22960	AT1G73700
28	AT2G29660	AT1G23560	AT3G57670	AT3G16070	AT5G67110	AT5G13990	AT3G61760	AT1G64450	AT5G36260	AT5G20710	AT2G35210	AT4G17483	AT4G15480	AT5G66800	AT2G42140	AT4G29340	AT1G05950	AT3G15340	AT3G29370	AT4G21590	AT5G17800	AT3G18715	AT2G18969	AT4G36740	AT1G52565	AT3G03650	AT3G54000	AT2G03850	AT5G51590	AT2G43040	AT2G47010	AT3G16300	AT5G25880	AT1G07410	AT5G19740	AT4G22960	AT5G20240	AT4G27590	AT2G18470	AT5G45810	AT5G42700	AT1G62500	AT3G57950	AT1G70720	AT2G38060	AT4G20460	AT1G73220	AT2G27035	AT1G79820
29	AT3G45610	AT1G77390	AT3G48980	AT3G57670	AT5G67110	AT3G05600	AT1G62360	AT5G13990	AT1G64450	AT5G20710	AT2G35210	AT4G15480	AT5G66800	AT1G70505	AT1G79640	AT1G65060	AT2G17442	AT1G05950	AT3G04620	AT1G65620	AT2G28870	AT3G15340	AT3G29370	AT5G23940	AT5G17800	AT3G18715	AT3G62050	AT1G62540	AT4G36740	AT2G18969	AT3G54000	AT2G43040	AT5G51590	AT1G64080	AT2G47010	AT5G25880	AT4G22960	AT5G20240	AT4G27590	AT5G42700	AT1G62500	AT3G20010	AT1G74890	AT5G57790	AT1G75060	AT1G70720	AT3G08770	AT2G38060	AT1G73220
30	AT1G30650	AT1G23560	AT3G57670	AT3G16070	AT5G67110	AT5G13990	AT3G61760	AT5G36260	AT3G28580	AT2G35210	AT4G17483	AT4G15480	AT2G42140	AT4G29340	AT3G15340	AT5G67550	AT4G21590	AT5G17800	AT3G18715	AT1G52565	AT4G36740	AT3G03650	AT3G54000	AT2G43040	AT3G50280	AT3G16300	AT5G25880	AT1G07410	AT5G19740	AT4G22960	AT5G20240	AT2G18470	AT5G45810	AT5G42700	AT3G57950	AT1G75060	AT1G72240	AT2G38060	AT4G20460	AT5G53820	AT1G73220	AT2G27035	AT1G79820	AT1G61860	AT1G11125	AT1G04220	AT1G11120	AT5G41610	AT5G08640
31	AT5G03150	AT1G23560	AT3G48980	AT3G57670	AT3G16070	AT5G67110	AT5G13990	AT1G64450	AT5G36260	AT5G20710	AT2G35210	AT4G17483	AT4G15480	AT2G42140	AT1G05950	AT3G04620	AT3G15340	AT3G29370	AT5G67550	AT4G21590	AT5G17800	AT3G18715	AT1G52565	AT4G36740	AT1G54840	AT3G03650	AT3G54000	AT2G43040	AT5G51590	AT2G47010	AT3G16300	AT5G25880	AT1G07410	AT5G19740	AT4G22960	AT4G27590	AT2G18470	AT5G45810	AT5G42700	AT1G62500	AT3G20010	AT3G57950	AT1G75060	AT1G70720	AT1G73220	AT1G79820	AT1G11125	AT5G43990	AT1G04220
32	AT4G08150	AT3G62570	AT1G77390	AT3G57670	AT5G67110	AT1G62360	AT2G28140	AT1G64450	AT4G33790	AT2G44460	AT5G38820	AT5G07660	AT5G48650	AT2G26520	AT1G67750	AT5G20710	AT5G66800	AT4G31330	AT2G23060	AT5G05810	AT5G03250	AT2G19170	AT2G30505	AT1G52343	AT1G65060	AT2G17442	AT3G15340	AT1G65620	AT5G52860	AT5G67460	AT3G24360	AT4G35190	AT1G02800	AT3G29370	AT3G43920	AT4G02810	AT1G78430	AT1G79360	AT2G18780	AT1G63650	AT5G61980	AT5G23940	AT4G18550	AT1G01110	AT2G33620	AT1G53130	AT5G17800	AT3G18715	AT5G66310
33	AT3G28917	AT1G23560	AT3G57670	AT1G64450	AT5G36260	AT5G20710	AT2G35210	AT4G17483	AT4G15480	AT5G66800	AT2G42140	AT3G19500	AT1G76740	AT1G65060	AT3G15340	AT3G29370	AT5G67550	AT5G17800	AT3G18715	AT1G01130	AT2G18969	AT4G36740	AT1G52565	AT3G03650	AT3G54000	AT2G43040	AT5G51590	AT2G47010	AT5G25880	AT1G07410	AT4G22960	AT5G20240	AT4G27590	AT2G18470	AT5G45810	AT5G42700	AT3G20010	AT5G63580	AT3G57950	AT1G75060	AT1G70720	AT3G08770	AT5G62210	AT2G38060	AT1G73220	AT1G79820	AT1G61860	AT1G11125	AT1G10640
34	AT5G62165	AT1G23560	AT3G57670	AT3G16070	AT5G67110	AT3G56620	AT5G13990	AT3G61760	AT5G36260	AT3G28580	AT5G20710	AT2G35210	AT4G17483	AT4G15480	AT5G66800	AT2G42140	AT1G05950	AT2G28870	AT3G15340	AT3G29370	AT5G67550	AT3G18715	AT2G18969	AT4G36740	AT1G52565	AT3G03650	AT2G43040	AT3G50280	AT2G47010	AT5G25880	AT1G07410	AT5G19740	AT4G22960	AT4G27590	AT5G45810	AT5G42700	AT5G52390	AT5G63580	AT3G57950	AT1G75060	AT1G72240	AT2G38060	AT5G53820	AT4G20460	AT2G27035	AT1G79820	AT1G04220	AT4G16745	AT1G43910
35	AT1G17920	AT1G77390	AT3G48980	AT1G54570	AT3G57670	AT5G67110	AT1G62360	AT1G64450	AT1G74430	AT2G29940	AT5G20710	AT4G15480	AT5G66800	AT1G79640	AT1G24070	AT1G65060	AT1G01880	AT3G04620	AT1G65620	AT2G28870	AT1G05950	AT4G33040	AT3G61950	AT3G29370	AT4G39480	AT5G23940	AT5G17800	AT3G18715	AT3G62050	AT2G33380	AT1G62540	AT2G18969	AT3G52770	AT1G64080	AT3G58160	AT2G47010	AT4G36770	AT5G25880	AT4G22960	AT5G42700	AT3G20010	AT5G57790	AT4G23600	AT1G70720	AT3G08770	AT5G62210	AT2G42990	AT3G58000	AT1G79820
36	AT2G27300	AT3G48980	AT3G57670	AT3G16070	AT5G67110	AT5G13990	AT1G64450	AT5G20710	AT2G35210	AT4G17483	AT4G15480	AT2G42140	AT3G19500	AT4G29340	AT1G05950	AT3G04620	AT3G15340	AT5G17800	AT3G18715	AT2G18969	AT4G36740	AT1G52565	AT3G54000	AT2G03850	AT2G47010	AT3G16300	AT5G25880	AT5G19740	AT4G22960	AT4G27590	AT2G18470	AT5G45810	AT1G62500	AT3G20010	AT3G57950	AT1G70720	AT2G38060	AT1G73220	AT1G79820	AT1G61860	AT1G11125	AT5G43990	AT1G04220	AT5G41610	AT5G08640	AT1G12070	AT1G04760	AT2G34150	AT4G28530
37	AT3G04850	AT1G23560	AT3G48980	AT3G57670	AT3G16070	AT5G67110	AT5G13990	AT1G64450	AT5G36260	AT5G20710	AT2G35210	AT4G17483	AT4G15480	AT5G66800	AT2G42140	AT3G19500	AT1G76740	AT1G05950	AT3G15340	AT3G29370	AT2G32235	AT4G21590	AT5G17800	AT3G18715	AT1G01130	AT2G18969	AT4G36740	AT1G54840	AT1G52565	AT3G03650	AT3G54000	AT2G03850	AT5G51590	AT2G43040	AT2G47010	AT3G16300	AT5G25880	AT1G07410	AT4G22960	AT5G20240	AT2G18470	AT5G45810	AT5G42700	AT1G62500	AT3G20010	AT3G57950	AT1G75060	AT1G70720	AT5G62210
38	AT4G21550	AT2G37900	AT1G23560	AT1G77390	AT3G57670	AT5G67110	AT3G05600	AT1G62360	AT1G64450	AT1G74430	AT5G26220	AT2G29940	AT5G62850	AT5G20710	AT2G35210	AT4G15480	AT5G66800	AT1G70505	AT1G79640	AT1G24070	AT1G65060	AT2G17442	AT1G05950	AT1G65620	AT2G28870	AT4G33040	AT2G27920	AT3G61950	AT3G29370	AT5G23940	AT5G17800	AT3G18715	AT3G60970	AT3G62050	AT2G33380	AT1G62540	AT4G36740	AT2G18969	AT1G52565	AT3G54000	AT2G43040	AT1G64080	AT3G58160	AT2G47010	AT4G22960	AT5G20240	AT4G27590	AT5G42700	AT1G62500
39	AT5G60910	AT2G37900	AT1G77390	AT1G14790	AT2G46400	AT1G68290	AT3G56620	AT1G74430	AT5G26220	AT2G29940	AT5G62850	AT1G64970	AT5G66800	AT1G70505	AT2G29350	AT1G79640	AT1G24070	AT1G65060	AT2G17442	AT1G05950	AT1G65620	AT2G28870	AT4G33040	AT2G27920	AT2G30830	AT3G61950	AT3G28960	AT1G62540	AT2G18969	AT1G52565	AT3G58160	AT2G47010	AT4G22960	AT1G73700	AT5G60142	AT1G16640	AT5G52390	AT4G36950	AT5G63580	AT1G74890	AT1G75060	AT4G23600	AT2G37770	AT5G53820	AT3G58000	AT1G10640	AT1G02450	AT2G24220	AT1G68570
40	AT4G00870	AT2G37900	AT1G77390	AT1G14790	AT3G48980	AT2G46400	AT1G68290	AT3G57670	AT5G67110	AT3G56620	AT3G05600	AT1G62360	AT1G64450	AT1G74430	AT5G26220	AT2G29940	AT5G62850	AT5G20710	AT1G64970	AT4G15480	AT5G66800	AT1G70505	AT2G29350	AT1G79640	AT1G24070	AT1G65060	AT1G05950	AT1G65620	AT2G28870	AT4G33040	AT2G27920	AT2G30830	AT4G39480	AT5G23940	AT3G60970	AT2G33380	AT1G62540	AT2G18969	AT1G52565	AT3G52770	AT3G58160	AT2G47010	AT4G22960	AT1G73700	AT1G16640	AT1G62500	AT5G52390	AT1G74890	AT5G63580
41	AT3G56400	AT2G38240	AT1G05100	AT3G51450	AT2G37900	AT1G14790	AT2G46400	AT1G68290	AT4G25480	AT1G74010	AT4G25433	AT1G02470	AT3G56620	AT5G59730	AT1G80120	AT5G03350	AT2G29470	AT1G78490	AT2G40100	AT5G41550	AT1G74430	AT5G26220	AT5G61890	AT3G28580	AT1G64970	AT4G19970	AT1G05540	AT3G22275	AT1G75900	AT1G31550	AT1G70505	AT2G33810	AT5G13320	AT2G29350	AT1G12610	AT5G20480	AT1G24070	AT5G02490	AT5G60800	AT3G29631	AT1G22490	AT2G28870	AT5G17860	AT5G24420	AT2G16990	AT4G39410	AT4G33040	AT4G13560	AT3G05030
42	AT1G27045	AT2G37900	AT1G77390	AT1G14790	AT3G48980	AT1G68290	AT3G57670	AT5G67110	AT3G56620	AT3G05600	AT1G62360	AT1G64450	AT1G74430	AT5G26220	AT2G29940	AT5G62850	AT5G20710	AT1G64970	AT4G15480	AT5G66800	AT1G70505	AT2G29350	AT1G79640	AT1G24070	AT1G65060	AT1G05950	AT1G65620	AT2G28870	AT4G33040	AT2G27920	AT2G30830	AT3G61950	AT3G28960	AT4G39480	AT5G23940	AT3G60970	AT3G62050	AT2G33380	AT1G62540	AT2G18969	AT1G52565	AT3G58160	AT2G47010	AT4G22960	AT1G73700	AT5G20240	AT1G17260	AT1G16640	AT1G62500
43	AT5G50820	AT1G23560	AT3G57670	AT3G16070	AT5G67110	AT3G56620	AT5G13990	AT3G61760	AT1G64450	AT5G36260	AT3G28580	AT5G20710	AT2G35210	AT4G17483	AT4G15480	AT5G66800	AT2G42140	AT1G65060	AT4G29340	AT2G28870	AT3G15340	AT3G29370	AT5G67550	AT4G21590	AT5G17800	AT3G18715	AT2G18969	AT4G36740	AT1G52565	AT3G03650	AT2G43040	AT5G51590	AT3G50280	AT2G47010	AT5G25880	AT1G07410	AT5G19740	AT4G22960	AT5G20240	AT4G27590	AT2G18470	AT5G45810	AT5G42700	AT1G62500	AT3G57950	AT1G75060	AT1G70720	AT1G72240	AT2G38060
44	AT5G06250	AT1G23560	AT1G77390	AT3G48980	AT3G57670	AT5G67110	AT3G05600	AT1G62360	AT5G13990	AT1G64450	AT1G74430	AT5G20710	AT2G35210	AT1G64970	AT4G15480	AT5G66800	AT1G70505	AT1G24070	AT1G65060	AT2G17442	AT1G05950	AT3G04620	AT1G65620	AT2G28870	AT3G15340	AT4G33040	AT2G27920	AT3G61950	AT3G29370	AT4G39480	AT4G21590	AT3G18715	AT3G62050	AT1G62540	AT4G36740	AT2G18969	AT3G03650	AT3G54000	AT2G43040	AT5G51590	AT1G64080	AT2G47010	AT5G25880	AT4G22960	AT5G20240	AT4G27590	AT5G42700	AT1G62500	AT3G20010
45	AT1G79840	AT1G23560	AT3G48980	AT3G16070	AT5G67110	AT5G13990	AT1G64450	AT5G36260	AT5G20710	AT2G35210	AT4G17483	AT4G15480	AT5G66800	AT2G42140	AT3G19500	AT1G76740	AT1G65060	AT2G17442	AT4G29340	AT1G05950	AT3G04620	AT1G65620	AT3G15340	AT3G29370	AT4G21590	AT5G17800	AT3G18715	AT1G01130	AT3G62050	AT2G18969	AT4G36740	AT3G03650	AT3G54000	AT2G43040	AT5G51590	AT1G64080	AT2G47010	AT3G16300	AT5G25880	AT1G07410	AT5G19740	AT4G22960	AT5G20240	AT4G27590	AT2G18470	AT5G45810	AT5G42700	AT1G62500	AT3G20010
46	AT4G25480	AT2G37900	AT1G14790	AT2G46400	AT1G68290	AT3G56620	AT2G29470	AT1G74430	AT5G26220	AT3G28580	AT1G64970	AT5G66800	AT1G70505	AT2G29350	AT1G79640	AT1G24070	AT2G28870	AT4G33040	AT2G27920	AT3G61950	AT3G28960	AT3G60970	AT2G33380	AT1G62540	AT2G18969	AT1G52565	AT3G50280	AT3G58160	AT2G47010	AT4G22960	AT1G73700	AT5G60142	AT1G16640	AT5G52390	AT4G36950	AT5G63580	AT1G75060	AT4G23600	AT1G72240	AT2G37770	AT5G53820	AT3G58000	AT5G50940	AT1G10640	AT1G02450	AT2G24220	AT1G68570	AT2G21220	AT2G03710
47	AT1G53160	AT2G37900	AT1G14790	AT2G46400	AT1G68290	AT3G56620	AT1G74430	AT5G26220	AT2G29940	AT1G64970	AT5G66800	AT1G70505	AT1G24070	AT1G65060	AT2G17442	AT1G65620	AT2G28870	AT4G33040	AT2G27920	AT2G30830	AT3G28960	AT4G39480	AT3G60970	AT2G33380	AT1G62540	AT2G18969	AT1G52565	AT3G58160	AT2G47010	AT1G73700	AT5G60142	AT1G16640	AT5G52390	AT4G36950	AT5G63580	AT1G74890	AT4G23600	AT2G37770	AT1G10640	AT1G02450	AT2G24220	AT1G68570	AT2G21220	AT2G03710	AT4G16745	AT3G25620	AT1G02205	AT1G60060	AT1G43910
48	AT1G62700	AT1G23560	AT3G48980	AT3G57670	AT3G16070	AT3G56620	AT5G13990	AT1G64450	AT5G36260	AT5G20710	AT2G35210	AT4G17483	AT4G15480	AT5G66800	AT1G76740	AT4G29340	AT1G05950	AT3G15340	AT3G29370	AT5G67550	AT5G17800	AT3G18715	AT3G62050	AT1G11730	AT1G52565	AT1G62540	AT4G36740	AT2G18969	AT3G03650	AT2G43040	AT5G51590	AT2G47010	AT5G25880	AT1G07410	AT5G19740	AT4G22960	AT4G27590	AT2G18470	AT5G45810	AT5G42700	AT1G62500	AT5G63580	AT3G57950	AT1G75060	AT3G08770	AT1G72240	AT2G38060	AT5G53820	AT1G73220
49	AT5G41315	AT1G23560	AT3G48980	AT3G57670	AT3G16070	AT5G67110	AT5G13990	AT1G64450	AT5G36260	AT2G35210	AT4G15480	AT5G66800	AT2G42140	AT3G19500	AT4G29340	AT1G05950	AT3G04620	AT3G15340	AT3G29370	AT4G21590	AT5G17800	AT1G52565	AT4G36740	AT1G54840	AT3G54000	AT2G03850	AT2G43040	AT2G47010	AT3G16300	AT5G25880	AT1G07410	AT5G19740	AT4G22960	AT5G20240	AT4G27590	AT5G45810	AT5G42700	AT1G62500	AT1G75060	AT1G70720	AT2G38060	AT1G73220	AT1G79820	AT1G61860	AT1G11125	AT5G43990	AT1G04220	AT1G11120	AT5G08640
50	AT1G19850	AT5G25475	AT5G55250	AT3G62570	AT4G29030	AT1G23560	AT2G03110	AT3G57670	AT3G16070	AT5G67110	AT4G23900	AT1G62360	AT5G13990	AT3G48540	AT1G64450	AT2G44460	AT5G38820	AT4G33790	AT5G07280	AT2G39830	AT5G36260	AT4G13540	AT5G48650	AT2G30820	AT1G67750	AT5G20710	AT2G35210	AT3G59420	AT4G15480	AT5G66800	AT4G31330	AT1G17030	AT2G23060	AT5G05810	AT5G03250	AT2G19170	AT5G26670	AT1G52343	AT1G65060	AT1G75640	AT3G04620	AT3G15340	AT5G52860	AT5G67460	AT3G24360	AT4G35190	AT1G02800	AT2G38160	AT3G29370
51	AT5G56840	AT2G37900	AT1G14790	AT2G46400	AT1G68290	AT3G16070	AT3G56620	AT2G29470	AT3G61760	AT1G74430	AT5G26220	AT3G28580	AT5G66800	AT1G70505	AT2G29350	AT1G79640	AT1G24070	AT2G28870	AT4G33040	AT2G27920	AT2G30830	AT3G28960	AT5G67550	AT2G33380	AT1G62540	AT2G18969	AT1G52565	AT3G50280	AT2G47010	AT5G60142	AT1G16640	AT5G52390	AT5G63580	AT3G57950	AT4G23600	AT1G72240	AT5G50940	AT1G02450	AT1G04220	AT2G03710	AT4G16745	AT3G25620	AT1G02205	AT1G43910	AT3G28857	AT2G16660	AT2G34655	AT1G30160	AT2G21650
52	AT2G38090	AT1G23560	AT3G48980	AT3G57670	AT3G16070	AT5G67110	AT3G56620	AT5G13990	AT1G64450	AT5G36260	AT5G20710	AT2G35210	AT4G15480	AT5G66800	AT2G42140	AT1G65060	AT1G05950	AT1G65620	AT2G28870	AT3G15340	AT3G29370	AT5G67550	AT5G17800	AT3G18715	AT3G62050	AT2G18969	AT4G36740	AT1G52565	AT3G03650	AT2G43040	AT2G47010	AT5G25880	AT1G07410	AT5G19740	AT5G20240	AT4G27590	AT5G45810	AT5G42700	AT1G62500	AT5G63580	AT3G57950	AT1G75060	AT1G70720	AT3G08770	AT1G72240	AT2G38060	AT1G73220	AT1G79820	AT1G11125
53	AT5G43540	AT1G23560	AT3G16070	AT5G67110	AT5G13990	AT5G36260	AT5G20710	AT2G35210	AT4G17483	AT4G15480	AT2G42140	AT4G29340	AT3G15340	AT3G29370	AT5G17800	AT3G18715	AT1G52565	AT4G36740	AT4G11543	AT5G51590	AT3G50280	AT3G16300	AT1G07410	AT5G19740	AT4G22960	AT5G20240	AT4G27590	AT5G45810	AT5G42700	AT1G75060	AT1G72240	AT2G38060	AT4G20460	AT1G73220	AT2G27035	AT1G79820	AT1G04220	AT1G11120	AT5G08640	AT1G43910	AT1G12070	AT2G24680	AT4G28530	AT3G59480	AT3G11570	AT1G05440	AT1G12600	AT1G06660	AT5G28646
54	AT5G01200	AT1G23560	AT1G77390	AT1G68290	AT3G57670	AT3G16070	AT5G67110	AT3G56620	AT5G26220	AT5G36260	AT3G28580	AT5G20710	AT5G46960	AT2G35210	AT4G15480	AT5G66800	AT1G70505	AT2G42140	AT1G79640	AT1G65060	AT2G17442	AT1G05950	AT1G65620	AT2G28870	AT4G33040	AT2G27920	AT3G28960	AT5G67550	AT4G39480	AT5G17800	AT1G11730	AT1G62540	AT4G36740	AT2G18969	AT1G52565	AT3G03650	AT2G43040	AT3G50280	AT2G47010	AT5G25880	AT4G22960	AT4G27590	AT5G45810	AT1G16640	AT5G52390	AT1G74890	AT5G63580	AT1G65150	AT1G75060
55	AT5G13790	AT3G62570	AT3G03460	AT3G48980	AT1G54570	AT3G57670	AT5G67110	AT4G20040	AT1G62360	AT4G28330	AT4G18425	AT2G44460	AT2G39830	AT5G07280	AT3G03450	AT5G07660	AT5G36260	AT1G22460	AT2G26520	AT5G48650	AT1G67750	AT1G19850	AT4G17483	AT4G15480	AT5G66800	AT5G44700	AT2G03830	AT2G42140	AT2G23060	AT3G19500	AT5G03250	AT4G14780	AT1G09880	AT2G26410	AT3G12170	AT3G04620	AT1G65620	AT5G67460	AT4G35190	AT1G02800	AT1G48390	AT1G68120	AT3G43920	AT1G79360	AT5G61980	AT2G36570	AT5G23940	AT1G04700	AT2G15400
56	AT1G24260	AT3G48980	AT3G57670	AT5G67110	AT1G62360	AT1G64450	AT1G74430	AT5G26220	AT2G29940	AT5G62850	AT5G20710	AT1G64970	AT4G15480	AT5G66800	AT1G70505	AT1G79640	AT1G24070	AT1G65060	AT1G05950	AT1G65620	AT2G28870	AT2G27920	AT3G61950	AT5G23940	AT3G62050	AT2G33380	AT1G62540	AT2G18969	AT1G64080	AT3G58160	AT2G47010	AT4G22960	AT1G74890	AT5G63580	AT1G75060	AT4G23600	AT3G08770	AT3G58000	AT5G43990	AT1G10640	AT2G24220	AT1G68570	AT2G21220	AT1G11120	AT2G03710	AT5G08640	AT1G02205	AT1G60060	AT3G28857
57	AT4G28140	AT2G38240	AT3G55110	AT1G05100	AT3G51450	AT2G37900	AT1G14790	AT1G09180	AT2G46400	AT1G68290	AT3G58150	AT5G20670	AT4G25433	AT1G02470	AT3G56620	AT4G25480	AT5G59730	AT1G80120	AT5G03350	AT2G29470	AT1G78490	AT2G40100	AT5G41550	AT1G74430	AT5G26220	AT5G61890	AT2G29940	AT3G28580	AT1G01250	AT1G64970	AT3G22275	AT1G75900	AT2G41905	AT1G31550	AT2G33810	AT1G70505	AT2G29350	AT5G13320	AT1G12610	AT1G79640	AT5G20480	AT1G24070	AT1G50950	AT5G60800	AT1G47510	AT3G29631	AT1G22490	AT5G17860	AT5G24420
58	AT3G54320	AT1G23560	AT3G48980	AT5G67110	AT5G13990	AT1G64450	AT5G36260	AT2G35210	AT4G17483	AT4G15480	AT5G66800	AT2G42140	AT3G19500	AT1G65060	AT4G29340	AT1G05950	AT3G04620	AT3G15340	AT3G29370	AT5G17800	AT3G18715	AT3G62050	AT2G18969	AT4G36740	AT1G52565	AT3G03650	AT3G54000	AT2G03850	AT5G51590	AT2G47010	AT3G16300	AT5G25880	AT5G19740	AT4G22960	AT5G20240	AT4G27590	AT5G45810	AT5G42700	AT1G62500	AT3G57950	AT1G75060	AT1G70720	AT2G38060	AT1G73220	AT1G79820	AT5G43990	AT1G10640	AT1G11120	AT5G08640
59	AT2G24430	AT1G23560	AT3G16070	AT5G67110	AT5G13990	AT3G61760	AT3G28580	AT2G35210	AT4G17483	AT3G47340	AT4G15480	AT2G42140	AT4G29340	AT3G15340	AT3G29370	AT5G67550	AT5G17800	AT3G18715	AT1G52565	AT3G03650	AT3G54000	AT2G43040	AT5G51590	AT3G16300	AT5G25880	AT1G07410	AT5G19740	AT2G18470	AT5G45810	AT5G42700	AT3G57950	AT1G75060	AT1G70720	AT2G38060	AT4G20460	AT1G73220	AT2G27035	AT1G79820	AT1G61860	AT1G11125	AT1G04220	AT1G11120	AT5G41610	AT5G08640	AT1G43910	AT1G12070	AT2G34150	AT4G28530	AT3G59480
60	AT1G52890	AT1G77390	AT2G46400	AT3G50940	AT1G74430	AT5G26220	AT2G29940	AT5G62850	AT1G64970	AT1G70505	AT2G29350	AT1G79640	AT1G24070	AT3G02480	AT4G33040	AT3G60970	AT2G33380	AT3G27660	AT3G52770	AT3G58160	AT4G36770	AT1G73700	AT5G52390	AT4G36950	AT5G57790	AT4G23600	AT2G37770	AT3G04040	AT5G50940	AT5G63350	AT1G02450	AT2G24220	AT1G68570	AT2G03710	AT4G16745	AT3G25620	AT1G02205	AT1G60060	AT5G59050	AT1G70640	AT2G16660	AT2G34655	AT1G30160	AT2G21650	AT3G55970	AT1G42470	AT5G56990	AT1G71050	AT1G64300
61	AT4G28500	AT1G23560	AT1G68290	AT3G57670	AT3G16070	AT3G56620	AT3G61760	AT5G36260	AT3G28580	AT5G20710	AT5G46960	AT2G35210	AT4G15480	AT5G66800	AT2G42140	AT4G29340	AT1G05950	AT2G28870	AT3G15340	AT2G27920	AT5G67550	AT5G17800	AT3G18715	AT1G11730	AT1G62540	AT4G36740	AT2G18969	AT1G52565	AT3G03650	AT2G43040	AT3G50280	AT2G47010	AT5G25880	AT1G07410	AT5G19740	AT4G22960	AT5G20240	AT4G27590	AT5G60142	AT5G45810	AT5G42700	AT1G16640	AT5G63580	AT3G57950	AT1G75060	AT1G72240	AT2G38060	AT5G53820	AT4G20460
62	AT2G46130	AT1G23560	AT5G67110	AT5G13990	AT3G61760	AT1G64450	AT5G36260	AT3G28580	AT5G20710	AT2G35210	AT4G17483	AT4G15480	AT2G42140	AT4G29340	AT3G15340	AT3G29370	AT5G17800	AT3G18715	AT1G52565	AT4G36740	AT3G03650	AT2G03850	AT2G43040	AT5G51590	AT3G16300	AT5G25880	AT1G07410	AT5G19740	AT4G22960	AT2G18470	AT5G45810	AT5G42700	AT1G62500	AT3G57950	AT1G75060	AT1G70720	AT1G72240	AT2G38060	AT4G20460	AT1G73220	AT1G61860	AT1G04220	AT1G11120	AT5G41610	AT5G08640	AT1G43910	AT1G04760	AT2G34150	AT4G28530
63	AT2G47260	AT1G71830	AT1G37150	AT3G62570	AT1G05100	AT1G23560	AT2G03110	AT5G43660	AT1G14455	AT3G57670	AT4G20040	AT5G49070	AT5G13990	AT4G28330	AT1G22110	AT2G22560	AT5G65140	AT5G38820	AT4G37900	AT5G48650	AT1G19850	AT4G38780	AT4G17483	AT3G47340	AT5G44700	AT2G03830	AT2G42140	AT2G16890	AT2G23060	AT5G03795	AT3G19500	AT3G48240	AT2G30505	AT4G14780	AT2G20515	AT1G06520	AT1G52343	AT3G02480	AT2G26410	AT4G29340	AT3G15340	AT4G22770	AT4G35190	AT3G08970	AT1G68120	AT2G45040	AT3G29370	AT4G02810	AT1G69050
64	AT2G14210	AT5G25475	AT5G55250	AT3G62570	AT1G23560	AT2G03110	AT5G67110	AT4G20040	AT4G28330	AT2G22560	AT4G18425	AT1G64450	AT2G39830	AT5G07660	AT4G38062	AT5G36260	AT1G67750	AT5G20710	AT1G19850	AT2G35210	AT4G17483	AT4G31330	AT5G44700	AT2G03830	AT2G42140	AT5G03795	AT2G23060	AT3G19500	AT2G30505	AT4G14780	AT5G26670	AT1G52343	AT5G13150	AT1G75640	AT5G67460	AT4G22770	AT4G35190	AT1G68120	AT3G29370	AT4G02810	AT1G69050	AT1G63650	AT2G18780	AT4G18550	AT1G79360	AT5G61980	AT2G36570	AT1G04700	AT1G53130
65	AT3G50870	AT5G25475	AT3G48980	AT3G57670	AT5G67110	AT1G62360	AT1G64450	AT4G33790	AT4G18425	AT4G38650	AT2G30820	AT5G66800	AT4G31330	AT5G03250	AT2G19170	AT4G14780	AT3G15340	AT5G52860	AT4G35190	AT1G79360	AT5G66310	AT2G22600	AT5G59990	AT2G18969	AT1G22030	AT1G29195	AT3G54000	AT1G05490	AT2G40030	AT5G07180	AT1G64080	AT4G20050	AT5G65690	AT3G05480	AT5G17165	AT1G65900	AT3G43840	AT5G25880	AT4G27250	AT5G56970	AT5G51810	AT5G45810	AT5G03790	AT2G19910	AT5G42700	AT1G23010	AT3G45610	AT3G05980	AT1G02670
66	AT3G02940	AT1G23560	AT3G57670	AT5G67110	AT5G13990	AT3G61760	AT1G64450	AT5G36260	AT5G20710	AT2G35210	AT4G17483	AT4G15480	AT2G42140	AT4G29340	AT3G15340	AT3G29370	AT5G67550	AT4G21590	AT5G17800	AT3G18715	AT1G52565	AT4G36740	AT3G03650	AT3G54000	AT2G03850	AT2G43040	AT3G50280	AT2G47010	AT3G16300	AT5G25880	AT1G07410	AT5G19740	AT4G22960	AT4G27590	AT2G18470	AT5G45810	AT1G62500	AT3G57950	AT1G75060	AT1G70720	AT1G72240	AT2G38060	AT4G20460	AT1G73220	AT1G79820	AT1G61860	AT1G11125	AT1G04220	AT1G11120
67	AT2G46410	AT1G23560	AT3G57670	AT3G16070	AT5G67110	AT3G61760	AT5G20710	AT4G17483	AT4G15480	AT2G42140	AT3G04620	AT3G15340	AT3G29370	AT5G17800	AT3G18715	AT1G52565	AT4G36740	AT3G54000	AT2G43040	AT5G51590	AT2G47010	AT5G25880	AT1G07410	AT5G19740	AT4G22960	AT5G20240	AT5G45810	AT5G42700	AT3G57950	AT1G75060	AT1G70720	AT2G38060	AT4G20460	AT1G73220	AT1G79820	AT1G11125	AT1G04220	AT1G11120	AT5G41610	AT5G08640	AT1G12070	AT1G04760	AT2G34150	AT4G28530	AT3G59480	AT5G48950	AT3G51300	AT1G05440	AT1G51035
68	AT1G69490	AT1G05100	AT3G51450	AT2G37900	AT1G14790	AT1G09180	AT2G46400	AT1G68290	AT4G25480	AT1G74010	AT4G25433	AT5G20670	AT3G56620	AT1G02470	AT5G59730	AT1G80120	AT5G03350	AT2G29470	AT1G78490	AT5G41550	AT1G74430	AT5G26220	AT5G61890	AT3G28580	AT1G01250	AT1G64970	AT4G19970	AT3G22275	AT1G75900	AT1G31550	AT1G70505	AT2G33810	AT5G13320	AT2G29350	AT5G20480	AT1G24070	AT1G50950	AT5G02490	AT5G60800	AT1G47510	AT3G29631	AT1G22490	AT5G17860	AT5G24420	AT4G39410	AT4G33040	AT4G13560	AT3G05030	AT1G72120
69	AT1G27370	AT2G37900	AT1G23560	AT3G48980	AT3G57670	AT3G16070	AT5G67110	AT3G56620	AT3G05600	AT1G62360	AT1G74430	AT5G26220	AT5G36260	AT5G20710	AT2G35210	AT1G64970	AT4G15480	AT5G66800	AT1G70505	AT2G42140	AT1G24070	AT1G65060	AT1G05950	AT3G04620	AT1G65620	AT2G28870	AT3G15340	AT2G27920	AT3G29370	AT4G39480	AT5G23940	AT4G21590	AT5G17800	AT3G18715	AT1G01130	AT3G62050	AT1G11730	AT1G62540	AT4G36740	AT2G18969	AT1G52565	AT3G03650	AT3G54000	AT2G43040	AT5G51590	AT1G64080	AT3G58160	AT2G47010	AT5G25880
70	AT4G10350	AT1G23560	AT3G57670	AT3G16070	AT5G13990	AT3G61760	AT5G36260	AT2G35210	AT4G17483	AT4G15480	AT2G42140	AT4G29340	AT3G15340	AT3G29370	AT5G67550	AT4G21590	AT5G17800	AT3G18715	AT1G52565	AT4G36740	AT3G03650	AT3G54000	AT2G03850	AT2G43040	AT3G16300	AT5G25880	AT1G07410	AT5G19740	AT4G22960	AT5G45810	AT5G42700	AT3G57950	AT2G38060	AT4G20460	AT5G53820	AT1G73220	AT2G27035	AT1G79820	AT1G61860	AT1G04220	AT5G41610	AT5G08640	AT2G34150	AT4G28530	AT3G59480	AT3G11570	AT3G51300	AT1G51035	AT1G12600
71	AT4G31620	AT2G37900	AT3G57670	AT5G67110	AT3G56620	AT3G05600	AT1G62360	AT1G64450	AT1G74430	AT5G26220	AT5G62850	AT5G20710	AT5G46960	AT5G66800	AT1G70505	AT1G79640	AT1G24070	AT1G65060	AT2G17442	AT1G05950	AT2G28870	AT4G33040	AT3G61950	AT3G29370	AT3G28960	AT4G39480	AT5G23940	AT4G21590	AT3G62050	AT2G33380	AT1G62540	AT2G18969	AT3G58160	AT2G47010	AT5G25880	AT4G22960	AT5G20240	AT4G27590	AT5G42700	AT1G16640	AT1G62500	AT5G63580	AT1G65150	AT1G75060	AT4G23600	AT5G53820	AT5G50940	AT1G79820	AT5G43990
72	AT4G31650	AT2G37900	AT1G77390	AT2G46400	AT1G68290	AT3G57670	AT5G67110	AT3G56620	AT3G05600	AT1G62360	AT1G74430	AT5G26220	AT5G62850	AT5G20710	AT5G46960	AT4G15480	AT5G66800	AT1G70505	AT2G29350	AT1G79640	AT1G24070	AT1G65060	AT2G17442	AT1G05950	AT1G65620	AT2G28870	AT4G33040	AT2G27920	AT2G30830	AT3G61950	AT3G28960	AT4G39480	AT3G62050	AT1G11730	AT2G33380	AT1G62540	AT2G18969	AT3G58160	AT2G47010	AT4G22960	AT5G20240	AT4G27590	AT1G16640	AT5G52390	AT5G63580	AT1G65150	AT1G75060	AT4G23600	AT1G72240
73	AT2G42200	AT2G37900	AT3G48980	AT3G57670	AT5G67110	AT3G56620	AT3G05600	AT1G62360	AT1G64450	AT1G74430	AT5G26220	AT5G20710	AT4G15480	AT5G66800	AT1G70505	AT1G24070	AT1G65060	AT2G17442	AT1G05950	AT1G65620	AT2G28870	AT2G27920	AT3G28960	AT4G39480	AT5G23940	AT3G60970	AT3G62050	AT2G33380	AT1G62540	AT2G18969	AT3G58160	AT2G47010	AT4G22960	AT1G73700	AT1G62500	AT1G74890	AT5G63580	AT1G75060	AT4G23600	AT3G08770	AT2G42990	AT5G43990	AT1G10640	AT2G24220	AT1G68570	AT2G21220	AT1G11120	AT2G03710	AT5G08640
74	AT3G48440	AT3G48980	AT3G57670	AT5G67110	AT3G56620	AT3G05600	AT5G26220	AT2G29940	AT5G62850	AT5G66800	AT1G70505	AT3G19500	AT1G79640	AT1G65060	AT2G17442	AT1G05950	AT2G28870	AT2G27920	AT3G61950	AT3G28960	AT5G23940	AT4G21590	AT5G17800	AT3G60970	AT1G62540	AT4G36740	AT1G52565	AT1G64080	AT5G25880	AT5G20240	AT2G18470	AT5G42700	AT1G16640	AT1G74890	AT5G63580	AT1G65150	AT1G75060	AT1G70720	AT1G11125	AT1G10640	AT2G24220	AT2G03710	AT1G11120	AT5G08640	AT3G25620	AT3G28857	AT1G12070	AT1G04760	AT2G34655
75	AT1G26680	AT1G23560	AT3G48980	AT3G57670	AT3G16070	AT5G67110	AT5G13990	AT1G64450	AT5G36260	AT5G20710	AT2G35210	AT4G17483	AT4G15480	AT5G66800	AT2G42140	AT3G19500	AT4G29340	AT1G05950	AT3G04620	AT3G15340	AT3G29370	AT5G67550	AT2G32235	AT4G21590	AT5G17800	AT3G18715	AT1G01130	AT3G62050	AT2G18969	AT4G36740	AT1G54840	AT1G52565	AT3G03650	AT3G54000	AT2G43040	AT5G51590	AT2G47010	AT5G25880	AT1G07410	AT4G22960	AT5G45810	AT5G42700	AT1G62500	AT3G20010	AT3G57950	AT1G75060	AT1G70720	AT5G62210	AT2G38060
76	AT3G06160	AT2G37900	AT1G77390	AT1G54570	AT3G57670	AT5G67110	AT3G56620	AT3G05600	AT1G62360	AT1G64450	AT1G74430	AT2G29940	AT5G20710	AT4G15480	AT5G66800	AT1G70505	AT1G79640	AT1G24070	AT1G65060	AT2G17442	AT1G05950	AT2G28870	AT4G33040	AT2G27920	AT3G61950	AT3G28960	AT4G39480	AT5G23940	AT3G62050	AT2G33380	AT1G62540	AT2G18969	AT3G58160	AT2G47010	AT4G22960	AT5G20240	AT1G62500	AT5G63580	AT1G65150	AT1G75060	AT4G23600	AT2G37770	AT2G42990	AT5G50940	AT1G10640	AT2G24220	AT2G21220	AT1G11120	AT2G03710
77	AT5G02460	AT2G37900	AT1G23560	AT3G57670	AT3G16070	AT5G67110	AT3G56620	AT3G05600	AT1G62360	AT5G13990	AT1G64450	AT5G26220	AT5G36260	AT5G20710	AT2G35210	AT4G15480	AT5G66800	AT1G70505	AT1G79640	AT1G65060	AT2G17442	AT1G65620	AT2G28870	AT3G15340	AT4G33040	AT3G61950	AT3G29370	AT5G67550	AT3G28960	AT4G39480	AT5G17800	AT3G18715	AT3G62050	AT1G11730	AT1G62540	AT4G36740	AT2G18969	AT1G52565	AT3G03650	AT2G43040	AT2G47010	AT5G25880	AT4G22960	AT5G20240	AT4G27590	AT5G45810	AT5G42700	AT1G16640	AT5G52390
78	AT1G74430	AT2G37900	AT1G77390	AT1G14790	AT2G46400	AT1G68290	AT3G56620	AT5G26220	AT2G29940	AT1G64970	AT5G66800	AT1G70505	AT2G29350	AT1G79640	AT1G24070	AT1G65620	AT2G28870	AT4G33040	AT2G27920	AT2G30830	AT3G61950	AT3G28960	AT4G39480	AT3G60970	AT2G33380	AT1G62540	AT2G18969	AT1G52565	AT3G58160	AT2G47010	AT4G22960	AT1G73700	AT5G60142	AT1G16640	AT5G52390	AT4G36950	AT5G63580	AT1G74890	AT1G65150	AT4G23600	AT1G72240	AT2G37770	AT5G53820	AT3G58000	AT5G50940	AT1G10640	AT1G02450	AT2G24220	AT1G68570
79	AT2G47190	AT2G38240	AT1G05100	AT3G51450	AT1G14790	AT2G46400	AT1G68290	AT4G25480	AT1G74010	AT4G25433	AT1G02470	AT3G56620	AT5G59730	AT1G80120	AT1G68200	AT2G29470	AT1G78490	AT2G22560	AT5G41550	AT4G37900	AT1G74430	AT5G26220	AT5G61890	AT3G28580	AT4G19970	AT3G22275	AT1G70505	AT1G31550	AT1G12610	AT5G13320	AT2G29350	AT5G20480	AT5G02490	AT5G60800	AT1G47510	AT3G29631	AT1G22490	AT4G39320	AT5G17860	AT4G33040	AT4G13560	AT3G05030	AT1G72120	AT1G17750	AT2G38500	AT2G39330	AT3G01080	AT2G28500	AT4G27480
80	AT5G49330	AT2G37900	AT1G77390	AT3G57670	AT5G67110	AT3G05600	AT1G62360	AT1G64450	AT1G74430	AT5G26220	AT2G29940	AT5G62850	AT5G20710	AT1G64970	AT4G15480	AT5G66800	AT1G70505	AT1G79640	AT1G24070	AT1G65060	AT2G17442	AT1G65620	AT2G28870	AT4G33040	AT2G27920	AT3G61950	AT3G29370	AT4G39480	AT5G23940	AT3G62050	AT1G62540	AT2G18969	AT3G52770	AT1G64080	AT3G58160	AT2G47010	AT4G22960	AT1G73700	AT1G16640	AT5G63580	AT1G65150	AT5G57790	AT1G75060	AT4G23600	AT3G08770	AT2G42990	AT3G58000	AT5G50940	AT5G43990
81	AT2G18550	AT5G55250	AT1G71830	AT1G05100	AT3G62570	AT1G23560	AT3G57670	AT3G16070	AT5G67110	AT3G56620	AT5G13990	AT2G28140	AT2G22560	AT4G18425	AT4G33790	AT5G38820	AT2G39830	AT5G07660	AT4G38062	AT3G28580	AT1G67750	AT5G20710	AT1G19850	AT4G15480	AT5G66800	AT4G31330	AT2G42140	AT1G17030	AT2G23060	AT5G26670	AT4G14780	AT2G19170	AT5G13150	AT1G22490	AT1G75640	AT4G39320	AT2G28870	AT3G15340	AT5G67460	AT2G32670	AT4G35190	AT1G17750	AT2G38160	AT5G67550	AT3G29370	AT1G69050	AT1G78430	AT4G18550	AT1G63650
82	AT4G20970	AT2G38240	AT3G55110	AT1G05100	AT3G51450	AT2G37900	AT1G14790	AT1G09180	AT2G46400	AT1G68290	AT4G25480	AT5G20670	AT4G25433	AT3G56620	AT1G80120	AT5G03350	AT2G29470	AT1G78490	AT2G40100	AT2G28140	AT1G74430	AT5G26220	AT5G61890	AT1G01250	AT1G64970	AT4G19970	AT1G05540	AT3G22275	AT1G75900	AT1G31550	AT1G70505	AT2G33810	AT5G53200	AT2G29350	AT5G13320	AT3G03910	AT1G79640	AT5G20480	AT1G24070	AT1G50950	AT5G02490	AT1G47510	AT3G29631	AT1G22490	AT2G28870	AT5G17860	AT5G24420	AT2G16990	AT4G33040
83	AT5G53200	AT2G37900	AT1G77390	AT3G57670	AT5G67110	AT3G56620	AT3G05600	AT1G62360	AT1G74430	AT5G26220	AT2G29940	AT5G62850	AT5G20710	AT1G64970	AT4G15480	AT5G66800	AT1G70505	AT1G79640	AT1G65060	AT2G17442	AT1G65620	AT2G28870	AT4G33040	AT2G27920	AT3G61950	AT3G29370	AT4G39480	AT3G62050	AT2G33380	AT1G62540	AT2G18969	AT3G58160	AT2G47010	AT4G22960	AT1G73700	AT5G63580	AT1G75060	AT4G23600	AT3G08770	AT2G42990	AT3G58000	AT5G43990	AT1G10640	AT1G68570	AT2G21220	AT1G11120	AT2G03710	AT4G16745	AT5G08640
84	AT4G34590	AT1G23560	AT1G77390	AT3G48980	AT3G57670	AT3G16070	AT5G67110	AT3G56620	AT1G62360	AT5G13990	AT1G64450	AT5G36260	AT5G20710	AT2G35210	AT4G15480	AT5G66800	AT2G42140	AT1G65060	AT2G17442	AT1G05950	AT1G65620	AT2G28870	AT3G15340	AT3G29370	AT5G23940	AT5G17800	AT3G18715	AT3G62050	AT1G62540	AT4G36740	AT2G18969	AT1G52565	AT3G03650	AT2G43040	AT2G47010	AT5G25880	AT4G22960	AT5G20240	AT4G27590	AT5G45810	AT5G42700	AT1G16640	AT1G62500	AT5G63580	AT3G57950	AT1G75060	AT1G70720	AT3G08770	AT2G38060
85	AT2G40750	AT2G38240	AT1G05100	AT3G51450	AT2G37900	AT1G14790	AT2G46400	AT1G68290	AT4G25480	AT1G74010	AT4G25433	AT3G56620	AT5G59730	AT1G80120	AT1G68200	AT5G03350	AT1G78490	AT2G29470	AT2G28140	AT3G61760	AT2G39830	AT5G41550	AT1G16060	AT1G74430	AT5G26220	AT5G61890	AT3G28580	AT4G19970	AT3G22275	AT1G31550	AT2G42140	AT2G33810	AT2G29350	AT5G13320	AT3G03910	AT1G12610	AT5G20480	AT5G02490	AT5G60800	AT1G47510	AT3G29631	AT1G22490	AT4G39320	AT2G28870	AT2G16990	AT4G39410	AT4G33040	AT2G27920	AT3G05030
86	AT2G43010	AT3G55110	AT3G51450	AT2G37900	AT1G14790	AT1G09180	AT2G46400	AT4G25480	AT5G20670	AT4G25433	AT5G59730	AT1G62360	AT5G03350	AT1G78490	AT2G40100	AT4G38650	AT1G74430	AT5G26220	AT2G33775	AT4G13540	AT2G29940	AT5G62850	AT2G30820	AT1G01250	AT1G64970	AT1G05540	AT3G22275	AT1G75900	AT1G31550	AT1G70505	AT2G33810	AT5G53200	AT5G13320	AT5G20480	AT1G79640	AT1G50950	AT3G29631	AT1G22490	AT1G65620	AT5G52860	AT5G17860	AT5G24420	AT4G39410	AT4G33040	AT2G30830	AT1G02800	AT3G05030	AT2G39330	AT4G25020
87	AT2G24645	AT1G77390	AT2G46400	AT3G57670	AT5G67110	AT3G56620	AT3G05600	AT1G62360	AT1G64450	AT1G74430	AT5G26220	AT2G29940	AT5G20710	AT5G46960	AT4G15480	AT5G66800	AT1G70505	AT2G29350	AT1G79640	AT1G24070	AT2G17442	AT1G05950	AT2G28870	AT4G33040	AT2G27920	AT2G30830	AT3G61950	AT3G28960	AT4G39480	AT5G23940	AT3G62050	AT2G33380	AT1G62540	AT2G18969	AT3G52770	AT3G58160	AT2G47010	AT4G22960	AT5G20240	AT1G62500	AT5G63580	AT1G75060	AT4G23600	AT2G37770	AT2G42990	AT5G50940	AT1G10640	AT1G02450	AT2G24220
88	AT5G61890	AT2G38240	AT1G05100	AT3G51450	AT2G37900	AT1G14790	AT1G09180	AT2G46400	AT1G68290	AT4G25480	AT1G74010	AT4G25433	AT1G02470	AT3G56620	AT1G80120	AT1G68200	AT5G03350	AT1G78490	AT2G29470	AT2G22560	AT5G41550	AT1G74430	AT5G26220	AT3G28580	AT4G19970	AT3G22275	AT1G75900	AT1G31550	AT1G70505	AT2G33810	AT5G13320	AT2G29350	AT1G12610	AT5G20480	AT1G24070	AT5G02490	AT5G60800	AT1G47510	AT3G29631	AT1G22490	AT4G39320	AT5G17860	AT4G39410	AT4G13560	AT2G30830	AT3G05030	AT1G72120	AT1G17750	AT2G38500
89	AT2G31070	AT2G37900	AT1G77390	AT1G14790	AT2G46400	AT1G62360	AT3G50940	AT1G74430	AT5G26220	AT2G29940	AT5G62850	AT1G64970	AT5G66800	AT1G70505	AT2G29350	AT1G24070	AT1G65060	AT1G05950	AT1G65620	AT2G28870	AT4G33040	AT2G27920	AT2G30830	AT3G61950	AT4G39480	AT3G60970	AT2G33380	AT1G62540	AT3G52770	AT3G58160	AT2G47010	AT1G73700	AT1G16640	AT4G36950	AT1G74890	AT1G65150	AT4G23600	AT2G37770	AT3G58000	AT1G10640	AT1G02450	AT2G24220	AT1G68570	AT2G21220	AT2G03710	AT3G25620	AT1G02205	AT1G60060	AT3G28857
90	AT1G19210	AT2G38240	AT1G05100	AT3G51450	AT2G37900	AT1G14790	AT1G09180	AT2G46400	AT1G68290	AT3G58150	AT1G74010	AT4G25433	AT1G02470	AT3G56620	AT4G25480	AT5G59730	AT1G80120	AT1G68200	AT5G03350	AT2G40100	AT5G41550	AT1G74430	AT5G26220	AT5G61890	AT3G28580	AT1G01250	AT1G64970	AT4G19970	AT3G22275	AT1G75900	AT1G31550	AT1G70505	AT2G33810	AT5G13320	AT2G29350	AT1G12610	AT5G20480	AT1G24070	AT1G50950	AT5G02490	AT5G60800	AT1G47510	AT3G29631	AT1G22490	AT5G17860	AT4G39410	AT4G33040	AT4G13560	AT3G05030
91	AT5G52600	AT1G23560	AT1G77390	AT3G48980	AT1G54570	AT3G57670	AT3G16070	AT5G67110	AT3G05600	AT1G62360	AT5G13990	AT1G64450	AT5G20710	AT2G35210	AT4G17483	AT3G47340	AT4G15480	AT5G66800	AT2G42140	AT3G19500	AT1G76740	AT2G40850	AT1G65060	AT3G02480	AT2G17442	AT4G29340	AT1G01880	AT3G04620	AT1G65620	AT3G15340	AT3G29370	AT4G39480	AT5G23940	AT4G21590	AT5G17800	AT3G18715	AT1G01130	AT3G62050	AT1G11730	AT1G62540	AT4G36740	AT1G54840	AT3G27660	AT1G48470	AT2G18969	AT3G03650	AT3G54000	AT1G52565	AT5G51590
92	AT2G41130	AT1G23560	AT3G57670	AT3G16070	AT5G67110	AT5G13990	AT1G64450	AT5G36260	AT5G20710	AT2G35210	AT4G15480	AT2G42140	AT3G19500	AT3G04620	AT3G15340	AT3G29370	AT5G67550	AT4G21590	AT5G17800	AT3G18715	AT1G52565	AT4G36740	AT3G03650	AT3G54000	AT2G43040	AT5G51590	AT3G16300	AT5G25880	AT1G07410	AT5G19740	AT4G22960	AT4G27590	AT2G18470	AT5G45810	AT5G42700	AT1G62500	AT3G20010	AT3G57950	AT1G75060	AT2G38060	AT1G79820	AT1G61860	AT1G11125	AT1G04220	AT1G11120	AT5G41610	AT5G08640	AT1G12070	AT1G04760
93	AT4G00480	AT1G23560	AT1G77390	AT3G48980	AT3G57670	AT5G67110	AT1G62360	AT5G13990	AT1G64450	AT5G36260	AT5G20710	AT2G35210	AT4G15480	AT5G66800	AT1G65060	AT2G17442	AT1G05950	AT3G04620	AT1G65620	AT2G28870	AT3G15340	AT3G29370	AT5G23940	AT4G21590	AT5G17800	AT3G18715	AT2G18969	AT4G36740	AT1G54840	AT3G03650	AT3G54000	AT2G43040	AT5G51590	AT1G64080	AT2G47010	AT5G25880	AT1G07410	AT4G22960	AT5G20240	AT4G27590	AT5G45810	AT5G42700	AT1G62500	AT3G20010	AT1G75060	AT1G70720	AT3G08770	AT1G73220	AT3G58000
94	AT2G44910	AT1G77390	AT3G48980	AT3G57670	AT5G67110	AT3G05600	AT1G62360	AT1G64450	AT5G62850	AT5G20710	AT2G35210	AT1G64970	AT4G15480	AT5G66800	AT1G70505	AT3G19500	AT1G79640	AT1G24070	AT2G17442	AT1G05950	AT3G04620	AT1G65620	AT3G61950	AT3G29370	AT4G39480	AT5G23940	AT5G17800	AT3G18715	AT1G62540	AT4G36740	AT2G18969	AT1G48470	AT2G43040	AT3G52770	AT1G64080	AT3G58160	AT2G47010	AT5G25880	AT4G22960	AT1G73700	AT5G42700	AT1G62500	AT3G20010	AT5G57790	AT1G75060	AT3G08770	AT1G73220	AT2G42990	AT3G58000
95	AT2G46400	AT2G38240	AT1G05100	AT3G51450	AT2G37900	AT1G14790	AT1G68290	AT4G25480	AT1G74010	AT4G25433	AT1G02470	AT3G56620	AT5G59730	AT1G80120	AT1G68200	AT5G03350	AT1G78490	AT2G29470	AT5G41550	AT1G74430	AT5G26220	AT5G61890	AT3G28580	AT4G19970	AT3G22275	AT1G70505	AT1G31550	AT1G12610	AT5G13320	AT2G29350	AT5G20480	AT5G02490	AT5G60800	AT1G47510	AT1G22490	AT4G39320	AT2G28870	AT5G17860	AT2G16990	AT4G39410	AT4G33040	AT2G27920	AT3G05030	AT1G72120	AT1G17750	AT2G38500	AT2G39330	AT3G01080	AT5G58310
96	AT1G12610	AT2G38240	AT1G05100	AT3G51450	AT1G14790	AT1G09180	AT2G46400	AT1G68290	AT3G58150	AT1G74010	AT4G25433	AT4G25480	AT3G56620	AT5G59730	AT3G50940	AT1G80120	AT1G68200	AT5G03350	AT2G29470	AT5G41550	AT1G74430	AT5G61890	AT3G28580	AT1G61065	AT1G69430	AT3G22275	AT1G31550	AT5G13320	AT2G29350	AT5G20480	AT1G24070	AT1G50950	AT5G02490	AT1G06520	AT5G60800	AT1G47510	AT3G29631	AT1G22490	AT5G17860	AT1G17750	AT3G05030	AT3G08970	AT2G38500	AT4G25020	AT3G01080	AT1G30220	AT4G33930	AT2G28500	AT4G27480
97	AT2G40200	AT1G05100	AT3G62570	AT1G24620	AT2G37900	AT1G23560	AT1G14790	AT2G46400	AT1G68290	AT4G25480	AT3G16070	AT1G02470	AT3G56620	AT1G80120	AT2G29470	AT1G78490	AT2G28140	AT2G22560	AT4G18425	AT2G39830	AT4G37900	AT5G26220	AT5G36260	AT2G30820	AT3G28580	AT2G35210	AT4G19970	AT4G31330	AT1G70505	AT2G42140	AT2G29350	AT3G03910	AT5G02490	AT5G60800	AT5G13150	AT1G52343	AT1G22490	AT4G39320	AT4G29340	AT2G28870	AT2G16990	AT4G39410	AT4G33040	AT2G32670	AT4G35190	AT1G17750	AT2G38500	AT4G02810	AT4G18550
98	AT3G01140	AT2G37900	AT3G48980	AT3G57670	AT5G67110	AT3G05600	AT1G64450	AT1G74430	AT5G26220	AT5G62850	AT5G20710	AT1G64970	AT4G15480	AT5G66800	AT1G70505	AT1G79640	AT1G24070	AT1G65060	AT2G17442	AT1G65620	AT2G28870	AT4G33040	AT2G27920	AT3G61950	AT3G29370	AT3G28960	AT4G39480	AT5G23940	AT3G60970	AT1G62540	AT2G18969	AT3G58160	AT2G47010	AT4G22960	AT1G73700	AT1G16640	AT5G52390	AT1G74890	AT5G63580	AT1G65150	AT1G75060	AT4G23600	AT3G08770	AT2G37770	AT2G42990	AT3G58000	AT5G50940	AT5G43990	AT1G10640
99	AT5G39860	AT5G67110	AT3G56620	AT3G05600	AT1G62360	AT1G74430	AT5G26220	AT2G29940	AT5G62850	AT5G20710	AT1G64970	AT5G66800	AT1G70505	AT1G79640	AT1G24070	AT1G65060	AT2G17442	AT1G05950	AT1G65620	AT2G28870	AT4G33040	AT2G27920	AT4G39480	AT5G23940	AT2G33380	AT1G62540	AT2G18969	AT2G47010	AT1G73700	AT1G16640	AT1G74890	AT1G65150	AT1G75060	AT4G23600	AT2G42990	AT3G58000	AT5G50940	AT1G10640	AT2G24220	AT1G68570	AT2G21220	AT2G03710	AT3G25620	AT1G02205	AT1G60060	AT3G28857	AT1G35290	AT1G30160	AT2G21650
100	AT1G05710	AT1G71830	AT1G05100	AT3G62570	AT1G23560	AT2G03110	AT1G14455	AT3G57670	AT5G67110	AT4G20040	AT5G13990	AT1G80120	AT4G28330	AT1G22110	AT2G22560	AT4G18425	AT5G38820	AT2G39830	AT4G37900	AT5G36260	AT5G48650	AT1G19850	AT4G38780	AT3G47340	AT3G63430	AT5G44700	AT2G42140	AT1G17030	AT5G03795	AT2G23060	AT3G48240	AT2G30505	AT4G14780	AT2G20515	AT1G06520	AT1G52343	AT1G75640	AT2G26410	AT4G39320	AT4G29340	AT3G15340	AT4G22770	AT4G35190	AT3G29370	AT4G02810	AT1G69050	AT2G20825	AT1G63650	AT2G18780
[truncated: 526 more columns]

## Sheet: seed
Borda Rank	Transcription Factor	Target Genes
1	AT2G46510	AT1G64860	AT2G37025	AT3G26290	AT3G48320	AT1G51700	AT1G28230	AT4G13830	AT2G29940	AT4G18520	AT3G22820	AT1G64970	AT3G61550	AT5G48790	AT1G07050	AT3G09450	AT5G53030	AT5G25120	AT4G23030	AT5G25630	AT5G47130	AT2G05620	AT1G78070	AT3G07040	AT4G26700	AT2G33380	AT1G44350	AT5G18570	AT1G17610	AT1G62540	AT3G29030	AT1G52190	AT1G26210	AT1G15290	AT1G22430	AT4G33050	AT4G39740	AT4G39210	AT3G16660	AT1G30260	AT2G37240	AT4G01060	AT5G39080	AT3G44450	AT4G09760	AT3G52840	AT1G65150	AT2G35820	AT4G23890
2	AT2G40750	AT1G64860	AT1G24148	AT2G37900	AT5G61810	AT3G26290	AT3G11010	AT2G46400	AT3G48640	AT4G18290	AT3G48320	AT1G51700	AT1G28230	AT1G74430	AT3G50270	AT5G26220	AT3G22820	AT5G48790	AT5G41410	AT2G29350	AT5G53030	AT5G25120	AT4G23030	AT3G45140	AT5G47130	AT4G04490	AT4G21920	AT2G32860	AT1G10585	AT1G31540	AT3G07040	AT1G33760	AT2G29110	AT2G33380	AT1G17610	AT1G62540	AT2G29120	AT1G52190	AT2G32100	AT3G49220	AT1G29600	AT4G17245	AT4G33050	AT4G39210	AT1G24147	AT1G33600	AT5G35970	AT2G03980	AT1G16960
3	AT1G64380	AT1G64860	AT1G24148	AT2G37900	AT5G61810	AT3G26290	AT3G11010	AT2G46400	AT4G18290	AT1G51700	AT3G48320	AT1G28230	AT1G74430	AT3G50270	AT5G26220	AT1G65890	AT3G22820	AT1G29440	AT5G48790	AT5G41410	AT2G29350	AT5G53030	AT1G24070	AT5G25120	AT1G52770	AT4G23030	AT3G23450	AT4G39970	AT3G45140	AT5G47130	AT4G04490	AT4G21920	AT3G28960	AT2G32860	AT1G10585	AT1G31540	AT3G07040	AT1G33760	AT2G29110	AT1G44350	AT2G33380	AT1G17610	AT1G62540	AT2G29120	AT2G36800	AT1G52190	AT2G32100	AT3G26080	AT1G29600
4	AT1G52880	AT1G64860	AT1G24148	AT2G37900	AT5G61810	AT3G26290	AT3G11010	AT2G46400	AT4G18290	AT1G57790	AT1G51700	AT3G48320	AT1G28230	AT5G53580	AT3G26510	AT1G74430	AT3G50270	AT5G26220	AT1G65890	AT3G22820	AT1G29440	AT1G64970	AT5G48790	AT5G41410	AT1G07050	AT2G29350	AT5G53030	AT1G24070	AT2G15820	AT5G25120	AT1G52770	AT3G23450	AT4G39970	AT3G45140	AT5G47130	AT4G04490	AT4G21920	AT2G30830	AT3G28960	AT4G12980	AT2G32860	AT1G10585	AT1G31540	AT3G07040	AT1G78070	AT1G33760	AT2G29110	AT1G68585	AT1G44350
5	AT3G56400	AT1G64860	AT1G24148	AT2G37900	AT5G61810	AT3G26290	AT3G11010	AT2G46400	AT3G48640	AT4G18290	AT1G57790	AT1G51700	AT3G48320	AT1G28230	AT5G53580	AT5G26220	AT3G50270	AT1G74430	AT1G65890	AT3G22820	AT1G64970	AT5G48790	AT5G41410	AT1G07050	AT2G29350	AT5G53030	AT1G24070	AT5G25120	AT1G52770	AT4G23030	AT3G23450	AT4G39970	AT3G45140	AT5G47130	AT4G04490	AT4G21920	AT4G12980	AT2G32860	AT1G10585	AT1G31540	AT3G07040	AT1G78070	AT1G33760	AT2G29110	AT1G68585	AT1G44350	AT2G33380	AT1G62540	AT1G17610
6	AT1G74430	AT1G64860	AT2G37025	AT3G26290	AT3G48320	AT1G51700	AT1G28230	AT4G13830	AT2G29940	AT3G22820	AT1G64970	AT3G61550	AT5G48790	AT1G07050	AT3G09450	AT5G53030	AT5G25120	AT4G23030	AT5G25630	AT3G61950	AT4G02530	AT1G78070	AT3G07040	AT4G26700	AT1G44350	AT2G33380	AT1G17610	AT1G62540	AT3G29030	AT1G52190	AT1G26210	AT1G15290	AT1G29600	AT1G22430	AT4G33050	AT4G39210	AT4G39740	AT3G16660	AT1G30260	AT5G39080	AT2G37240	AT4G01060	AT4G23230	AT3G44450	AT4G09760	AT3G52840	AT1G65150	AT1G72180	AT4G25050
7	AT5G62470	AT1G64860	AT2G37025	AT3G26290	AT3G48320	AT1G51700	AT1G28230	AT4G13830	AT2G29940	AT3G22820	AT1G64970	AT3G61550	AT5G48790	AT1G07050	AT3G09450	AT5G53030	AT5G25120	AT4G23030	AT5G25630	AT5G47130	AT3G61950	AT4G02530	AT2G05620	AT1G78070	AT3G07040	AT4G26700	AT1G44350	AT1G17610	AT1G62540	AT3G29030	AT3G60290	AT1G52190	AT1G26210	AT1G15290	AT1G29600	AT1G22430	AT4G33050	AT4G39740	AT4G39210	AT1G30260	AT5G39080	AT4G01060	AT2G37240	AT4G23230	AT3G44450	AT5G11840	AT4G09760	AT3G52840	AT1G65150
8	AT3G02150	AT1G64860	AT2G37025	AT3G26290	AT3G48320	AT1G51700	AT1G28230	AT2G29940	AT3G22820	AT1G64970	AT3G61550	AT5G48790	AT1G07050	AT3G09450	AT5G53030	AT5G25120	AT4G23030	AT5G25630	AT5G47130	AT3G61950	AT4G02530	AT1G78070	AT4G26700	AT1G44350	AT2G33380	AT5G18570	AT1G62540	AT3G29030	AT3G60290	AT1G52190	AT1G26210	AT1G15290	AT1G29600	AT1G22430	AT4G33050	AT4G39210	AT3G16660	AT1G30260	AT4G01060	AT5G39080	AT4G23230	AT3G44450	AT5G11840	AT4G09760	AT3G52840	AT1G65150	AT1G72180	AT4G25050	AT4G38840
9	AT2G47190	AT3G26290	AT3G11010	AT2G46400	AT3G48320	AT1G51700	AT1G28230	AT1G74430	AT3G50270	AT5G26220	AT5G48790	AT5G41410	AT2G29350	AT5G53030	AT5G25120	AT4G23030	AT5G47130	AT4G04490	AT4G21920	AT2G32860	AT1G10585	AT1G31540	AT3G07040	AT1G78070	AT1G33760	AT2G29110	AT2G33380	AT1G44350	AT1G17610	AT2G29120	AT2G18680	AT2G36800	AT1G29600	AT4G17245	AT4G33050	AT4G39210	AT1G24147	AT1G33600	AT5G35970	AT2G03980	AT1G74290	AT2G04450	AT5G60900	AT1G30260	AT4G23230	AT2G40880	AT3G44450	AT2G40520	AT1G68600
10	AT1G66230	AT1G64860	AT1G24148	AT2G37900	AT5G61810	AT3G26290	AT3G11010	AT2G46400	AT3G48640	AT4G18290	AT1G57790	AT1G51700	AT3G48320	AT1G28230	AT5G53580	AT1G74430	AT3G50270	AT5G26220	AT4G32980	AT1G65890	AT3G22820	AT1G29440	AT1G64970	AT5G48790	AT1G07050	AT2G29350	AT5G53030	AT1G24070	AT5G25120	AT1G52770	AT4G23030	AT3G23450	AT2G23000	AT4G39970	AT3G45140	AT4G04490	AT4G21920	AT3G28960	AT4G12980	AT2G32860	AT1G10585	AT1G31540	AT3G07040	AT1G33760	AT2G29110	AT1G68585	AT1G62540	AT1G17610	AT2G29120
11	AT3G01080	AT1G64860	AT1G24148	AT2G37900	AT3G26290	AT3G11010	AT2G46400	AT3G48640	AT3G48320	AT1G51700	AT1G28230	AT1G74430	AT3G50270	AT5G26220	AT5G48790	AT5G41410	AT2G29350	AT5G53030	AT5G25120	AT4G23030	AT5G47130	AT4G04490	AT4G21920	AT2G32860	AT1G10585	AT1G31540	AT3G07040	AT2G29110	AT2G33380	AT1G17610	AT1G62540	AT2G29120	AT2G18680	AT1G29600	AT4G17245	AT4G33050	AT4G39210	AT1G24147	AT1G33600	AT5G35970	AT2G03980	AT1G16960	AT1G74290	AT2G04450	AT5G60900	AT1G30260	AT4G02420	AT4G23230	AT2G40880
12	AT1G25250	AT1G64860	AT2G37025	AT3G26290	AT4G34900	AT1G51700	AT1G28230	AT3G22820	AT1G64970	AT3G61550	AT5G48790	AT1G07050	AT5G53030	AT5G25120	AT4G23030	AT5G47130	AT3G61950	AT4G02530	AT2G05620	AT2G33380	AT1G62540	AT1G17610	AT3G29030	AT1G52190	AT1G26210	AT1G15290	AT4G39210	AT3G16660	AT4G39740	AT1G30260	AT5G39080	AT2G37240	AT4G01060	AT3G44450	AT3G52840	AT1G65150	AT4G38840	AT4G25050	AT1G72180	AT4G11960	AT1G25425	AT1G08465	AT5G48620	AT2G24220	AT1G07390	AT5G59130	AT1G02205	AT3G61220	AT5G02940
13	AT1G18400	AT1G64860	AT2G37025	AT3G26290	AT4G34900	AT1G51700	AT3G48320	AT1G28230	AT3G22820	AT1G64970	AT3G61550	AT5G48790	AT1G07050	AT5G25120	AT4G23030	AT3G61950	AT2G05620	AT3G14930	AT2G33380	AT1G17610	AT1G62540	AT3G29030	AT1G52190	AT1G26210	AT1G15290	AT4G39210	AT3G16660	AT1G30260	AT2G37240	AT4G01060	AT5G39080	AT3G44450	AT3G52840	AT1G65150	AT1G72180	AT4G38840	AT4G11960	AT1G25425	AT5G48620	AT1G08465	AT2G24220	AT1G07390	AT5G59130	AT1G02205	AT3G61220	AT5G02940	AT4G19520	AT5G56990	AT3G03820
14	AT2G46400	AT1G64860	AT1G24148	AT2G37900	AT5G61810	AT3G26290	AT3G11010	AT3G48640	AT4G18290	AT1G51700	AT3G48320	AT1G28230	AT5G26220	AT3G50270	AT1G74430	AT1G65890	AT3G22820	AT5G48790	AT5G41410	AT1G07050	AT2G29350	AT5G53030	AT5G25120	AT1G52770	AT4G23030	AT4G39970	AT5G47130	AT4G04490	AT4G21920	AT2G32860	AT1G10585	AT1G31540	AT3G07040	AT1G78070	AT1G33760	AT2G29110	AT1G68585	AT1G44350	AT2G33380	AT1G17610	AT2G29120	AT2G18680	AT2G26580	AT2G36800	AT1G52190	AT2G32100	AT3G26080	AT1G29600	AT4G17245
15	AT1G18710	AT1G64860	AT2G37025	AT3G26290	AT3G48320	AT1G51700	AT1G28230	AT4G13830	AT2G29940	AT3G22820	AT1G64970	AT3G61550	AT5G48790	AT1G07050	AT3G09450	AT5G25120	AT4G23030	AT5G25630	AT5G47130	AT3G61950	AT4G02530	AT2G05620	AT3G07040	AT1G78070	AT1G44350	AT1G17610	AT1G62540	AT3G29030	AT1G52190	AT1G26210	AT1G15290	AT1G29600	AT1G22430	AT4G33050	AT4G39740	AT4G39210	AT1G30260	AT5G39080	AT4G01060	AT2G37240	AT4G23230	AT3G44450	AT4G09760	AT3G52840	AT1G65150	AT4G38840	AT4G25050	AT1G72180	AT4G11960
16	AT5G61270	AT1G64860	AT2G37025	AT3G26290	AT4G34900	AT1G51700	AT3G48320	AT1G28230	AT4G13830	AT2G29940	AT4G18520	AT3G22820	AT1G64970	AT3G61550	AT5G48790	AT1G07050	AT3G09450	AT5G53030	AT5G25120	AT4G23030	AT5G25630	AT5G47130	AT4G02530	AT2G05620	AT1G78070	AT3G07040	AT4G26700	AT1G12330	AT1G44350	AT5G18570	AT1G17610	AT1G62540	AT3G29030	AT3G60290	AT1G52190	AT1G26210	AT1G15290	AT1G22430	AT4G33050	AT4G39210	AT4G39740	AT1G30260	AT2G37240	AT4G01060	AT5G39080	AT3G44450	AT4G09760	AT3G52840	AT1G65150
17	AT4G32800	AT1G64860	AT2G37025	AT3G26290	AT1G51700	AT1G28230	AT4G13830	AT3G22820	AT1G64970	AT3G61550	AT5G48790	AT3G09450	AT5G53030	AT5G25120	AT4G23030	AT5G25630	AT5G47130	AT4G02530	AT2G05620	AT1G78070	AT3G07040	AT2G33380	AT1G44350	AT1G17610	AT1G62540	AT3G29030	AT1G52190	AT1G26210	AT1G15290	AT1G29600	AT4G33050	AT4G39210	AT4G39740	AT3G16660	AT1G30260	AT5G39080	AT4G01060	AT4G23230	AT3G44450	AT5G11840	AT4G09760	AT3G52840	AT1G72180	AT4G25050	AT1G25425	AT5G48620	AT2G24220	AT1G07390	AT5G59130
18	AT3G59060	AT1G64860	AT2G37025	AT3G26290	AT4G34900	AT1G51700	AT3G48320	AT1G28230	AT4G13830	AT2G29940	AT3G22820	AT1G64970	AT3G61550	AT5G48790	AT1G07050	AT5G53030	AT5G25120	AT4G23030	AT5G25630	AT5G47130	AT4G02530	AT2G05620	AT1G78070	AT3G07040	AT4G26700	AT1G44350	AT2G33380	AT5G18570	AT1G17610	AT1G62540	AT3G29030	AT3G60290	AT1G52190	AT1G26210	AT1G15290	AT1G29600	AT1G22430	AT4G33050	AT4G39210	AT1G30260	AT2G37240	AT4G01060	AT5G39080	AT3G44450	AT4G09760	AT3G52840	AT1G65150	AT2G35820	AT4G23890
19	AT1G10585	AT1G64860	AT2G37025	AT3G26290	AT3G48320	AT1G51700	AT1G28230	AT4G13830	AT3G22820	AT3G61550	AT5G48790	AT1G07050	AT3G09450	AT5G53030	AT5G25120	AT4G23030	AT5G25630	AT5G47130	AT1G78070	AT3G07040	AT4G26700	AT1G44350	AT2G33380	AT1G17610	AT1G62540	AT3G29030	AT1G52190	AT1G26210	AT4G33050	AT4G39740	AT4G39210	AT3G16660	AT1G30260	AT2G37240	AT4G01060	AT5G39080	AT3G44450	AT4G09760	AT3G52840	AT1G72180	AT4G25050	AT4G11960	AT1G25425	AT5G48620	AT1G03400	AT1G07390	AT5G59130	AT5G39030	AT1G02205
20	AT3G24140	AT1G64860	AT2G37025	AT3G26290	AT4G34900	AT1G51700	AT3G48320	AT1G28230	AT4G13830	AT2G29940	AT3G22820	AT1G64970	AT3G61550	AT5G48790	AT1G07050	AT5G53030	AT5G25120	AT4G23030	AT5G25630	AT5G47130	AT4G02530	AT2G05620	AT1G78070	AT3G07040	AT4G26700	AT1G44350	AT2G33380	AT5G18570	AT1G17610	AT1G62540	AT3G29030	AT3G60290	AT1G52190	AT1G26210	AT1G15290	AT1G22430	AT4G33050	AT4G39740	AT4G39210	AT1G30260	AT2G37240	AT4G01060	AT5G39080	AT3G44450	AT3G52840	AT1G65150	AT1G72180	AT4G25050	AT4G38840
21	AT2G17040	AT1G64860	AT2G37025	AT3G26290	AT1G51700	AT3G48320	AT1G28230	AT3G22820	AT1G64970	AT1G07050	AT3G09450	AT5G53030	AT5G25120	AT4G23030	AT5G25630	AT5G47130	AT2G05620	AT3G07040	AT1G78070	AT2G33380	AT1G44350	AT1G62540	AT1G17610	AT3G29030	AT1G52190	AT1G26210	AT1G15290	AT1G29600	AT4G33050	AT4G39210	AT3G16660	AT4G39740	AT1G30260	AT5G39080	AT2G37240	AT4G01060	AT4G23230	AT3G44450	AT5G11840	AT4G09760	AT1G72180	AT4G11960	AT1G25425	AT5G48620	AT1G03400	AT2G24220	AT1G07390	AT5G59130	AT1G02205
22	AT4G21440	AT1G64860	AT2G37025	AT3G26290	AT3G48320	AT1G51700	AT1G28230	AT4G13830	AT3G22820	AT1G64970	AT3G61550	AT5G48790	AT3G09450	AT5G53030	AT5G25120	AT4G23030	AT5G25630	AT5G47130	AT2G05620	AT1G78070	AT3G07040	AT1G44350	AT2G33380	AT1G62540	AT3G29030	AT1G52190	AT1G26210	AT1G15290	AT4G33050	AT4G39210	AT4G39740	AT3G16660	AT1G30260	AT5G39080	AT2G37240	AT4G01060	AT3G44450	AT5G11840	AT4G09760	AT3G52840	AT1G72180	AT4G11960	AT1G25425	AT5G48620	AT1G03400	AT2G24220	AT1G07390	AT5G59130	AT5G39030
23	AT2G20880	AT1G64860	AT1G24148	AT2G37900	AT5G61810	AT3G26290	AT2G46400	AT3G48640	AT4G18290	AT1G51700	AT3G48320	AT1G28230	AT1G74430	AT3G50270	AT5G26220	AT1G65890	AT3G22820	AT5G48790	AT5G41410	AT1G07050	AT2G29350	AT5G53030	AT1G24070	AT5G25120	AT1G52770	AT4G23030	AT3G23450	AT4G39970	AT3G45140	AT5G47130	AT4G04490	AT4G21920	AT2G32860	AT1G10585	AT1G34570	AT1G31540	AT1G78070	AT3G07040	AT1G33760	AT2G29110	AT1G44350	AT2G33380	AT1G62540	AT2G29120	AT2G18680	AT2G26580	AT2G36800	AT1G52190	AT5G17230
24	AT5G18240	AT1G64860	AT1G24148	AT2G37900	AT2G37025	AT5G61810	AT3G26290	AT3G11010	AT2G46400	AT3G48640	AT4G18290	AT1G57790	AT1G51700	AT1G28230	AT5G53580	AT1G74430	AT3G50270	AT5G45930	AT4G32980	AT1G64970	AT5G48790	AT5G41410	AT1G07050	AT2G29350	AT5G53030	AT1G24070	AT2G15820	AT5G25120	AT1G52770	AT4G23030	AT3G23450	AT2G23000	AT4G39970	AT3G45140	AT4G04490	AT3G28960	AT4G12980	AT5G45950	AT2G32860	AT1G34570	AT1G31540	AT1G33760	AT2G29110	AT1G68585	AT1G44350	AT2G33380	AT1G62540	AT1G17610	AT3G29030
25	AT4G00050	AT1G64860	AT2G37025	AT3G26290	AT4G34900	AT1G51700	AT3G48320	AT1G28230	AT3G22820	AT1G64970	AT3G61550	AT5G48790	AT1G07050	AT3G09450	AT5G53030	AT5G25120	AT4G23030	AT5G47130	AT2G05620	AT3G07040	AT3G14930	AT2G33380	AT1G44350	AT1G17610	AT1G62540	AT3G29030	AT1G52190	AT1G26210	AT1G15290	AT4G33050	AT4G39740	AT4G39210	AT3G16660	AT1G30260	AT2G37240	AT4G01060	AT5G39080	AT3G44450	AT4G09760	AT3G52840	AT1G65150	AT1G72180	AT4G25050	AT4G38840	AT4G11960	AT1G25425	AT5G48620	AT1G08465	AT1G03400
26	AT5G08330	AT1G64860	AT2G37025	AT3G26290	AT3G48320	AT1G51700	AT1G28230	AT3G22820	AT1G64970	AT3G61550	AT5G48790	AT1G07050	AT3G09450	AT5G53030	AT5G25120	AT4G23030	AT3G61950	AT3G14930	AT2G33380	AT1G62540	AT3G29030	AT1G52190	AT1G26210	AT1G15290	AT1G29600	AT4G33050	AT4G39210	AT3G16660	AT1G30260	AT4G01060	AT5G39080	AT2G37240	AT3G44450	AT4G09760	AT3G52840	AT1G65150	AT1G72180	AT4G25050	AT4G38840	AT4G11960	AT1G25425	AT1G08465	AT1G03400	AT2G24220	AT5G59130	AT1G02205	AT5G02940	AT4G19520	AT5G56990
27	AT5G11590	AT1G24148	AT2G37900	AT2G37025	AT5G61810	AT3G26290	AT3G11010	AT2G46400	AT3G29185	AT5G46690	AT4G18290	AT3G48640	AT4G36250	AT1G51700	AT1G28230	AT5G53580	AT5G26220	AT3G50270	AT1G74430	AT5G45930	AT4G32980	AT1G65890	AT3G22820	AT1G64970	AT3G61550	AT2G25840	AT5G48790	AT5G41410	AT1G07050	AT5G53030	AT1G24070	AT2G15820	AT5G25120	AT1G52770	AT4G23030	AT2G23000	AT4G39970	AT4G04490	AT2G30830	AT3G61950	AT3G28960	AT4G02530	AT5G45950	AT2G32860	AT1G10585	AT1G33760	AT3G26570	AT2G33380	AT1G17610
28	AT5G50915	AT1G64860	AT2G37025	AT3G26290	AT4G34900	AT1G51700	AT3G48320	AT1G28230	AT4G13830	AT2G29940	AT3G22820	AT1G64970	AT3G61550	AT5G48790	AT1G07050	AT3G09450	AT5G53030	AT5G25120	AT4G23030	AT5G25630	AT5G47130	AT4G02530	AT2G05620	AT3G07040	AT4G26700	AT2G33380	AT1G44350	AT5G18570	AT1G17610	AT1G62540	AT3G29030	AT1G52190	AT1G26210	AT1G15290	AT4G33050	AT4G39740	AT4G39210	AT1G30260	AT2G37240	AT4G01060	AT5G39080	AT3G44450	AT4G09760	AT3G52840	AT1G65150	AT1G72180	AT4G25050	AT4G38840	AT4G11960
29	AT4G25480	AT1G64860	AT3G26290	AT1G51700	AT3G48320	AT1G28230	AT1G64970	AT3G61550	AT5G48790	AT1G07050	AT3G09450	AT5G53030	AT5G25120	AT4G23030	AT5G47130	AT3G61950	AT3G07040	AT2G33380	AT1G17610	AT1G62540	AT1G52190	AT1G26210	AT1G15290	AT1G29600	AT4G33050	AT4G39210	AT4G39740	AT1G30260	AT4G01060	AT4G23230	AT3G44450	AT4G09760	AT3G52840	AT1G72180	AT4G38840	AT1G25425	AT5G48620	AT1G03400	AT2G24220	AT5G59130	AT5G39030	AT1G02205	AT3G61220	AT5G02940	AT4G19520	AT5G56990	AT3G56710	AT1G01790	AT4G13345
30	AT4G28140	AT1G64860	AT2G37025	AT3G26290	AT3G48320	AT1G51700	AT1G28230	AT4G13830	AT2G29940	AT3G22820	AT1G64970	AT3G61550	AT5G48790	AT1G07050	AT3G09450	AT5G53030	AT5G25120	AT4G23030	AT5G25630	AT5G47130	AT2G05620	AT1G78070	AT3G07040	AT4G26700	AT1G44350	AT2G33380	AT1G17610	AT3G29030	AT1G52190	AT1G26210	AT1G29600	AT4G33050	AT4G39740	AT1G30260	AT5G39080	AT2G37240	AT4G23230	AT4G09760	AT3G52840	AT1G72180	AT1G25425	AT1G08465	AT5G48620	AT2G24220	AT1G07390	AT5G59130	AT5G39030	AT1G02205	AT3G61220
31	AT2G42380	AT2G37025	AT3G26290	AT1G28230	AT2G29940	AT3G22820	AT1G64970	AT3G61550	AT5G48790	AT1G07050	AT5G53030	AT5G25120	AT4G23030	AT5G25630	AT3G61950	AT2G05620	AT3G14930	AT2G33380	AT5G18570	AT1G62540	AT3G29030	AT1G52190	AT1G26210	AT1G15290	AT1G22430	AT4G39210	AT4G01060	AT5G39080	AT3G44450	AT3G52840	AT1G65150	AT1G72180	AT4G38840	AT4G11960	AT1G25425	AT5G48620	AT1G08465	AT2G24220	AT5G59130	AT1G02205	AT3G61220	AT5G02940	AT3G02380	AT5G56990	AT1G71050	AT3G20820	AT3G03820	AT1G20340	AT1G01790
32	AT5G47220	AT1G24148	AT2G25625	AT2G46400	AT3G11010	AT3G48640	AT4G18290	AT3G50940	AT1G51700	AT3G48320	AT1G28230	AT4G13830	AT3G26510	AT5G26220	AT1G74430	AT2G29940	AT4G18520	AT3G22820	AT1G08550	AT5G48790	AT1G52342	AT5G25120	AT1G52770	AT4G23030	AT5G67030	AT3G45140	AT5G47130	AT4G04490	AT4G21920	AT2G32860	AT1G10585	AT1G31540	AT1G78070	AT3G07040	AT1G33760	AT4G26700	AT1G55110	AT2G33380	AT1G44350	AT1G17610	AT2G29120	AT2G18680	AT2G26580	AT2G36800	AT3G60290	AT3G59940	AT1G29600	AT4G17245	AT4G33050
33	AT1G19510	AT1G64860	AT2G37025	AT3G26290	AT4G34900	AT3G48320	AT1G51700	AT1G28230	AT4G13830	AT2G29940	AT3G22820	AT1G64970	AT3G61550	AT5G48790	AT1G07050	AT5G53030	AT5G25120	AT4G23030	AT5G25630	AT5G47130	AT3G61950	AT4G02530	AT1G78070	AT3G07040	AT1G44350	AT2G33380	AT1G17610	AT1G62540	AT3G29030	AT1G52190	AT1G26210	AT1G15290	AT1G29600	AT1G22430	AT4G33050	AT4G39210	AT1G30260	AT5G39080	AT4G01060	AT2G37240	AT4G23230	AT3G44450	AT5G11840	AT4G09760	AT1G65150	AT1G72180	AT4G25050	AT4G38840	AT4G11960
34	AT1G53230	AT1G64860	AT3G26290	AT1G51700	AT3G48320	AT1G28230	AT2G29940	AT3G22820	AT1G64970	AT3G61550	AT5G48790	AT1G07050	AT3G09450	AT5G53030	AT5G25120	AT4G23030	AT5G25630	AT5G47130	AT3G61950	AT4G02530	AT1G78070	AT4G26700	AT3G14930	AT1G44350	AT2G33380	AT5G18570	AT3G29030	AT3G60290	AT1G52190	AT1G26210	AT1G15290	AT1G22430	AT4G33050	AT4G39210	AT3G16660	AT1G30260	AT4G01060	AT5G39080	AT3G44450	AT4G09760	AT3G52840	AT1G72180	AT4G25050	AT4G38840	AT4G11960	AT1G25425	AT1G08465	AT1G03400	AT2G24220
35	AT2G45660	AT1G64860	AT1G24148	AT2G37900	AT5G61810	AT3G26290	AT2G46400	AT3G48640	AT4G18290	AT1G57790	AT1G51700	AT1G28230	AT5G53580	AT1G74430	AT3G50270	AT5G26220	AT4G32980	AT1G65890	AT3G22820	AT1G29440	AT1G64970	AT5G48790	AT5G41410	AT1G07050	AT2G29350	AT1G24070	AT5G25120	AT1G52770	AT4G23030	AT3G23450	AT2G23000	AT4G39970	AT3G45140	AT4G04490	AT4G21920	AT2G30830	AT3G28960	AT4G12980	AT2G32860	AT1G10585	AT1G31540	AT2G29110	AT1G44350	AT1G17610	AT1G62540	AT2G29120	AT2G26580	AT1G52190	AT5G17230
36	AT2G18300	AT1G64860	AT2G37025	AT3G26290	AT4G34900	AT1G51700	AT3G48320	AT1G28230	AT3G22820	AT1G64970	AT3G61550	AT5G48790	AT1G07050	AT3G09450	AT5G53030	AT5G25120	AT4G23030	AT5G47130	AT4G02530	AT2G05620	AT3G07040	AT2G33380	AT1G17610	AT1G62540	AT3G29030	AT1G52190	AT1G26210	AT1G15290	AT4G33050	AT4G39210	AT3G16660	AT1G30260	AT2G37240	AT4G01060	AT5G39080	AT3G44450	AT4G09760	AT3G52840	AT1G65150	AT1G72180	AT4G25050	AT4G38840	AT4G11960	AT1G25425	AT5G48620	AT1G08465	AT1G03400	AT2G24220	AT1G07390
37	AT1G75250	AT1G64860	AT2G37025	AT3G26290	AT1G51700	AT3G48320	AT1G28230	AT3G22820	AT1G64970	AT3G61550	AT5G48790	AT1G07050	AT5G53030	AT5G25120	AT4G23030	AT5G47130	AT4G02530	AT3G07040	AT1G44350	AT2G33380	AT1G17610	AT1G62540	AT3G29030	AT1G52190	AT1G26210	AT1G15290	AT1G29600	AT4G33050	AT4G39210	AT1G30260	AT5G39080	AT4G01060	AT2G37240	AT4G23230	AT3G44450	AT4G09760	AT3G52840	AT1G65150	AT1G72180	AT4G38840	AT4G11960	AT5G48620	AT1G03400	AT1G07390	AT5G59130	AT5G39030	AT1G02205	AT5G02940	AT4G19520
38	AT4G01060	AT1G64860	AT2G37025	AT3G26290	AT4G34900	AT1G28230	AT3G22820	AT1G64970	AT3G61550	AT5G48790	AT1G07050	AT5G53030	AT5G25120	AT4G23030	AT3G61950	AT3G14930	AT2G33380	AT1G62540	AT3G29030	AT1G52190	AT1G26210	AT1G15290	AT1G22430	AT4G39210	AT5G39080	AT2G37240	AT3G44450	AT3G52840	AT1G65150	AT1G72180	AT4G25050	AT4G38840	AT4G11960	AT1G25425	AT5G48620	AT1G08465	AT1G07390	AT5G59130	AT1G02205	AT3G61220	AT5G02940	AT3G02380	AT4G19520	AT5G56990	AT1G71050	AT3G20820	AT3G03820	AT3G56710	AT1G01790
39	AT3G46090	AT1G20020	AT2G37025	AT2G25625	AT5G61810	AT2G46400	AT3G11010	AT3G48640	AT4G18290	AT5G43860	AT1G57790	AT1G51700	AT1G28230	AT5G53580	AT3G26510	AT5G26220	AT3G50270	AT1G74430	AT1G65890	AT3G22820	AT5G48790	AT1G07050	AT2G29350	AT3G09450	AT5G53030	AT1G52342	AT1G24070	AT2G15820	AT5G25120	AT1G52770	AT4G23030	AT3G50440	AT3G23450	AT5G25630	AT4G39970	AT2G26740	AT3G45140	AT5G47130	AT4G04490	AT4G21920	AT2G30830	AT2G32860	AT1G10585	AT1G34570	AT1G31540	AT3G07040	AT1G33760	AT2G29110	AT1G55110
40	AT5G46350	AT2G25625	AT2G46400	AT3G11010	AT3G48640	AT5G43860	AT3G50940	AT1G51700	AT1G28230	AT4G13830	AT5G26220	AT2G29940	AT1G08550	AT5G41410	AT2G29350	AT5G53030	AT1G52342	AT5G25120	AT4G23030	AT5G67030	AT3G45140	AT5G47130	AT4G04490	AT4G21920	AT2G32860	AT1G10585	AT1G31540	AT1G78070	AT3G07040	AT1G33760	AT2G29110	AT4G26700	AT1G55110	AT1G44350	AT1G17610	AT2G29120	AT2G36800	AT3G59940	AT4G17245	AT5G06980	AT4G33050	AT4G39740	AT1G06430	AT1G24147	AT1G15960	AT1G33600	AT2G03980	AT1G74290	AT2G43010
41	AT1G73830	AT1G64860	AT2G37025	AT3G26290	AT4G34900	AT3G48320	AT1G28230	AT4G13830	AT3G22820	AT1G64970	AT3G61550	AT5G48790	AT1G07050	AT3G09450	AT5G53030	AT5G25120	AT4G23030	AT2G05620	AT3G07040	AT4G26700	AT3G14930	AT2G33380	AT1G17610	AT1G62540	AT3G29030	AT1G52190	AT1G26210	AT1G15290	AT1G22430	AT4G33050	AT4G39210	AT3G16660	AT1G30260	AT2G37240	AT4G01060	AT5G39080	AT3G44450	AT4G09760	AT3G52840	AT1G65150	AT4G23890	AT1G72180	AT4G38840	AT4G11960	AT1G25425	AT1G08465	AT1G03400	AT1G71720	AT1G07390
42	AT4G31800	AT1G62290	AT2G25625	AT2G46400	AT3G11010	AT3G48640	AT5G43860	AT3G50940	AT1G51700	AT1G28230	AT4G13830	AT3G26510	AT1G74430	AT2G29940	AT4G18520	AT1G08550	AT2G29350	AT5G53030	AT1G52342	AT5G25120	AT4G23030	AT5G67030	AT2G26740	AT5G47130	AT4G04490	AT4G21920	AT1G16730	AT1G10585	AT1G31540	AT3G07040	AT1G78070	AT1G33760	AT2G29110	AT4G26700	AT1G55110	AT3G60970	AT1G44350	AT1G17610	AT2G29120	AT2G36800	AT3G60290	AT3G59940	AT5G06980	AT4G33050	AT4G39740	AT1G06430	AT1G24147	AT1G33600	AT2G03980
43	AT2G31070	AT1G64860	AT2G37025	AT3G26290	AT3G48320	AT1G51700	AT1G28230	AT2G29940	AT4G18520	AT3G22820	AT1G64970	AT3G61550	AT5G48790	AT1G07050	AT3G09450	AT5G53030	AT5G25120	AT4G23030	AT5G25630	AT5G47130	AT3G61950	AT4G02530	AT1G78070	AT4G26700	AT1G12330	AT1G44350	AT2G33380	AT5G18570	AT1G62540	AT3G29030	AT3G60290	AT1G52190	AT1G26210	AT1G15290	AT1G22430	AT4G33050	AT4G39210	AT3G16660	AT1G30260	AT4G01060	AT5G39080	AT3G44450	AT3G52840	AT1G65150	AT1G72180	AT4G25050	AT4G38840	AT4G11960	AT1G25425
44	AT4G09820	AT1G64860	AT1G20020	AT2G37900	AT2G37025	AT1G62290	AT2G25625	AT3G26290	AT4G24810	AT5G46690	AT3G29185	AT4G34900	AT4G18290	AT3G05600	AT5G43860	AT4G36250	AT1G57790	AT1G51700	AT1G28230	AT5G16810	AT1G74430	AT5G26220	AT2G29940	AT4G18520	AT5G62850	AT4G32980	AT3G22820	AT1G65890	AT1G64970	AT3G61550	AT2G25840	AT3G06880	AT5G48790	AT5G41410	AT1G07050	AT1G24070	AT2G15820	AT1G52770	AT3G50440	AT4G10150	AT1G22630	AT3G23450	AT5G67030	AT4G10910	AT5G25630	AT2G23000	AT4G39970	AT2G26740	AT3G45140
45	AT1G56650	AT1G64860	AT2G37025	AT3G26290	AT4G34900	AT1G51700	AT3G48320	AT1G28230	AT4G13830	AT2G29940	AT3G22820	AT1G64970	AT3G61550	AT5G48790	AT1G07050	AT3G09450	AT5G53030	AT5G25120	AT4G23030	AT5G25630	AT5G47130	AT3G61950	AT2G05620	AT1G78070	AT3G07040	AT4G26700	AT1G44350	AT2G33380	AT5G18570	AT1G17610	AT1G62540	AT1G52190	AT1G26210	AT1G15290	AT1G29600	AT1G22430	AT4G33050	AT4G39740	AT4G39210	AT3G16660	AT1G30260	AT5G39080	AT2G37240	AT4G01060	AT4G23230	AT3G44450	AT5G11840	AT4G09760	AT3G52840
46	AT2G03710	AT1G64860	AT1G24148	AT1G20020	AT2G37900	AT2G37025	AT5G61810	AT3G26290	AT4G24810	AT2G46400	AT3G29185	AT5G46690	AT4G18290	AT5G43860	AT1G57790	AT1G28230	AT3G26510	AT1G74430	AT3G50270	AT2G29940	AT1G65890	AT3G22820	AT1G29440	AT1G64970	AT2G25840	AT5G48790	AT5G41410	AT1G07050	AT3G09450	AT5G53030	AT1G52342	AT1G24070	AT2G15820	AT5G25120	AT4G23030	AT1G78995	AT1G22630	AT4G10150	AT3G23450	AT3G50440	AT5G25630	AT2G23000	AT4G39970	AT3G45140	AT5G47130	AT4G04490	AT4G21920	AT2G30830	AT3G61950
47	AT5G60910	AT1G64860	AT2G37025	AT3G26290	AT4G34900	AT1G51700	AT1G28230	AT4G13830	AT2G29940	AT3G22820	AT1G64970	AT5G48790	AT1G07050	AT3G09450	AT5G53030	AT5G25120	AT4G23030	AT5G25630	AT5G47130	AT3G61950	AT4G02530	AT2G05620	AT4G26700	AT1G44350	AT1G17610	AT1G62540	AT3G29030	AT3G60290	AT1G52190	AT1G26210	AT1G15290	AT1G22430	AT4G33050	AT4G39740	AT3G16660	AT4G39210	AT1G30260	AT4G01060	AT2G37240	AT5G39080	AT3G44450	AT4G09760	AT3G52840	AT1G72180	AT4G38840	AT4G25050	AT4G11960	AT1G25425	AT1G08465
48	AT2G22540	AT1G64860	AT2G37025	AT3G26290	AT1G51700	AT1G28230	AT3G22820	AT1G64970	AT5G48790	AT1G07050	AT5G53030	AT5G25120	AT4G23030	AT5G47130	AT1G78070	AT1G17610	AT1G62540	AT3G29030	AT1G52190	AT1G26210	AT1G15290	AT1G29600	AT4G33050	AT4G39740	AT3G16660	AT4G39210	AT1G30260	AT2G37240	AT4G01060	AT5G39080	AT3G44450	AT4G09760	AT3G52840	AT1G72180	AT4G38840	AT4G11960	AT1G25425	AT5G48620	AT2G24220	AT1G07390	AT5G59130	AT5G39030	AT1G02205	AT3G61220	AT5G02940	AT4G19520	AT5G22520	AT5G56990	AT1G71050
49	AT5G10570	AT1G64860	AT2G37025	AT3G26290	AT3G48320	AT1G51700	AT1G28230	AT3G22820	AT3G61550	AT5G48790	AT1G07050	AT5G53030	AT5G25120	AT4G23030	AT5G47130	AT4G02530	AT2G05620	AT3G07040	AT3G14930	AT2G33380	AT1G17610	AT1G62540	AT3G29030	AT1G52190	AT1G26210	AT1G15290	AT1G22430	AT4G33050	AT4G39740	AT3G16660	AT1G30260	AT2G37240	AT4G01060	AT3G44450	AT4G09760	AT3G52840	AT1G65150	AT1G72180	AT4G25050	AT4G38840	AT4G11960	AT1G25425	AT5G48620	AT2G24220	AT5G59130	AT5G39030	AT1G02205	AT3G61220	AT5G02940
50	AT5G62430	AT1G64860	AT1G24148	AT2G37900	AT3G26290	AT3G11010	AT2G46400	AT4G18290	AT1G57790	AT1G51700	AT1G28230	AT5G53580	AT1G74430	AT1G65890	AT3G22820	AT1G29440	AT5G48790	AT5G41410	AT1G07050	AT2G29350	AT5G53030	AT1G24070	AT5G25120	AT1G52770	AT4G23030	AT3G23450	AT2G23000	AT4G39970	AT5G47130	AT2G30830	AT3G28960	AT4G12980	AT2G32860	AT1G10585	AT1G34570	AT1G31540	AT2G29110	AT1G68585	AT2G33380	AT1G17610	AT1G62540	AT2G29120	AT2G26580	AT1G52190	AT5G17230	AT1G26210	AT2G19400	AT1G15290	AT2G32100
51	AT2G43010	AT1G64860	AT2G37025	AT3G26290	AT4G34900	AT1G51700	AT3G48320	AT1G28230	AT4G13830	AT2G29940	AT4G18520	AT3G22820	AT1G64970	AT3G61550	AT5G48790	AT1G07050	AT5G53030	AT5G25120	AT4G23030	AT5G25630	AT5G47130	AT1G78070	AT3G07040	AT4G26700	AT1G12330	AT1G44350	AT2G33380	AT5G18570	AT1G17610	AT1G62540	AT3G29030	AT3G60290	AT1G52190	AT1G15290	AT1G22430	AT4G33050	AT4G39210	AT4G39740	AT1G30260	AT2G37240	AT4G01060	AT5G39080	AT3G44450	AT4G09760	AT3G52840	AT1G65150	AT2G35820	AT4G23890	AT1G72180
52	AT4G18390	AT1G64860	AT2G37025	AT3G26290	AT3G48320	AT1G51700	AT1G28230	AT2G29940	AT3G22820	AT1G64970	AT3G61550	AT5G48790	AT1G07050	AT3G09450	AT5G53030	AT5G25120	AT4G23030	AT5G25630	AT5G47130	AT3G61950	AT4G02530	AT4G26700	AT1G12330	AT1G44350	AT2G33380	AT5G18570	AT1G62540	AT3G29030	AT1G52190	AT1G26210	AT1G15290	AT1G22430	AT4G33050	AT4G39210	AT3G16660	AT1G30260	AT4G01060	AT5G39080	AT3G44450	AT3G52840	AT1G72180	AT4G38840	AT4G11960	AT1G25425	AT1G08465	AT2G24220	AT1G07390	AT1G71720	AT5G59130
53	AT2G18328	AT1G64860	AT2G37025	AT3G26290	AT4G34900	AT1G51700	AT3G48320	AT1G28230	AT3G22820	AT1G64970	AT3G61550	AT5G48790	AT1G07050	AT3G09450	AT5G53030	AT5G25120	AT4G23030	AT5G47130	AT3G61950	AT4G02530	AT3G07040	AT1G44350	AT2G33380	AT1G17610	AT1G62540	AT3G29030	AT1G52190	AT1G26210	AT1G15290	AT1G29600	AT4G33050	AT4G39740	AT4G39210	AT1G30260	AT5G39080	AT4G01060	AT2G37240	AT4G23230	AT3G44450	AT4G09760	AT3G52840	AT1G65150	AT1G72180	AT4G25050	AT4G38840	AT4G11960	AT1G25425	AT5G48620	AT1G08465
54	AT4G24540	AT1G64860	AT2G37025	AT3G26290	AT1G51700	AT1G28230	AT4G13830	AT2G29940	AT3G22820	AT1G64970	AT5G48790	AT1G07050	AT3G09450	AT5G53030	AT5G25120	AT4G23030	AT5G25630	AT5G47130	AT3G61950	AT2G05620	AT1G78070	AT4G26700	AT1G44350	AT1G62540	AT1G17610	AT3G29030	AT1G52190	AT1G26210	AT1G15290	AT1G22430	AT4G33050	AT4G39740	AT3G16660	AT4G39210	AT1G30260	AT2G37240	AT4G01060	AT5G39080	AT3G44450	AT5G11840	AT4G09760	AT3G52840	AT1G72180	AT4G11960	AT1G25425	AT1G08465	AT1G71720	AT1G07390	AT5G39030
55	AT1G53170	AT2G37900	AT2G37025	AT2G25625	AT1G62290	AT5G61810	AT2G46400	AT4G24810	AT5G46690	AT3G48640	AT4G18290	AT4G36250	AT3G50940	AT1G57790	AT1G51700	AT5G53580	AT5G26220	AT1G74430	AT5G45930	AT1G65890	AT3G22820	AT1G64970	AT1G08550	AT3G61550	AT2G25840	AT5G48790	AT5G41410	AT2G29350	AT5G53030	AT1G52342	AT1G24070	AT2G15820	AT5G25120	AT1G52770	AT4G23030	AT4G10150	AT3G50440	AT3G23450	AT5G67030	AT3G45140	AT4G21920	AT3G61950	AT2G20250	AT4G21280	AT4G02530	AT5G45950	AT2G32860	AT1G10585	AT1G31540
56	AT2G41940	AT1G64860	AT2G37025	AT3G26290	AT4G34900	AT1G51700	AT1G28230	AT4G13830	AT2G29940	AT3G22820	AT1G64970	AT3G61550	AT5G48790	AT1G07050	AT3G09450	AT5G53030	AT5G25120	AT4G23030	AT5G25630	AT5G47130	AT3G61950	AT4G02530	AT2G05620	AT1G78070	AT3G07040	AT4G26700	AT1G44350	AT2G33380	AT1G17610	AT1G62540	AT3G29030	AT3G60290	AT1G52190	AT1G26210	AT1G15290	AT1G22430	AT4G33050	AT4G39740	AT4G39210	AT3G16660	AT1G30260	AT5G39080	AT4G01060	AT2G37240	AT3G44450	AT4G09760	AT1G65150	AT1G72180	AT4G38840
57	AT1G30210	AT1G64860	AT2G37025	AT3G26290	AT3G48320	AT1G51700	AT2G29940	AT4G18520	AT1G64970	AT3G61550	AT5G48790	AT1G07050	AT3G09450	AT5G25120	AT4G23030	AT5G25630	AT5G47130	AT3G61950	AT4G02530	AT4G26700	AT1G12330	AT1G44350	AT2G33380	AT5G18570	AT1G62540	AT3G29030	AT3G60290	AT1G52190	AT1G26210	AT1G15290	AT1G22430	AT3G16660	AT1G30260	AT4G01060	AT5G39080	AT3G44450	AT3G52840	AT1G72180	AT4G25050	AT4G38840	AT4G11960	AT1G25425	AT1G08465	AT2G24220	AT1G71720	AT5G59130	AT1G02205	AT5G02940	AT4G19520
58	AT3G58070	AT1G64860	AT2G37025	AT3G26290	AT4G34900	AT1G51700	AT1G28230	AT4G13830	AT2G29940	AT4G18520	AT3G22820	AT1G64970	AT3G61550	AT5G48790	AT5G53030	AT5G25120	AT4G23030	AT5G25630	AT3G61950	AT4G02530	AT2G05620	AT4G26700	AT1G12330	AT2G33380	AT1G17610	AT1G62540	AT3G29030	AT3G60290	AT1G52190	AT1G26210	AT1G15290	AT1G22430	AT4G39210	AT3G16660	AT1G30260	AT5G39080	AT2G37240	AT4G01060	AT3G44450	AT4G09760	AT1G65150	AT2G35820	AT4G38840	AT1G72180	AT4G25050	AT1G25425	AT1G08465	AT5G48620	AT2G24220
59	AT4G17810	AT1G64860	AT2G37025	AT3G26290	AT4G34900	AT1G51700	AT1G28230	AT4G13830	AT2G29940	AT4G18520	AT3G22820	AT3G61550	AT5G48790	AT1G07050	AT5G53030	AT5G25120	AT4G23030	AT5G47130	AT3G61950	AT4G02530	AT2G05620	AT1G78070	AT4G26700	AT1G12330	AT1G44350	AT2G33380	AT1G17610	AT3G29030	AT1G52190	AT1G15290	AT1G22430	AT4G39740	AT4G39210	AT1G30260	AT5G39080	AT4G01060	AT2G37240	AT3G44450	AT1G65150	AT2G35820	AT1G72180	AT4G38840	AT4G25050	AT4G11960	AT1G25425	AT1G08465	AT2G24220	AT1G07390	AT1G71720
60	AT1G33760	AT1G64860	AT2G37025	AT3G26290	AT1G51700	AT1G28230	AT3G22820	AT1G64970	AT3G61550	AT5G48790	AT1G07050	AT3G09450	AT5G53030	AT4G23030	AT5G25630	AT5G47130	AT2G05620	AT1G78070	AT3G07040	AT4G26700	AT1G44350	AT2G33380	AT1G17610	AT1G62540	AT3G29030	AT1G52190	AT1G15290	AT4G33050	AT4G39210	AT3G16660	AT1G30260	AT5G39080	AT4G01060	AT2G37240	AT4G23230	AT3G44450	AT5G11840	AT4G09760	AT3G52840	AT4G23890	AT1G72180	AT4G25050	AT1G25425	AT5G48620	AT1G03400	AT2G24220	AT5G59130	AT5G39030	AT1G02205
61	AT5G07690	AT1G64860	AT2G37025	AT3G26290	AT3G48320	AT1G51700	AT1G28230	AT4G13830	AT3G22820	AT1G64970	AT3G61550	AT5G48790	AT1G07050	AT3G09450	AT5G25120	AT4G23030	AT5G25630	AT5G47130	AT3G61950	AT4G02530	AT2G05620	AT4G26700	AT1G44350	AT1G17610	AT1G62540	AT3G29030	AT1G52190	AT1G26210	AT1G15290	AT1G29600	AT1G22430	AT4G33050	AT4G39740	AT4G39210	AT1G30260	AT2G37240	AT5G39080	AT4G01060	AT4G23230	AT3G44450	AT4G09760	AT3G52840	AT1G65150	AT4G38840	AT4G25050	AT1G72180	AT4G11960	AT1G25425	AT1G08465
62	AT4G01460	AT1G64860	AT1G20020	AT2G37025	AT1G62290	AT2G25625	AT5G46690	AT4G24810	AT3G29185	AT1G69935	AT4G18290	AT5G43860	AT4G36250	AT3G50940	AT1G57790	AT1G51700	AT5G53580	AT5G16810	AT4G13830	AT3G26510	AT1G74430	AT5G45930	AT3G25880	AT5G27890	AT4G18520	AT2G29940	AT5G62850	AT3G22820	AT1G65890	AT1G64970	AT1G08550	AT3G61550	AT2G25840	AT5G48790	AT1G07050	AT1G52342	AT1G24070	AT3G06980	AT2G15820	AT1G52770	AT4G23030	AT1G78995	AT1G22630	AT3G23450	AT4G10150	AT4G10910	AT5G25630	AT2G23000	AT4G39970
63	AT5G53210	AT1G20020	AT2G37025	AT1G62290	AT5G46690	AT4G24810	AT3G29185	AT4G18290	AT4G36250	AT1G57790	AT1G28230	AT5G53580	AT5G16810	AT3G26510	AT1G74430	AT5G45930	AT5G62850	AT4G32980	AT3G22820	AT1G64970	AT3G61550	AT2G25840	AT5G48790	AT2G15820	AT1G52770	AT4G23030	AT1G78995	AT4G10150	AT3G23450	AT3G50440	AT4G10910	AT5G25630	AT4G39970	AT3G45140	AT4G12980	AT2G20250	AT4G21280	AT4G02530	AT4G18970	AT5G45950	AT3G60970	AT4G26700	AT1G12330	AT1G55110	AT3G26570	AT2G33380	AT5G18570	AT1G62540	AT3G29030
64	AT1G49010	AT1G64860	AT2G37025	AT3G26290	AT3G48320	AT1G51700	AT1G28230	AT2G29940	AT3G22820	AT1G64970	AT3G61550	AT5G48790	AT1G07050	AT5G53030	AT5G25120	AT4G23030	AT5G25630	AT3G61950	AT4G02530	AT2G05620	AT3G14930	AT4G26700	AT1G17610	AT1G62540	AT3G29030	AT3G60290	AT1G52190	AT1G26210	AT1G15290	AT1G22430	AT4G39740	AT4G39210	AT1G30260	AT5G39080	AT4G01060	AT3G44450	AT4G09760	AT3G52840	AT4G38840	AT4G25050	AT1G72180	AT4G11960	AT1G25425	AT5G48620	AT1G08465	AT2G24220	AT1G07390	AT1G71720	AT5G59130
65	AT2G42200	AT1G64860	AT1G24148	AT1G20020	AT2G37900	AT2G37025	AT2G25625	AT3G26290	AT3G29185	AT5G46690	AT4G34900	AT4G18290	AT3G05600	AT4G36250	AT1G57790	AT5G43860	AT1G51700	AT1G28230	AT5G53580	AT5G26220	AT1G74430	AT4G32980	AT3G22820	AT2G25840	AT5G48790	AT5G41410	AT1G07050	AT5G53030	AT1G24070	AT4G09010	AT1G52770	AT4G23030	AT1G78995	AT1G22630	AT3G23450	AT3G50440	AT5G25630	AT2G23000	AT4G39970	AT2G26740	AT3G45140	AT3G28960	AT4G12980	AT4G21280	AT4G02530	AT5G45950	AT3G60970	AT4G26700	AT1G55110
66	AT2G40740	AT1G64860	AT1G24148	AT2G37900	AT5G61810	AT3G26290	AT3G11010	AT2G46400	AT3G48640	AT1G51700	AT3G48320	AT1G28230	AT5G26220	AT3G50270	AT1G74430	AT1G65890	AT3G22820	AT5G48790	AT5G41410	AT1G07050	AT2G29350	AT5G53030	AT5G25120	AT4G23030	AT5G47130	AT4G04490	AT4G21920	AT2G32860	AT1G10585	AT1G34570	AT1G31540	AT3G07040	AT1G33760	AT2G29110	AT1G68585	AT1G44350	AT2G33380	AT1G17610	AT2G29120	AT2G18680	AT2G36800	AT1G29600	AT4G17245	AT4G33050	AT4G39740	AT4G39210	AT3G16660	AT1G06430	AT1G24147
67	AT1G09530	AT1G64860	AT2G37025	AT3G48320	AT1G51700	AT1G28230	AT4G13830	AT5G27890	AT4G18520	AT2G29940	AT3G22820	AT1G64970	AT3G61550	AT5G48790	AT5G53030	AT5G25120	AT4G23030	AT4G02530	AT1G78070	AT4G26700	AT1G12330	AT2G33380	AT1G44350	AT5G18570	AT1G17610	AT3G29030	AT3G60290	AT1G52190	AT1G26210	AT1G15290	AT1G22430	AT1G30260	AT4G01060	AT5G39080	AT3G44450	AT3G52840	AT1G65150	AT2G35820	AT4G23890	AT1G72180	AT4G25050	AT4G11960	AT1G25425	AT5G48620	AT1G08465	AT2G24220	AT1G71720	AT5G59130	AT1G02205
68	AT4G27240	AT1G20020	AT2G37900	AT2G37025	AT2G25625	AT3G26290	AT4G24810	AT5G46690	AT3G29185	AT4G34900	AT4G18290	AT4G36250	AT5G43860	AT1G57790	AT1G28230	AT5G53580	AT5G16810	AT3G26510	AT1G74430	AT5G26220	AT5G45930	AT2G29940	AT4G18520	AT5G62850	AT4G32980	AT3G22820	AT1G65890	AT1G64970	AT3G61550	AT2G25840	AT3G06880	AT5G48790	AT5G41410	AT1G07050	AT1G24070	AT3G06980	AT2G15820	AT1G52770	AT4G23030	AT1G78995	AT4G10150	AT3G23450	AT2G35370	AT4G10910	AT5G25630	AT2G23000	AT4G39970	AT2G26740	AT3G45140
69	AT1G53160	AT1G64860	AT2G37025	AT3G26290	AT4G34900	AT1G51700	AT1G28230	AT2G29940	AT3G22820	AT1G64970	AT5G48790	AT1G07050	AT5G53030	AT5G25120	AT4G23030	AT5G25630	AT5G47130	AT4G02530	AT4G26700	AT1G44350	AT2G33380	AT5G18570	AT1G62540	AT3G29030	AT1G52190	AT1G15290	AT1G29600	AT1G22430	AT4G33050	AT4G39740	AT4G39210	AT3G16660	AT1G30260	AT5G39080	AT4G23230	AT4G09760	AT3G52840	AT1G72180	AT4G25050	AT4G11960	AT1G25425	AT1G08465	AT5G48620	AT1G03400	AT2G24220	AT1G71720	AT1G02205	AT5G02940	AT4G19520
70	AT2G35700	AT1G64860	AT1G24148	AT2G37900	AT2G37025	AT5G61810	AT3G26290	AT4G24810	AT3G11010	AT2G46400	AT3G29185	AT4G18290	AT5G46690	AT4G36250	AT3G48640	AT1G57790	AT1G28230	AT5G53580	AT1G74430	AT3G50270	AT5G26220	AT3G25880	AT4G32980	AT1G65890	AT3G22820	AT1G64970	AT3G61550	AT2G25840	AT5G48790	AT5G41410	AT2G29350	AT5G53030	AT2G15820	AT5G25120	AT1G52770	AT1G78995	AT4G10150	AT3G23450	AT4G39620	AT5G25630	AT2G23000	AT5G10250	AT3G45140	AT2G30830	AT3G61950	AT3G28960	AT4G02530	AT5G45950	AT2G32860
71	AT2G20180	AT1G64860	AT1G20020	AT2G37025	AT1G62290	AT2G25625	AT5G46690	AT4G24810	AT4G18290	AT5G43860	AT4G36250	AT3G50940	AT1G57790	AT1G51700	AT1G28230	AT5G53580	AT5G16810	AT4G13830	AT3G26510	AT5G45930	AT5G27890	AT4G18520	AT2G29940	AT1G65890	AT3G22820	AT1G64970	AT1G08550	AT3G61550	AT2G25840	AT1G15825	AT5G48790	AT1G52342	AT1G24070	AT3G06980	AT2G15820	AT1G52770	AT4G23030	AT1G78995	AT1G22630	AT4G10150	AT3G23450	AT4G10910	AT4G39970	AT2G26740	AT1G07430	AT3G50440	AT5G67030	AT4G21920	AT4G12980
72	AT1G71030	AT1G64860	AT2G37025	AT3G26290	AT3G48320	AT1G51700	AT1G28230	AT4G13830	AT2G29940	AT3G22820	AT1G64970	AT3G61550	AT5G48790	AT1G07050	AT5G53030	AT5G25120	AT4G23030	AT5G25630	AT5G47130	AT3G61950	AT4G02530	AT2G05620	AT3G07040	AT4G26700	AT1G44350	AT2G33380	AT1G17610	AT1G62540	AT3G29030	AT1G52190	AT1G26210	AT1G15290	AT1G29600	AT1G22430	AT4G33050	AT4G39740	AT4G39210	AT3G16660	AT1G30260	AT5G39080	AT2G37240	AT4G01060	AT3G44450	AT4G09760	AT3G52840	AT1G65150	AT4G23890	AT1G72180	AT4G25050
73	AT4G25490	AT1G64860	AT2G37025	AT3G26290	AT1G51700	AT1G28230	AT4G13830	AT3G22820	AT1G64970	AT3G61550	AT5G48790	AT1G07050	AT5G53030	AT5G25120	AT4G23030	AT5G47130	AT2G05620	AT1G78070	AT3G07040	AT4G26700	AT1G44350	AT2G33380	AT1G17610	AT1G62540	AT3G29030	AT1G52190	AT1G26210	AT1G15290	AT1G29600	AT4G33050	AT4G39210	AT4G39740	AT3G16660	AT1G30260	AT5G39080	AT4G01060	AT2G37240	AT4G23230	AT5G11840	AT4G09760	AT3G52840	AT4G23890	AT1G72180	AT4G25050	AT4G11960	AT1G25425	AT5G48620	AT1G08465	AT1G03400
74	AT5G39860	AT1G64860	AT2G37025	AT3G26290	AT4G34900	AT1G51700	AT1G28230	AT2G29940	AT3G22820	AT1G64970	AT3G61550	AT5G48790	AT1G07050	AT5G53030	AT5G25120	AT4G23030	AT5G25630	AT4G02530	AT2G05620	AT4G26700	AT1G12330	AT1G44350	AT2G33380	AT5G18570	AT1G62540	AT3G29030	AT3G60290	AT1G52190	AT1G26210	AT1G15290	AT1G22430	AT4G39210	AT1G30260	AT4G01060	AT5G39080	AT3G44450	AT3G52840	AT1G65150	AT2G35820	AT1G72180	AT4G25050	AT4G38840	AT4G11960	AT1G25425	AT5G48620	AT1G08465	AT2G24220	AT1G71720	AT5G59130
75	AT3G45260	AT1G64860	AT2G37025	AT3G26290	AT1G51700	AT1G28230	AT4G13830	AT3G22820	AT1G64970	AT3G61550	AT5G48790	AT1G07050	AT3G09450	AT5G53030	AT5G25120	AT4G23030	AT5G25630	AT5G47130	AT4G02530	AT2G05620	AT3G07040	AT1G44350	AT2G33380	AT1G17610	AT1G62540	AT3G29030	AT1G52190	AT1G26210	AT1G15290	AT1G29600	AT4G33050	AT4G39740	AT4G39210	AT3G16660	AT1G30260	AT5G39080	AT4G01060	AT2G37240	AT4G23230	AT3G44450	AT5G11840	AT4G09760	AT1G65150	AT1G72180	AT4G38840	AT4G25050	AT4G11960	AT1G25425	AT1G08465
76	AT4G20970	AT2G37025	AT3G26290	AT3G48320	AT1G51700	AT1G28230	AT4G13830	AT3G22820	AT1G64970	AT3G61550	AT5G48790	AT1G07050	AT3G09450	AT5G53030	AT4G23030	AT5G25630	AT5G47130	AT2G05620	AT3G07040	AT2G33380	AT1G44350	AT1G17610	AT1G62540	AT3G29030	AT1G52190	AT1G26210	AT4G33050	AT4G39210	AT4G39740	AT1G30260	AT2G37240	AT4G01060	AT5G39080	AT3G44450	AT4G09760	AT3G52840	AT1G72180	AT1G25425	AT5G48620	AT1G03400	AT2G24220	AT1G07390	AT5G59130	AT5G39030	AT1G02205	AT3G61220	AT5G02940	AT5G22520	AT5G56990
77	AT3G01140	AT1G64860	AT2G37025	AT3G26290	AT1G51700	AT1G28230	AT3G22820	AT1G64970	AT3G61550	AT5G48790	AT1G07050	AT5G53030	AT5G25120	AT4G23030	AT3G61950	AT4G02530	AT2G05620	AT4G26700	AT1G12330	AT5G18570	AT1G62540	AT3G29030	AT3G60290	AT1G52190	AT1G26210	AT1G15290	AT1G22430	AT4G39210	AT3G16660	AT5G39080	AT4G01060	AT3G44450	AT3G52840	AT1G65150	AT1G72180	AT4G38840	AT4G25050	AT1G25425	AT1G08465	AT5G48620	AT2G24220	AT1G71720	AT1G07390	AT5G59130	AT1G02205	AT5G02940	AT3G02380	AT4G19520	AT3G03820
78	AT2G02450	AT1G64860	AT2G37025	AT3G26290	AT4G34900	AT1G51700	AT1G28230	AT4G13830	AT2G29940	AT3G22820	AT1G64970	AT3G61550	AT5G48790	AT1G07050	AT3G09450	AT5G53030	AT5G25120	AT4G23030	AT5G25630	AT2G05620	AT1G78070	AT3G07040	AT4G26700	AT1G44350	AT2G33380	AT1G62540	AT1G17610	AT3G29030	AT1G52190	AT1G26210	AT1G15290	AT1G29600	AT1G22430	AT4G33050	AT4G39740	AT4G39210	AT1G30260	AT5G39080	AT2G37240	AT4G23230	AT3G44450	AT5G11840	AT4G09760	AT3G52840	AT1G65150	AT1G72180	AT4G25050	AT4G11960	AT5G48620
79	AT4G36540	AT1G64860	AT2G37025	AT3G26290	AT3G48320	AT1G51700	AT1G28230	AT3G22820	AT1G64970	AT3G61550	AT5G48790	AT1G07050	AT5G53030	AT5G25120	AT4G23030	AT5G25630	AT5G47130	AT4G02530	AT2G05620	AT3G14930	AT2G33380	AT1G17610	AT1G62540	AT3G29030	AT1G52190	AT1G26210	AT1G15290	AT1G22430	AT4G33050	AT4G39210	AT4G39740	AT3G16660	AT1G30260	AT2G37240	AT5G39080	AT4G01060	AT3G44450	AT4G09760	AT3G52840	AT1G65150	AT1G72180	AT4G25050	AT4G38840	AT4G11960	AT1G25425	AT5G48620	AT1G08465	AT2G24220	AT5G59130
80	AT5G15310	AT1G64860	AT2G37025	AT3G26290	AT1G51700	AT1G28230	AT2G29940	AT3G22820	AT1G64970	AT3G61550	AT5G48790	AT1G07050	AT5G25120	AT4G23030	AT5G25630	AT3G61950	AT4G02530	AT2G05620	AT3G14930	AT4G26700	AT1G44350	AT1G62540	AT1G17610	AT3G29030	AT3G60290	AT1G52190	AT1G26210	AT1G15290	AT1G22430	AT4G39210	AT1G30260	AT5G39080	AT4G01060	AT3G44450	AT3G52840	AT4G38840	AT4G25050	AT1G72180	AT4G11960	AT1G25425	AT5G48620	AT1G08465	AT2G24220	AT1G71720	AT1G07390	AT5G59130	AT1G02205	AT3G61220	AT5G02940
81	AT1G08810	AT1G64860	AT2G37025	AT3G26290	AT4G34900	AT1G51700	AT3G48320	AT1G28230	AT2G29940	AT3G22820	AT1G64970	AT3G61550	AT5G48790	AT1G07050	AT5G53030	AT5G25120	AT4G23030	AT5G25630	AT5G47130	AT3G61950	AT4G02530	AT3G07040	AT3G14930	AT1G44350	AT2G33380	AT1G17610	AT1G62540	AT3G29030	AT1G52190	AT1G26210	AT1G15290	AT1G29600	AT1G22430	AT4G33050	AT4G39210	AT1G30260	AT5G39080	AT4G01060	AT2G37240	AT3G44450	AT4G09760	AT3G52840	AT1G65150	AT4G23890	AT1G72180	AT4G25050	AT4G38840	AT4G11960	AT1G25425
82	AT4G00870	AT1G64860	AT2G37025	AT3G26290	AT4G34900	AT1G51700	AT3G48320	AT1G28230	AT4G13830	AT2G29940	AT3G22820	AT1G64970	AT3G61550	AT5G48790	AT1G07050	AT3G09450	AT5G53030	AT5G25120	AT4G23030	AT5G25630	AT5G47130	AT4G02530	AT2G05620	AT4G26700	AT1G12330	AT2G33380	AT1G44350	AT5G18570	AT1G62540	AT3G29030	AT3G60290	AT1G52190	AT1G26210	AT1G15290	AT1G22430	AT4G39740	AT4G39210	AT1G30260	AT2G37240	AT4G01060	AT5G39080	AT3G44450	AT4G09760	AT3G52840	AT1G65150	AT2G35820	AT4G23890	AT1G72180	AT4G25050
83	AT2G46810	AT1G64860	AT2G37025	AT3G26290	AT1G51700	AT1G28230	AT2G29940	AT3G22820	AT1G64970	AT3G61550	AT5G48790	AT1G07050	AT5G53030	AT5G25120	AT4G23030	AT5G25630	AT4G02530	AT2G05620	AT4G26700	AT1G12330	AT1G44350	AT5G18570	AT1G62540	AT3G29030	AT3G60290	AT1G52190	AT1G26210	AT1G15290	AT1G22430	AT4G39210	AT5G39080	AT4G01060	AT3G44450	AT3G52840	AT2G35820	AT1G72180	AT4G25050	AT4G38840	AT4G11960	AT1G25425	AT5G48620	AT1G08465	AT2G24220	AT1G71720	AT5G59130	AT1G02205	AT5G02940	AT3G02380	AT3G03820
84	AT2G30424	AT1G64860	AT2G37025	AT3G26290	AT4G34900	AT3G48320	AT1G51700	AT1G28230	AT4G13830	AT2G29940	AT3G22820	AT1G64970	AT3G61550	AT5G48790	AT1G07050	AT5G53030	AT5G25120	AT4G23030	AT5G25630	AT5G47130	AT3G61950	AT4G02530	AT3G07040	AT4G26700	AT2G33380	AT5G18570	AT1G17610	AT1G62540	AT3G29030	AT1G52190	AT1G26210	AT1G15290	AT1G22430	AT4G33050	AT4G39210	AT4G39740	AT3G16660	AT1G30260	AT5G39080	AT4G01060	AT2G37240	AT3G44450	AT4G09760	AT3G52840	AT1G65150	AT4G23890	AT1G72180	AT4G25050	AT4G38840
85	AT3G15030	AT1G64860	AT2G37025	AT3G26290	AT1G51700	AT1G28230	AT2G29940	AT4G18520	AT3G22820	AT1G64970	AT3G61550	AT5G48790	AT1G07050	AT5G25120	AT4G23030	AT5G25630	AT3G61950	AT4G02530	AT4G26700	AT1G12330	AT1G44350	AT2G33380	AT5G18570	AT1G62540	AT3G29030	AT3G60290	AT1G52190	AT1G26210	AT1G15290	AT1G22430	AT4G39210	AT3G16660	AT1G30260	AT4G01060	AT5G39080	AT3G44450	AT3G52840	AT1G72180	AT4G25050	AT4G38840	AT4G11960	AT1G25425	AT1G08465	AT2G24220	AT1G07390	AT1G71720	AT5G59130	AT1G02205	AT5G02940
86	AT1G51700	AT1G20020	AT2G37900	AT2G37025	AT2G25625	AT3G26290	AT3G11010	AT5G46690	AT2G46400	AT4G18290	AT4G36250	AT1G28230	AT5G53580	AT4G13830	AT5G26220	AT1G74430	AT1G64970	AT3G61550	AT5G48790	AT5G41410	AT1G07050	AT5G53030	AT1G52342	AT1G24070	AT2G15820	AT1G52770	AT4G23030	AT1G78995	AT3G50440	AT3G23450	AT5G67030	AT5G25630	AT4G39970	AT2G26740	AT3G45140	AT4G04490	AT4G21920	AT4G12980	AT4G21280	AT4G02530	AT5G45950	AT2G32860	AT2G05620	AT1G10585	AT1G31540	AT3G07040	AT1G78070	AT1G55110	AT3G26570
87	AT5G46690	AT1G64860	AT2G37025	AT3G26290	AT1G51700	AT1G28230	AT2G29940	AT3G22820	AT1G64970	AT3G61550	AT1G07050	AT5G53030	AT4G23030	AT5G25630	AT4G02530	AT2G05620	AT4G26700	AT1G12330	AT2G33380	AT5G18570	AT1G62540	AT3G29030	AT3G60290	AT1G52190	AT1G26210	AT1G15290	AT1G22430	AT4G01060	AT5G39080	AT3G44450	AT3G52840	AT1G65150	AT2G35820	AT4G38840	AT4G25050	AT4G11960	AT1G25425	AT5G48620	AT1G08465	AT2G24220	AT1G71720	AT5G59130	AT1G02205	AT5G64840	AT5G02940	AT3G02380	AT5G56990	AT3G03820	AT3G20820
88	AT3G50890	AT1G64860	AT2G37025	AT3G26290	AT3G29185	AT4G18290	AT4G36250	AT1G57790	AT1G28230	AT5G53580	AT3G26510	AT5G26220	AT1G74430	AT5G45930	AT3G22820	AT1G64970	AT3G61550	AT5G48790	AT1G07050	AT2G15820	AT3G50440	AT4G10150	AT5G67030	AT3G23450	AT4G02530	AT5G45950	AT1G55110	AT2G33380	AT5G18570	AT1G62540	AT3G29030	AT2G26580	AT3G60290	AT1G52190	AT5G17230	AT2G19400	AT1G15290	AT2G46250	AT1G67740	AT1G22430	AT3G58160	AT1G73110	AT2G46640	AT2G03980	AT1G16960	AT1G79770	AT1G64355	AT1G73700	AT1G74290
89	AT1G52890	AT1G24148	AT2G37025	AT1G62290	AT2G25625	AT3G26290	AT4G24810	AT3G11010	AT2G46400	AT5G46690	AT4G18290	AT4G36250	AT5G43860	AT3G50940	AT1G51700	AT1G28230	AT5G16810	AT4G13830	AT3G26510	AT1G74430	AT5G26220	AT2G29940	AT4G18520	AT5G62850	AT3G22820	AT1G64970	AT3G61550	AT5G48790	AT5G41410	AT2G29350	AT5G53030	AT1G52342	AT1G24070	AT3G06980	AT2G15820	AT1G52770	AT4G23030	AT1G78995	AT3G50440	AT3G23450	AT5G67030	AT5G25630	AT2G26740	AT3G45140	AT5G47130	AT4G04490	AT4G21920	AT1G16730	AT5G45950
90	AT2G30420	AT1G64860	AT2G37025	AT3G26290	AT4G34900	AT3G48320	AT1G51700	AT1G28230	AT4G13830	AT3G22820	AT1G64970	AT5G48790	AT1G07050	AT5G53030	AT5G25120	AT5G25630	AT5G47130	AT3G61950	AT4G02530	AT3G07040	AT4G26700	AT1G12330	AT3G14930	AT2G33380	AT5G18570	AT1G17610	AT1G62540	AT3G29030	AT3G60290	AT1G52190	AT1G15290	AT1G22430	AT4G39740	AT4G39210	AT1G30260	AT5G39080	AT4G01060	AT2G37240	AT3G44450	AT4G09760	AT3G52840	AT2G35820	AT1G72180	AT4G25050	AT4G38840	AT1G25425	AT5G48620	AT1G08465	AT1G03400
91	AT5G49330	AT1G64860	AT1G20020	AT2G37900	AT1G62290	AT2G25625	AT5G46690	AT4G24810	AT3G29185	AT4G18290	AT3G05600	AT5G43860	AT4G36250	AT1G57790	AT1G28230	AT5G53580	AT5G16810	AT1G74430	AT5G26220	AT5G45930	AT2G29940	AT4G18520	AT5G62850	AT4G32980	AT3G22820	AT1G65890	AT1G64970	AT3G61550	AT2G25840	AT5G48790	AT5G41410	AT1G07050	AT1G24070	AT2G15820	AT1G52770	AT3G50440	AT4G10150	AT1G22630	AT1G78995	AT3G23450	AT5G67030	AT5G25630	AT2G23000	AT4G39970	AT2G26740	AT3G45140	AT3G61950	AT4G12980	AT2G20250
92	AT5G05090	AT1G64860	AT1G24148	AT1G20020	AT2G37900	AT2G25625	AT3G26290	AT4G24810	AT2G46400	AT3G48640	AT4G18290	AT5G43860	AT4G36250	AT1G51700	AT1G28230	AT5G53580	AT4G13830	AT5G26220	AT3G50270	AT5G45930	AT2G29940	AT3G22820	AT5G48790	AT5G41410	AT1G07050	AT1G52342	AT1G24070	AT2G15820	AT5G25120	AT1G52770	AT4G23030	AT4G10150	AT1G78995	AT3G23450	AT3G50440	AT5G67030	AT5G25630	AT3G45140	AT5G47130	AT2G30830	AT4G21920	AT4G12980	AT2G20250	AT5G45950	AT2G32860	AT1G10585	AT1G31540	AT1G78070	AT1G33760
93	AT1G55110	AT1G20020	AT2G25625	AT1G62290	AT2G37025	AT4G18290	AT4G36250	AT1G57790	AT1G28230	AT5G62850	AT2G29940	AT4G18520	AT1G15825	AT5G48790	AT1G07050	AT2G29350	AT1G52770	AT3G50440	AT4G10150	AT3G45140	AT2G20250	AT1G16730	AT4G18970	AT3G60970	AT4G26700	AT2G26580	AT2G19400	AT1G15290	AT2G46250	AT1G67740	AT4G17245	AT1G33600	AT1G15960	AT2G41210	AT1G64355	AT1G73700	AT2G43010	AT1G77210	AT3G14450	AT4G02420	AT4G23230	AT2G40880	AT2G40520	AT1G68600	AT1G26770	AT1G25440	AT3G17700	AT2G37770	AT2G24220
94	AT1G74930	AT1G64860	AT1G24148	AT2G37900	AT2G25625	AT5G61810	AT3G26290	AT3G11010	AT2G46400	AT3G48640	AT4G18290	AT1G57790	AT1G51700	AT3G48320	AT1G28230	AT5G53580	AT4G13830	AT3G26510	AT1G74430	AT3G50270	AT5G26220	AT1G65890	AT3G22820	AT1G64970	AT5G48790	AT5G41410	AT1G07050	AT2G29350	AT3G09450	AT5G53030	AT1G24070	AT5G25120	AT4G23030	AT3G23450	AT4G39970	AT3G45140	AT4G04490	AT4G21920	AT2G30830	AT4G12980	AT2G32860	AT1G10585	AT1G34570	AT1G31540	AT1G78070	AT3G07040	AT1G33760	AT2G29110	AT1G55110
95	AT1G01030	AT1G64860	AT2G37025	AT2G25625	AT5G46690	AT4G24810	AT4G18290	AT3G05600	AT5G43860	AT3G50940	AT5G53580	AT3G26510	AT5G26220	AT1G74430	AT2G29940	AT5G62850	AT4G32980	AT1G65890	AT2G25840	AT5G48790	AT5G41410	AT2G15820	AT1G52770	AT4G23030	AT4G10150	AT1G22630	AT3G23450	AT5G67030	AT5G25630	AT2G26740	AT3G45140	AT3G61950	AT4G12980	AT4G21280	AT4G02530	AT4G18970	AT2G05620	AT3G60970	AT4G26700	AT1G12330	AT1G55110	AT1G44350	AT2G33380	AT1G62540	AT3G29030	AT2G26250	AT2G26580	AT2G36800	AT3G60290
96	AT5G46880	AT1G64860	AT1G20020	AT1G62290	AT2G25625	AT5G46690	AT4G18290	AT4G36250	AT1G57790	AT1G28230	AT5G53580	AT1G74430	AT5G45930	AT2G29940	AT4G32980	AT3G22820	AT3G61550	AT1G24070	AT2G15820	AT1G52770	AT4G23030	AT4G10150	AT4G10910	AT5G25630	AT4G39970	AT2G26740	AT3G45140	AT3G61950	AT4G02530	AT4G18970	AT5G45950	AT3G60970	AT1G55110	AT1G12330	AT3G26570	AT5G18570	AT3G29030	AT2G26250	AT2G26580	AT3G60290	AT1G52190	AT2G32100	AT3G59940	AT1G67740	AT1G22430	AT3G58160	AT1G06430	AT1G15960	AT2G46810
97	AT3G57800	AT1G64860	AT2G37025	AT4G34900	AT1G51700	AT1G28230	AT4G13830	AT2G29940	AT4G18520	AT3G22820	AT1G64970	AT3G61550	AT5G48790	AT1G07050	AT5G53030	AT5G25120	AT4G23030	AT5G25630	AT4G02530	AT2G05620	AT4G26700	AT1G12330	AT2G33380	AT1G44350	AT5G18570	AT1G17610	AT1G62540	AT3G29030	AT3G60290	AT1G52190	AT1G26210	AT1G15290	AT1G22430	AT1G30260	AT2G37240	AT4G01060	AT5G39080	AT3G44450	AT3G52840	AT1G65150	AT2G35820	AT1G72180	AT4G25050	AT4G38840	AT4G11960	AT1G25425	AT5G48620	AT1G08465	AT2G24220
98	AT2G46530	AT2G37900	AT2G25625	AT2G37025	AT5G46690	AT4G24810	AT4G18290	AT3G50940	AT5G53580	AT1G65890	AT1G24070	AT5G67030	AT3G23450	AT5G25630	AT5G47130	AT4G21920	AT3G61950	AT1G16730	AT5G45950	AT3G60970	AT1G52190	AT1G15290	AT2G46250	AT1G67740	AT5G06980	AT4G39740	AT4G39210	AT2G46810	AT2G03980	AT1G79770	AT2G43010	AT5G39080	AT2G40520	AT3G44450	AT1G26770	AT4G09760	AT3G52840	AT4G23600	AT3G10010	AT1G14700	AT3G26070	AT5G48620	AT1G02450	AT1G34580	AT1G52290	AT5G19220	AT4G11521	AT1G70760	AT2G03710
99	AT4G38000	AT1G64860	AT1G20020	AT5G53580	AT3G26510	AT3G22820	AT1G64970	AT5G41410	AT1G07050	AT2G29350	AT5G53030	AT3G50440	AT2G35370	AT4G10150	AT3G45140	AT5G47130	AT2G30830	AT3G28960	AT5G45950	AT2G32860	AT1G10585	AT3G60970	AT1G55110	AT3G14930	AT1G44350	AT1G62540	AT2G26580	AT5G17230	AT3G59940	AT2G46250	AT4G18830	AT1G67740	AT3G58160	AT4G17245	AT1G15960	AT2G46640	AT1G16960	AT4G13260	AT1G30260	AT5G39080	AT2G40520	AT4G37770	AT1G03130	AT4G36950	AT1G26770	AT1G30210	AT4G09760	AT1G32080	AT3G10010
100	AT2G33810	AT1G64860	AT3G26290	AT4G34900	AT1G51700	AT1G28230	AT2G29940	AT3G22820	AT1G64970	AT5G48790	AT1G07050	AT5G53030	AT5G25120	AT4G23030	AT5G25630	AT4G02530	AT1G44350	AT2G33380	AT1G62540	AT3G29030	AT1G52190	AT1G15290	AT1G29600	AT1G22430	AT4G39210	AT3G16660	AT1G30260	AT5G39080	AT4G09760	AT3G52840	AT1G72180	AT4G25050	AT4G11960	AT1G25425	AT1G08465	AT5G48620	AT1G03400	AT2G24220	AT1G07390	AT1G02205	AT5G02940	AT4G19520	AT5G56990	AT1G71050	AT3G20820	AT3G03820	AT3G56710	AT4G13345	AT3G14210
[truncated: 1,593 more columns]

## Sheet: seedling
Borda Rank	Transcription Factor	Target Genes
1	AT2G38090	AT2G25810	AT3G56620	AT5G04390	AT5G52882	AT3G61610	AT1G13670	AT3G18900	AT4G27435	AT3G27400	AT5G39320	AT2G37950	AT1G70690	AT3G15800	AT1G32450	AT5G43170	AT3G17350	AT5G67550	AT5G67390	AT5G65420	AT1G26960	AT3G18715	AT5G11930	AT3G62050	AT1G78060	AT1G02900	AT2G28670	AT1G14890	AT1G05320	AT4G21820	AT4G27590	AT5G27000	AT4G14940	AT5G19260	AT4G08160	AT4G23496	AT3G51030	AT2G19090	AT5G04770	AT5G01190	AT3G44550	AT4G36240	AT1G23530	AT2G28760	AT3G57060	AT1G50110	AT2G39700	AT3G44220	AT3G62060
2	AT5G60200	AT2G25810	AT5G04390	AT5G52882	AT3G61610	AT1G13670	AT2G40113	AT3G18900	AT4G27435	AT4G24180	AT3G27400	AT5G39320	AT2G37950	AT1G70690	AT3G15800	AT1G32450	AT3G04620	AT3G16800	AT5G43170	AT5G67550	AT5G67390	AT5G65420	AT1G26960	AT3G18715	AT1G78060	AT5G14150	AT1G02900	AT3G56170	AT2G28670	AT1G14890	AT1G05320	AT4G21820	AT4G22960	AT1G11080	AT4G27590	AT5G27000	AT4G14940	AT5G19260	AT4G08160	AT4G23496	AT3G51030	AT2G19090	AT5G04770	AT5G01190	AT3G44550	AT1G23530	AT2G28760	AT3G57060	AT1G50110
3	AT1G75390	AT2G25810	AT5G04390	AT3G61610	AT1G13670	AT3G18900	AT4G27435	AT5G39320	AT3G15800	AT1G32450	AT3G04620	AT5G65420	AT1G26960	AT3G18715	AT3G62050	AT1G78060	AT1G02900	AT2G28670	AT1G14890	AT1G05320	AT4G21820	AT4G22960	AT1G11080	AT4G27590	AT5G27000	AT4G14940	AT4G08160	AT4G23496	AT3G51030	AT2G19090	AT5G04770	AT5G01190	AT3G44550	AT2G28760	AT3G57060	AT2G39700	AT1G50110	AT3G44220	AT3G62060	AT1G49430	AT3G22415	AT1G22990	AT4G26830	AT4G28530	AT2G34150	AT1G70470	AT1G78440	AT1G48740	AT2G01660
4	AT5G17800	AT2G25810	AT5G04390	AT5G52882	AT3G61610	AT1G13670	AT3G18900	AT4G27435	AT4G24180	AT5G39320	AT2G37950	AT1G76740	AT3G15800	AT3G04620	AT5G43170	AT5G67550	AT5G65420	AT1G26960	AT3G18715	AT3G62050	AT1G78060	AT5G14150	AT1G02900	AT2G28670	AT1G14890	AT1G05320	AT4G21820	AT4G22960	AT1G11080	AT4G27590	AT5G27000	AT4G14940	AT4G08160	AT4G23496	AT3G51030	AT2G19090	AT5G04770	AT5G01190	AT3G44550	AT1G23530	AT2G28760	AT3G57060	AT1G50110	AT2G39700	AT3G44220	AT3G62060	AT3G22415	AT5G08350	AT1G22990
5	AT5G28650	AT2G25810	AT5G04390	AT5G52882	AT3G61610	AT1G13670	AT3G18900	AT4G27435	AT4G24180	AT2G37950	AT1G70690	AT1G76740	AT3G15800	AT1G32450	AT3G16800	AT5G43170	AT5G67390	AT5G65420	AT3G18715	AT3G10680	AT1G78060	AT1G65690	AT5G14150	AT1G02900	AT3G56170	AT2G28670	AT3G58810	AT1G14890	AT4G21820	AT4G22960	AT1G11080	AT4G27590	AT4G14940	AT3G45710	AT5G19260	AT4G08160	AT4G23496	AT2G19090	AT5G04770	AT3G44550	AT4G20460	AT1G15385	AT2G28760	AT2G27035	AT3G57060	AT2G39700	AT1G50110	AT3G44220	AT3G62060
6	AT1G13600	AT2G25810	AT3G56620	AT5G04390	AT5G52882	AT3G61610	AT1G13670	AT2G40113	AT3G18900	AT4G24180	AT2G18560	AT3G27400	AT5G39320	AT2G37950	AT3G15800	AT1G32450	AT3G16800	AT5G43170	AT5G67390	AT5G65420	AT1G26960	AT3G18715	AT3G10680	AT1G78060	AT1G62200	AT1G65690	AT5G14150	AT1G02900	AT3G56170	AT2G28670	AT3G58810	AT1G14890	AT1G05320	AT4G22960	AT1G11080	AT4G27590	AT5G27000	AT4G14940	AT3G45710	AT5G19260	AT4G08160	AT4G23496	AT3G51030	AT5G04770	AT5G01190	AT3G44550	AT5G53820	AT1G23530	AT3G57060
7	AT5G65790	AT2G25810	AT3G56620	AT5G04390	AT5G52882	AT3G61610	AT1G13670	AT2G40113	AT3G18900	AT4G27435	AT4G24180	AT5G39610	AT5G39320	AT2G37950	AT1G70690	AT3G15800	AT1G32450	AT3G16800	AT5G43170	AT5G67390	AT5G65420	AT1G26960	AT3G18715	AT3G10680	AT5G14150	AT1G65690	AT1G02900	AT4G11543	AT3G56170	AT2G28670	AT3G58810	AT1G14890	AT1G05320	AT4G22960	AT1G11080	AT4G27590	AT5G27000	AT4G14940	AT3G45710	AT5G19260	AT4G08160	AT4G23496	AT3G51030	AT2G19090	AT5G04770	AT5G01190	AT3G44550	AT4G20460	AT5G53820
8	AT5G15150	AT2G25810	AT5G04390	AT5G52882	AT3G61610	AT1G13670	AT2G40113	AT3G18900	AT4G27435	AT4G24180	AT5G39320	AT2G37950	AT1G70690	AT1G76740	AT3G15800	AT1G32450	AT3G04620	AT5G43170	AT5G67550	AT5G67390	AT5G65420	AT1G26960	AT1G78060	AT5G14150	AT1G02900	AT2G28670	AT1G14890	AT1G05320	AT4G21820	AT4G22960	AT1G11080	AT4G27590	AT5G27000	AT4G14940	AT4G08160	AT4G23496	AT3G51030	AT2G19090	AT5G04770	AT5G01190	AT3G44550	AT1G23530	AT2G28760	AT3G57060	AT2G39700	AT1G50110	AT3G44220	AT3G62060	AT1G49430
9	AT1G71930	AT1G55330	AT2G25810	AT3G56620	AT5G04390	AT4G00700	AT5G52882	AT1G13670	AT2G40113	AT3G18900	AT4G27435	AT4G24180	AT5G39610	AT2G18560	AT3G27400	AT5G39320	AT2G37950	AT1G70690	AT3G15800	AT1G32450	AT3G16800	AT5G43170	AT5G67550	AT5G67390	AT5G65420	AT1G26960	AT3G18715	AT3G10680	AT1G78060	AT1G62200	AT1G65690	AT1G02900	AT3G56170	AT2G28670	AT3G58810	AT1G14890	AT1G05320	AT1G33475	AT4G22960	AT1G11080	AT4G27590	AT5G27000	AT4G14940	AT3G45710	AT5G19260	AT4G08160	AT4G23496	AT3G51030	AT5G04770
10	AT3G25710	AT3G56620	AT5G04390	AT5G52882	AT3G61610	AT1G13670	AT4G27435	AT4G24180	AT5G39610	AT3G27400	AT5G39320	AT2G37950	AT1G70690	AT3G15800	AT1G32450	AT3G16800	AT5G43170	AT5G67550	AT5G67390	AT5G65420	AT1G26960	AT3G18715	AT1G78060	AT5G14150	AT1G65690	AT1G02900	AT3G56170	AT2G28670	AT1G14890	AT1G05320	AT4G21820	AT4G22960	AT1G11080	AT4G27590	AT5G27000	AT4G14940	AT5G19260	AT4G08160	AT4G23496	AT3G51030	AT2G19090	AT5G04770	AT5G01190	AT3G44550	AT5G53820	AT1G15385	AT1G23530	AT2G28760	AT2G39700
11	AT1G28470	AT3G56620	AT5G04390	AT4G00700	AT5G52882	AT3G61610	AT1G13670	AT3G18900	AT4G27435	AT4G24180	AT5G39610	AT5G39320	AT2G37950	AT1G70690	AT3G15800	AT1G32450	AT3G16800	AT5G43170	AT5G67550	AT5G67390	AT5G65420	AT1G26960	AT3G18715	AT3G10680	AT1G78060	AT5G14150	AT1G65690	AT1G02900	AT3G56170	AT2G28670	AT3G58810	AT1G14890	AT1G05320	AT4G22960	AT1G11080	AT4G27590	AT5G27000	AT4G14940	AT3G45710	AT5G19260	AT4G08160	AT4G23496	AT3G51030	AT2G19090	AT5G04770	AT5G01190	AT3G44550	AT5G53820	AT4G20460
12	AT4G01680	AT1G55330	AT2G25810	AT3G56620	AT5G04390	AT5G52882	AT3G61610	AT1G13670	AT2G40113	AT3G18900	AT4G27435	AT4G24180	AT5G39610	AT2G18560	AT3G27400	AT5G39320	AT2G37950	AT1G70690	AT3G15800	AT1G32450	AT3G16800	AT5G43170	AT3G17350	AT5G67550	AT5G67390	AT5G65420	AT1G26960	AT3G18715	AT5G11930	AT1G62540	AT1G78060	AT1G02900	AT3G56170	AT2G28670	AT1G14890	AT1G05320	AT4G21820	AT4G22960	AT1G11080	AT4G27590	AT5G27000	AT4G14940	AT5G19260	AT4G08160	AT4G23496	AT2G19090	AT5G04770	AT5G01190	AT3G44550
13	AT5G26660	AT2G25810	AT3G56620	AT5G04390	AT4G00700	AT5G52882	AT3G61610	AT1G13670	AT2G40113	AT3G18900	AT4G27435	AT4G24180	AT5G39610	AT2G18560	AT3G27400	AT5G39320	AT2G37950	AT1G70690	AT3G15800	AT1G32450	AT3G16800	AT5G43170	AT5G67550	AT5G67390	AT1G26960	AT3G18715	AT3G10680	AT1G78060	AT1G62200	AT5G14150	AT1G65690	AT1G02900	AT3G56170	AT2G28670	AT3G58810	AT1G14890	AT1G05320	AT4G22960	AT1G11080	AT4G27590	AT5G27000	AT4G14940	AT3G45710	AT5G19260	AT4G08160	AT4G23496	AT3G51030	AT2G19090	AT5G01190
14	AT5G01200	AT2G18230	AT1G55330	AT1G77390	AT4G31820	AT3G26290	AT3G56620	AT5G04390	AT5G52882	AT3G61610	AT1G13670	AT2G40113	AT3G18900	AT3G22820	AT4G27435	AT5G39610	AT2G18560	AT2G37950	AT1G70690	AT3G15800	AT1G32450	AT3G16800	AT5G43170	AT4G33040	AT3G17350	AT5G67550	AT4G39480	AT5G67390	AT1G62540	AT1G78060	AT1G62200	AT1G52190	AT3G56170	AT1G14890	AT1G05320	AT1G33475	AT4G22960	AT1G11080	AT4G27590	AT5G27000	AT4G14940	AT4G01060	AT5G61200	AT5G19260	AT4G23496	AT1G65150	AT5G46510	AT5G04770	AT5G01190
15	AT2G38300	AT4G31820	AT3G26290	AT2G25810	AT3G56620	AT5G04390	AT4G00700	AT5G52882	AT1G13670	AT2G40113	AT3G18900	AT4G27435	AT5G39610	AT2G18560	AT3G27400	AT5G39320	AT5G25120	AT2G37950	AT1G70690	AT1G64400	AT3G15800	AT1G32450	AT3G16800	AT5G43170	AT5G67550	AT5G67390	AT1G26960	AT5G11930	AT3G18715	AT3G10680	AT1G62540	AT1G78060	AT1G62200	AT1G65690	AT1G02900	AT3G56170	AT2G28670	AT3G58810	AT1G14890	AT4G33050	AT1G05320	AT1G33475	AT1G11080	AT4G27590	AT5G27000	AT4G14940	AT3G45710	AT5G19260	AT4G08160
16	AT1G69310	AT2G25810	AT3G56620	AT5G04390	AT4G00700	AT5G52882	AT1G13670	AT2G40113	AT4G27435	AT4G24180	AT5G39610	AT2G18560	AT3G27400	AT5G39320	AT2G37950	AT1G64400	AT1G70690	AT3G15800	AT1G32450	AT3G16800	AT5G43170	AT4G33040	AT5G67550	AT5G67390	AT1G26960	AT3G18715	AT5G11930	AT3G10680	AT1G62540	AT1G78060	AT1G62200	AT1G65690	AT1G50750	AT1G02900	AT3G56170	AT2G28670	AT3G58810	AT1G14890	AT1G05320	AT4G33050	AT1G33475	AT4G22960	AT1G11080	AT5G27000	AT4G14940	AT3G45710	AT5G19260	AT4G08160	AT4G23496
17	AT3G07340	AT1G55330	AT2G25810	AT3G56620	AT5G04390	AT4G00700	AT5G52882	AT1G13670	AT2G40113	AT4G27435	AT4G24180	AT5G39610	AT2G18560	AT3G27400	AT5G39320	AT2G37950	AT1G64400	AT1G70690	AT3G15800	AT1G32450	AT3G16800	AT5G43170	AT5G67550	AT5G67390	AT1G26960	AT3G18715	AT5G11930	AT1G78060	AT5G14150	AT1G65690	AT1G02900	AT3G56170	AT2G28670	AT1G14890	AT1G05320	AT4G22960	AT1G11080	AT4G27590	AT5G27000	AT4G14940	AT5G19260	AT4G08160	AT4G23496	AT3G51030	AT5G04770	AT5G01190	AT2G20960	AT5G53820	AT4G36240
18	AT2G02820	AT2G25810	AT3G56620	AT5G04390	AT4G00700	AT5G52882	AT1G13670	AT2G40113	AT3G18900	AT4G27435	AT4G24180	AT5G39610	AT2G18560	AT3G27400	AT5G39320	AT2G37950	AT1G70690	AT3G15800	AT1G32450	AT3G16800	AT5G43170	AT5G67550	AT5G67390	AT3G18715	AT5G11930	AT3G10680	AT1G78060	AT1G62200	AT5G14150	AT1G65690	AT1G02900	AT3G56170	AT2G28670	AT3G58810	AT1G14890	AT1G05320	AT1G11080	AT5G27000	AT4G14940	AT3G45710	AT5G19260	AT4G08160	AT4G23496	AT3G51030	AT5G01190	AT5G04770	AT4G20460	AT1G15385	AT1G23530
19	AT2G44940	AT2G18230	AT1G55330	AT4G31820	AT2G25810	AT3G56620	AT5G04390	AT4G00700	AT5G52882	AT1G13670	AT2G40113	AT3G18900	AT4G27435	AT4G24180	AT2G18560	AT3G27400	AT5G39320	AT2G37950	AT1G70690	AT1G64400	AT1G32450	AT3G16800	AT5G43170	AT4G33040	AT5G67550	AT5G67390	AT1G26960	AT5G11930	AT3G18715	AT3G10680	AT1G62540	AT1G78060	AT1G62200	AT1G50750	AT1G65690	AT1G02900	AT3G56170	AT2G28670	AT3G58810	AT1G14890	AT1G05320	AT4G22960	AT4G27590	AT1G11080	AT5G27000	AT4G14940	AT5G19260	AT4G08160	AT3G52840
20	AT2G22800	AT2G18230	AT2G25810	AT3G56620	AT5G04390	AT4G00700	AT5G52882	AT2G40113	AT3G18900	AT4G27435	AT4G24180	AT5G39610	AT2G18560	AT5G39320	AT2G37950	AT1G70690	AT1G64400	AT3G15800	AT1G32450	AT3G16800	AT5G43170	AT4G33040	AT5G67550	AT1G26960	AT5G11930	AT3G18715	AT3G10680	AT1G62540	AT1G78060	AT1G62200	AT1G65690	AT1G02900	AT3G56170	AT2G28670	AT3G58810	AT1G14890	AT1G05320	AT1G33475	AT4G22960	AT1G11080	AT4G27590	AT5G27000	AT4G14940	AT5G19260	AT4G08160	AT4G23496	AT5G46510	AT5G04770	AT2G20960
21	AT5G50820	AT2G25810	AT3G56620	AT5G04390	AT5G52882	AT3G61610	AT1G13670	AT2G40113	AT3G18900	AT4G27435	AT4G24180	AT2G18560	AT3G27400	AT5G39320	AT2G37950	AT1G70690	AT3G15800	AT1G32450	AT3G16800	AT5G43170	AT5G67550	AT5G67390	AT5G65420	AT1G26960	AT3G18715	AT3G10680	AT1G78060	AT1G62200	AT1G65690	AT5G14150	AT3G56170	AT2G28670	AT3G58810	AT1G14890	AT1G05320	AT4G21820	AT4G22960	AT4G27590	AT1G11080	AT5G27000	AT4G14940	AT3G45710	AT5G19260	AT4G08160	AT4G23496	AT3G51030	AT2G19090	AT5G04770	AT5G01190
22	AT3G20640	AT1G55330	AT3G56620	AT5G04390	AT4G00700	AT5G52882	AT1G13670	AT2G40113	AT4G27435	AT4G24180	AT2G18560	AT3G27400	AT5G39320	AT2G37950	AT1G70690	AT3G15800	AT1G32450	AT3G16800	AT5G43170	AT5G67550	AT5G67390	AT1G26960	AT3G18715	AT5G11930	AT1G62540	AT1G78060	AT5G14150	AT1G65690	AT3G56170	AT2G28670	AT1G14890	AT1G05320	AT4G22960	AT1G11080	AT4G27590	AT5G27000	AT4G14940	AT5G19260	AT4G08160	AT4G23496	AT3G51030	AT5G04770	AT5G01190	AT3G44550	AT5G53820	AT4G36240	AT1G15385	AT1G23530	AT2G28760
23	AT2G03500	AT2G18230	AT3G56620	AT5G04390	AT5G52882	AT1G13670	AT2G40113	AT3G18900	AT4G27435	AT4G24180	AT5G39610	AT2G18560	AT3G27400	AT5G39320	AT2G37950	AT1G70690	AT1G64400	AT3G15800	AT1G32450	AT3G16800	AT5G43170	AT4G33040	AT5G67550	AT5G67390	AT1G26960	AT5G11930	AT3G18715	AT3G10680	AT1G62540	AT1G78060	AT1G62200	AT1G65690	AT1G71040	AT3G56170	AT2G28670	AT3G58810	AT1G14890	AT4G33050	AT1G05320	AT1G33475	AT4G22960	AT1G11080	AT4G27590	AT5G27000	AT4G14940	AT3G45710	AT5G19260	AT4G08160	AT4G23496
24	AT2G28200	AT2G25810	AT3G56620	AT5G04390	AT5G52882	AT3G61610	AT1G13670	AT2G40113	AT3G18900	AT4G24180	AT5G39610	AT2G18560	AT3G27400	AT5G39320	AT2G37950	AT1G70690	AT3G15800	AT1G32450	AT3G16800	AT5G43170	AT5G67550	AT5G67390	AT5G65420	AT1G26960	AT5G11930	AT3G18715	AT3G10680	AT1G78060	AT1G65690	AT1G02900	AT3G56170	AT2G28670	AT1G14890	AT1G05320	AT1G11080	AT4G27590	AT5G27000	AT4G14940	AT5G19260	AT4G23496	AT2G19090	AT5G04770	AT5G01190	AT3G44550	AT1G23530	AT2G28760	AT3G57060	AT2G39700	AT3G44220
25	AT1G47655	AT2G18230	AT2G25810	AT3G56620	AT5G04390	AT5G52882	AT3G61610	AT1G13670	AT3G18900	AT4G27435	AT4G24180	AT5G39610	AT2G18560	AT3G27400	AT2G37950	AT1G70690	AT3G15800	AT1G32450	AT3G16800	AT5G43170	AT3G17350	AT5G67550	AT5G67390	AT5G65420	AT1G26960	AT3G18715	AT3G10680	AT1G62540	AT1G78060	AT1G62200	AT1G65690	AT3G56170	AT1G14890	AT1G05320	AT1G33475	AT4G22960	AT1G11080	AT4G27590	AT5G27000	AT4G14940	AT4G01060	AT5G61200	AT5G19260	AT4G08160	AT4G23496	AT5G46510	AT2G19090	AT5G04770	AT5G01190
26	AT4G34590	AT1G55330	AT1G77390	AT3G56620	AT5G04390	AT5G52882	AT3G61610	AT1G13670	AT3G18900	AT4G27435	AT3G27400	AT3G15800	AT1G32450	AT3G17350	AT5G65420	AT1G26960	AT5G11930	AT3G18715	AT3G62050	AT1G62540	AT1G78060	AT1G14890	AT1G05320	AT4G21820	AT4G22960	AT4G27590	AT5G27000	AT4G14940	AT5G19260	AT4G23496	AT3G51030	AT2G19090	AT5G04770	AT5G01190	AT3G44550	AT4G36240	AT3G57060	AT2G39700	AT1G50110	AT3G44220	AT3G62060	AT1G49430	AT2G34150	AT4G26830	AT4G28530	AT1G70470	AT1G78440	AT4G18020	AT1G48740
27	AT5G28770	AT1G64860	AT1G55330	AT4G31820	AT2G25810	AT3G26290	AT5G04390	AT4G00700	AT5G52882	AT1G13670	AT2G40113	AT3G18900	AT3G22820	AT4G27435	AT4G24180	AT5G39610	AT2G18560	AT3G27400	AT5G53030	AT2G40400	AT5G39320	AT5G25120	AT2G37950	AT1G70690	AT1G64400	AT3G15800	AT1G32450	AT3G16800	AT5G43170	AT5G67550	AT5G67390	AT1G26960	AT3G18715	AT3G10680	AT1G62200	AT1G65690	AT1G02900	AT1G52190	AT1G71040	AT3G56170	AT2G28670	AT3G58810	AT1G14890	AT1G05320	AT1G33475	AT1G11080	AT4G27590	AT5G27000	AT4G14940
28	AT2G17770	AT1G55330	AT2G25810	AT3G56620	AT5G04390	AT5G52882	AT3G61610	AT1G13670	AT3G18900	AT4G27435	AT4G24180	AT3G27400	AT5G39320	AT2G37950	AT1G76740	AT3G15800	AT1G32450	AT5G43170	AT3G17350	AT5G44635	AT5G67390	AT5G65420	AT1G26960	AT3G18715	AT1G78060	AT1G02900	AT2G28670	AT1G14890	AT1G05320	AT4G21820	AT4G22960	AT1G11080	AT4G27590	AT5G27000	AT4G14940	AT5G19260	AT4G08160	AT4G23496	AT3G51030	AT2G19090	AT5G04770	AT5G01190	AT3G44550	AT1G23530	AT2G28760	AT3G57060	AT2G39700	AT1G50110	AT3G44220
29	AT4G36740	AT5G04390	AT5G52882	AT3G61610	AT1G13670	AT3G18900	AT4G27435	AT4G24180	AT3G27400	AT5G39320	AT2G37950	AT1G32450	AT5G43170	AT5G67550	AT5G65420	AT1G26960	AT3G18715	AT1G78060	AT1G02900	AT2G28670	AT1G14890	AT1G05320	AT4G21820	AT4G22960	AT1G11080	AT4G27590	AT5G27000	AT4G14940	AT4G23496	AT3G51030	AT2G19090	AT5G04770	AT5G01190	AT3G44550	AT2G28760	AT3G57060	AT1G50110	AT2G39700	AT3G62060	AT1G49430	AT3G22415	AT5G08350	AT2G34150	AT4G28530	AT1G61795	AT4G26830	AT1G70470	AT1G22990	AT5G66750
30	AT5G16600	AT2G25810	AT3G56620	AT5G04390	AT5G52882	AT3G61610	AT1G13670	AT2G40113	AT3G18900	AT4G27435	AT4G24180	AT5G39610	AT2G18560	AT3G27400	AT5G39320	AT2G37950	AT1G70690	AT3G15800	AT1G32450	AT3G16800	AT5G67550	AT5G67390	AT5G65420	AT1G26960	AT3G18715	AT3G10680	AT1G78060	AT1G62200	AT5G14150	AT1G65690	AT1G02900	AT3G56170	AT2G28670	AT3G58810	AT1G14890	AT1G05320	AT4G21820	AT4G22960	AT1G11080	AT4G27590	AT5G27000	AT4G14940	AT3G45710	AT5G19260	AT4G08160	AT4G23496	AT3G51030	AT2G19090	AT5G04770
31	AT4G28530	AT2G25810	AT5G04390	AT5G52882	AT3G61610	AT1G13670	AT3G18900	AT4G27435	AT3G27400	AT5G39320	AT2G37950	AT3G15800	AT1G32450	AT5G43170	AT5G67550	AT5G67390	AT5G65420	AT1G26960	AT3G18715	AT1G78060	AT1G02900	AT2G28670	AT1G14890	AT1G05320	AT4G21820	AT4G22960	AT1G11080	AT5G27000	AT4G14940	AT5G19260	AT4G08160	AT4G23496	AT3G51030	AT2G19090	AT5G04770	AT5G01190	AT3G44550	AT2G28760	AT1G50110	AT2G39700	AT3G44220	AT1G49430	AT3G22415	AT5G08350	AT1G22990	AT1G61795	AT2G34150	AT4G26830	AT1G70470
32	AT5G61430	AT2G25810	AT3G56620	AT5G04390	AT5G52882	AT1G13670	AT3G18900	AT4G27435	AT5G39610	AT2G18560	AT3G27400	AT5G39320	AT2G37950	AT1G70690	AT3G15800	AT1G32450	AT3G16800	AT5G43170	AT5G67550	AT5G65420	AT1G26960	AT5G11930	AT3G18715	AT3G10680	AT1G78060	AT1G65690	AT1G02900	AT3G56170	AT2G28670	AT1G14890	AT1G05320	AT4G22960	AT1G11080	AT4G27590	AT5G27000	AT4G14940	AT5G19260	AT4G08160	AT4G23496	AT3G51030	AT2G19090	AT5G01190	AT3G44550	AT5G53820	AT1G23530	AT2G28760	AT3G57060	AT1G50110	AT3G44220
33	AT1G62700	AT2G25810	AT3G56620	AT5G04390	AT5G52882	AT1G13670	AT2G40113	AT3G18900	AT4G27435	AT4G24180	AT5G39610	AT2G18560	AT5G39320	AT2G37950	AT1G70690	AT1G76740	AT3G15800	AT1G32450	AT3G16800	AT5G43170	AT5G67550	AT5G67390	AT5G65420	AT1G26960	AT5G11930	AT3G18715	AT3G10680	AT3G62050	AT1G62540	AT1G78060	AT1G02900	AT3G56170	AT2G28670	AT1G14890	AT1G05320	AT4G21820	AT4G22960	AT1G11080	AT4G27590	AT5G27000	AT4G14940	AT5G19260	AT4G08160	AT4G23496	AT3G51030	AT2G19090	AT5G04770	AT5G01190	AT3G44550
34	AT1G79180	AT2G25810	AT3G56620	AT5G04390	AT4G00700	AT5G52882	AT1G13670	AT2G40113	AT3G18900	AT4G27435	AT4G24180	AT5G39610	AT5G39320	AT2G37950	AT1G70690	AT3G15800	AT1G32450	AT3G16800	AT5G43170	AT5G67550	AT5G67390	AT5G65420	AT1G26960	AT3G18715	AT3G10680	AT1G78060	AT1G62200	AT5G14150	AT1G65690	AT1G02900	AT3G56170	AT2G28670	AT3G58810	AT1G14890	AT4G22960	AT1G11080	AT4G27590	AT5G27000	AT4G14940	AT3G45710	AT5G19260	AT4G08160	AT4G23496	AT3G51030	AT2G19090	AT5G04770	AT3G44550	AT4G20460	AT5G53820
35	AT2G45120	AT2G18230	AT1G55330	AT1G77390	AT3G56620	AT5G04390	AT5G52882	AT3G61610	AT1G13670	AT3G18900	AT5G39610	AT2G18560	AT2G37950	AT1G70690	AT3G15800	AT1G32450	AT3G16800	AT5G43170	AT4G33040	AT3G17350	AT5G67550	AT4G39480	AT5G67390	AT5G65420	AT1G26960	AT5G11930	AT3G18715	AT3G62050	AT1G62540	AT1G78060	AT3G56170	AT1G14890	AT1G05320	AT4G21820	AT1G33475	AT4G22960	AT1G11080	AT4G27590	AT5G27000	AT5G61200	AT4G01060	AT5G19260	AT4G23496	AT3G51030	AT5G46510	AT2G19090	AT5G04770	AT5G01190	AT3G44550
36	AT1G69580	AT1G55330	AT2G25810	AT3G56620	AT5G04390	AT4G00700	AT5G52882	AT3G61610	AT1G13670	AT2G40113	AT3G18900	AT4G27435	AT5G39610	AT2G18560	AT3G27400	AT5G39320	AT2G37950	AT1G70690	AT3G15800	AT1G32450	AT3G16800	AT5G43170	AT5G67550	AT5G67390	AT5G65420	AT1G26960	AT5G11930	AT3G18715	AT3G10680	AT1G78060	AT1G62200	AT1G65690	AT5G14150	AT1G02900	AT3G56170	AT2G28670	AT1G14890	AT1G05320	AT1G33475	AT1G11080	AT4G27590	AT5G27000	AT4G14940	AT3G45710	AT5G19260	AT4G08160	AT4G23496	AT3G51030	AT2G19090
37	AT1G06180	AT3G56620	AT5G04390	AT5G52882	AT3G61610	AT1G13670	AT2G40113	AT3G18900	AT4G27435	AT4G24180	AT5G39610	AT2G18560	AT3G27400	AT5G39320	AT2G37950	AT1G70690	AT3G15800	AT1G32450	AT3G16800	AT5G43170	AT5G67550	AT5G67390	AT5G65420	AT1G26960	AT3G18715	AT3G10680	AT1G78060	AT1G62200	AT1G65690	AT1G02900	AT3G56170	AT2G28670	AT3G58810	AT1G14890	AT1G05320	AT4G21820	AT4G22960	AT1G11080	AT4G27590	AT5G27000	AT4G14940	AT3G45710	AT5G19260	AT4G08160	AT4G23496	AT3G51030	AT2G19090	AT5G04770	AT5G01190
38	AT5G65230	AT2G25810	AT3G56620	AT5G04390	AT5G52882	AT3G61610	AT1G13670	AT2G40113	AT3G18900	AT4G27435	AT4G24180	AT3G27400	AT5G39320	AT2G37950	AT1G70690	AT3G15800	AT1G32450	AT3G16800	AT5G43170	AT5G67550	AT5G67390	AT5G65420	AT1G26960	AT3G18715	AT3G10680	AT1G78060	AT5G14150	AT1G65690	AT2G28670	AT3G58810	AT1G14890	AT1G05320	AT4G21820	AT4G22960	AT1G11080	AT4G27590	AT5G27000	AT4G14940	AT3G45710	AT5G19260	AT4G08160	AT4G23496	AT3G51030	AT2G19090	AT5G04770	AT5G01190	AT3G44550	AT4G20460	AT5G53820
39	AT3G04070	AT2G25810	AT3G56620	AT5G04390	AT4G00700	AT5G52882	AT1G13670	AT2G40113	AT4G27435	AT4G24180	AT5G39610	AT2G18560	AT3G27400	AT5G39320	AT2G37950	AT1G70690	AT3G15800	AT1G32450	AT3G16800	AT5G43170	AT5G67390	AT1G26960	AT3G10680	AT1G62200	AT5G14150	AT1G65690	AT1G02900	AT1G50750	AT3G56170	AT2G28670	AT3G58810	AT1G14890	AT1G05320	AT1G33475	AT1G11080	AT5G27000	AT4G14940	AT3G45710	AT5G19260	AT4G08160	AT4G23496	AT5G04770	AT2G20960	AT3G44550	AT5G53820	AT5G01190	AT4G20460	AT1G15385	AT1G23530
40	AT1G26960	AT1G55330	AT2G25810	AT3G56620	AT5G04390	AT4G00700	AT5G52882	AT1G13670	AT2G40113	AT3G18900	AT4G27435	AT5G39610	AT2G18560	AT3G27400	AT5G39320	AT2G37950	AT1G70690	AT1G64400	AT3G15800	AT1G32450	AT3G16800	AT5G43170	AT5G67550	AT5G67390	AT5G11930	AT3G18715	AT3G10680	AT1G62540	AT1G78060	AT1G62200	AT1G65690	AT1G02900	AT3G56170	AT2G28670	AT3G58810	AT1G14890	AT1G05320	AT4G22960	AT1G11080	AT4G27590	AT5G27000	AT4G14940	AT3G45710	AT5G19260	AT4G08160	AT4G23496	AT3G51030	AT5G04770	AT5G01190
41	AT2G46590	AT1G55330	AT2G25810	AT3G56620	AT5G04390	AT5G52882	AT3G61610	AT1G13670	AT3G18900	AT4G27435	AT4G24180	AT5G39610	AT2G18560	AT3G27400	AT5G39320	AT2G37950	AT1G70690	AT3G15800	AT1G32450	AT3G16800	AT5G67550	AT5G67390	AT5G65420	AT1G26960	AT5G11930	AT3G18715	AT3G10680	AT3G62050	AT1G62540	AT1G78060	AT1G62200	AT1G65690	AT1G02900	AT3G56170	AT2G28670	AT1G14890	AT1G05320	AT4G21820	AT4G22960	AT1G11080	AT4G27590	AT5G27000	AT4G14940	AT5G19260	AT4G08160	AT4G23496	AT3G51030	AT2G19090	AT5G04770
42	AT1G80730	AT2G25810	AT3G56620	AT5G52882	AT1G13670	AT2G40113	AT3G18900	AT3G27400	AT5G39320	AT2G37950	AT1G70690	AT3G15800	AT1G32450	AT3G16800	AT5G43170	AT5G67550	AT5G67390	AT5G65420	AT3G18715	AT3G10680	AT1G78060	AT5G14150	AT1G02900	AT3G56170	AT2G28670	AT3G58810	AT1G14890	AT1G05320	AT4G21820	AT4G22960	AT1G11080	AT4G27590	AT5G27000	AT4G14940	AT3G45710	AT5G19260	AT4G08160	AT4G23496	AT3G51030	AT2G19090	AT5G04770	AT5G01190	AT3G44550	AT4G20460	AT5G53820	AT1G23530	AT2G28760	AT2G27035	AT3G57060
43	AT1G29160	AT2G25810	AT3G56620	AT5G04390	AT4G00700	AT5G52882	AT3G61610	AT1G13670	AT2G40113	AT3G18900	AT4G27435	AT4G24180	AT5G39610	AT2G18560	AT3G27400	AT5G39320	AT2G37950	AT1G70690	AT3G15800	AT1G32450	AT3G16800	AT5G43170	AT5G67550	AT5G67390	AT5G65420	AT1G26960	AT3G18715	AT3G10680	AT1G78060	AT1G62200	AT1G65690	AT5G14150	AT1G02900	AT3G56170	AT2G28670	AT3G58810	AT1G14890	AT1G05320	AT4G22960	AT1G11080	AT4G27590	AT5G27000	AT4G14940	AT5G19260	AT4G08160	AT4G23496	AT3G51030	AT2G19090	AT5G04770
44	AT1G68810	AT1G55330	AT2G25810	AT3G56620	AT5G04390	AT5G52882	AT3G61610	AT1G13670	AT2G40113	AT4G27435	AT4G24180	AT5G39610	AT2G18560	AT3G27400	AT5G39320	AT2G37950	AT1G70690	AT3G15800	AT1G32450	AT3G16800	AT5G67550	AT5G67390	AT5G65420	AT1G26960	AT3G18715	AT3G62050	AT1G78060	AT5G14150	AT1G65690	AT1G02900	AT3G56170	AT2G28670	AT1G14890	AT1G05320	AT4G21820	AT4G22960	AT1G11080	AT4G27590	AT5G27000	AT4G14940	AT5G19260	AT4G08160	AT4G23496	AT3G51030	AT2G19090	AT5G04770	AT5G01190	AT3G44550	AT5G53820
45	AT4G09460	AT4G31820	AT2G25810	AT3G56620	AT5G04390	AT4G00700	AT5G52882	AT1G13670	AT2G40113	AT4G27435	AT4G24180	AT5G39610	AT2G18560	AT5G53030	AT3G27400	AT5G39320	AT5G25120	AT2G37950	AT1G64400	AT1G70690	AT3G15800	AT1G32450	AT3G16800	AT5G52810	AT5G43170	AT4G33040	AT5G67550	AT5G67390	AT1G26960	AT3G10680	AT1G62540	AT1G62200	AT1G50750	AT1G65690	AT1G02900	AT1G71040	AT3G56170	AT3G58810	AT1G14890	AT1G05320	AT1G33475	AT1G11080	AT5G27000	AT4G14940	AT3G45710	AT5G19260	AT4G08160	AT3G52840	AT5G04770
46	AT3G03200	AT2G18230	AT1G55330	AT4G31820	AT3G26290	AT2G25810	AT3G56620	AT5G04390	AT4G00700	AT5G52882	AT1G13670	AT3G18900	AT4G27435	AT4G24180	AT5G39610	AT2G18560	AT3G27400	AT5G39320	AT2G37950	AT1G64400	AT3G15800	AT1G32450	AT3G16800	AT5G43170	AT5G67550	AT5G67390	AT1G26960	AT5G11930	AT3G18715	AT3G10680	AT1G62540	AT1G78060	AT1G62200	AT1G65690	AT1G02900	AT1G52190	AT3G56170	AT2G28670	AT3G58810	AT1G14890	AT1G05320	AT1G33475	AT4G22960	AT1G11080	AT4G27590	AT5G27000	AT4G14940	AT4G01060	AT5G61200
47	AT5G03510	AT2G25810	AT3G56620	AT5G04390	AT4G00700	AT5G52882	AT3G61610	AT1G13670	AT2G40113	AT3G18900	AT4G24180	AT5G39610	AT2G18560	AT3G27400	AT5G39320	AT2G37950	AT3G15800	AT1G32450	AT5G67550	AT5G67390	AT5G65420	AT1G26960	AT3G18715	AT3G10680	AT1G78060	AT1G62200	AT1G65690	AT5G14150	AT1G02900	AT3G56170	AT2G28670	AT3G58810	AT1G14890	AT1G05320	AT4G21820	AT4G22960	AT1G11080	AT4G27590	AT5G27000	AT4G14940	AT3G45710	AT5G19260	AT4G08160	AT4G23496	AT3G51030	AT2G19090	AT5G01190	AT3G44550	AT4G20460
48	AT3G61850	AT2G25810	AT3G56620	AT5G04390	AT4G00700	AT5G52882	AT1G13670	AT2G40113	AT3G18900	AT4G27435	AT4G24180	AT5G39610	AT2G18560	AT3G27400	AT2G37950	AT1G70690	AT3G15800	AT1G32450	AT3G16800	AT5G43170	AT5G67550	AT5G67390	AT1G26960	AT3G18715	AT3G10680	AT1G78060	AT1G62200	AT1G65690	AT5G14150	AT1G02900	AT3G56170	AT2G28670	AT3G58810	AT1G14890	AT1G05320	AT4G22960	AT1G11080	AT4G27590	AT5G27000	AT4G14940	AT3G45710	AT5G19260	AT4G08160	AT4G23496	AT3G51030	AT2G19090	AT5G04770	AT5G01190	AT3G44550
49	AT4G32880	AT1G55330	AT2G25810	AT3G56620	AT5G04390	AT4G00700	AT5G52882	AT3G61610	AT1G13670	AT2G40113	AT3G18900	AT4G27435	AT4G24180	AT5G39610	AT2G18560	AT3G27400	AT5G39320	AT2G37950	AT1G70690	AT3G15800	AT1G32450	AT3G16800	AT5G43170	AT5G67550	AT5G67390	AT5G65420	AT1G26960	AT5G11930	AT3G18715	AT3G10680	AT1G78060	AT1G62200	AT5G14150	AT1G65690	AT1G02900	AT3G56170	AT2G28670	AT3G58810	AT1G14890	AT1G05320	AT4G21820	AT1G33475	AT4G22960	AT1G11080	AT4G27590	AT5G27000	AT4G14940	AT3G45710	AT5G19260
50	AT4G37730	AT2G25810	AT3G56620	AT5G04390	AT5G52882	AT3G61610	AT1G13670	AT2G40113	AT3G18900	AT4G27435	AT4G24180	AT2G18560	AT3G27400	AT5G39320	AT2G37950	AT3G15800	AT1G32450	AT3G16800	AT5G43170	AT5G67550	AT5G67390	AT5G65420	AT1G26960	AT5G11930	AT3G18715	AT3G10680	AT1G78060	AT1G62200	AT5G14150	AT1G02900	AT3G56170	AT2G28670	AT3G58810	AT1G14890	AT1G05320	AT1G33475	AT1G11080	AT4G27590	AT5G27000	AT4G14940	AT3G45710	AT5G19260	AT4G08160	AT4G23496	AT3G51030	AT2G19090	AT5G04770	AT5G01190	AT3G44550
51	AT4G30980	AT2G25810	AT3G56620	AT5G04390	AT5G52882	AT3G61610	AT1G13670	AT2G40113	AT4G27435	AT4G24180	AT5G39610	AT3G27400	AT5G39320	AT2G37950	AT1G70690	AT3G15800	AT1G32450	AT3G16800	AT5G67550	AT5G65420	AT1G26960	AT3G18715	AT1G78060	AT5G14150	AT1G65690	AT1G02900	AT3G56170	AT2G28670	AT1G14890	AT1G05320	AT4G21820	AT4G22960	AT1G11080	AT4G27590	AT5G27000	AT4G14940	AT5G19260	AT4G08160	AT4G23496	AT3G51030	AT2G19090	AT5G04770	AT5G01190	AT5G53820	AT1G15385	AT1G23530	AT2G28760	AT3G57060	AT1G50110
52	AT2G47460	AT2G25810	AT5G04390	AT5G52882	AT3G61610	AT1G13670	AT2G40113	AT3G18900	AT4G27435	AT4G24180	AT5G39320	AT1G70690	AT3G15800	AT1G32450	AT3G04620	AT5G43170	AT5G67550	AT5G65420	AT1G26960	AT3G18715	AT1G78060	AT5G14150	AT1G02900	AT2G28670	AT3G58810	AT1G14890	AT1G05320	AT4G21820	AT4G22960	AT1G11080	AT5G27000	AT4G14940	AT3G45710	AT4G08160	AT4G23496	AT3G51030	AT2G19090	AT5G04770	AT5G01190	AT3G44550	AT4G20460	AT1G15385	AT1G23530	AT2G28760	AT3G57060	AT1G50110	AT2G39700	AT3G44220	AT3G62060
53	AT1G52150	AT1G55330	AT2G25810	AT3G56620	AT5G04390	AT5G52882	AT3G61610	AT1G13670	AT2G40113	AT3G18900	AT4G27435	AT4G24180	AT2G18560	AT3G27400	AT5G39320	AT2G37950	AT1G70690	AT3G15800	AT1G32450	AT3G16800	AT5G43170	AT5G67550	AT5G67390	AT5G65420	AT1G26960	AT3G18715	AT3G10680	AT3G62050	AT1G78060	AT1G62200	AT5G14150	AT1G65690	AT1G02900	AT3G56170	AT2G28670	AT3G58810	AT1G14890	AT1G05320	AT4G21820	AT4G22960	AT1G11080	AT4G27590	AT5G27000	AT4G14940	AT3G45710	AT5G19260	AT4G08160	AT4G23496	AT3G51030
54	AT2G34830	AT2G25810	AT3G56620	AT5G04390	AT4G00700	AT5G52882	AT3G61610	AT1G13670	AT2G40113	AT3G18900	AT4G27435	AT4G24180	AT5G39610	AT5G39320	AT2G37950	AT1G70690	AT3G15800	AT1G32450	AT3G16800	AT5G43170	AT5G67550	AT5G65420	AT1G26960	AT3G18715	AT3G10680	AT1G78060	AT1G62200	AT1G65690	AT5G14150	AT1G02900	AT3G56170	AT2G28670	AT3G58810	AT1G14890	AT1G05320	AT4G21820	AT4G22960	AT1G11080	AT4G27590	AT5G27000	AT4G14940	AT3G45710	AT5G19260	AT4G08160	AT4G23496	AT3G51030	AT5G04770	AT5G01190	AT3G44550
55	AT2G22850	AT2G25810	AT3G56620	AT5G04390	AT5G52882	AT2G40113	AT4G27435	AT4G24180	AT5G39610	AT5G39320	AT2G37950	AT1G70690	AT1G64400	AT3G15800	AT1G32450	AT3G16800	AT5G67390	AT1G26960	AT3G10680	AT1G78060	AT1G62200	AT1G65690	AT5G14150	AT1G02900	AT3G56170	AT2G28670	AT3G58810	AT1G14890	AT1G05320	AT1G33475	AT4G22960	AT1G11080	AT5G27000	AT4G14940	AT3G45710	AT5G19260	AT4G08160	AT4G23496	AT5G04770	AT5G01190	AT3G44550	AT5G53820	AT4G20460	AT2G20960	AT1G23530	AT2G28760	AT2G15320	AT2G39700	AT1G24575
56	AT2G36890	AT2G25810	AT5G04390	AT5G52882	AT3G61610	AT1G13670	AT2G40113	AT3G18900	AT4G27435	AT4G24180	AT5G39610	AT5G39320	AT2G37950	AT1G70690	AT3G15800	AT1G32450	AT3G04620	AT3G16800	AT5G67550	AT5G67390	AT5G65420	AT1G26960	AT3G18715	AT3G10680	AT1G78060	AT5G14150	AT1G65690	AT1G02900	AT3G56170	AT2G28670	AT3G58810	AT1G14890	AT1G05320	AT4G21820	AT4G22960	AT1G11080	AT4G27590	AT5G27000	AT4G14940	AT3G45710	AT4G08160	AT4G23496	AT3G51030	AT2G19090	AT5G01190	AT5G04770	AT4G20460	AT1G15385	AT1G23530
57	AT4G38620	AT1G55330	AT2G25810	AT3G56620	AT5G04390	AT4G00700	AT5G52882	AT3G61610	AT1G13670	AT2G40113	AT3G18900	AT4G27435	AT4G24180	AT5G39610	AT2G18560	AT3G27400	AT5G39320	AT2G37950	AT1G70690	AT3G15800	AT1G32450	AT3G16800	AT5G43170	AT5G67550	AT5G65420	AT1G26960	AT3G18715	AT5G11930	AT3G10680	AT1G78060	AT1G62200	AT5G14150	AT1G65690	AT1G02900	AT3G56170	AT2G28670	AT3G58810	AT1G14890	AT1G05320	AT4G22960	AT1G11080	AT4G27590	AT5G27000	AT4G14940	AT5G19260	AT4G08160	AT4G23496	AT3G51030	AT2G19090
58	AT1G06850	AT1G55330	AT2G25810	AT3G56620	AT5G04390	AT5G52882	AT3G61610	AT1G13670	AT2G40113	AT4G27435	AT4G24180	AT5G39610	AT2G18560	AT3G27400	AT5G39320	AT2G37950	AT1G70690	AT3G15800	AT1G32450	AT3G16800	AT5G43170	AT5G67550	AT5G67390	AT5G65420	AT1G26960	AT5G11930	AT3G18715	AT3G10680	AT1G78060	AT1G62200	AT1G65690	AT5G14150	AT1G02900	AT3G56170	AT2G28670	AT3G58810	AT1G14890	AT1G05320	AT4G21820	AT4G22960	AT1G11080	AT4G27590	AT5G27000	AT4G14940	AT3G45710	AT5G19260	AT4G08160	AT4G23496	AT3G51030
59	AT1G12260	AT1G55330	AT2G25810	AT3G56620	AT5G04390	AT4G00700	AT5G52882	AT3G61610	AT1G13670	AT2G40113	AT3G18900	AT4G27435	AT4G24180	AT5G39610	AT2G18560	AT3G27400	AT5G39320	AT2G37950	AT1G70690	AT3G15800	AT1G32450	AT3G16800	AT5G43170	AT5G67550	AT5G67390	AT5G65420	AT1G26960	AT5G11930	AT3G18715	AT3G10680	AT1G78060	AT1G62200	AT5G14150	AT1G65690	AT3G56170	AT2G28670	AT3G58810	AT1G14890	AT1G05320	AT1G33475	AT4G22960	AT1G11080	AT4G27590	AT5G27000	AT4G14940	AT3G45710	AT5G19260	AT4G08160	AT4G23496
60	AT3G16280	AT1G55330	AT2G25810	AT3G56620	AT5G04390	AT5G52882	AT3G61610	AT1G13670	AT3G18900	AT4G27435	AT4G24180	AT5G39610	AT2G18560	AT3G27400	AT5G39320	AT2G37950	AT1G70690	AT3G15800	AT1G32450	AT3G16800	AT5G43170	AT5G67550	AT1G26960	AT5G11930	AT3G18715	AT3G10680	AT1G62540	AT1G78060	AT1G62200	AT1G65690	AT1G02900	AT3G56170	AT3G58810	AT1G14890	AT1G05320	AT1G33475	AT4G22960	AT4G27590	AT1G11080	AT5G27000	AT4G14940	AT3G45710	AT5G19260	AT4G08160	AT4G23496	AT2G19090	AT5G04770	AT5G01190	AT3G44550
61	AT1G17950	AT2G25810	AT3G56620	AT5G04390	AT5G52882	AT3G61610	AT1G13670	AT2G40113	AT3G18900	AT4G27435	AT4G24180	AT5G39610	AT5G39320	AT2G37950	AT1G70690	AT3G15800	AT1G32450	AT3G16800	AT5G43170	AT5G67550	AT5G67390	AT5G65420	AT1G26960	AT3G18715	AT3G10680	AT1G78060	AT5G14150	AT1G65690	AT1G02900	AT3G56170	AT2G28670	AT3G58810	AT1G14890	AT1G05320	AT4G22960	AT1G11080	AT4G27590	AT5G27000	AT4G14940	AT3G45710	AT5G19260	AT4G08160	AT4G23496	AT3G51030	AT2G19090	AT5G04770	AT5G01190	AT3G44550	AT4G20460
62	AT3G46130	AT4G31820	AT3G26290	AT3G56620	AT5G52882	AT1G13670	AT2G40113	AT4G27435	AT5G39610	AT2G18560	AT5G53030	AT3G27400	AT5G25120	AT2G37950	AT1G70690	AT1G64400	AT3G15800	AT1G32450	AT3G16800	AT5G52810	AT5G43170	AT5G67550	AT5G67390	AT1G26960	AT3G10680	AT1G62540	AT1G62200	AT1G65690	AT1G71040	AT3G56170	AT3G58810	AT1G14890	AT4G33050	AT1G05320	AT1G33475	AT1G11080	AT4G14940	AT3G45710	AT5G19260	AT3G44450	AT4G08160	AT3G52840	AT4G23496	AT5G01190	AT2G20960	AT3G44550	AT4G20460	AT4G36240	AT1G15385
63	AT4G35900	AT2G25810	AT3G56620	AT5G04390	AT5G52882	AT1G13670	AT3G18900	AT4G27435	AT4G24180	AT5G39610	AT2G18560	AT3G27400	AT5G39320	AT2G37950	AT1G70690	AT1G64400	AT3G15800	AT1G32450	AT3G16800	AT5G43170	AT5G67390	AT1G26960	AT5G11930	AT3G18715	AT3G10680	AT1G62540	AT1G78060	AT1G62200	AT1G65690	AT5G14150	AT1G02900	AT3G56170	AT2G28670	AT3G58810	AT1G14890	AT1G05320	AT1G33475	AT4G22960	AT1G11080	AT4G27590	AT5G27000	AT4G14940	AT4G08160	AT4G23496	AT3G51030	AT5G01190	AT3G44550	AT4G36240	AT4G20460
64	AT3G60490	AT2G25810	AT3G56620	AT5G04390	AT4G00700	AT5G52882	AT3G61610	AT1G13670	AT2G40113	AT3G18900	AT4G27435	AT4G24180	AT5G39610	AT2G18560	AT5G39320	AT2G37950	AT1G70690	AT3G15800	AT1G32450	AT5G43170	AT5G67550	AT5G65420	AT1G26960	AT3G18715	AT1G78060	AT1G62200	AT5G14150	AT1G65690	AT1G02900	AT2G28670	AT3G58810	AT1G14890	AT1G05320	AT4G22960	AT4G27590	AT1G11080	AT5G27000	AT4G14940	AT3G45710	AT5G19260	AT4G08160	AT4G23496	AT2G19090	AT5G01190	AT5G04770	AT3G44550	AT5G53820	AT1G15385	AT1G23530
65	AT1G21910	AT4G31820	AT2G25810	AT3G56620	AT5G04390	AT4G00700	AT5G52882	AT1G13670	AT2G40113	AT4G24180	AT5G39610	AT2G18560	AT5G53030	AT3G27400	AT5G39320	AT5G25120	AT2G37950	AT1G70690	AT1G64400	AT1G32450	AT3G16800	AT5G43170	AT5G67550	AT5G67390	AT1G26960	AT3G18715	AT3G10680	AT1G78060	AT1G62200	AT1G50750	AT1G65690	AT1G02900	AT1G52190	AT1G71040	AT3G56170	AT2G28670	AT3G58810	AT1G14890	AT1G05320	AT4G33050	AT1G33475	AT4G22960	AT4G27590	AT1G11080	AT5G27000	AT4G14940	AT3G45710	AT5G19260	AT3G52840
66	AT5G23000	AT2G25810	AT3G56620	AT5G04390	AT4G00700	AT3G61610	AT1G13670	AT2G40113	AT3G18900	AT4G27435	AT4G24180	AT5G39610	AT2G18560	AT3G27400	AT5G39320	AT2G37950	AT1G70690	AT3G15800	AT1G32450	AT3G16800	AT5G43170	AT5G67390	AT5G65420	AT1G26960	AT3G18715	AT3G10680	AT1G78060	AT1G62200	AT1G65690	AT1G02900	AT3G56170	AT2G28670	AT3G58810	AT1G14890	AT1G05320	AT4G22960	AT1G11080	AT5G27000	AT4G14940	AT3G45710	AT5G19260	AT4G08160	AT4G23496	AT3G51030	AT2G19090	AT5G01190	AT5G04770	AT3G44550	AT5G53820
67	AT5G12870	AT1G55330	AT2G25810	AT3G56620	AT5G04390	AT4G00700	AT5G52882	AT3G61610	AT1G13670	AT2G40113	AT3G18900	AT4G27435	AT4G24180	AT5G39610	AT2G18560	AT3G27400	AT5G39320	AT2G37950	AT1G70690	AT3G15800	AT1G32450	AT3G16800	AT5G43170	AT5G67550	AT5G67390	AT5G65420	AT1G26960	AT3G18715	AT5G11930	AT3G10680	AT1G78060	AT1G62200	AT5G14150	AT1G65690	AT3G56170	AT2G28670	AT3G58810	AT1G14890	AT1G05320	AT1G33475	AT4G22960	AT1G11080	AT4G27590	AT5G27000	AT4G14940	AT3G45710	AT5G19260	AT4G08160	AT4G23496
68	AT2G37590	AT2G25810	AT3G56620	AT5G52882	AT3G61610	AT1G13670	AT2G40113	AT3G18900	AT4G27435	AT4G24180	AT5G39610	AT2G18560	AT3G27400	AT5G39320	AT2G37950	AT1G70690	AT3G15800	AT1G32450	AT3G16800	AT5G67550	AT5G65420	AT1G26960	AT5G11930	AT3G18715	AT3G62050	AT1G78060	AT1G02900	AT3G56170	AT2G28670	AT1G14890	AT1G05320	AT4G21820	AT4G22960	AT1G11080	AT4G27590	AT4G14940	AT5G19260	AT4G08160	AT4G23496	AT3G51030	AT2G19090	AT5G04770	AT5G01190	AT3G44550	AT1G23530	AT2G28760	AT3G57060	AT2G39700	AT1G50110
69	AT4G04450	AT1G55330	AT4G31820	AT2G25810	AT3G26290	AT3G56620	AT5G04390	AT4G00700	AT5G52882	AT1G13670	AT2G40113	AT3G18900	AT4G27435	AT4G24180	AT5G39610	AT2G18560	AT3G27400	AT2G40400	AT5G39320	AT2G37950	AT1G64400	AT1G70690	AT3G15800	AT3G16800	AT5G43170	AT3G17350	AT5G67550	AT5G67390	AT1G26960	AT3G18715	AT5G11930	AT3G10680	AT1G62540	AT1G78060	AT1G62200	AT1G65690	AT1G02900	AT1G52190	AT3G56170	AT2G28670	AT3G58810	AT1G14890	AT1G05320	AT1G33475	AT4G22960	AT1G11080	AT4G27590	AT5G27000	AT4G14940
70	AT5G66300	AT1G55330	AT2G25810	AT3G56620	AT5G52882	AT3G61610	AT1G13670	AT2G40113	AT3G18900	AT4G27435	AT4G24180	AT5G39610	AT2G18560	AT3G27400	AT5G39320	AT2G37950	AT1G70690	AT3G15800	AT1G32450	AT5G43170	AT5G67550	AT5G67390	AT5G65420	AT1G26960	AT5G11930	AT3G18715	AT3G10680	AT1G62540	AT1G78060	AT1G62200	AT5G14150	AT1G65690	AT1G02900	AT3G56170	AT2G28670	AT3G58810	AT1G14890	AT1G05320	AT1G33475	AT4G22960	AT1G11080	AT5G27000	AT4G14940	AT5G19260	AT4G08160	AT4G23496	AT3G51030	AT2G19090	AT5G04770
71	AT5G62165	AT2G25810	AT3G56620	AT5G04390	AT4G00700	AT5G52882	AT3G61610	AT1G13670	AT2G40113	AT3G18900	AT4G24180	AT5G39610	AT3G27400	AT2G37950	AT1G70690	AT3G15800	AT1G32450	AT3G16800	AT5G67550	AT5G67390	AT5G65420	AT1G26960	AT3G18715	AT5G11930	AT3G10680	AT1G78060	AT1G62200	AT5G14150	AT1G65690	AT3G56170	AT2G28670	AT3G58810	AT1G14890	AT1G05320	AT1G33475	AT4G22960	AT4G27590	AT1G11080	AT5G27000	AT4G14940	AT3G45710	AT5G19260	AT4G08160	AT4G23496	AT3G51030	AT2G19090	AT5G01190	AT5G04770	AT3G44550
72	AT2G31730	AT2G18230	AT1G55330	AT1G77390	AT3G56620	AT5G04390	AT5G52882	AT3G61610	AT1G13670	AT4G27435	AT5G39610	AT3G27400	AT2G40400	AT2G37950	AT1G70690	AT3G15800	AT1G32450	AT3G16800	AT5G43170	AT3G17350	AT5G67550	AT4G39480	AT5G67390	AT5G65420	AT1G26960	AT3G18715	AT3G62050	AT1G62540	AT1G78060	AT1G52190	AT1G14890	AT1G05320	AT4G22960	AT1G11080	AT4G27590	AT5G27000	AT4G14940	AT4G01060	AT5G61200	AT5G19260	AT4G08160	AT4G23496	AT5G46510	AT2G19090	AT5G01190	AT5G04770	AT3G44550	AT4G36240	AT5G53820
73	AT5G04390	AT2G25810	AT3G56620	AT5G52882	AT1G13670	AT2G40113	AT3G18900	AT4G24180	AT5G39610	AT3G27400	AT5G39320	AT2G37950	AT1G70690	AT3G15800	AT1G32450	AT3G16800	AT5G43170	AT5G67550	AT5G67390	AT5G65420	AT1G26960	AT3G18715	AT3G10680	AT1G78060	AT1G62200	AT1G65690	AT1G02900	AT3G56170	AT3G58810	AT1G14890	AT1G05320	AT4G21820	AT4G22960	AT1G11080	AT4G27590	AT5G27000	AT4G14940	AT5G19260	AT4G08160	AT4G23496	AT3G51030	AT2G19090	AT5G04770	AT5G01190	AT3G44550	AT5G53820	AT1G23530	AT3G57060	AT2G39700
74	AT5G51790	AT2G25810	AT3G56620	AT5G04390	AT5G52882	AT1G13670	AT2G40113	AT4G27435	AT4G24180	AT5G39610	AT2G18560	AT3G27400	AT5G39320	AT2G37950	AT1G70690	AT3G15800	AT3G16800	AT5G43170	AT5G67390	AT5G65420	AT1G26960	AT1G78060	AT5G14150	AT1G65690	AT1G02900	AT3G56170	AT2G28670	AT1G14890	AT1G05320	AT1G11080	AT4G27590	AT5G27000	AT4G14940	AT5G19260	AT4G08160	AT4G23496	AT3G51030	AT5G04770	AT5G01190	AT3G44550	AT5G53820	AT1G15385	AT1G23530	AT2G28760	AT3G57060	AT2G39700	AT1G50110	AT3G44220	AT4G28085
75	AT4G22070	AT2G25810	AT3G56620	AT5G04390	AT4G00700	AT5G52882	AT1G13670	AT2G40113	AT3G18900	AT4G27435	AT4G24180	AT5G39610	AT5G39320	AT1G70690	AT3G15800	AT1G32450	AT3G16800	AT5G43170	AT5G67550	AT5G67390	AT1G26960	AT3G18715	AT3G10680	AT1G62200	AT1G65690	AT5G14150	AT3G56170	AT2G28670	AT3G58810	AT1G14890	AT1G05320	AT4G22960	AT1G11080	AT4G27590	AT5G27000	AT4G14940	AT3G45710	AT5G19260	AT4G08160	AT4G23496	AT3G51030	AT5G04770	AT5G01190	AT3G44550	AT5G53820	AT4G20460	AT1G15385	AT2G28760	AT2G27035
76	AT5G14000	AT2G25810	AT5G04390	AT5G52882	AT3G61610	AT1G13670	AT2G40113	AT3G18900	AT4G27435	AT4G24180	AT5G39320	AT2G37950	AT1G70690	AT3G15800	AT1G32450	AT3G04620	AT3G16800	AT5G43170	AT5G67390	AT5G65420	AT1G26960	AT3G10680	AT1G78060	AT1G65690	AT5G14150	AT1G02900	AT3G56170	AT2G28670	AT1G14890	AT1G05320	AT4G21820	AT4G22960	AT1G11080	AT4G27590	AT5G27000	AT4G14940	AT3G45710	AT4G08160	AT4G23496	AT3G51030	AT2G19090	AT5G04770	AT5G01190	AT3G44550	AT4G20460	AT1G15385	AT1G23530	AT2G28760	AT2G27035
77	AT3G57670	AT1G77390	AT2G25810	AT5G04390	AT3G61610	AT1G13670	AT3G18900	AT3G27400	AT3G04620	AT3G17350	AT5G65420	AT5G11930	AT3G18715	AT3G62050	AT1G78060	AT1G14890	AT1G05320	AT4G21820	AT4G22960	AT1G11080	AT4G27590	AT5G27000	AT4G23496	AT3G51030	AT2G19090	AT5G01190	AT5G04770	AT4G36240	AT3G57060	AT2G39700	AT1G50110	AT3G44220	AT3G62060	AT1G49430	AT2G34150	AT4G26830	AT4G28530	AT1G70470	AT5G66750	AT1G78440	AT3G05820	AT1G48740	AT1G25510	AT1G06360	AT4G31360	AT1G80690	AT5G14230	AT4G18490	AT3G09035
78	AT5G11510	AT2G25810	AT5G04390	AT5G52882	AT3G61610	AT1G13670	AT3G18900	AT4G27435	AT4G24180	AT3G27400	AT5G39320	AT1G76740	AT3G15800	AT3G04620	AT3G17350	AT5G67550	AT5G44635	AT5G65420	AT1G26960	AT3G18715	AT3G62050	AT1G78060	AT5G14150	AT1G02900	AT4G02800	AT2G28670	AT1G14890	AT1G05320	AT4G21820	AT4G22960	AT1G11080	AT4G27590	AT5G27000	AT4G14940	AT5G19260	AT4G08160	AT4G23496	AT3G51030	AT2G19090	AT5G04770	AT5G01190	AT3G44550	AT2G28760	AT3G57060	AT2G39700	AT3G44220	AT3G62060	AT1G49430	AT3G22415
79	AT4G36160	AT2G18230	AT1G55330	AT2G25810	AT3G56620	AT5G04390	AT5G52882	AT3G61610	AT2G40113	AT3G18900	AT4G27435	AT4G24180	AT5G39610	AT2G18560	AT5G39320	AT2G37950	AT1G70690	AT3G15800	AT3G16800	AT5G43170	AT4G33040	AT3G17350	AT5G67550	AT5G67390	AT5G65420	AT1G26960	AT5G11930	AT3G18715	AT3G10680	AT1G62540	AT1G78060	AT1G62200	AT1G65690	AT3G56170	AT2G28670	AT3G58810	AT1G14890	AT1G05320	AT1G33475	AT4G22960	AT1G11080	AT4G27590	AT5G27000	AT4G14940	AT4G01060	AT5G61200	AT3G45710	AT5G19260	AT4G08160
80	AT1G64620	AT2G18230	AT3G56620	AT5G04390	AT5G52882	AT1G13670	AT2G40113	AT3G18900	AT4G27435	AT5G39610	AT2G18560	AT3G27400	AT2G37950	AT1G70690	AT3G15800	AT1G32450	AT3G16800	AT5G43170	AT4G33040	AT5G67550	AT5G67390	AT1G26960	AT5G11930	AT3G18715	AT1G62540	AT1G78060	AT1G65690	AT3G56170	AT1G14890	AT1G05320	AT1G33475	AT4G22960	AT1G11080	AT4G27590	AT5G27000	AT4G14940	AT4G01060	AT5G19260	AT4G08160	AT4G23496	AT5G46510	AT5G04770	AT5G01190	AT3G44550	AT4G36240	AT5G53820	AT1G23530	AT2G28760	AT2G39700
81	AT1G08290	AT2G25810	AT3G56620	AT5G04390	AT4G00700	AT5G52882	AT1G13670	AT2G40113	AT3G18900	AT4G24180	AT5G39610	AT2G18560	AT3G27400	AT5G39320	AT2G37950	AT1G70690	AT1G64400	AT3G15800	AT1G32450	AT3G16800	AT5G43170	AT4G33040	AT5G67390	AT1G26960	AT5G11930	AT3G18715	AT3G10680	AT1G62540	AT1G78060	AT1G50750	AT1G65690	AT1G02900	AT3G56170	AT2G28670	AT3G58810	AT1G14890	AT1G05320	AT1G33475	AT4G22960	AT1G11080	AT4G27590	AT5G27000	AT4G14940	AT5G19260	AT4G08160	AT4G23496	AT5G04770	AT5G01190	AT3G44550
82	AT4G16610	AT1G55330	AT1G77390	AT2G25810	AT3G56620	AT5G04390	AT5G52882	AT3G61610	AT3G27400	AT5G39320	AT3G15800	AT1G32450	AT3G04620	AT3G17350	AT5G67550	AT5G44635	AT5G65420	AT1G26960	AT3G18715	AT3G62050	AT1G78060	AT5G14150	AT4G02800	AT2G28670	AT1G14890	AT1G05320	AT4G21820	AT4G22960	AT4G27590	AT5G27000	AT4G14940	AT5G19260	AT4G08160	AT4G23496	AT3G51030	AT2G19090	AT5G04770	AT3G44550	AT4G36240	AT2G28760	AT2G39700	AT1G50110	AT3G44220	AT3G62060	AT1G49430	AT3G22415	AT2G34150	AT1G61795	AT4G26830
83	AT5G05790	AT2G25810	AT3G56620	AT5G04390	AT5G52882	AT1G13670	AT2G40113	AT3G18900	AT4G27435	AT4G24180	AT5G39610	AT2G18560	AT3G27400	AT5G39320	AT2G37950	AT1G70690	AT3G15800	AT1G32450	AT3G16800	AT5G43170	AT5G67550	AT5G67390	AT5G65420	AT1G26960	AT3G18715	AT3G10680	AT1G78060	AT1G62200	AT5G14150	AT1G65690	AT1G02900	AT3G56170	AT2G28670	AT3G58810	AT1G14890	AT1G33475	AT4G22960	AT1G11080	AT4G27590	AT5G27000	AT4G14940	AT3G45710	AT5G19260	AT4G08160	AT4G23496	AT3G51030	AT2G19090	AT5G04770	AT5G01190
84	AT4G00480	AT5G65230	AT1G23560	AT1G77390	AT5G55340	AT1G11130	AT3G57670	AT5G67110	AT3G09070	AT4G14690	AT1G44110	AT1G62360	AT5G04390	AT5G13990	AT2G42820	AT2G32280	AT3G61610	AT2G36420	AT2G14900	AT1G76870	AT4G37650	AT1G13670	AT5G05180	AT5G49360	AT3G54560	AT5G36260	AT5G20710	AT2G35210	AT1G05370	AT4G15480	AT5G02420	AT5G66800	AT5G43020	AT5G43070	AT5G13920	AT2G41170	AT4G17760	AT3G27400	AT4G02060	AT5G23800	AT5G57785	AT1G65060	AT2G17442	AT1G58370	AT3G63200	AT5G60720	AT3G04620	AT2G28870	AT1G32190
85	AT1G24625	AT4G31820	AT3G26290	AT2G25810	AT3G56620	AT4G00700	AT5G52882	AT1G13670	AT2G40113	AT4G24180	AT5G39610	AT2G18560	AT5G53030	AT3G27400	AT5G25120	AT2G37950	AT1G64400	AT1G70690	AT3G15800	AT1G32450	AT3G16800	AT5G52810	AT5G43170	AT4G33040	AT5G67550	AT5G67390	AT1G26960	AT5G11930	AT3G10680	AT1G62540	AT1G62200	AT1G65690	AT1G02900	AT1G71040	AT3G56170	AT2G28670	AT3G58810	AT4G33050	AT1G05320	AT1G33475	AT1G11080	AT5G27000	AT4G14940	AT3G45710	AT5G19260	AT4G08160	AT3G52840	AT4G23496	AT5G01190
86	AT1G62990	AT2G25810	AT3G56620	AT5G52882	AT3G61610	AT1G13670	AT2G40113	AT3G18900	AT4G27435	AT5G39610	AT3G27400	AT2G37950	AT1G70690	AT3G15800	AT1G32450	AT3G16800	AT5G67390	AT3G18715	AT3G10680	AT1G78060	AT1G02900	AT2G28670	AT3G58810	AT1G14890	AT4G21820	AT4G22960	AT1G11080	AT5G27000	AT3G45710	AT5G19260	AT4G08160	AT4G23496	AT3G51030	AT2G19090	AT5G01190	AT3G44550	AT5G53820	AT4G20460	AT2G28760	AT2G27035	AT3G57060	AT2G39700	AT1G50110	AT3G44220	AT3G22415	AT5G08350	AT1G61795	AT4G28530	AT1G22990
87	AT1G30650	AT2G25810	AT5G04390	AT4G00700	AT5G52882	AT3G61610	AT1G13670	AT2G40113	AT3G18900	AT4G27435	AT4G24180	AT5G39610	AT2G37950	AT1G70690	AT3G15800	AT1G32450	AT3G16800	AT5G67550	AT5G67390	AT5G65420	AT1G26960	AT3G18715	AT3G10680	AT1G78060	AT1G65690	AT5G14150	AT1G02900	AT3G56170	AT2G28670	AT3G58810	AT1G14890	AT1G05320	AT4G21820	AT4G22960	AT1G11080	AT5G27000	AT4G14940	AT3G45710	AT4G08160	AT4G23496	AT3G51030	AT2G19090	AT5G01190	AT5G04770	AT3G44550	AT5G53820	AT4G20460	AT1G15385	AT1G23530
88	AT5G66700	AT2G25810	AT3G56620	AT5G04390	AT4G00700	AT3G61610	AT1G13670	AT2G40113	AT3G18900	AT4G27435	AT4G24180	AT5G39610	AT3G27400	AT5G39320	AT2G37950	AT1G70690	AT1G32450	AT3G16800	AT5G43170	AT5G67550	AT5G67390	AT5G65420	AT1G26960	AT3G18715	AT3G10680	AT1G78060	AT1G62200	AT1G65690	AT1G02900	AT3G56170	AT2G28670	AT3G58810	AT1G05320	AT4G22960	AT1G11080	AT4G27590	AT5G27000	AT4G14940	AT3G45710	AT5G19260	AT4G08160	AT3G51030	AT2G19090	AT5G04770	AT5G01190	AT3G44550	AT5G53820	AT4G20460	AT1G15385
89	AT2G40200	AT2G18230	AT2G25810	AT3G26290	AT3G56620	AT5G04390	AT4G00700	AT5G52882	AT2G40113	AT4G27435	AT5G39610	AT3G27400	AT5G25120	AT2G37950	AT1G70690	AT3G15800	AT1G32450	AT3G16800	AT4G33040	AT5G67390	AT1G26960	AT3G18715	AT5G11930	AT1G62540	AT1G78060	AT1G02900	AT1G71040	AT3G56170	AT2G28670	AT1G14890	AT1G05320	AT4G33050	AT4G22960	AT1G11080	AT4G27590	AT5G27000	AT4G14940	AT5G19260	AT4G08160	AT4G23496	AT5G46510	AT5G01190	AT5G04770	AT2G20960	AT5G53820	AT4G36240	AT3G44550	AT1G23530	AT2G28760
90	AT2G18060	AT1G55330	AT2G25810	AT3G56620	AT5G04390	AT5G52882	AT3G61610	AT1G13670	AT2G40113	AT3G18900	AT4G27435	AT4G24180	AT5G39610	AT2G18560	AT3G27400	AT5G39320	AT2G37950	AT1G70690	AT3G15800	AT1G32450	AT5G43170	AT3G17350	AT5G67550	AT5G65420	AT5G11930	AT3G18715	AT1G62540	AT1G78060	AT1G02900	AT3G56170	AT2G28670	AT1G14890	AT1G05320	AT4G21820	AT4G22960	AT4G27590	AT5G27000	AT4G14940	AT5G19260	AT4G08160	AT4G23496	AT3G51030	AT2G19090	AT5G04770	AT5G01190	AT3G44550	AT5G53820	AT4G36240	AT1G23530
91	AT5G59780	AT2G25810	AT3G56620	AT5G04390	AT5G52882	AT1G13670	AT2G40113	AT4G27435	AT4G24180	AT5G39610	AT2G18560	AT3G27400	AT5G39320	AT5G25120	AT2G37950	AT1G70690	AT1G64400	AT3G15800	AT1G32450	AT3G16800	AT5G52810	AT5G43170	AT5G67550	AT5G67390	AT1G26960	AT5G11930	AT3G10680	AT1G62200	AT1G65690	AT1G02900	AT1G71040	AT3G56170	AT2G28670	AT3G58810	AT1G14890	AT4G33050	AT1G05320	AT1G33475	AT1G11080	AT5G27000	AT4G14940	AT3G45710	AT5G19260	AT4G08160	AT4G23496	AT5G04770	AT2G20960	AT5G01190	AT4G20460
92	AT5G42700	AT5G04390	AT5G52882	AT3G61610	AT1G13670	AT3G18900	AT4G27435	AT3G27400	AT5G39320	AT3G15800	AT1G32450	AT3G04620	AT3G17350	AT5G44635	AT5G65420	AT1G26960	AT3G18715	AT3G62050	AT2G28670	AT1G14890	AT1G05320	AT4G21820	AT4G22960	AT1G11080	AT4G27590	AT5G27000	AT4G14940	AT3G51030	AT2G19090	AT5G01190	AT5G04770	AT2G28760	AT3G57060	AT2G39700	AT1G50110	AT3G44220	AT3G62060	AT1G49430	AT2G34150	AT4G28530	AT1G70470	AT5G66750	AT1G78440	AT3G05820	AT1G48740	AT2G01660	AT4G31360	AT1G80690	AT5G14230
93	AT3G49690	AT2G25810	AT3G56620	AT5G04390	AT4G00700	AT5G52882	AT1G13670	AT2G40113	AT3G18900	AT4G27435	AT4G24180	AT5G39610	AT2G37950	AT1G70690	AT3G15800	AT1G32450	AT3G16800	AT5G43170	AT5G67550	AT1G26960	AT3G18715	AT3G10680	AT1G78060	AT1G62200	AT5G14150	AT1G65690	AT1G02900	AT3G56170	AT3G58810	AT1G14890	AT1G05320	AT1G33475	AT4G22960	AT1G11080	AT4G27590	AT4G14940	AT3G45710	AT5G19260	AT4G08160	AT4G23496	AT3G51030	AT5G01190	AT3G44550	AT4G20460	AT5G53820	AT1G15385	AT1G23530	AT2G28760	AT2G27035
94	AT2G40970	AT2G25810	AT3G56620	AT5G04390	AT4G00700	AT5G52882	AT1G13670	AT2G40113	AT3G18900	AT4G27435	AT4G24180	AT5G39610	AT5G39320	AT2G37950	AT1G70690	AT3G15800	AT1G32450	AT3G16800	AT5G43170	AT5G67550	AT5G67390	AT1G26960	AT3G18715	AT3G10680	AT1G78060	AT1G62200	AT1G65690	AT5G14150	AT1G02900	AT3G56170	AT2G28670	AT3G58810	AT1G14890	AT1G05320	AT4G22960	AT1G11080	AT4G27590	AT5G27000	AT3G45710	AT5G19260	AT4G08160	AT4G23496	AT3G51030	AT5G01190	AT5G04770	AT3G44550	AT5G53820	AT4G20460	AT1G23530
95	AT5G24800	AT2G25810	AT3G56620	AT5G04390	AT5G52882	AT1G13670	AT2G40113	AT3G18900	AT4G27435	AT4G24180	AT5G39610	AT2G18560	AT5G39320	AT2G37950	AT1G70690	AT3G15800	AT1G32450	AT3G16800	AT5G43170	AT5G67390	AT1G26960	AT3G18715	AT3G10680	AT1G78060	AT1G62200	AT1G65690	AT5G14150	AT1G02900	AT3G56170	AT2G28670	AT3G58810	AT1G14890	AT1G05320	AT1G33475	AT4G22960	AT1G11080	AT4G27590	AT5G27000	AT4G14940	AT3G45710	AT5G19260	AT4G08160	AT4G23496	AT3G51030	AT5G04770	AT5G01190	AT3G44550	AT4G20460	AT5G53820
96	AT4G17460	AT1G55330	AT2G25810	AT3G56620	AT5G04390	AT5G52882	AT3G61610	AT1G13670	AT2G40113	AT3G18900	AT4G27435	AT4G24180	AT5G39610	AT2G18560	AT5G39320	AT2G37950	AT1G70690	AT3G15800	AT1G32450	AT3G16800	AT5G67550	AT5G67390	AT5G65420	AT1G26960	AT3G18715	AT3G10680	AT3G62050	AT1G62540	AT1G78060	AT1G62200	AT1G65690	AT1G02900	AT3G56170	AT2G28670	AT3G58810	AT1G14890	AT1G05320	AT1G33475	AT4G27590	AT5G27000	AT4G14940	AT3G45710	AT5G19260	AT4G08160	AT4G23496	AT3G51030	AT5G04770	AT5G01190	AT3G44550
97	AT5G62380	AT2G18230	AT1G55330	AT2G25810	AT3G56620	AT5G04390	AT4G00700	AT5G52882	AT1G13670	AT3G18900	AT4G27435	AT4G24180	AT5G39610	AT2G18560	AT3G27400	AT5G39320	AT2G37950	AT1G70690	AT3G15800	AT3G16800	AT5G43170	AT3G17350	AT5G67550	AT5G67390	AT5G65420	AT1G26960	AT5G11930	AT3G18715	AT3G10680	AT1G62540	AT1G78060	AT1G62200	AT1G65690	AT3G56170	AT3G58810	AT1G14890	AT1G33475	AT4G22960	AT1G11080	AT4G27590	AT4G14940	AT4G01060	AT5G61200	AT3G45710	AT5G19260	AT4G08160	AT4G23496	AT3G51030	AT5G04770
98	AT3G45610	AT2G18230	AT5G65230	AT1G68870	AT1G77390	AT2G46160	AT5G55340	AT5G46690	AT1G11130	AT3G57670	AT5G67110	AT3G05600	AT4G36250	AT4G14690	AT1G44110	AT1G62360	AT5G04390	AT5G13990	AT3G09070	AT2G32280	AT3G61610	AT2G36420	AT2G14900	AT1G76870	AT4G37650	AT5G05180	AT3G54560	AT5G49360	AT3G18900	AT5G20710	AT2G35210	AT1G05370	AT4G15480	AT5G66800	AT5G43020	AT1G70505	AT5G43070	AT5G13920	AT2G41170	AT4G17760	AT3G27400	AT4G02060	AT5G23800	AT1G79640	AT1G76610	AT1G65060	AT2G17442	AT3G63200	AT3G54750
99	AT1G27660	AT2G18230	AT1G77390	AT4G31820	AT3G56620	AT5G04390	AT5G52882	AT3G61610	AT1G13670	AT3G02870	AT3G61550	AT2G18560	AT3G27400	AT4G33040	AT3G61950	AT3G17350	AT4G39480	AT5G65420	AT1G26960	AT3G18715	AT5G11930	AT1G62540	AT3G29030	AT1G78060	AT1G26210	AT1G15290	AT1G14890	AT1G05320	AT4G21820	AT4G22960	AT1G11080	AT4G27590	AT5G27000	AT5G61200	AT4G01060	AT5G19260	AT4G23496	AT1G65150	AT5G46510	AT2G19090	AT5G01190	AT5G04770	AT4G36240	AT3G57060	AT2G39700	AT3G44220	AT1G02205	AT1G49430	AT1G65295
100	AT5G64530	AT2G18230	AT4G31820	AT3G26290	AT3G56620	AT5G04390	AT4G00700	AT5G52882	AT1G13670	AT2G40113	AT4G27435	AT4G24180	AT5G39610	AT3G27400	AT5G53030	AT5G25120	AT2G37950	AT1G70690	AT1G64400	AT3G15800	AT1G32450	AT3G16800	AT5G43170	AT4G33040	AT5G67550	AT5G67390	AT1G26960	AT5G11930	AT3G10680	AT1G62540	AT1G62200	AT1G65690	AT1G50750	AT1G02900	AT1G71040	AT3G56170	AT3G58810	AT1G14890	AT4G33050	AT1G05320	AT1G33475	AT4G22960	AT5G27000	AT4G14940	AT4G01060	AT3G45710	AT5G19260	AT3G44450	AT4G08160
[truncated: 1,655 more columns]
