# Supplementary material for: Inference and prioritization of tissue-specific regulons in Arabidopsis and Oryza
Source: aBIOTECH. 2024 Jul 16;5(3):309–24. doi: 10.1007/s42994-024-00176-2 (PMC11399499; doi:10.1007/s42994-024-00176-2)
Supplement: Supplementary file 4 — Supplementary file4 (XLSX 12 KB) [file 42994_2024_176_MOESM4_ESM.xlsx]

## Sheet: gwas_genes
Supplemental Table S4. Genes associated with root, leaf, and seed phenotypes in Arabidopsis
Tissue	Genes in AraGWAS Database
root	AT4G03500	AT3G27170	AT3G30247	AT3G02140	AT3G05340	AT4G26630	AT1G17680	AT1G31163	AT3G26230	AT2G02835	AT2G33210	AT5G53890	AT3G18640	AT1G16930	AT4G39960	AT3G26950	AT1G58602	AT4G20050	AT2G24250	AT3G19520	AT5G02730	AT3G27000	AT1G04310	AT1G56260	AT1G33170	AT2G39220	AT5G24800	AT4G18250	AT3G27040	AT1G56270	AT1G67520	AT5G18500	AT2G35310	AT2G02860	AT4G13700	AT3G29180	AT4G01860	AT4G15056	AT2G35240	AT2G28725	AT1G50060	AT2G04045	AT3G05350	AT2G02550	AT1G21070	AT4G15060	AT3G09960	AT5G24810	AT4G35460
leaf	AT4G37390	AT5G46640	AT1G05520	AT3G53620	AT4G37360	AT4G10925	AT4G11380	AT1G52870	AT1G48860	AT3G53460	AT2G01610	AT1G48840	AT1G78980	AT1G05380	AT1G54445	AT4G14410	AT1G69480	AT1G27320	AT5G28160	AT1G35540	AT5G39990	AT4G02000	AT5G46620	AT2G43890	AT4G13080	AT4G07740	AT3G02030	AT3G46120	AT2G07690	AT1G27290	AT5G25020	AT1G78970	AT1G48820	AT1G48830	AT2G07750	AT4G37380	AT1G05400	AT1G54180	AT3G53470	AT1G80245	AT1G27300	AT2G29470	AT1G69970	AT4G36650	AT5G24970	AT5G46650	AT1G48850	AT1G79090	AT4G01220
seed	AT1G26340	AT1G26330	AT2G47190	AT1G26510	AT3G03620	AT3G03790	AT5G67411	AT3G09970	AT3G16010	AT1G21080	AT5G07350	AT1G76130	AT3G26130	AT3G03840	AT4G12640	AT3G03826	AT3G03710	AT3G03720	AT5G06000	AT3G03650	AT5G46170	AT3G03773	AT5G44630	AT2G47630	AT3G03770	AT2G39990	AT1G34550	AT3G03810	AT3G59140	AT2G47610	AT2G47250	AT3G43920	AT2G02220	AT1G26460	AT2G47230	AT3G03610	AT3G46800	AT5G15810	AT3G03750
[truncated: 192 more columns]
