# Supplementary material for: Inference and prioritization of tissue-specific regulons in Arabidopsis and Oryza
Source: aBIOTECH. 2024 Jul 16;5(3):309–24. doi: 10.1007/s42994-024-00176-2 (PMC11399499; doi:10.1007/s42994-024-00176-2)
Supplement: Supplementary file 5 — Supplementary file5 (XLSX 56 KB) [file 42994_2024_176_MOESM5_ESM.xlsx]

## Sheet: flower
Supplemental Table S5. RNA-Seq datasets information of five rice tissues
Sample	Tissue	Accession Number	Total Reads	Uniquely Mapped Ratio
DRX070123	anther	PRJDB5291	18795812	0.9259
DRX070124	anther	PRJDB5291	17768049	0.8878
DRX070125	anther	PRJDB5291	15960301	0.9096
DRX070126	anther	PRJDB5291	22816667	0.9135
DRX070127	anther	PRJDB5291	22361357	0.9116
DRX070128	anther	PRJDB5291	20499924	0.9151
DRX070129	anther	PRJDB5291	18447170	0.908
DRX070130	anther	PRJDB5291	19078423	0.8991
DRX070131	anther	PRJDB5291	18889175	0.904
DRX070132	anther	PRJDB5291	19177059	0.9167
DRX070133	anther	PRJDB5291	24023013	0.9161
DRX070134	anther	PRJDB5291	19361407	0.9045
DRX070135	anther	PRJDB5291	20653458	0.9141
DRX070136	anther	PRJDB5291	19358303	0.9087
DRX070137	anther	PRJDB5291	17697494	0.9177
DRX070138	anther	PRJDB5291	20050843	0.9124
DRX070139	anther	PRJDB5291	19244899	0.8891
DRX070140	anther	PRJDB5291	20641029	0.8971
DRX114844	anther	PRJDB5291	19510457	0.9271
DRX114845	anther	PRJDB5291	17644906	0.9248
DRX114846	anther	PRJDB5291	19118395	0.9198
DRX114847	anther	PRJDB5291	17135628	0.9198
DRX114848	anther	PRJDB5291	19954176	0.9165
DRX114849	anther	PRJDB5291	20101115	0.903
DRX114850	anther	PRJDB5291	18445769	0.8969
DRX114851	anther	PRJDB5291	19163946	0.8881
DRX114852	anther	PRJDB5291	16434644	0.898
SRX1899049	anther	PRJNA327987	9436855	0.9305
SRX1899050	anther	PRJNA327987	14145506	0.9163
SRX1899051	anther	PRJNA327987	11040852	0.9219
SRX1899052	anther	PRJNA327987	10601576	0.9317
SRX1899053	anther	PRJNA327987	12680074	0.9234
SRX1899054	anther	PRJNA327987	11793432	0.9051
SRX1899055	anther	PRJNA327987	8349302	0.9401
SRX1899056	anther	PRJNA327987	10689623	0.8334
SRX1899057	anther	PRJNA327987	9497606	0.9219
SRX1899058	anther	PRJNA327987	9988189	0.8385
SRX1899059	anther	PRJNA327987	11908049	0.8313
SRX1899060	anther	PRJNA327987	10511289	0.8259
SRX100746	anther	SRP008821	28311530	0.919
DRX182085	anther	PRJDB8792	17368341	0.9163
DRX182087	anther	PRJDB8792	16608814	0.9134
DRX182089	anther	PRJDB8792	16687757	0.9141
DRX182090	anther	PRJDB8792	15875465	0.9159
DRX182094	anther	PRJDB8792	17782315	0.9154
DRX182095	anther	PRJDB8792	17923765	0.9173
DRX182097	anther	PRJDB8792	16416939	0.9158
DRX182098	anther	PRJDB8792	16249029	0.9179
DRX182099	anther	PRJDB8792	16163159	0.9152
DRX182102	anther	PRJDB8792	15420600	0.9222
DRX182104	anther	PRJDB8792	15484701	0.9209
DRX182106	anther	PRJDB8792	16862597	0.9212
DRX182108	anther	PRJDB8792	16371917	0.9221
DRX182111	anther	PRJDB8792	16391420	0.9233
DRX182112	anther	PRJDB8792	17513131	0.9208
DRX182084	anther	PRJDB8792	17039618	0.9135
DRX182086	anther	PRJDB8792	16138552	0.8869
DRX182088	anther	PRJDB8792	16263221	0.9136
DRX182091	anther	PRJDB8792	17423814	0.9161
DRX182092	anther	PRJDB8792	16113678	0.9169
DRX182093	anther	PRJDB8792	16527510	0.9082
DRX182096	anther	PRJDB8792	15767693	0.92
DRX182100	anther	PRJDB8792	16955387	0.9057
DRX182101	anther	PRJDB8792	15220188	0.9164
DRX182103	anther	PRJDB8792	15657316	0.921
DRX182105	anther	PRJDB8792	15921491	0.9202
DRX182107	anther	PRJDB8792	15517796	0.9195
DRX182109	anther	PRJDB8792	17491175	0.9226
DRX182110	anther	PRJDB8792	17527083	0.9191
DRX182113	anther	PRJDB8792	17531791	0.9202
SRX8336611	anther	PRJNA631555	44281788	0.802
SRX8336612	anther	PRJNA631555	48304864	0.8075
SRX507920	flower	PRJNA243371	38480002	0.8295
SRX4881243	flower	PRJNA482217	135776272	0.8986
SRX4881246	flower	PRJNA482217	122073901	0.8913
SRX4881247	flower	PRJNA482217	123831854	0.8749

## Sheet: leaf
Supplemental Table S5. RNA-Seq datasets information of five rice tissues
Sample	Tissue	Accession Number	Total Reads	Uniquely Mapped Ratio
DRX021280	leaf	PRJDB1490	8563991	0.9085
DRX021281	leaf	PRJDB1490	13839281	0.9134
DRX021282	leaf	PRJDB1490	4192711	0.836
DRX021283	leaf	PRJDB1490	7260040	0.8112
DRX021284	leaf	PRJDB1490	7859228	0.9084
DRX021285	leaf	PRJDB1490	3792363	0.9482
DRX021286	leaf	PRJDB1490	6612859	0.9188
DRX021287	leaf	PRJDB1490	6546591	0.9093
DRX021288	leaf	PRJDB1490	14313807	0.8735
DRX021289	leaf	PRJDB1490	13484127	0.8002
DRX021290	leaf	PRJDB1490	15139847	0.9015
DRX021291	leaf	PRJDB1490	13484127	0.8002
DRX021292	leaf	PRJDB1490	11232194	0.9042
DRX021293	leaf	PRJDB1490	12514041	0.9149
DRX021294	leaf	PRJDB1490	13074023	0.9104
DRX021295	leaf	PRJDB1490	13762189	0.9069
DRX021296	leaf	PRJDB1490	5444223	0.8021
ERX2746384	leaf	PRJEB28127	32090793	0.9155
ERX2746385	leaf	PRJEB28127	33985344	0.9155
ERX2746386	leaf	PRJEB28127	27942283	0.9119
ERX2746387	leaf	PRJEB28127	27957711	0.9219
ERX2746388	leaf	PRJEB28127	48448871	0.9193
ERX2746389	leaf	PRJEB28127	43864161	0.9114
ERX2746390	leaf	PRJEB28127	18003212	0.9133
ERX2746391	leaf	PRJEB28127	34811569	0.9194
ERX2746392	leaf	PRJEB28127	26844730	0.9136
ERX2746393	leaf	PRJEB28127	34376841	0.9226
ERX2746394	leaf	PRJEB28127	51645048	0.9207
ERX2746395	leaf	PRJEB28127	47755424	0.9054
ERX3345263	leaf	PRJEB31936	38533867	0.8707
ERX3345445	leaf	PRJEB31936	44792837	0.8551
ERX3345446	leaf	PRJEB31936	33331123	0.8522
ERX3345447	leaf	PRJEB31936	46895520	0.874
ERX3345448	leaf	PRJEB31936	65261206	0.8022
ERX3345449	leaf	PRJEB31936	46707369	0.8942
ERX3345450	leaf	PRJEB31936	52174751	0.8936
ERX3345451	leaf	PRJEB31936	54686334	0.8483
ERX3345452	leaf	PRJEB31936	38487885	0.8988
ERX3345453	leaf	PRJEB31936	43862789	0.908
ERX3345454	leaf	PRJEB31936	41034781	0.8297
ERX3345455	leaf	PRJEB31936	49608083	0.9041
SRX151644	leaf	PRJNA168014	77019774	0.8487
SRX247047	leaf	PRJNA190188	47536663	0.8215
SRX247049	leaf	PRJNA190188	47072858	0.8246
SRX247050	leaf	PRJNA190188	42318406	0.8111
SRX247054	leaf	PRJNA190188	46703040	0.8131
SRX247056	leaf	PRJNA190188	62388098	0.8196
SRX247057	leaf	PRJNA190188	73585498	0.8264
SRX507923	leaf	PRJNA243371	59346824	0.8081
SRX681633	leaf	PRJNA258236	13794894	0.9266
SRX682835	leaf	PRJNA258236	15531486	0.9417
SRX739680	leaf	PRJNA264731	62515482	0.9621
SRX739699	leaf	PRJNA264731	31840526	0.9528
SRX739700	leaf	PRJNA264731	37468808	0.961
SRX844621	leaf	PRJNA272723	14664192	0.9603
SRX844622	leaf	PRJNA272723	16490701	0.964
SRX844623	leaf	PRJNA272723	14302686	0.9696
SRX844624	leaf	PRJNA272723	14857078	0.9657
SRX844809	leaf	PRJNA272732	14664192	0.9603
SRX844810	leaf	PRJNA272732	16490701	0.964
SRX844811	leaf	PRJNA272732	14302686	0.9696
SRX844812	leaf	PRJNA272732	14857078	0.9657
SRX844813	leaf	PRJNA272732	14518524	0.9706
SRX844814	leaf	PRJNA272732	13533227	0.9695
SRX844815	leaf	PRJNA272732	14038610	0.9694
SRX844816	leaf	PRJNA272732	15285775	0.9689
SRX844799	leaf	PRJNA272733	14664192	0.9603
SRX844800	leaf	PRJNA272733	16490701	0.964
SRX844801	leaf	PRJNA272733	14302686	0.9696
SRX844802	leaf	PRJNA272733	14857078	0.9657
SRX844803	leaf	PRJNA272733	7472493	0.9671
SRX844804	leaf	PRJNA272733	15306887	0.9673
SRX844805	leaf	PRJNA272733	10314448	0.9612
SRX844806	leaf	PRJNA272733	16720812	0.9674
SRX912137	leaf	PRJNA277613	6763028	0.8681
SRX978700	leaf	PRJNA280380	24830499	0.9572
SRX978701	leaf	PRJNA280380	4883837	0.961
SRX978702	leaf	PRJNA280380	20256732	0.9398
SRX978703	leaf	PRJNA280380	38356009	0.9559
SRX978704	leaf	PRJNA280380	11492519	0.9646
SRX978705	leaf	PRJNA280380	25969301	0.9563
SRX978706	leaf	PRJNA280380	14383864	0.9518
SRX978707	leaf	PRJNA280380	8414545	0.9478
SRX978708	leaf	PRJNA280380	14580446	0.9618
SRX978709	leaf	PRJNA280380	24524435	0.9511
SRX978710	leaf	PRJNA280380	77899480	0.963
SRX978711	leaf	PRJNA280380	72385539	0.9599
SRX978712	leaf	PRJNA280380	20753094	0.9451
SRX978713	leaf	PRJNA280380	9404286	0.9609
SRX978714	leaf	PRJNA280380	35221892	0.9578
SRX978715	leaf	PRJNA280380	42745641	0.9514
SRX978716	leaf	PRJNA280380	21223770	0.9638
SRX978717	leaf	PRJNA280380	23224262	0.9581
SRX978718	leaf	PRJNA280380	17698741	0.9469
SRX978719	leaf	PRJNA280380	20817030	0.953
SRX978720	leaf	PRJNA280380	5247090	0.9401
SRX978721	leaf	PRJNA280380	11473000	0.9182
SRX978722	leaf	PRJNA280380	7052129	0.9556
SRX978723	leaf	PRJNA280380	94865601	0.9287
SRX978724	leaf	PRJNA280380	40501929	0.9613
SRX978725	leaf	PRJNA280380	14856022	0.9556
SRX978726	leaf	PRJNA280380	24561309	0.9561
SRX978727	leaf	PRJNA280380	34534609	0.9569
SRX978728	leaf	PRJNA280380	34509407	0.956
SRX978729	leaf	PRJNA280380	18518013	0.9495
SRX978730	leaf	PRJNA280380	26656102	0.9526
SRX978731	leaf	PRJNA280380	11353463	0.9488
SRX978732	leaf	PRJNA280380	21537709	0.9586
SRX997480	leaf	PRJNA281369	15760262	0.9555
SRX997481	leaf	PRJNA281369	14874216	0.962
SRX997482	leaf	PRJNA281369	29595813	0.944
SRX997483	leaf	PRJNA281369	74088605	0.9528
SRX997484	leaf	PRJNA281369	18174050	0.9628
SRX997485	leaf	PRJNA281369	26288154	0.9623
SRX1436232	leaf	PRJNA302604	13795747	0.9523
SRX1436233	leaf	PRJNA302604	11843546	0.9482
SRX1436234	leaf	PRJNA302604	24126425	0.9586
SRX1618251	leaf	PRJNA314526	33012246	0.9694
SRX1618252	leaf	PRJNA314526	28693929	0.9671
SRX1618253	leaf	PRJNA314526	33738285	0.889
SRX1618254	leaf	PRJNA314526	31951497	0.969
SRX1618255	leaf	PRJNA314526	34717753	0.8996
SRX1618256	leaf	PRJNA314526	28803587	0.9712
SRX1618257	leaf	PRJNA314526	32798250	0.9619
SRX1618258	leaf	PRJNA314526	33838322	0.9555
SRX1618259	leaf	PRJNA314526	32797025	0.9725
SRX1618260	leaf	PRJNA314526	35848188	0.9555
SRX1618261	leaf	PRJNA314526	37177413	0.9675
SRX1618262	leaf	PRJNA314526	24165701	0.9681
SRX1665519	leaf	PRJNA316571	19694080	0.9198
SRX1665520	leaf	PRJNA316571	27003293	0.9491
SRX1665521	leaf	PRJNA316571	20685406	0.9477
SRX1665522	leaf	PRJNA316571	23081635	0.9475
SRX1665523	leaf	PRJNA316571	24040820	0.8087
SRX1665524	leaf	PRJNA316571	21805931	0.8158
SRX1665526	leaf	PRJNA316571	22751557	0.8143
SRX1665527	leaf	PRJNA316571	24254387	0.9248
SRX1687066	leaf	PRJNA317706	33894562	0.9119
SRX1687067	leaf	PRJNA317706	31828141	0.95
SRX1687068	leaf	PRJNA317706	32612305	0.9481
SRX1687077	leaf	PRJNA317706	39506569	0.9426
SRX1687082	leaf	PRJNA317706	34223542	0.9481
SRX1687083	leaf	PRJNA317706	38399245	0.8411
SRX1687084	leaf	PRJNA317706	34765310	0.9041
SRX1687085	leaf	PRJNA317706	32943065	0.9479
SRX1687086	leaf	PRJNA317706	34810970	0.949
SRX1687087	leaf	PRJNA317706	29008124	0.9292
SRX1687088	leaf	PRJNA317706	37087342	0.9582
SRX1830256	leaf	PRJNA323553	22250921	0.9252
SRX2247892	leaf	PRJNA349058	63317924	0.9165
SRX2247893	leaf	PRJNA349058	103708045	0.9417
SRX2247894	leaf	PRJNA349058	64878086	0.9274
SRX2247895	leaf	PRJNA349058	56851336	0.9284
SRX2247896	leaf	PRJNA349058	167616256	0.9358
SRX2247897	leaf	PRJNA349058	127399940	0.9268
SRX2338904	leaf	PRJNA352773	11114533	0.9685
SRX2338905	leaf	PRJNA352773	10605837	0.9611
SRX2338955	leaf	PRJNA352773	10502187	0.9658
SRX2338961	leaf	PRJNA352773	11369315	0.9626
SRX2339134	leaf	PRJNA352773	11085204	0.9684
SRX2339172	leaf	PRJNA352773	10932514	0.887
SRX2339353	leaf	PRJNA352773	10466548	0.8692
SRX2339354	leaf	PRJNA352773	11115658	0.9611
SRX2339356	leaf	PRJNA352773	10838876	0.8158
SRX2369524	leaf	PRJNA354683	14242100	0.9168
SRX2441447	leaf	PRJNA358135	10896268	0.9228
SRX2441450	leaf	PRJNA358135	11681273	0.9145
SRX2441452	leaf	PRJNA358135	13562797	0.9248
SRX2441454	leaf	PRJNA358135	12416185	0.9259
SRX2441456	leaf	PRJNA358135	9124970	0.9184
SRX2441457	leaf	PRJNA358135	13211565	0.9208
SRX2441458	leaf	PRJNA358135	13680151	0.9233
SRX2441463	leaf	PRJNA358135	12338079	0.9211
SRX2441464	leaf	PRJNA358135	15084534	0.9225
SRX2441465	leaf	PRJNA358135	18121822	0.9232
SRX2441467	leaf	PRJNA358135	15561625	0.9261
SRX2441468	leaf	PRJNA358135	13771455	0.9217
SRX2441471	leaf	PRJNA358135	15167962	0.8983
SRX2441472	leaf	PRJNA358135	14772101	0.8911
SRX2441476	leaf	PRJNA358135	11683178	0.9033
SRX2470927	leaf	PRJNA360475	47676185	0.8902
SRX3510989	leaf	PRJNA427491	16383645	0.9697
SRX3510990	leaf	PRJNA427491	11639733	0.9663
SRX3510991	leaf	PRJNA427491	12516392	0.965
SRX3510992	leaf	PRJNA427491	10523934	0.9695
SRX3510993	leaf	PRJNA427491	13607810	0.9734
SRX3510994	leaf	PRJNA427491	17035359	0.9661
SRX3599256	leaf	PRJNA431539	16506604	0.8844
SRX3599257	leaf	PRJNA431539	17652428	0.8924
SRX3599260	leaf	PRJNA431539	16007932	0.8933
SRX3599261	leaf	PRJNA431539	17621224	0.8945
SRX4890362	Leaf	PRJNA496507	26213322	0.8528
SRX4890363	Leaf	PRJNA496507	29965946	0.8663
SRX4890364	Leaf	PRJNA496507	31424569	0.8494
SRX4890365	Leaf	PRJNA496507	30606103	0.8799
SRX4890366	Leaf	PRJNA496507	25953924	0.8798
SRX4890367	Leaf	PRJNA496507	31905257	0.8765
SRX5654524	leaf	PRJNA508267	7805294	0.956
SRX5654525	leaf	PRJNA508267	6616730	0.8668
SRX5654526	leaf	PRJNA508267	8672041	0.8714
SRX5654527	leaf	PRJNA508267	7023315	0.8636
SRX5654528	leaf	PRJNA508267	7328402	0.955
SRX5654529	leaf	PRJNA508267	6983852	0.9545
SRX5654530	leaf	PRJNA508267	5595698	0.8657
SRX5654531	leaf	PRJNA508267	8473511	0.9565
SRX5654532	leaf	PRJNA508267	8943551	0.8658
SRX5654533	leaf	PRJNA508267	11654715	0.875
SRX5654534	leaf	PRJNA508267	5067616	0.9513
SRX5654535	leaf	PRJNA508267	9394110	0.9502
SRX5168428	leaf	PRJNA510920	19908158	0.8742
SRX5168429	leaf	PRJNA510920	25715247	0.8789
SRX5168430	leaf	PRJNA510920	16990002	0.8822
SRX5168431	leaf	PRJNA510920	6667433	0.8942
SRX5168440	leaf	PRJNA510920	18449559	0.8886
SRX5168441	leaf	PRJNA510920	21820214	0.8894
SRX5168445	leaf	PRJNA510920	13004608	0.8214
SRX5168446	leaf	PRJNA510920	15376098	0.8488
SRX5168448	leaf	PRJNA510920	20711305	0.87
SRX5168459	leaf	PRJNA510920	19357882	0.8887
SRX5168460	leaf	PRJNA510920	22256946	0.8905
SRX5168461	leaf	PRJNA510920	16766629	0.8665
SRX5168462	leaf	PRJNA510920	16369404	0.8832
SRX5168463	leaf	PRJNA510920	17858965	0.8708
SRX5168464	leaf	PRJNA510920	15727745	0.8705
SRX5168465	leaf	PRJNA510920	18881508	0.8889
SRX5168466	leaf	PRJNA510920	19307458	0.8688
SRX5168467	leaf	PRJNA510920	14788383	0.8903
SRX5168468	leaf	PRJNA510920	18799218	0.8862
SRX5168471	leaf	PRJNA510920	13625804	0.8075
SRX5168473	leaf	PRJNA510920	15486458	0.8235
SRX5168478	leaf	PRJNA510920	16267368	0.8869
SRX5168479	leaf	PRJNA510920	18084699	0.8865
SRX5168480	leaf	PRJNA510920	15036964	0.8857
SRX5168481	leaf	PRJNA510920	15969807	0.888
SRX5168539	leaf	PRJNA510920	17448763	0.8251
SRX5168540	leaf	PRJNA510920	13999124	0.8062
SRX5168541	leaf	PRJNA510920	18216279	0.8093
SRX5168543	leaf	PRJNA510920	18442151	0.8315
SRX5168555	leaf	PRJNA510920	19933831	0.8922
SRX5168599	leaf	PRJNA510920	11517082	0.8437
SRX5168600	leaf	PRJNA510920	8681642	0.8757
SRX5168601	leaf	PRJNA510920	9243157	0.8487
SRX5168602	leaf	PRJNA510920	13044126	0.8815
SRX5168603	leaf	PRJNA510920	15195911	0.929
SRX5168604	leaf	PRJNA510920	17848637	0.9612
SRX5168605	leaf	PRJNA510920	18443499	0.9243
SRX5168606	leaf	PRJNA510920	18602170	0.9531
SRX5168607	leaf	PRJNA510920	10519912	0.8663
SRX5168608	leaf	PRJNA510920	10110822	0.8815
SRX5168609	leaf	PRJNA510920	13294174	0.8944
SRX5168610	leaf	PRJNA510920	17474410	0.9054
SRX5168611	leaf	PRJNA510920	15263998	0.9211
SRX5168612	leaf	PRJNA510920	16385650	0.806
SRX5168623	leaf	PRJNA510920	9959556	0.8576
SRX5168624	leaf	PRJNA510920	8486941	0.8783
SRX5168625	leaf	PRJNA510920	10155108	0.8917
SRX5168626	leaf	PRJNA510920	10402082	0.8339
SRX5168627	leaf	PRJNA510920	11140916	0.8978
SRX5168628	leaf	PRJNA510920	12036836	0.8985
SRX5168629	leaf	PRJNA510920	14203967	0.9379
SRX5168630	leaf	PRJNA510920	13247199	0.9436
SRX5168631	leaf	PRJNA510920	14017930	0.955
SRX5168632	leaf	PRJNA510920	15505734	0.9119
SRX5168633	leaf	PRJNA510920	14287060	0.877
SRX5168634	leaf	PRJNA510920	15356621	0.964
SRX5168635	leaf	PRJNA510920	14860809	0.8508
SRX5168636	leaf	PRJNA510920	17272940	0.9144
SRX5168637	leaf	PRJNA510920	17533087	0.9165
SRX5168638	leaf	PRJNA510920	13253836	0.901
SRX5168659	leaf	PRJNA510920	21146312	0.948
SRX5168660	leaf	PRJNA510920	20884014	0.9511
SRX5168661	leaf	PRJNA510920	19678924	0.9546
SRX5168662	leaf	PRJNA510920	17873606	0.956
SRX5168663	leaf	PRJNA510920	15899905	0.9615
SRX5168664	leaf	PRJNA510920	17854462	0.9586
SRX5168665	leaf	PRJNA510920	6210448	0.9551
SRX5168666	leaf	PRJNA510920	18093853	0.9563
SRX5168667	leaf	PRJNA510920	26589801	0.9521
SRX5168668	leaf	PRJNA510920	29669545	0.9577
SRX5168669	leaf	PRJNA510920	29565391	0.9527
SRX5168670	leaf	PRJNA510920	22609869	0.9639
SRX5168671	leaf	PRJNA510920	7733667	0.9552
SRX5168672	leaf	PRJNA510920	15012235	0.9638
SRX5168673	leaf	PRJNA510920	18310853	0.9479
SRX5168674	leaf	PRJNA510920	5742288	0.9569
SRX5168675	leaf	PRJNA510920	17426681	0.9376
SRX5168676	leaf	PRJNA510920	18872908	0.9451
SRX5168695	leaf	PRJNA510920	19207003	0.8326
SRX5168696	leaf	PRJNA510920	12899412	0.842
SRX5168702	leaf	PRJNA510920	14826968	0.8985
SRX5168703	leaf	PRJNA510920	13007190	0.9093
SRX5168704	leaf	PRJNA510920	16342066	0.8727
SRX5168705	leaf	PRJNA510920	12201007	0.9135
SRX5168706	leaf	PRJNA510920	13485142	0.9336
SRX5168707	leaf	PRJNA510920	16418134	0.89
SRX5168708	leaf	PRJNA510920	14343577	0.901
SRX5168709	leaf	PRJNA510920	16969863	0.9329
SRX5168710	leaf	PRJNA510920	16726464	0.9452
SRX5168711	leaf	PRJNA510920	23470041	0.9344
SRX5168714	leaf	PRJNA510920	12549201	0.8389
SRX5168722	leaf	PRJNA510920	12975001	0.9406
SRX5168723	leaf	PRJNA510920	15601975	0.9625
SRX5168724	leaf	PRJNA510920	24234142	0.9323
SRX5168725	leaf	PRJNA510920	18101267	0.9019
SRX5168726	leaf	PRJNA510920	16455969	0.8893
SRX5168727	leaf	PRJNA510920	15198998	0.8718
SRX5168728	leaf	PRJNA510920	14086748	0.9558
SRX5168729	leaf	PRJNA510920	15139424	0.9218
SRX5168730	leaf	PRJNA510920	14918869	0.8575
SRX5168731	leaf	PRJNA510920	13656560	0.9578
SRX5168732	leaf	PRJNA510920	19236550	0.8934
SRX5168733	leaf	PRJNA510920	13571614	0.9481
SRX5168734	leaf	PRJNA510920	16632446	0.9371
SRX5168735	leaf	PRJNA510920	15041465	0.9567
SRX5168736	leaf	PRJNA510920	12778939	0.8569
SRX5168737	leaf	PRJNA510920	19650328	0.9107
SRX5168738	leaf	PRJNA510920	17987126	0.944
SRX5168739	leaf	PRJNA510920	17467413	0.9656
SRX5168740	leaf	PRJNA510920	21551519	0.9543
SRX5168742	leaf	PRJNA510920	28816442	0.9477
SRX5168743	leaf	PRJNA510920	18756108	0.9124
SRX5168744	leaf	PRJNA510920	15235238	0.9582
SRX5168745	leaf	PRJNA510920	28068558	0.9442
SRX5168746	leaf	PRJNA510920	17654738	0.955
SRX5168747	leaf	PRJNA510920	14084270	0.953
SRX5168748	leaf	PRJNA510920	17968480	0.9562
SRX5168749	leaf	PRJNA510920	15392063	0.912
SRX5168750	leaf	PRJNA510920	23102828	0.9573
SRX5168751	leaf	PRJNA510920	15071852	0.9537
SRX5168752	leaf	PRJNA510920	20925090	0.9423
SRX5168753	leaf	PRJNA510920	18499178	0.913
SRX5168768	leaf	PRJNA510920	14266121	0.8562
SRX5168772	leaf	PRJNA510920	11451908	0.8613
SRX5168773	leaf	PRJNA510920	12960506	0.876
SRX5168774	leaf	PRJNA510920	13417530	0.8815
SRX5168775	leaf	PRJNA510920	11684155	0.8399
SRX5168776	leaf	PRJNA510920	19619945	0.9593
SRX5168777	leaf	PRJNA510920	21614491	0.9563
SRX5168778	leaf	PRJNA510920	13250685	0.8809
SRX5168779	leaf	PRJNA510920	18331064	0.957
SRX5168785	leaf	PRJNA510920	10844451	0.8287
SRX5168794	leaf	PRJNA510920	12380538	0.8214
SRX5168800	leaf	PRJNA510920	15592109	0.9328
SRX5168811	leaf	PRJNA510920	19314000	0.9201
SRX5168812	leaf	PRJNA510920	18643305	0.9297
SRX5168813	leaf	PRJNA510920	19698107	0.9573
SRX5168814	leaf	PRJNA510920	13937528	0.9166
SRX5168815	leaf	PRJNA510920	12759653	0.9582
SRX5168816	leaf	PRJNA510920	12021263	0.9543
SRX5168817	leaf	PRJNA510920	12896125	0.954
SRX5168818	leaf	PRJNA510920	12784520	0.9582
SRX5168821	leaf	PRJNA510920	20127469	0.9538
SRX5168822	leaf	PRJNA510920	14674346	0.9581
SRX5168823	leaf	PRJNA510920	18732077	0.9522
SRX5168824	leaf	PRJNA510920	18650801	0.9572
SRX5168825	leaf	PRJNA510920	18510975	0.8191
SRX5168826	leaf	PRJNA510920	16917433	0.9312
SRX5168827	leaf	PRJNA510920	28087115	0.9557
SRX5168838	leaf	PRJNA510920	20059484	0.9566
SRX5235070	leaf	PRJNA514100	40019704	0.9592
SRX5235072	leaf	PRJNA514100	26724232	0.9145
SRX5235097	leaf	PRJNA514100	29681457	0.9148
SRX5733523	Leaf	PRJNA535389	49724958	0.9374
SRX5733524	Leaf	PRJNA535389	49951570	0.9404
SRX5733525	Leaf	PRJNA535389	51027561	0.932
SRX5733526	Leaf	PRJNA535389	42122098	0.9278
SRX5733527	Leaf	PRJNA535389	56382252	0.9392
SRX5733528	Leaf	PRJNA535389	40206599	0.929
SRX5862961	leaf	PRJNA543572	21069653	0.9601
SRX100741	leaf	SRP008821	24267915	0.9559
SRX100757	leaf	SRP008821	31759510	0.8284
SRX7944701	leaf	PRJNA613143	24010648	0.8861
SRX7944703	leaf	PRJNA613143	21093855	0.8762
SRX7944702	leaf	PRJNA613143	29091594	0.8812
SRX7944700	leaf	PRJNA613143	25227654	0.8722
SRX7944704	leaf	PRJNA613143	27630080	0.8885
SRX7944699	leaf	PRJNA613143	25454835	0.8888
SRX6830166	leaf	PRJNA564345	27145805	0.9178
SRX6830165	leaf	PRJNA564345	24082670	0.9162
SRX6830164	leaf	PRJNA564345	22566485	0.9101
SRX6830163	leaf	PRJNA564345	26304147	0.9099
SRX6830160	leaf	PRJNA564345	27645817	0.9216
SRX6830159	leaf	PRJNA564345	25224917	0.9121
SRX5634492	Leaf	PRJNA530832	43600735	0.9222
SRX5634493	Leaf	PRJNA530832	43653143	0.9163
SRX5634494	Leaf	PRJNA530832	43402413	0.8622
SRX5634495	Leaf	PRJNA530832	43832756	0.9166
SRX5634496	Leaf	PRJNA530832	43781655	0.9159
SRX5634497	Leaf	PRJNA530832	44542749	0.911
SRX5634498	Leaf	PRJNA530832	43401181	0.9202
SRX5634499	Leaf	PRJNA530832	43734351	0.9186
SRX8330145	leaf	PRJNA631939	21169398	0.9058
SRX8330146	leaf	PRJNA631939	22222202	0.9027
SRX8330147	leaf	PRJNA631939	22365631	0.904
SRX8330148	leaf	PRJNA631939	21864123	0.9044
SRX8330149	leaf	PRJNA631939	20612014	0.9034
SRX8330150	leaf	PRJNA631939	21420543	0.9009
SRX8543998	leaf	PRJNA639386	17058638	0.804
SRX8667648	leaf	PRJNA644157	24817737	0.8313
SRX8667649	leaf	PRJNA644157	31760409	0.9189
SRX8667654	leaf	PRJNA644157	37260054	0.9793
SRX8667655	leaf	PRJNA644157	36529342	0.978
SRX8667656	leaf	PRJNA644157	34802627	0.9818
SRX8667657	leaf	PRJNA644157	36454641	0.8724
SRX9169464	leaf	PRJNA664877	28369037	0.8532
SRX9169465	leaf	PRJNA664877	25195091	0.8366
SRX9169466	leaf	PRJNA664877	27723230	0.8357
SRX9169468	leaf	PRJNA664877	25440854	0.8715
SRX9169469	leaf	PRJNA664877	31523895	0.8598

## Sheet: root
Supplemental Table S5. RNA-Seq datasets information of five rice tissues
Sample	Tissue	Accession Number	Total Reads	Uniquely Mapped Ratio
DRX005752	root	PRJDB2600	21966089	0.8666
DRX005768	root	PRJDB2600	16436096	0.8265
DRX005782	root	PRJDB2600	14700396	0.8102
DRX005784	root	PRJDB2600	6599507	0.8461
DRX005786	root	PRJDB2600	8025897	0.8401
DRX005789	root	PRJDB2600	4706230	0.9604
DRX005790	root	PRJDB2600	6532060	0.9622
DRX005807	root	PRJDB2600	6573873	0.8894
DRX005809	root	PRJDB2600	7094438	0.8995
DRX005824	root	PRJDB2600	10540329	0.8018
DRX005825	root	PRJDB2600	8846627	0.877
DRX005826	root	PRJDB2600	10114140	0.821
DRX005827	root	PRJDB2600	4157671	0.876
DRX005829	root	PRJDB2600	16208400	0.8738
DRX005831	root	PRJDB2600	11036312	0.8052
DRX005847	root	PRJDB2600	8605223	0.958
DRX005850	root	PRJDB2600	8843478	0.9415
DRX005851	root	PRJDB2600	13058006	0.8015
DRX005853	root	PRJDB2600	5707885	0.9283
DRX005855	root	PRJDB2600	6671055	0.8868
DRX005856	root	PRJDB2600	3876801	0.9302
DRX005894	root	PRJDB2600	6930792	0.858
DRX005895	root	PRJDB2600	13334374	0.9481
DRX005896	root	PRJDB2600	5407108	0.8691
DRX005897	root	PRJDB2600	26621630	0.9485
DRX005898	root	PRJDB2600	8996022	0.8002
DRX005899	root	PRJDB2600	31522619	0.8645
DRX005900	root	PRJDB2600	9485861	0.8017
DRX005901	root	PRJDB2600	10284880	0.822
DRX005903	root	PRJDB2600	25122102	0.9081
DRX005905	root	PRJDB2600	16772241	0.8222
DRX002019	root	PRJDB2658	5320625	0.8343
DRX002020	root	PRJDB2658	6605880	0.8547
DRX002021	root	PRJDB2658	5470701	0.8479
DRX002022	root	PRJDB2658	5304328	0.8154
DRX002023	root	PRJDB2658	6121916	0.8016
DRX002025	root	PRJDB2658	6262600	0.8086
DRX057388	root	PRJDB4933	12292014	0.913
DRX057389	root	PRJDB4933	14036282	0.9049
DRX057390	root	PRJDB4933	13087811	0.9213
DRX057391	root	PRJDB4933	12820139	0.9052
ERX3345456	root	PRJEB31936	38522573	0.8769
ERX3345457	root	PRJEB31936	50820144	0.8792
ERX3345458	root	PRJEB31936	44458436	0.888
ERX3345459	root	PRJEB31936	49275052	0.8739
ERX3345460	root	PRJEB31936	52634407	0.8511
ERX3345462	root	PRJEB31936	51314965	0.8685
ERX3345463	root	PRJEB31936	39023620	0.8566
ERX3345464	root	PRJEB31936	57406096	0.8845
ERX3345465	root	PRJEB31936	40550424	0.8862
ERX3345466	root	PRJEB31936	48542587	0.8901
ERX3345467	root	PRJEB31936	28491965	0.8767
SRX507925	root	PRJNA243371	152637650	0.8149
SRX736209	root	PRJNA264298	48026356	0.963
SRX736213	root	PRJNA264298	46376460	0.9426
SRX736214	root	PRJNA264298	35988033	0.9538
SRX736223	root	PRJNA264298	54298737	0.9571
SRX736224	root	PRJNA264298	51605103	0.9503
SRX736225	root	PRJNA264298	35645639	0.9562
SRX1122010	root	PRJNA291004	21861957	0.83
SRX1836771	root	PRJNA325167	38338205	0.8379
SRX1836772	root	PRJNA325167	33503219	0.8456
SRX1836773	root	PRJNA325167	31928883	0.8401
SRX2440458	root	PRJNA358595	25076818	0.9311
SRX2440459	root	PRJNA358595	26719524	0.9318
SRX2440460	root	PRJNA358595	17647564	0.9179
SRX2440461	root	PRJNA358595	24807997	0.9407
SRX2440462	root	PRJNA358595	23762157	0.937
SRX2440463	root	PRJNA358595	22495846	0.9229
SRX2440464	root	PRJNA358595	32306428	0.9009
SRX2440465	root	PRJNA358595	31253920	0.9229
SRX2440466	root	PRJNA358595	22329840	0.9266
SRX2440467	root	PRJNA358595	24752940	0.9128
SRX2440468	root	PRJNA358595	24139139	0.931
SRX2440469	root	PRJNA358595	27885978	0.9244
SRX2440470	root	PRJNA358595	26514475	0.9136
SRX2440471	root	PRJNA358595	33295387	0.9264
SRX2440472	root	PRJNA358595	30188328	0.936
SRX2440473	root	PRJNA358595	28367352	0.8997
SRX2440474	root	PRJNA358595	35070508	0.9108
SRX2440475	root	PRJNA358595	27965346	0.8978
SRX2934257	root	PRJNA388531	23152790	0.8891
SRX2934258	root	PRJNA388531	19711219	0.9036
SRX2934259	root	PRJNA388531	20235052	0.8933
SRX2934260	root	PRJNA388531	18333180	0.8409
SRX2934261	root	PRJNA388531	23090380	0.852
SRX2934279	root	PRJNA388531	22491138	0.8899
SRX3599258	root	PRJNA431539	17087684	0.8124
SRX3599259	root	PRJNA431539	16170027	0.8325
SRX3599262	root	PRJNA431539	16091406	0.8205
SRX3599263	root	PRJNA431539	16410118	0.8579
SRX5491389	Root	PRJNA525147	41012237	0.824
SRX5491390	Root	PRJNA525147	40686896	0.8344
SRX5491391	Root	PRJNA525147	34516962	0.8196
SRX5491393	Root	PRJNA525147	34650082	0.8215
SRX5491394	Root	PRJNA525147	35037378	0.8019
SRX5554387	root	PRJNA528488	30576326	0.8606
SRX5554388	root	PRJNA528488	31914401	0.8185
SRX5554389	root	PRJNA528488	30872948	0.811
SRX5554402	root	PRJNA528488	33824142	0.8414
SRX5554406	root	PRJNA528488	31997220	0.8246
SRX4881233	root	PRJNA482217	123792466	0.903
SRX4881234	root	PRJNA482217	99102441	0.9018
SRX4881235	root	PRJNA482217	115006921	0.8767
SRX4409608	root	PRJNA454915	49061770	0.8204
DRX162774	root	PRJDB8093	17079618	0.9434
DRX162775	root	PRJDB8093	13464434	0.9279
DRX162776	root	PRJDB8093	14592197	0.9356
DRX162777	root	PRJDB8093	13039881	0.9275
DRX162778	root	PRJDB8093	13404306	0.9443
DRX162779	root	PRJDB8093	13380914	0.9177
SRX7912007	root	PRJNA612597	20964842	0.8039
SRX7580163	root	PRJNA600591	27462524	0.8553
SRX7580162	root	PRJNA600591	24893400	0.854
SRX7580161	root	PRJNA600591	24660739	0.8422
SRX7580160	root	PRJNA600591	25264739	0.8379
SRX7580159	root	PRJNA600591	24350502	0.8382
SRX7580158	root	PRJNA600591	27757608	0.8458
SRX7580151	root	PRJNA600591	19400257	0.8428
SRX7580140	root	PRJNA600591	22685852	0.8263
SRX7580137	root	PRJNA600591	28935233	0.8693
SRX7580136	root	PRJNA600591	26897651	0.8582
SRX7580135	root	PRJNA600591	31704332	0.8625
SRX7580134	root	PRJNA600591	27288395	0.85
SRX7580133	root	PRJNA600591	26568555	0.8518
SRX7580131	root	PRJNA600591	26726004	0.853
SRX7580130	root	PRJNA600591	29397569	0.8422
SRX7580129	root	PRJNA600591	27291625	0.827
SRX7580128	root	PRJNA600591	24980446	0.8294
SRX7580132	root	PRJNA600591	27240366	0.8483
SRX8544002	root	PRJNA639386	13797529	0.8066
SRX8544004	root	PRJNA639386	12671006	0.8167
SRX8544007	root	PRJNA639386	13742263	0.8133
SRX8544008	root	PRJNA639386	16527743	0.8331
SRX8544012	root	PRJNA639386	19946699	0.8247
SRX8544013	root	PRJNA639386	19606147	0.834
SRX8544014	root	PRJNA639386	16499313	0.8504
SRX8544018	root	PRJNA639386	15344412	0.8202

## Sheet: Shoot
Supplemental Table S5. RNA-Seq datasets information of five rice tissues
Sample	Tissue	Accession Number	Total Reads	Uniquely Mapped Ratio
DRX005735	shoot	PRJDB2600	4932667	0.819
DRX005737	shoot	PRJDB2600	20541310	0.9595
DRX005738	shoot	PRJDB2600	4693099	0.8035
DRX005739	shoot	PRJDB2600	11179538	0.8665
DRX005740	shoot	PRJDB2600	6055866	0.8116
DRX005741	shoot	PRJDB2600	11124392	0.9246
DRX005742	shoot	PRJDB2600	4268544	0.8276
DRX005743	shoot	PRJDB2600	15486242	0.9308
DRX005745	shoot	PRJDB2600	7275586	0.8613
DRX005747	shoot	PRJDB2600	8983270	0.876
DRX005749	shoot	PRJDB2600	25289141	0.9409
DRX005765	shoot	PRJDB2600	11600615	0.9587
DRX005767	shoot	PRJDB2600	12168168	0.8493
DRX005772	shoot	PRJDB2600	6717500	0.9547
DRX005774	shoot	PRJDB2600	16039728	0.9506
DRX005776	shoot	PRJDB2600	11705634	0.9434
DRX005778	shoot	PRJDB2600	20129151	0.9519
DRX005780	shoot	PRJDB2600	10935929	0.9436
DRX005791	shoot	PRJDB2600	4984641	0.8072
DRX005792	shoot	PRJDB2600	12908139	0.9609
DRX005796	shoot	PRJDB2600	7036734	0.962
DRX005798	shoot	PRJDB2600	8191461	0.9599
DRX005799	shoot	PRJDB2600	7887355	0.9644
DRX005800	shoot	PRJDB2600	18432878	0.9653
DRX005801	shoot	PRJDB2600	20522564	0.9642
DRX005802	shoot	PRJDB2600	5911042	0.9219
DRX005803	shoot	PRJDB2600	11176745	0.9066
DRX005816	shoot	PRJDB2600	6675112	0.8696
DRX005817	shoot	PRJDB2600	15649630	0.9581
DRX005818	shoot	PRJDB2600	8724965	0.8647
DRX005819	shoot	PRJDB2600	13197626	0.9586
DRX005820	shoot	PRJDB2600	8827585	0.8561
DRX005821	shoot	PRJDB2600	19418398	0.9597
DRX005822	shoot	PRJDB2600	11272939	0.8625
DRX005823	shoot	PRJDB2600	9289746	0.9592
DRX005832	shoot	PRJDB2600	11939906	0.8627
DRX005833	shoot	PRJDB2600	9187003	0.9609
DRX005834	shoot	PRJDB2600	5656400	0.8834
DRX005835	shoot	PRJDB2600	6421587	0.9635
DRX005836	shoot	PRJDB2600	5840643	0.9609
DRX005837	shoot	PRJDB2600	11906748	0.9558
DRX005838	shoot	PRJDB2600	10918245	0.9607
DRX005839	shoot	PRJDB2600	10433330	0.8649
DRX005840	shoot	PRJDB2600	6946254	0.9621
DRX005841	shoot	PRJDB2600	7396658	0.8772
DRX005842	shoot	PRJDB2600	11171073	0.9376
DRX005843	shoot	PRJDB2600	18355196	0.9377
DRX005844	shoot	PRJDB2600	5709239	0.8872
DRX005845	shoot	PRJDB2600	15570856	0.9349
DRX005858	shoot	PRJDB2600	10197499	0.8493
DRX005859	shoot	PRJDB2600	7788387	0.9614
DRX005860	shoot	PRJDB2600	6217137	0.8735
DRX005861	shoot	PRJDB2600	10821526	0.9626
DRX005862	shoot	PRJDB2600	8125866	0.8666
DRX005863	shoot	PRJDB2600	9351372	0.9325
DRX005864	shoot	PRJDB2600	9004063	0.858
DRX005865	shoot	PRJDB2600	7425589	0.9615
DRX005866	shoot	PRJDB2600	9065045	0.8718
DRX005867	shoot	PRJDB2600	7879902	0.9625
DRX005868	shoot	PRJDB2600	5475335	0.8826
DRX005869	shoot	PRJDB2600	14266873	0.9473
DRX005882	shoot	PRJDB2600	9910727	0.8501
DRX005883	shoot	PRJDB2600	8612321	0.9545
DRX005884	shoot	PRJDB2600	6153995	0.8751
DRX005885	shoot	PRJDB2600	16159475	0.9562
DRX005886	shoot	PRJDB2600	7188958	0.8624
DRX005887	shoot	PRJDB2600	15368026	0.9538
DRX005888	shoot	PRJDB2600	8354169	0.8567
DRX005889	shoot	PRJDB2600	16606369	0.9475
DRX005890	shoot	PRJDB2600	9167364	0.8694
DRX005891	shoot	PRJDB2600	9242084	0.9373
DRX005892	shoot	PRJDB2600	6819765	0.8766
DRX005893	shoot	PRJDB2600	19590016	0.9429
DRX005906	shoot	PRJDB2600	8057663	0.8008
DRX005910	shoot	PRJDB2600	7406558	0.8095
DRX005912	shoot	PRJDB2600	17425998	0.91
DRX005914	shoot	PRJDB2600	9781326	0.8036
DRX005918	shoot	PRJDB2600	19985909	0.9093
DRX005920	shoot	PRJDB2600	7198193	0.803
DRX002027	shoot	PRJDB2658	4993676	0.8986
DRX002028	shoot	PRJDB2658	6688276	0.8971
DRX002029	shoot	PRJDB2658	4407626	0.9014
DRX002030	shoot	PRJDB2658	6419025	0.9009
DRX002032	shoot	PRJDB2658	6248314	0.8109
SRX612564	shoot	PRJNA253163	60883471	0.916
SRX612565	shoot	PRJNA253163	49495138	0.9284
SRX612566	shoot	PRJNA253163	43890731	0.9268
SRX6803760	shoot	PRJNA253163	21295983	0.926
SRX6803761	shoot	PRJNA253163	22594748	0.9187
SRX6803762	shoot	PRJNA253163	29124034	0.9242
SRX6803763	shoot	PRJNA253163	20371104	0.9241
SRX6803764	shoot	PRJNA253163	34013209	0.9086
SRX6803765	shoot	PRJNA253163	26870262	0.9098
SRX736216	shoot	PRJNA264298	44108706	0.9637
SRX736221	shoot	PRJNA264298	41126344	0.9554
SRX736222	shoot	PRJNA264298	33418664	0.9621
SRX736226	shoot	PRJNA264298	37643313	0.9693
SRX736227	shoot	PRJNA264298	40073463	0.9565
SRX736228	shoot	PRJNA264298	38543416	0.9635
SRX2682066	shoot	PRJNA380641	62848509	0.8964
SRX2682067	shoot	PRJNA380641	64365952	0.9007
SRX2682068	shoot	PRJNA380641	65082473	0.8939
SRX2682069	shoot	PRJNA380641	58992471	0.897
SRX2680202	shoot	PRJNA380652	66841238	0.8931
SRX2680203	shoot	PRJNA380652	51674594	0.8895
SRX2680204	shoot	PRJNA380652	56366219	0.8725
SRX2680205	shoot	PRJNA380652	58803743	0.8736
SRX2680206	shoot	PRJNA380652	62848509	0.8964
SRX2680207	shoot	PRJNA380652	64365952	0.9007
SRX2680208	shoot	PRJNA380652	65082473	0.8939
SRX2680209	shoot	PRJNA380652	58992471	0.897
SRX2934262	shoot	PRJNA388531	21591229	0.9199
SRX2934263	shoot	PRJNA388531	24356392	0.9339
SRX2934264	shoot	PRJNA388531	21020733	0.9387
SRX2934265	shoot	PRJNA388531	17942681	0.938
SRX2934266	shoot	PRJNA388531	24548337	0.9343
SRX2934280	shoot	PRJNA388531	20170346	0.9372
SRX5808210	shoot	PRJNA541104	27595427	0.8693
SRX5808211	shoot	PRJNA541104	36095174	0.8713
SRX5808212	shoot	PRJNA541104	28292863	0.8681
SRX5808213	shoot	PRJNA541104	38788397	0.8727
SRX5808214	shoot	PRJNA541104	27129023	0.88
SRX5808215	shoot	PRJNA541104	27461564	0.8934
SRX5808216	shoot	PRJNA541104	31752847	0.8746
SRX5808217	shoot	PRJNA541104	32619314	0.8791
SRX5808218	shoot	PRJNA541104	33765411	0.8738
SRX5808219	shoot	PRJNA541104	29808471	0.8584
SRX5808220	shoot	PRJNA541104	32788989	0.874
SRX5808221	shoot	PRJNA541104	32657011	0.8706
SRX5808222	shoot	PRJNA541104	31457777	0.8703
SRX5808223	shoot	PRJNA541104	28679841	0.894
SRX5808224	shoot	PRJNA541104	34097438	0.8805
SRX5808225	shoot	PRJNA541104	30038231	0.8685
SRX5808226	shoot	PRJNA541104	27994273	0.8643
SRX5808227	shoot	PRJNA541104	29437437	0.8807
SRX7580157	shoot	PRJNA600591	29491721	0.8688
SRX7580156	shoot	PRJNA600591	27551711	0.8708
SRX7580155	shoot	PRJNA600591	27330449	0.8624
SRX7580154	shoot	PRJNA600591	28001929	0.8708
SRX7580153	shoot	PRJNA600591	31630623	0.8648
SRX7580152	shoot	PRJNA600591	28831123	0.8611
SRX7580150	shoot	PRJNA600591	27909047	0.8679
SRX7580149	shoot	PRJNA600591	30032782	0.8788
SRX7580148	shoot	PRJNA600591	27577238	0.8645
SRX7580147	shoot	PRJNA600591	31651549	0.8478
SRX7580146	shoot	PRJNA600591	28371966	0.8331
SRX7580144	shoot	PRJNA600591	27217879	0.8178
SRX7580143	shoot	PRJNA600591	26685911	0.8507
SRX7580142	shoot	PRJNA600591	28031362	0.8439
SRX7580141	shoot	PRJNA600591	27391055	0.8373
SRX7580139	shoot	PRJNA600591	29783225	0.8323
SRX7580138	shoot	PRJNA600591	29344803	0.8478
SRX7580145	shoot	PRJNA600591	27990945	0.8488
SRX8088847	shoot	PRJNA624152	13870888	0.8184
SRX8088849	shoot	PRJNA624152	19046878	0.821
SRX8334996	shoot	PRJNA631550	21782430	0.8079
SRX8334997	shoot	PRJNA631550	20618184	0.8349
SRX8334999	shoot	PRJNA631550	21146737	0.8083
SRX8335000	shoot	PRJNA631550	22098151	0.8297
SRX8335001	shoot	PRJNA631550	21809071	0.8489
SRX8335003	shoot	PRJNA631550	21903999	0.8213
SRX8335005	shoot	PRJNA631550	30041081	0.8581
SRX8335006	shoot	PRJNA631550	23361083	0.8341
SRX8335007	shoot	PRJNA631550	21512902	0.8456

## Sheet: seed
Supplemental Table S5. RNA-Seq datasets information of five rice tissues
Sample	Tissue	Accession Number	Total Reads	Uniquely Mapped Ratio
SRX738076	seed	PRJNA262032	56208031	0.9219
SRX5880876	seed	PRJNA543951	37570682	0.888
SRX5880877	seed	PRJNA543951	36002137	0.8801
SRX5880878	seed	PRJNA543951	34965196	0.8837
SRX5891278	seed	PRJNA544406	34965196	0.8837
SRX5891279	seed	PRJNA544406	36002137	0.8801
SRX5891280	seed	PRJNA544406	37570682	0.888
SRX5891281	seed	PRJNA544406	21979310	0.884
SRX5891282	seed	PRJNA544406	23281143	0.8885
SRX5891283	seed	PRJNA544406	20324148	0.8866
SRX100749	seed	SRP008821	16408394	0.93
SRX100755	seed	SRP008821	24917048	0.9425
SRX4881232	seed	PRJNA482217	108846409	0.8537
SRX8680704	seed	PRJNA644606	13467734	0.8122

## Sheet: Stem
Supplemental Table S5. RNA-Seq datasets information of five rice tissues
Sample	Tissue	Accession Number	Total Reads	Uniquely Mapped Ratio
SRX4881240	stem	PRJNA482217	100751979	0.8925
SRX4881239	stem	PRJNA482217	96423363	0.9055

## Sheet: seedling
Supplemental Table S5. RNA-Seq datasets information of five rice tissues
Sample	Tissue	Accession Number	Total Reads	Uniquely Mapped Ratio
DRX120937	seedling	PRJDB6837	116612586	0.9189
DRX120938	seedling	PRJDB6837	128808263	0.9068
DRX120939	seedling	PRJDB6837	119322768	0.8958
DRX120940	seedling	PRJDB6837	94727316	0.922
DRX120941	seedling	PRJDB6837	115159482	0.9058
SRX103305	seedling	PRJNA149055	20343638	0.9428
SRX103306	seedling	PRJNA149055	19862387	0.9405
SRX971538	seedling	PRJNA279598	16045636	0.9611
SRX971539	seedling	PRJNA279598	14889027	0.9656
SRX1141137	seedling	PRJNA292458	18818192	0.8373
SRX1332251	seedling	PRJNA298638	22845073	0.9299
SRX1528702	seedling	PRJNA308602	173826134	0.8725
SRX4496310	seedling	PRJNA483853	22439711	0.9254
SRX4496311	seedling	PRJNA483853	44761960	0.9288
SRX4496312	seedling	PRJNA483853	20961112	0.8182
SRX4496313	seedling	PRJNA483853	30611583	0.9179
SRX4935320	seedling	PRJNA498361	19762090	0.8466
SRX4935321	seedling	PRJNA498361	22277706	0.8433
SRX4935322	seedling	PRJNA498361	36010224	0.8507
SRX4935324	seedling	PRJNA498361	44083230	0.8456
SRX4935325	seedling	PRJNA498361	45265917	0.8409
SRX4935327	seedling	PRJNA498361	35556086	0.8519
SRX4935328	seedling	PRJNA498361	39289913	0.8359
SRX4935329	seedling	PRJNA498361	40994123	0.8506
SRX4935330	seedling	PRJNA498361	33825717	0.8407
SRX4935331	seedling	PRJNA498361	34795299	0.8563
SRX4881242	seedling	PRJNA482217	93823846	0.8427
SRX4881244	seedling	PRJNA482217	100702469	0.8356
DRX162780	seedling	PRJDB8093	12683112	0.9609
DRX162781	seedling	PRJDB8093	13060953	0.9548
DRX162782	seedling	PRJDB8093	12782639	0.9459
DRX162783	seedling	PRJDB8093	15819687	0.9581
DRX162784	seedling	PRJDB8093	14989752	0.9525
DRX162785	seedling	PRJDB8093	14720100	0.9495
SRX4961162	seedling	PRJNA503175	61563824	0.8259
SRX4961157	seedling	PRJNA503175	57076524	0.8228
SRX4961160	seedling	PRJNA503175	61313082	0.8385
SRX4961161	seedling	PRJNA503175	52656634	0.8483
SRX4961156	seedling	PRJNA503175	55818820	0.8225
SRX4961158	seedling	PRJNA503175	60541678	0.8185
SRX4961163	seedling	PRJNA503175	58646320	0.8186
SRX4961164	seedling	PRJNA503175	61085922	0.8274
SRX4961154	seedling	PRJNA503175	60859848	0.8533
SRX4961159	seedling	PRJNA503175	57981226	0.8438
SRX4961155	seedling	PRJNA503175	58006968	0.8337
SRX4961153	seedling	PRJNA503175	52616904	0.8435
