# Supplementary material for: Inference and prioritization of tissue-specific regulons in Arabidopsis and Oryza
Source: aBIOTECH. 2024 Jul 16;5(3):309–24. doi: 10.1007/s42994-024-00176-2 (PMC11399499; doi:10.1007/s42994-024-00176-2)
Supplement: Supplementary file 7 — Supplementary file7 (XLSX 9018 KB) [file 42994_2024_176_MOESM7_ESM.xlsx]

## Sheet: flower
Supplemental Table S6A. Tissue-Specific regulons in rice (flower, leaf and root)
Transcription Factor	Tissue	Target Genes
LOC_Os01g72370	flower	LOC_Os05g11650	LOC_Os01g60940	LOC_Os01g53750	LOC_Os06g13070	LOC_Os01g60260	LOC_Os01g64020	LOC_Os01g55340	LOC_Os04g33770	LOC_Os11g02850	LOC_Os07g18710	LOC_Os07g40020	LOC_Os02g34540	LOC_Os04g51680	LOC_Os01g03100	LOC_Os12g06560	LOC_Os03g44610	LOC_Os07g05470	LOC_Os09g36260	LOC_Os07g40930	LOC_Os12g03270	LOC_Os02g51540	LOC_Os12g01370	LOC_Os03g17510	LOC_Os03g12320	LOC_Os04g47250	LOC_Os01g02890	LOC_Os02g25700	LOC_Os03g15340	LOC_Os08g38320	LOC_Os07g33050	LOC_Os03g05300	LOC_Os02g34710	LOC_Os02g18180	LOC_Os02g51970	LOC_Os07g48710	LOC_Os03g14840	LOC_Os04g53550	LOC_Os03g17164	LOC_Os03g22040	LOC_Os03g25050	LOC_Os01g46400	LOC_Os11g06410	LOC_Os01g54040	LOC_Os06g04340	LOC_Os08g19420	LOC_Os03g28330	LOC_Os04g50760	LOC_Os06g19590
LOC_Os11g03300	flower	LOC_Os09g32180	LOC_Os03g05700	LOC_Os07g38290	LOC_Os12g05330	LOC_Os02g48330	LOC_Os02g51290	LOC_Os10g03850	LOC_Os10g38860	LOC_Os11g32260	LOC_Os09g38268	LOC_Os11g44960	LOC_Os03g15370	LOC_Os03g53280	LOC_Os01g54950	LOC_Os01g64020	LOC_Os07g47100	LOC_Os12g04720	LOC_Os01g55340	LOC_Os04g33770	LOC_Os01g04160	LOC_Os12g05680	LOC_Os02g55540	LOC_Os11g08370	LOC_Os11g15570	LOC_Os10g30860	LOC_Os01g70410	LOC_Os01g51310	LOC_Os01g62260	LOC_Os01g70500	LOC_Os04g51680	LOC_Os01g03100	LOC_Os09g21260	LOC_Os04g56060	LOC_Os05g06840	LOC_Os12g06560	LOC_Os02g39380	LOC_Os07g40930	LOC_Os12g03270	LOC_Os03g18490	LOC_Os01g13280	LOC_Os06g40590	LOC_Os06g09660	LOC_Os03g12320	LOC_Os01g10340	LOC_Os01g02890	LOC_Os02g25700	LOC_Os12g31860	LOC_Os02g55890
LOC_Os11g02480	flower	LOC_Os06g13070	LOC_Os11g44960	LOC_Os07g08050	LOC_Os01g09270	LOC_Os06g09170	LOC_Os07g40020	LOC_Os01g51310	LOC_Os01g62260	LOC_Os01g03100	LOC_Os11g08940	LOC_Os07g40930	LOC_Os01g11130	LOC_Os06g20030	LOC_Os01g02890	LOC_Os02g25700	LOC_Os07g23244	LOC_Os03g51970	LOC_Os04g32310	LOC_Os12g07300	LOC_Os05g48050	LOC_Os01g52530	LOC_Os06g11600	LOC_Os08g09710	LOC_Os07g43160	LOC_Os03g01270	LOC_Os05g33890	LOC_Os06g38980	LOC_Os08g36920	LOC_Os07g08400	LOC_Os04g21610	LOC_Os03g39960	LOC_Os03g03560	LOC_Os05g35240	LOC_Os09g32130	LOC_Os02g08010	LOC_Os04g52590	LOC_Os11g07124	LOC_Os10g39500	LOC_Os06g45900	LOC_Os08g17410	LOC_Os08g27090	LOC_Os11g08380	LOC_Os03g50490	LOC_Os11g20554	LOC_Os06g38650	LOC_Os07g46540	LOC_Os03g42760	LOC_Os01g66110
LOC_Os12g02420	flower	LOC_Os10g38860	LOC_Os09g38268	LOC_Os06g13070	LOC_Os11g44960	LOC_Os01g09270	LOC_Os06g09170	LOC_Os07g40020	LOC_Os01g51310	LOC_Os01g62260	LOC_Os01g70500	LOC_Os01g03100	LOC_Os11g08940	LOC_Os07g40930	LOC_Os02g25700	LOC_Os07g23244	LOC_Os03g51970	LOC_Os04g32310	LOC_Os12g07300	LOC_Os05g48050	LOC_Os01g52530	LOC_Os07g43160	LOC_Os03g01270	LOC_Os05g33890	LOC_Os03g17164	LOC_Os07g08400	LOC_Os04g21610	LOC_Os03g05180	LOC_Os01g18050	LOC_Os03g39960	LOC_Os04g44290	LOC_Os03g03560	LOC_Os11g05190	LOC_Os01g47080	LOC_Os05g35240	LOC_Os09g32130	LOC_Os02g08010	LOC_Os08g16359	LOC_Os02g02840	LOC_Os11g07124	LOC_Os10g39500	LOC_Os08g17410	LOC_Os04g30720	LOC_Os08g33100	LOC_Os11g08380	LOC_Os03g50490	LOC_Os06g38650	LOC_Os07g46540	LOC_Os03g42760
LOC_Os12g01180	flower	LOC_Os12g05810	LOC_Os11g05640	LOC_Os07g12700	LOC_Os08g41440	LOC_Os05g48580	LOC_Os06g36450	LOC_Os03g05710	LOC_Os03g53730	LOC_Os12g36735	LOC_Os04g02510	LOC_Os09g29490	LOC_Os08g37630	LOC_Os02g45310	LOC_Os01g08710	LOC_Os01g40190	LOC_Os08g36450	LOC_Os01g46290	LOC_Os11g47944	LOC_Os09g39310	LOC_Os04g58380	LOC_Os06g10000	LOC_Os11g32270	LOC_Os08g10470	LOC_Os03g61780	LOC_Os02g28860	LOC_Os11g47453	LOC_Os10g42490	LOC_Os03g14090	LOC_Os12g35890	LOC_Os03g01160	LOC_Os03g44560	LOC_Os10g04690	LOC_Os10g32740	LOC_Os01g12520	LOC_Os03g21999	LOC_Os06g47310	LOC_Os07g37960	LOC_Os03g05300	LOC_Os02g25230	LOC_Os06g04200	LOC_Os05g32980	LOC_Os07g33310	LOC_Os03g02280	LOC_Os07g48710	LOC_Os10g23060	LOC_Os04g30770	LOC_Os06g01370	LOC_Os06g45940
LOC_Os11g01480	flower	LOC_Os05g42270	LOC_Os04g32680	LOC_Os04g52725	LOC_Os02g48330	LOC_Os02g51290	LOC_Os03g53730	LOC_Os03g21850	LOC_Os07g08050	LOC_Os01g54950	LOC_Os01g60260	LOC_Os08g28080	LOC_Os01g55340	LOC_Os12g05680	LOC_Os01g04160	LOC_Os01g70410	LOC_Os11g15570	LOC_Os02g47420	LOC_Os08g40930	LOC_Os01g70500	LOC_Os01g68104	LOC_Os12g06560	LOC_Os11g08940	LOC_Os08g23140	LOC_Os07g40930	LOC_Os12g03270	LOC_Os03g18490	LOC_Os09g02140	LOC_Os01g13280	LOC_Os06g09660	LOC_Os06g20030	LOC_Os03g12320	LOC_Os03g47980	LOC_Os07g23244	LOC_Os04g59560	LOC_Os03g15340	LOC_Os07g09610	LOC_Os10g35730	LOC_Os12g07300	LOC_Os07g33050	LOC_Os01g11980	LOC_Os12g39630	LOC_Os03g06980	LOC_Os10g34320	LOC_Os08g40820	LOC_Os01g36640	LOC_Os08g20486	LOC_Os07g43160	LOC_Os02g18180
LOC_Os07g44640	flower	LOC_Os02g55310	LOC_Os06g41880	LOC_Os12g05330	LOC_Os02g46680	LOC_Os06g45130	LOC_Os10g38860	LOC_Os09g38268	LOC_Os06g13070	LOC_Os11g44960	LOC_Os07g08050	LOC_Os05g38750	LOC_Os04g35500	LOC_Os08g30910	LOC_Os01g09270	LOC_Os01g04160	LOC_Os11g02850	LOC_Os06g09170	LOC_Os08g40930	LOC_Os07g40020	LOC_Os01g47810	LOC_Os01g62260	LOC_Os02g43490	LOC_Os01g70500	LOC_Os01g03100	LOC_Os12g06560	LOC_Os05g44160	LOC_Os11g08940	LOC_Os07g40930	LOC_Os01g11130	LOC_Os12g01370	LOC_Os03g55960	LOC_Os06g20030	LOC_Os01g02890	LOC_Os10g06690	LOC_Os10g21660	LOC_Os06g03180	LOC_Os07g23244	LOC_Os02g25700	LOC_Os08g03850	LOC_Os03g51970	LOC_Os11g22404	LOC_Os04g32310	LOC_Os05g48050	LOC_Os12g07300	LOC_Os01g52530	LOC_Os11g30210	LOC_Os06g11600	LOC_Os10g35450
LOC_Os12g01490	flower	LOC_Os02g01830	LOC_Os05g48770	LOC_Os02g21230	LOC_Os11g31705	LOC_Os10g35330	LOC_Os08g27140	LOC_Os10g36170	LOC_Os03g21850	LOC_Os04g54350	LOC_Os02g07310	LOC_Os11g44880	LOC_Os08g28080	LOC_Os12g01880	LOC_Os04g12600	LOC_Os07g47100	LOC_Os04g49980	LOC_Os01g55340	LOC_Os05g26660	LOC_Os03g10390	LOC_Os03g11614	LOC_Os07g34980	LOC_Os06g29350	LOC_Os03g47270	LOC_Os02g32590	LOC_Os08g40930	LOC_Os01g09500	LOC_Os01g59180	LOC_Os04g41050	LOC_Os04g50790	LOC_Os07g36450	LOC_Os04g33820	LOC_Os12g13100	LOC_Os12g42044	LOC_Os10g33240	LOC_Os08g44150	LOC_Os12g35890	LOC_Os06g47120	LOC_Os02g54490	LOC_Os03g47980	LOC_Os10g05200	LOC_Os02g47370	LOC_Os01g12520	LOC_Os07g09610	LOC_Os07g25700	LOC_Os01g71240	LOC_Os01g49490	LOC_Os04g57350	LOC_Os05g08970
LOC_Os12g03290	flower	LOC_Os10g03850	LOC_Os11g44960	LOC_Os06g13070	LOC_Os03g53280	LOC_Os08g28080	LOC_Os05g38750	LOC_Os04g57650	LOC_Os07g15270	LOC_Os02g24740	LOC_Os06g48650	LOC_Os12g05680	LOC_Os01g04160	LOC_Os10g30860	LOC_Os07g18710	LOC_Os12g13660	LOC_Os08g40930	LOC_Os01g47810	LOC_Os04g49000	LOC_Os01g68104	LOC_Os03g06705	LOC_Os02g53260	LOC_Os09g30380	LOC_Os07g05720	LOC_Os12g03270	LOC_Os06g12280	LOC_Os03g55960	LOC_Os07g35130	LOC_Os02g35300	LOC_Os02g53000	LOC_Os04g47250	LOC_Os07g02810	LOC_Os03g15340	LOC_Os08g35939	LOC_Os08g38320	LOC_Os10g35730	LOC_Os05g48050	LOC_Os02g33705	LOC_Os07g33050	LOC_Os06g11600	LOC_Os07g12160	LOC_Os10g35450	LOC_Os05g50170	LOC_Os03g05300	LOC_Os12g42430	LOC_Os02g38490	LOC_Os08g40820	LOC_Os03g06980	LOC_Os05g33690
LOC_Os05g34940	flower	LOC_Os09g32180	LOC_Os04g32680	LOC_Os02g48330	LOC_Os02g51290	LOC_Os02g46680	LOC_Os01g53750	LOC_Os02g07310	LOC_Os08g28080	LOC_Os01g60260	LOC_Os01g64020	LOC_Os07g47100	LOC_Os02g24740	LOC_Os01g55340	LOC_Os08g40210	LOC_Os11g15570	LOC_Os10g30860	LOC_Os11g40249	LOC_Os09g05030	LOC_Os02g42380	LOC_Os02g47420	LOC_Os08g40930	LOC_Os03g33090	LOC_Os01g70500	LOC_Os02g44710	LOC_Os03g25869	LOC_Os05g06840	LOC_Os03g44610	LOC_Os01g16950	LOC_Os01g13280	LOC_Os01g11130	LOC_Os07g37350	LOC_Os03g27780	LOC_Os02g35300	LOC_Os06g20030	LOC_Os03g12320	LOC_Os01g10340	LOC_Os10g21660	LOC_Os08g35939	LOC_Os03g04490	LOC_Os08g03850	LOC_Os02g49720	LOC_Os01g34560	LOC_Os01g52530	LOC_Os06g47310	LOC_Os02g34710	LOC_Os01g17050	LOC_Os07g06610	LOC_Os12g17310
LOC_Os08g09840	flower	LOC_Os04g32680	LOC_Os05g04170	LOC_Os02g47610	LOC_Os12g32814	LOC_Os02g21230	LOC_Os02g07310	LOC_Os12g01880	LOC_Os04g12600	LOC_Os08g30910	LOC_Os08g41960	LOC_Os11g09474	LOC_Os03g11614	LOC_Os06g29350	LOC_Os02g32590	LOC_Os07g37920	LOC_Os03g25869	LOC_Os10g33900	LOC_Os11g47453	LOC_Os06g06990	LOC_Os12g42044	LOC_Os08g44150	LOC_Os12g35890	LOC_Os05g34450	LOC_Os07g31130	LOC_Os07g49510	LOC_Os05g05550	LOC_Os12g07810	LOC_Os07g15640	LOC_Os06g04200	LOC_Os01g36640	LOC_Os03g14334	LOC_Os07g41370	LOC_Os06g43970	LOC_Os02g08160	LOC_Os08g34890	LOC_Os06g45940	LOC_Os03g23030	LOC_Os09g32610	LOC_Os02g53350	LOC_Os05g30160	LOC_Os11g31660	LOC_Os05g37660	LOC_Os10g21360	LOC_Os06g08890	LOC_Os02g46930	LOC_Os08g43780	LOC_Os10g05720	LOC_Os01g17214
LOC_Os02g45670	flower	LOC_Os04g48375	LOC_Os05g04170	LOC_Os02g21230	LOC_Os03g37810	LOC_Os12g32330	LOC_Os10g35644	LOC_Os02g07310	LOC_Os07g37690	LOC_Os08g30910	LOC_Os08g41960	LOC_Os03g18940	LOC_Os03g11614	LOC_Os12g06200	LOC_Os11g27540	LOC_Os09g24210	LOC_Os03g02830	LOC_Os07g37920	LOC_Os05g45060	LOC_Os03g25869	LOC_Os11g47453	LOC_Os12g35890	LOC_Os05g25580	LOC_Os05g34450	LOC_Os07g49510	LOC_Os01g12520	LOC_Os10g33540	LOC_Os12g07810	LOC_Os05g08480	LOC_Os03g14334	LOC_Os03g40390	LOC_Os07g41370	LOC_Os02g06360	LOC_Os03g44580	LOC_Os03g13830	LOC_Os02g27850	LOC_Os09g32610	LOC_Os03g48230	LOC_Os05g01520	LOC_Os05g37660	LOC_Os06g08890	LOC_Os06g45050	LOC_Os07g27960	LOC_Os10g05720	LOC_Os11g43760	LOC_Os01g47610	LOC_Os01g17214	LOC_Os04g49990	LOC_Os08g04190
LOC_Os06g45140	flower	LOC_Os06g41880	LOC_Os06g45130	LOC_Os10g38860	LOC_Os11g44960	LOC_Os01g04160	LOC_Os06g09170	LOC_Os09g05030	LOC_Os07g40020	LOC_Os10g38020	LOC_Os01g47810	LOC_Os08g19590	LOC_Os01g03100	LOC_Os07g40930	LOC_Os12g01370	LOC_Os02g25700	LOC_Os06g44050	LOC_Os10g35450	LOC_Os07g43160	LOC_Os03g01270	LOC_Os05g32610	LOC_Os01g41550	LOC_Os05g48330	LOC_Os07g09814	LOC_Os02g02450	LOC_Os03g55670	LOC_Os03g28330	LOC_Os03g05180	LOC_Os01g18050	LOC_Os03g03560	LOC_Os01g47080	LOC_Os08g35110	LOC_Os02g08010	LOC_Os08g16359	LOC_Os04g52590	LOC_Os02g02840	LOC_Os03g48600	LOC_Os08g13350	LOC_Os08g17410	LOC_Os01g12420	LOC_Os01g65790	LOC_Os01g15300	LOC_Os08g36020	LOC_Os04g30720	LOC_Os08g33100	LOC_Os03g04240	LOC_Os11g08380	LOC_Os11g20554	LOC_Os06g38650
LOC_Os01g13740	flower	LOC_Os09g26260	LOC_Os05g04170	LOC_Os03g37810	LOC_Os06g14810	LOC_Os10g36170	LOC_Os10g35644	LOC_Os02g07310	LOC_Os03g18940	LOC_Os03g11614	LOC_Os03g47270	LOC_Os03g02830	LOC_Os04g41050	LOC_Os03g25869	LOC_Os10g33900	LOC_Os11g47453	LOC_Os12g44100	LOC_Os02g47230	LOC_Os12g35890	LOC_Os06g29490	LOC_Os06g40500	LOC_Os05g34450	LOC_Os10g06690	LOC_Os07g49510	LOC_Os01g12520	LOC_Os10g33540	LOC_Os11g30210	LOC_Os02g42470	LOC_Os12g07810	LOC_Os05g08480	LOC_Os07g48830	LOC_Os06g43970	LOC_Os08g38990	LOC_Os04g39150	LOC_Os11g05394	LOC_Os09g32610	LOC_Os02g56140	LOC_Os04g48840	LOC_Os10g30070	LOC_Os03g60840	LOC_Os05g30160	LOC_Os07g37700	LOC_Os06g08890	LOC_Os07g10030	LOC_Os06g45050	LOC_Os02g02820	LOC_Os03g06920	LOC_Os11g43760	LOC_Os01g17214
LOC_Os02g31890	flower	LOC_Os05g48770	LOC_Os05g04170	LOC_Os12g07830	LOC_Os02g47610	LOC_Os05g06300	LOC_Os12g32330	LOC_Os03g21850	LOC_Os07g08050	LOC_Os02g07310	LOC_Os04g52410	LOC_Os10g35440	LOC_Os03g10390	LOC_Os08g41960	LOC_Os06g10140	LOC_Os11g31430	LOC_Os11g09474	LOC_Os02g10440	LOC_Os03g01200	LOC_Os05g04370	LOC_Os12g06200	LOC_Os11g27540	LOC_Os04g20960	LOC_Os08g20610	LOC_Os01g73060	LOC_Os03g02830	LOC_Os03g19570	LOC_Os04g41050	LOC_Os03g25869	LOC_Os11g47453	LOC_Os04g49430	LOC_Os08g23140	LOC_Os12g03080	LOC_Os06g06990	LOC_Os02g37580	LOC_Os08g44150	LOC_Os01g59560	LOC_Os03g27780	LOC_Os05g25580	LOC_Os05g34450	LOC_Os02g54490	LOC_Os04g49590	LOC_Os08g35939	LOC_Os10g04690	LOC_Os07g49510	LOC_Os05g05550	LOC_Os01g49490	LOC_Os11g08330	LOC_Os05g19470
LOC_Os11g45850	flower	LOC_Os09g23380	LOC_Os05g04170	LOC_Os12g07830	LOC_Os02g47610	LOC_Os12g32814	LOC_Os01g04500	LOC_Os10g35330	LOC_Os02g26390	LOC_Os11g03200	LOC_Os10g35644	LOC_Os11g40200	LOC_Os03g21850	LOC_Os10g35440	LOC_Os09g29490	LOC_Os04g12600	LOC_Os01g08710	LOC_Os11g09474	LOC_Os03g01200	LOC_Os09g39310	LOC_Os04g58380	LOC_Os03g47270	LOC_Os02g42380	LOC_Os09g24210	LOC_Os08g40930	LOC_Os09g20430	LOC_Os08g23780	LOC_Os11g32270	LOC_Os01g59920	LOC_Os11g47453	LOC_Os04g36850	LOC_Os12g13100	LOC_Os08g23140	LOC_Os04g40330	LOC_Os10g25060	LOC_Os01g59560	LOC_Os10g33240	LOC_Os12g35890	LOC_Os03g01160	LOC_Os03g47980	LOC_Os04g01130	LOC_Os06g03180	LOC_Os12g22145	LOC_Os10g04690	LOC_Os01g65630	LOC_Os05g46770	LOC_Os10g32740	LOC_Os06g48235	LOC_Os05g05550
LOC_Os12g03040	flower	LOC_Os12g05810	LOC_Os11g05640	LOC_Os05g48770	LOC_Os08g36910	LOC_Os10g03850	LOC_Os12g05330	LOC_Os02g48330	LOC_Os02g51290	LOC_Os12g29290	LOC_Os08g30520	LOC_Os05g37170	LOC_Os11g44960	LOC_Os03g53280	LOC_Os12g36750	LOC_Os06g17450	LOC_Os04g49980	LOC_Os05g26660	LOC_Os01g55340	LOC_Os05g34480	LOC_Os04g47700	LOC_Os12g05680	LOC_Os08g27050	LOC_Os02g55540	LOC_Os03g21040	LOC_Os08g41750	LOC_Os08g04420	LOC_Os03g10210	LOC_Os01g70500	LOC_Os02g37970	LOC_Os07g37920	LOC_Os04g57380	LOC_Os01g74480	LOC_Os03g61780	LOC_Os03g21960	LOC_Os12g40790	LOC_Os02g16690	LOC_Os01g13280	LOC_Os03g50160	LOC_Os03g18490	LOC_Os03g14090	LOC_Os01g58850	LOC_Os08g44150	LOC_Os06g09660	LOC_Os04g53720	LOC_Os05g31525	LOC_Os09g20490	LOC_Os04g54190	LOC_Os12g31860
LOC_Os01g74020	flower	LOC_Os02g46680	LOC_Os06g45130	LOC_Os10g38860	LOC_Os07g08050	LOC_Os04g35500	LOC_Os08g30910	LOC_Os01g04160	LOC_Os09g05030	LOC_Os08g40930	LOC_Os10g38020	LOC_Os01g47810	LOC_Os01g62260	LOC_Os01g70500	LOC_Os01g03100	LOC_Os12g06560	LOC_Os11g08940	LOC_Os07g40930	LOC_Os01g11130	LOC_Os03g17510	LOC_Os03g55960	LOC_Os06g20030	LOC_Os01g02890	LOC_Os10g06690	LOC_Os06g03180	LOC_Os07g23244	LOC_Os08g03850	LOC_Os03g51970	LOC_Os11g22404	LOC_Os03g61590	LOC_Os04g32310	LOC_Os05g48050	LOC_Os12g07300	LOC_Os11g30210	LOC_Os07g12160	LOC_Os10g35450	LOC_Os10g36390	LOC_Os02g51160	LOC_Os02g38490	LOC_Os08g09710	LOC_Os07g43160	LOC_Os06g11410	LOC_Os05g32610	LOC_Os05g33890	LOC_Os03g19462	LOC_Os04g53550	LOC_Os03g17164	LOC_Os05g48330	LOC_Os09g31310
LOC_Os02g33560	flower	LOC_Os06g41880	LOC_Os02g46680	LOC_Os06g45130	LOC_Os10g38860	LOC_Os11g44960	LOC_Os07g08050	LOC_Os04g35500	LOC_Os01g09270	LOC_Os01g04160	LOC_Os06g09170	LOC_Os08g40930	LOC_Os07g40020	LOC_Os01g47810	LOC_Os10g38020	LOC_Os01g70500	LOC_Os08g19590	LOC_Os01g03100	LOC_Os05g44160	LOC_Os07g40930	LOC_Os09g33882	LOC_Os01g11130	LOC_Os12g01370	LOC_Os06g20030	LOC_Os11g18940	LOC_Os02g25700	LOC_Os06g03180	LOC_Os07g23244	LOC_Os10g21660	LOC_Os06g44050	LOC_Os11g22404	LOC_Os03g51970	LOC_Os05g48050	LOC_Os06g11600	LOC_Os06g47310	LOC_Os10g35450	LOC_Os07g43160	LOC_Os03g01270	LOC_Os05g32610	LOC_Os04g53550	LOC_Os05g33890	LOC_Os01g41550	LOC_Os03g17164	LOC_Os05g48330	LOC_Os09g31310	LOC_Os07g09814	LOC_Os02g02450	LOC_Os12g41140	LOC_Os11g01850
LOC_Os04g48030	flower	LOC_Os05g42270	LOC_Os02g47610	LOC_Os07g38290	LOC_Os12g05330	LOC_Os03g08310	LOC_Os05g11650	LOC_Os02g51290	LOC_Os03g50220	LOC_Os03g10810	LOC_Os03g21850	LOC_Os02g07310	LOC_Os05g38750	LOC_Os07g47100	LOC_Os04g35500	LOC_Os08g30910	LOC_Os01g55340	LOC_Os02g21260	LOC_Os11g40110	LOC_Os11g27540	LOC_Os12g12950	LOC_Os11g32270	LOC_Os08g27100	LOC_Os03g50355	LOC_Os02g53260	LOC_Os01g16950	LOC_Os06g11060	LOC_Os08g23140	LOC_Os09g36260	LOC_Os01g13280	LOC_Os03g17560	LOC_Os01g11130	LOC_Os03g61040	LOC_Os03g47980	LOC_Os10g06690	LOC_Os03g15340	LOC_Os08g35939	LOC_Os07g33050	LOC_Os06g47310	LOC_Os06g11600	LOC_Os05g51680	LOC_Os12g07810	LOC_Os12g13910	LOC_Os03g40390	LOC_Os06g16630	LOC_Os03g18400	LOC_Os01g31800	LOC_Os02g06360	LOC_Os06g06420
LOC_Os05g48850	flower	LOC_Os06g41880	LOC_Os02g46680	LOC_Os10g38860	LOC_Os09g38268	LOC_Os11g44960	LOC_Os01g09270	LOC_Os01g04160	LOC_Os11g02850	LOC_Os07g40020	LOC_Os01g47810	LOC_Os01g62260	LOC_Os01g70500	LOC_Os08g19590	LOC_Os01g03100	LOC_Os12g06560	LOC_Os12g01370	LOC_Os01g02890	LOC_Os11g18940	LOC_Os06g44050	LOC_Os10g21660	LOC_Os08g03850	LOC_Os11g22404	LOC_Os04g32310	LOC_Os05g48050	LOC_Os01g52530	LOC_Os06g11600	LOC_Os06g47310	LOC_Os10g35450	LOC_Os10g36390	LOC_Os12g07810	LOC_Os02g51160	LOC_Os07g43160	LOC_Os03g01270	LOC_Os02g08190	LOC_Os06g11410	LOC_Os04g53550	LOC_Os01g41550	LOC_Os03g17164	LOC_Os05g48330	LOC_Os09g31310	LOC_Os08g36920	LOC_Os07g09814	LOC_Os12g41200	LOC_Os01g05470	LOC_Os12g41140	LOC_Os11g01850	LOC_Os03g28330	LOC_Os05g41670
LOC_Os03g60560	flower	LOC_Os05g42270	LOC_Os03g05700	LOC_Os02g47610	LOC_Os07g38290	LOC_Os02g48330	LOC_Os03g08310	LOC_Os02g46680	LOC_Os06g45130	LOC_Os08g28080	LOC_Os07g47100	LOC_Os02g21260	LOC_Os03g21210	LOC_Os01g04160	LOC_Os08g40210	LOC_Os04g51680	LOC_Os07g37850	LOC_Os03g15750	LOC_Os06g09660	LOC_Os03g12320	LOC_Os10g06690	LOC_Os01g34560	LOC_Os01g52530	LOC_Os12g13910	LOC_Os12g07810	LOC_Os01g17050	LOC_Os09g34960	LOC_Os03g18400	LOC_Os07g48710	LOC_Os08g38990	LOC_Os12g30520	LOC_Os02g40664	LOC_Os04g01740	LOC_Os08g36920	LOC_Os02g09480	LOC_Os03g60840	LOC_Os04g21320	LOC_Os12g41140	LOC_Os06g45950	LOC_Os06g41060	LOC_Os06g13720	LOC_Os03g16460	LOC_Os11g43760	LOC_Os08g34780	LOC_Os08g08230	LOC_Os06g45900	LOC_Os03g55290	LOC_Os01g60740	LOC_Os05g14360
LOC_Os02g22020	flower	LOC_Os01g60940	LOC_Os06g45130	LOC_Os01g64020	LOC_Os03g21210	LOC_Os06g48650	LOC_Os01g04160	LOC_Os03g33090	LOC_Os04g51680	LOC_Os04g49000	LOC_Os01g59920	LOC_Os05g06840	LOC_Os03g06705	LOC_Os08g22604	LOC_Os12g06560	LOC_Os01g11130	LOC_Os12g01370	LOC_Os02g53000	LOC_Os06g20030	LOC_Os01g10340	LOC_Os07g02810	LOC_Os04g59560	LOC_Os12g06060	LOC_Os02g33705	LOC_Os05g48050	LOC_Os03g50100	LOC_Os06g47310	LOC_Os12g13910	LOC_Os12g42430	LOC_Os12g17310	LOC_Os02g08190	LOC_Os06g11410	LOC_Os01g31800	LOC_Os03g14840	LOC_Os05g33890	LOC_Os04g53550	LOC_Os07g38060	LOC_Os02g40664	LOC_Os03g17164	LOC_Os06g40150	LOC_Os03g14710	LOC_Os03g23030	LOC_Os03g39000	LOC_Os02g07180	LOC_Os09g31310	LOC_Os07g09814	LOC_Os04g21320	LOC_Os12g41140	LOC_Os11g37670
LOC_Os04g48350	flower	LOC_Os05g42270	LOC_Os06g34650	LOC_Os11g32260	LOC_Os02g46680	LOC_Os01g53750	LOC_Os10g36170	LOC_Os03g14020	LOC_Os04g35500	LOC_Os02g21260	LOC_Os03g21210	LOC_Os03g02380	LOC_Os01g04160	LOC_Os11g08370	LOC_Os02g55540	LOC_Os11g15570	LOC_Os02g47420	LOC_Os03g33090	LOC_Os09g36160	LOC_Os02g43490	LOC_Os11g07260	LOC_Os04g56060	LOC_Os03g25869	LOC_Os08g27100	LOC_Os04g31820	LOC_Os07g05720	LOC_Os03g18490	LOC_Os03g57569	LOC_Os03g27780	LOC_Os07g35130	LOC_Os10g06690	LOC_Os02g33705	LOC_Os07g13980	LOC_Os03g50100	LOC_Os07g33050	LOC_Os06g47310	LOC_Os10g35450	LOC_Os10g36390	LOC_Os03g19920	LOC_Os12g42430	LOC_Os02g38490	LOC_Os01g17050	LOC_Os08g09710	LOC_Os01g36640	LOC_Os03g40390	LOC_Os06g16630	LOC_Os06g11410	LOC_Os02g06360	LOC_Os12g30520
LOC_Os12g40920	flower	LOC_Os09g32180	LOC_Os03g10990	LOC_Os06g41880	LOC_Os03g50220	LOC_Os02g46680	LOC_Os10g38860	LOC_Os03g53280	LOC_Os07g08050	LOC_Os02g07310	LOC_Os08g28080	LOC_Os07g47100	LOC_Os08g30910	LOC_Os02g24740	LOC_Os12g04720	LOC_Os01g70410	LOC_Os11g15570	LOC_Os12g13660	LOC_Os02g47420	LOC_Os08g40930	LOC_Os10g38020	LOC_Os02g34540	LOC_Os04g51680	LOC_Os02g44710	LOC_Os01g03100	LOC_Os07g48760	LOC_Os01g68104	LOC_Os04g31820	LOC_Os06g49810	LOC_Os05g44160	LOC_Os08g23140	LOC_Os04g40330	LOC_Os03g17560	LOC_Os09g33882	LOC_Os02g51540	LOC_Os09g02140	LOC_Os03g15750	LOC_Os12g01370	LOC_Os03g47980	LOC_Os10g21660	LOC_Os06g03180	LOC_Os03g04490	LOC_Os06g08790	LOC_Os12g06060	LOC_Os06g47310	LOC_Os10g35450	LOC_Os12g07810	LOC_Os10g37520	LOC_Os12g42430
LOC_Os01g48060	flower	LOC_Os11g32260	LOC_Os02g46680	LOC_Os08g28080	LOC_Os01g09270	LOC_Os10g30860	LOC_Os11g27540	LOC_Os08g40930	LOC_Os07g48760	LOC_Os04g56060	LOC_Os03g06705	LOC_Os03g50355	LOC_Os07g40930	LOC_Os03g15750	LOC_Os06g40590	LOC_Os03g27780	LOC_Os03g12320	LOC_Os01g02890	LOC_Os11g22404	LOC_Os05g48050	LOC_Os03g50100	LOC_Os05g50170	LOC_Os02g51160	LOC_Os02g38490	LOC_Os08g09710	LOC_Os07g25800	LOC_Os02g51970	LOC_Os01g31800	LOC_Os05g33890	LOC_Os06g05580	LOC_Os06g45940	LOC_Os03g23030	LOC_Os09g32610	LOC_Os08g24930	LOC_Os12g41200	LOC_Os03g25760	LOC_Os04g21320	LOC_Os01g54040	LOC_Os11g31660	LOC_Os03g28330	LOC_Os09g24220	LOC_Os03g53210	LOC_Os07g42750	LOC_Os04g21610	LOC_Os06g08890	LOC_Os06g17440	LOC_Os10g19190	LOC_Os01g18050	LOC_Os03g56610
LOC_Os12g02440	flower	LOC_Os05g04170	LOC_Os02g47610	LOC_Os01g50700	LOC_Os10g35644	LOC_Os03g21850	LOC_Os04g12600	LOC_Os07g47100	LOC_Os03g12815	LOC_Os02g10440	LOC_Os03g48010	LOC_Os03g11614	LOC_Os03g47270	LOC_Os06g29350	LOC_Os09g24210	LOC_Os09g22540	LOC_Os03g02830	LOC_Os04g57380	LOC_Os03g25869	LOC_Os11g47453	LOC_Os10g33240	LOC_Os12g35890	LOC_Os06g47120	LOC_Os06g29490	LOC_Os06g40500	LOC_Os01g12520	LOC_Os12g07810	LOC_Os07g10120	LOC_Os02g08160	LOC_Os03g14500	LOC_Os08g34890	LOC_Os08g38990	LOC_Os07g36870	LOC_Os09g34290	LOC_Os09g32610	LOC_Os02g53350	LOC_Os04g48840	LOC_Os05g30160	LOC_Os04g21320	LOC_Os05g01520	LOC_Os05g37660	LOC_Os07g37700	LOC_Os06g08890	LOC_Os07g10030	LOC_Os06g45050	LOC_Os07g27960	LOC_Os01g49650	LOC_Os10g05720	LOC_Os09g35720
LOC_Os01g53260	flower	LOC_Os06g41880	LOC_Os10g38860	LOC_Os06g13070	LOC_Os11g44960	LOC_Os01g04160	LOC_Os07g40020	LOC_Os01g51310	LOC_Os01g62260	LOC_Os01g70500	LOC_Os02g43490	LOC_Os01g03100	LOC_Os12g06560	LOC_Os07g40930	LOC_Os03g55960	LOC_Os01g02890	LOC_Os02g25700	LOC_Os03g51970	LOC_Os04g32310	LOC_Os12g07300	LOC_Os01g52530	LOC_Os06g11600	LOC_Os07g43160	LOC_Os03g01270	LOC_Os04g53550	LOC_Os01g41550	LOC_Os06g38980	LOC_Os08g36920	LOC_Os12g41200	LOC_Os11g01850	LOC_Os03g28330	LOC_Os03g53210	LOC_Os06g17440	LOC_Os03g05180	LOC_Os01g18050	LOC_Os04g44290	LOC_Os03g03560	LOC_Os11g05190	LOC_Os09g32130	LOC_Os05g35240	LOC_Os08g41700	LOC_Os02g08010	LOC_Os04g52590	LOC_Os02g02840	LOC_Os11g07124	LOC_Os11g37080	LOC_Os08g13350	LOC_Os03g45930	LOC_Os08g17410
LOC_Os03g60570	flower	LOC_Os05g42270	LOC_Os03g05700	LOC_Os07g38290	LOC_Os02g48330	LOC_Os03g08310	LOC_Os02g46680	LOC_Os02g51290	LOC_Os03g50220	LOC_Os11g31590	LOC_Os01g53750	LOC_Os03g21850	LOC_Os05g38750	LOC_Os07g47100	LOC_Os01g55340	LOC_Os01g09270	LOC_Os03g21210	LOC_Os02g21260	LOC_Os01g04160	LOC_Os08g40210	LOC_Os09g05030	LOC_Os10g38020	LOC_Os01g62260	LOC_Os02g34540	LOC_Os04g51680	LOC_Os02g44710	LOC_Os04g56060	LOC_Os08g27100	LOC_Os01g13280	LOC_Os03g18490	LOC_Os06g09660	LOC_Os06g41030	LOC_Os03g12320	LOC_Os04g47250	LOC_Os10g06690	LOC_Os07g09610	LOC_Os01g52530	LOC_Os12g13910	LOC_Os02g34710	LOC_Os01g17050	LOC_Os02g38490	LOC_Os07g06610	LOC_Os09g34960	LOC_Os02g18180	LOC_Os03g18400	LOC_Os07g48710	LOC_Os02g51970	LOC_Os01g66130	LOC_Os08g38990
LOC_Os02g45450	flower	LOC_Os01g62950	LOC_Os03g21250	LOC_Os08g41440	LOC_Os02g48330	LOC_Os06g13600	LOC_Os01g09670	LOC_Os01g65590	LOC_Os07g35310	LOC_Os06g40170	LOC_Os10g36170	LOC_Os03g47530	LOC_Os11g09150	LOC_Os01g08710	LOC_Os03g50560	LOC_Os03g21210	LOC_Os02g10440	LOC_Os07g34980	LOC_Os03g58350	LOC_Os03g60190	LOC_Os12g42190	LOC_Os03g53360	LOC_Os01g11460	LOC_Os02g32590	LOC_Os01g73060	LOC_Os02g47930	LOC_Os03g40930	LOC_Os03g02830	LOC_Os01g59180	LOC_Os03g25869	LOC_Os01g31570	LOC_Os11g47453	LOC_Os03g50160	LOC_Os03g18490	LOC_Os03g27780	LOC_Os03g01160	LOC_Os12g36980	LOC_Os10g06690	LOC_Os04g52540	LOC_Os03g57880	LOC_Os02g06170	LOC_Os01g12520	LOC_Os06g11600	LOC_Os02g42470	LOC_Os02g55330	LOC_Os03g19920	LOC_Os01g17050	LOC_Os07g48830	LOC_Os02g37590
LOC_Os11g04360	flower	LOC_Os10g38860	LOC_Os06g13070	LOC_Os11g44960	LOC_Os05g38750	LOC_Os01g04160	LOC_Os07g40020	LOC_Os10g38020	LOC_Os01g47810	LOC_Os01g62260	LOC_Os01g70500	LOC_Os01g03100	LOC_Os12g01370	LOC_Os01g02890	LOC_Os02g25700	LOC_Os03g51970	LOC_Os04g32310	LOC_Os01g52530	LOC_Os06g11600	LOC_Os10g35450	LOC_Os10g36390	LOC_Os07g43160	LOC_Os03g01270	LOC_Os05g32610	LOC_Os04g53550	LOC_Os01g41550	LOC_Os05g01790	LOC_Os05g48330	LOC_Os02g02450	LOC_Os12g41200	LOC_Os12g41140	LOC_Os03g28330	LOC_Os05g41670	LOC_Os03g53210	LOC_Os04g21610	LOC_Os03g05180	LOC_Os01g18050	LOC_Os11g05190	LOC_Os01g47080	LOC_Os08g35110	LOC_Os02g08010	LOC_Os08g16359	LOC_Os08g36570	LOC_Os05g48950	LOC_Os04g52590	LOC_Os02g02840	LOC_Os11g07124	LOC_Os10g39500	LOC_Os03g48600
LOC_Os04g57340	flower	LOC_Os02g46680	LOC_Os10g36170	LOC_Os01g55340	LOC_Os03g33090	LOC_Os03g25869	LOC_Os08g27100	LOC_Os03g50355	LOC_Os01g16950	LOC_Os06g11060	LOC_Os07g05720	LOC_Os03g18490	LOC_Os10g06690	LOC_Os05g48050	LOC_Os01g17050	LOC_Os02g38490	LOC_Os05g33690	LOC_Os06g16630	LOC_Os02g06360	LOC_Os04g44410	LOC_Os04g01740	LOC_Os01g68890	LOC_Os02g09480	LOC_Os03g25760	LOC_Os05g30160	LOC_Os01g68500	LOC_Os03g53210	LOC_Os01g42024	LOC_Os01g62920	LOC_Os01g07560	LOC_Os03g53580	LOC_Os02g32420	LOC_Os03g30830	LOC_Os01g56330	LOC_Os04g54300	LOC_Os03g55880	LOC_Os03g44190	LOC_Os03g27110	LOC_Os03g55290	LOC_Os02g21090	LOC_Os03g45930	LOC_Os05g37800	LOC_Os03g51200	LOC_Os02g15670	LOC_Os08g33100	LOC_Os03g51330	LOC_Os08g43140	LOC_Os05g48280	LOC_Os10g27360
LOC_Os03g42630	flower	LOC_Os06g41880	LOC_Os02g46680	LOC_Os10g38860	LOC_Os11g44960	LOC_Os01g04160	LOC_Os11g02850	LOC_Os07g40020	LOC_Os10g38020	LOC_Os01g47810	LOC_Os01g62260	LOC_Os01g70500	LOC_Os08g19590	LOC_Os01g03100	LOC_Os12g06560	LOC_Os07g40930	LOC_Os11g18940	LOC_Os02g25700	LOC_Os06g44050	LOC_Os08g03850	LOC_Os01g52530	LOC_Os06g11600	LOC_Os10g35450	LOC_Os10g36390	LOC_Os07g43160	LOC_Os02g08190	LOC_Os05g32610	LOC_Os05g01790	LOC_Os03g17164	LOC_Os05g48330	LOC_Os08g36920	LOC_Os12g41140	LOC_Os11g01850	LOC_Os03g28330	LOC_Os03g53210	LOC_Os04g21610	LOC_Os06g17440	LOC_Os01g38100	LOC_Os04g44290	LOC_Os03g03560	LOC_Os07g39750	LOC_Os01g47080	LOC_Os09g32130	LOC_Os08g35110	LOC_Os02g08010	LOC_Os04g52590	LOC_Os10g39500	LOC_Os03g48600	LOC_Os03g45930
LOC_Os05g28320	flower	LOC_Os06g41880	LOC_Os12g05330	LOC_Os03g08310	LOC_Os02g46680	LOC_Os10g38860	LOC_Os09g38268	LOC_Os06g13070	LOC_Os05g38750	LOC_Os04g35500	LOC_Os08g30910	LOC_Os01g09270	LOC_Os01g04160	LOC_Os11g02850	LOC_Os06g09170	LOC_Os08g40930	LOC_Os10g38020	LOC_Os01g51310	LOC_Os01g62260	LOC_Os07g40020	LOC_Os01g70500	LOC_Os08g19590	LOC_Os01g03100	LOC_Os12g06560	LOC_Os11g08940	LOC_Os07g40930	LOC_Os09g33882	LOC_Os01g11130	LOC_Os03g17510	LOC_Os12g01370	LOC_Os03g55960	LOC_Os01g02890	LOC_Os11g18940	LOC_Os06g44050	LOC_Os10g21660	LOC_Os06g03180	LOC_Os10g06690	LOC_Os07g23244	LOC_Os08g03850	LOC_Os03g51970	LOC_Os04g32310	LOC_Os05g48050	LOC_Os12g07300	LOC_Os01g52530	LOC_Os06g11600	LOC_Os06g47310	LOC_Os07g12160	LOC_Os10g36390	LOC_Os12g07810
LOC_Os04g56990	flower	LOC_Os01g19220	LOC_Os04g40720	LOC_Os06g36450	LOC_Os04g53760	LOC_Os01g40110	LOC_Os12g29290	LOC_Os07g35310	LOC_Os11g44960	LOC_Os03g47564	LOC_Os10g35644	LOC_Os05g46580	LOC_Os11g27120	LOC_Os05g26040	LOC_Os01g15970	LOC_Os12g05680	LOC_Os02g47400	LOC_Os03g19670	LOC_Os11g40249	LOC_Os02g42380	LOC_Os04g20960	LOC_Os01g47810	LOC_Os08g23780	LOC_Os06g10000	LOC_Os09g33550	LOC_Os07g06410	LOC_Os04g41810	LOC_Os07g48760	LOC_Os06g46500	LOC_Os04g41050	LOC_Os02g52490	LOC_Os03g61780	LOC_Os12g38910	LOC_Os07g05470	LOC_Os02g32615	LOC_Os04g39610	LOC_Os01g44110	LOC_Os10g06680	LOC_Os01g59560	LOC_Os12g42044	LOC_Os08g44150	LOC_Os03g27780	LOC_Os07g33420	LOC_Os04g54759	LOC_Os03g58800	LOC_Os07g02810	LOC_Os07g44350	LOC_Os03g15340	LOC_Os12g31860
LOC_Os06g04850	flower	LOC_Os12g05330	LOC_Os03g08310	LOC_Os02g46680	LOC_Os06g45130	LOC_Os10g38860	LOC_Os06g13070	LOC_Os11g44960	LOC_Os05g38750	LOC_Os01g09270	LOC_Os01g04160	LOC_Os09g05030	LOC_Os10g38020	LOC_Os07g40020	LOC_Os01g47810	LOC_Os01g70500	LOC_Os08g19590	LOC_Os01g03100	LOC_Os12g06560	LOC_Os07g40930	LOC_Os03g17510	LOC_Os12g01370	LOC_Os03g55960	LOC_Os06g20030	LOC_Os11g18940	LOC_Os06g44050	LOC_Os10g21660	LOC_Os07g23244	LOC_Os02g25700	LOC_Os03g51970	LOC_Os04g32310	LOC_Os05g48050	LOC_Os12g07300	LOC_Os01g52530	LOC_Os07g12160	LOC_Os10g35450	LOC_Os10g36390	LOC_Os02g38490	LOC_Os03g01270	LOC_Os02g08190	LOC_Os06g11410	LOC_Os05g32610	LOC_Os04g53550	LOC_Os03g19462	LOC_Os01g41550	LOC_Os05g01790	LOC_Os03g17164	LOC_Os05g48330	LOC_Os03g23030
LOC_Os02g50630	flower	LOC_Os06g41880	LOC_Os12g05330	LOC_Os03g08310	LOC_Os02g46680	LOC_Os10g38860	LOC_Os09g38268	LOC_Os11g44960	LOC_Os07g08050	LOC_Os04g35500	LOC_Os01g04160	LOC_Os11g02850	LOC_Os06g09170	LOC_Os09g05030	LOC_Os08g40930	LOC_Os10g38020	LOC_Os01g51310	LOC_Os08g19590	LOC_Os01g03100	LOC_Os11g08940	LOC_Os07g40930	LOC_Os03g17510	LOC_Os12g01370	LOC_Os06g20030	LOC_Os01g02890	LOC_Os11g18940	LOC_Os10g21660	LOC_Os06g03180	LOC_Os03g51970	LOC_Os03g61590	LOC_Os04g32310	LOC_Os05g48050	LOC_Os12g07300	LOC_Os01g52530	LOC_Os06g11600	LOC_Os07g12160	LOC_Os10g35450	LOC_Os02g51160	LOC_Os07g43160	LOC_Os03g01270	LOC_Os02g08190	LOC_Os06g11410	LOC_Os05g33890	LOC_Os04g53550	LOC_Os01g41550	LOC_Os03g17164	LOC_Os06g38980	LOC_Os07g09814	LOC_Os02g02450
LOC_Os07g44090	flower	LOC_Os05g42270	LOC_Os07g38290	LOC_Os05g11650	LOC_Os03g50220	LOC_Os10g03850	LOC_Os04g35500	LOC_Os03g02380	LOC_Os01g70410	LOC_Os11g40249	LOC_Os02g44710	LOC_Os01g59920	LOC_Os04g56060	LOC_Os08g27100	LOC_Os03g06705	LOC_Os07g39820	LOC_Os07g05470	LOC_Os09g33882	LOC_Os12g01370	LOC_Os01g10340	LOC_Os03g15340	LOC_Os08g03850	LOC_Os02g55890	LOC_Os08g38320	LOC_Os04g32310	LOC_Os01g52530	LOC_Os06g47310	LOC_Os08g40820	LOC_Os03g01270	LOC_Os02g18180	LOC_Os07g48710	LOC_Os05g33890	LOC_Os06g45940	LOC_Os03g14710	LOC_Os01g46400	LOC_Os01g68500	LOC_Os11g37670	LOC_Os01g42024	LOC_Os02g34970	LOC_Os06g17440	LOC_Os01g18050	LOC_Os11g47120	LOC_Os03g39960	LOC_Os02g50040	LOC_Os01g62920	LOC_Os12g36810	LOC_Os01g07560	LOC_Os03g16780	LOC_Os01g58680
LOC_Os01g47370	flower	LOC_Os04g48375	LOC_Os11g26880	LOC_Os02g21230	LOC_Os01g04500	LOC_Os01g05480	LOC_Os01g19480	LOC_Os02g07310	LOC_Os04g12600	LOC_Os08g30910	LOC_Os03g12815	LOC_Os04g58380	LOC_Os02g32590	LOC_Os08g40930	LOC_Os01g73060	LOC_Os07g37920	LOC_Os03g25869	LOC_Os08g27100	LOC_Os04g36850	LOC_Os06g50370	LOC_Os02g47230	LOC_Os01g17470	LOC_Os06g22030	LOC_Os11g18940	LOC_Os01g65630	LOC_Os02g19650	LOC_Os07g49510	LOC_Os12g06060	LOC_Os01g12520	LOC_Os01g34560	LOC_Os11g30210	LOC_Os07g12160	LOC_Os07g37960	LOC_Os12g07810	LOC_Os02g55330	LOC_Os10g04090	LOC_Os08g20486	LOC_Os07g49370	LOC_Os02g06360	LOC_Os06g45940	LOC_Os04g39150	LOC_Os04g14810	LOC_Os07g01540	LOC_Os03g44580	LOC_Os07g38390	LOC_Os08g11760	LOC_Os02g53350	LOC_Os08g36920	LOC_Os06g14670
LOC_Os06g49040	flower	LOC_Os04g48375	LOC_Os04g32680	LOC_Os12g07830	LOC_Os05g04170	LOC_Os02g47610	LOC_Os02g21230	LOC_Os03g37810	LOC_Os07g05174	LOC_Os08g19470	LOC_Os01g70260	LOC_Os10g35644	LOC_Os01g66230	LOC_Os08g30910	LOC_Os01g71210	LOC_Os08g41960	LOC_Os03g12815	LOC_Os06g10140	LOC_Os03g18940	LOC_Os11g02850	LOC_Os06g29350	LOC_Os11g27540	LOC_Os02g40750	LOC_Os03g02830	LOC_Os03g25869	LOC_Os10g33900	LOC_Os11g47453	LOC_Os04g36850	LOC_Os02g53260	LOC_Os11g03520	LOC_Os02g37580	LOC_Os12g35890	LOC_Os06g22030	LOC_Os04g57870	LOC_Os05g34450	LOC_Os10g08754	LOC_Os06g03180	LOC_Os04g01130	LOC_Os10g04690	LOC_Os05g05550	LOC_Os10g33540	LOC_Os01g49490	LOC_Os06g47310	LOC_Os07g12160	LOC_Os12g07810	LOC_Os07g15640	LOC_Os10g28570	LOC_Os05g08480	LOC_Os08g20486
LOC_Os01g11350	flower	LOC_Os02g46680	LOC_Os06g45130	LOC_Os10g38860	LOC_Os11g44960	LOC_Os07g08050	LOC_Os01g09270	LOC_Os01g04160	LOC_Os09g05030	LOC_Os06g09170	LOC_Os07g40020	LOC_Os10g38020	LOC_Os01g47810	LOC_Os08g19590	LOC_Os01g03100	LOC_Os05g44160	LOC_Os07g40930	LOC_Os09g33882	LOC_Os01g11130	LOC_Os12g01370	LOC_Os06g20030	LOC_Os02g25700	LOC_Os06g03180	LOC_Os10g21660	LOC_Os07g23244	LOC_Os06g44050	LOC_Os11g22404	LOC_Os03g51970	LOC_Os05g48050	LOC_Os06g47310	LOC_Os06g11600	LOC_Os10g35450	LOC_Os07g43160	LOC_Os05g32610	LOC_Os04g53550	LOC_Os05g01790	LOC_Os01g41550	LOC_Os03g17164	LOC_Os09g31310	LOC_Os07g09814	LOC_Os02g02450	LOC_Os11g01850	LOC_Os03g28330	LOC_Os07g42750	LOC_Os03g53210	LOC_Os03g05180	LOC_Os01g38100	LOC_Os03g39960	LOC_Os03g03560
LOC_Os12g18150	flower	LOC_Os06g41880	LOC_Os12g05330	LOC_Os02g46680	LOC_Os06g45130	LOC_Os09g38268	LOC_Os06g13070	LOC_Os11g44960	LOC_Os07g08050	LOC_Os05g38750	LOC_Os08g30910	LOC_Os01g09270	LOC_Os01g04160	LOC_Os11g02850	LOC_Os06g09170	LOC_Os09g05030	LOC_Os08g40930	LOC_Os10g38020	LOC_Os01g47810	LOC_Os01g62260	LOC_Os01g70500	LOC_Os08g19590	LOC_Os12g06560	LOC_Os05g44160	LOC_Os11g08940	LOC_Os07g40930	LOC_Os01g11130	LOC_Os12g01370	LOC_Os03g55960	LOC_Os06g20030	LOC_Os01g02890	LOC_Os06g44050	LOC_Os10g21660	LOC_Os06g03180	LOC_Os07g23244	LOC_Os02g25700	LOC_Os08g03850	LOC_Os11g22404	LOC_Os05g48050	LOC_Os12g07300	LOC_Os06g11600	LOC_Os06g47310	LOC_Os10g35450	LOC_Os07g12160	LOC_Os02g51160	LOC_Os02g38490	LOC_Os08g09710	LOC_Os07g43160	LOC_Os02g08190
LOC_Os06g11330	flower	LOC_Os09g32180	LOC_Os04g32680	LOC_Os03g37810	LOC_Os01g71250	LOC_Os02g46680	LOC_Os03g41170	LOC_Os01g70260	LOC_Os01g50700	LOC_Os02g07310	LOC_Os12g32820	LOC_Os08g28080	LOC_Os02g21310	LOC_Os11g09150	LOC_Os02g45310	LOC_Os04g14410	LOC_Os01g08710	LOC_Os08g40210	LOC_Os02g47400	LOC_Os11g40249	LOC_Os03g59580	LOC_Os12g05360	LOC_Os02g32590	LOC_Os08g40930	LOC_Os02g40750	LOC_Os01g73060	LOC_Os03g41320	LOC_Os02g33420	LOC_Os03g02830	LOC_Os03g25869	LOC_Os06g50370	LOC_Os02g05720	LOC_Os02g37580	LOC_Os01g37670	LOC_Os02g47230	LOC_Os03g27780	LOC_Os12g35890	LOC_Os03g36110	LOC_Os11g18940	LOC_Os02g54490	LOC_Os04g01130	LOC_Os02g19650	LOC_Os08g35939	LOC_Os01g65630	LOC_Os01g08260	LOC_Os12g02750	LOC_Os07g49510	LOC_Os01g12520	LOC_Os01g34560
LOC_Os04g45810	flower	LOC_Os07g40290	LOC_Os12g40780	LOC_Os04g01740	LOC_Os07g08140	LOC_Os02g35940	LOC_Os05g08110	LOC_Os06g32650	LOC_Os09g08620	LOC_Os02g30910	LOC_Os08g41960	LOC_Os05g38660	LOC_Os02g30080	LOC_Os02g32590	LOC_Os10g25230	LOC_Os12g05210	LOC_Os11g43760	LOC_Os01g45550	LOC_Os11g13670	LOC_Os04g32960	LOC_Os05g35594	LOC_Os08g38910	LOC_Os04g49990	LOC_Os01g66590	LOC_Os03g25869	LOC_Os08g08820	LOC_Os01g10130	LOC_Os08g04190	LOC_Os04g33820	LOC_Os11g20384	LOC_Os03g45970	LOC_Os02g10760	LOC_Os11g08200	LOC_Os11g37980	LOC_Os11g03520	LOC_Os07g36880	LOC_Os09g32020	LOC_Os08g29770	LOC_Os06g40500	LOC_Os05g34450	LOC_Os10g06690	LOC_Os05g03865	LOC_Os02g47370	LOC_Os11g16590	LOC_Os02g40784	LOC_Os07g25700	LOC_Os03g12520	LOC_Os11g31060	LOC_Os01g12520
LOC_Os05g38140	flower	LOC_Os01g60940	LOC_Os06g13070	LOC_Os01g64020	LOC_Os02g21260	LOC_Os07g40020	LOC_Os05g05560	LOC_Os01g70500	LOC_Os02g43490	LOC_Os04g51680	LOC_Os07g05470	LOC_Os09g36260	LOC_Os01g13280	LOC_Os02g51540	LOC_Os12g01370	LOC_Os01g02890	LOC_Os03g15340	LOC_Os07g09610	LOC_Os08g38320	LOC_Os05g48050	LOC_Os03g19920	LOC_Os02g18180	LOC_Os02g51970	LOC_Os04g53550	LOC_Os02g06360	LOC_Os05g01790	LOC_Os03g17164	LOC_Os03g22040	LOC_Os01g46400	LOC_Os08g19420	LOC_Os03g28330	LOC_Os02g42650	LOC_Os01g07480	LOC_Os11g05190	LOC_Os01g47080	LOC_Os06g04169	LOC_Os03g30830	LOC_Os02g02840	LOC_Os01g56330	LOC_Os03g55880	LOC_Os08g38300	LOC_Os12g32260	LOC_Os02g07190	LOC_Os01g57540	LOC_Os02g21090	LOC_Os08g17410	LOC_Os12g06160	LOC_Os08g36020	LOC_Os01g11260
LOC_Os03g21800	flower	LOC_Os06g41880	LOC_Os02g46680	LOC_Os06g45130	LOC_Os10g38860	LOC_Os11g44960	LOC_Os07g08050	LOC_Os04g35500	LOC_Os01g09270	LOC_Os01g04160	LOC_Os06g09170	LOC_Os08g40930	LOC_Os08g19590	LOC_Os01g03100	LOC_Os05g44160	LOC_Os09g33882	LOC_Os01g11130	LOC_Os12g01370	LOC_Os11g18940	LOC_Os07g23244	LOC_Os10g21660	LOC_Os06g44050	LOC_Os06g03180	LOC_Os11g22404	LOC_Os03g51970	LOC_Os05g48050	LOC_Os06g47310	LOC_Os06g11600	LOC_Os10g35450	LOC_Os07g43160	LOC_Os03g01270	LOC_Os04g53550	LOC_Os05g01790	LOC_Os03g17164	LOC_Os05g48330	LOC_Os09g31310	LOC_Os07g09814	LOC_Os02g02450	LOC_Os03g55670	LOC_Os12g41140	LOC_Os11g01850	LOC_Os05g01520	LOC_Os03g53210	LOC_Os07g42750	LOC_Os04g21610	LOC_Os03g05180	LOC_Os01g38100	LOC_Os03g39960	LOC_Os10g05720
LOC_Os11g02530	flower	LOC_Os01g62950	LOC_Os02g47610	LOC_Os12g32814	LOC_Os03g37810	LOC_Os10g35330	LOC_Os06g40170	LOC_Os01g50700	LOC_Os03g47530	LOC_Os07g37690	LOC_Os01g08710	LOC_Os10g25230	LOC_Os07g37920	LOC_Os07g40250	LOC_Os07g48760	LOC_Os04g41050	LOC_Os10g33900	LOC_Os11g47453	LOC_Os02g58520	LOC_Os12g03270	LOC_Os03g50160	LOC_Os08g44150	LOC_Os04g53720	LOC_Os06g47120	LOC_Os07g31130	LOC_Os02g47370	LOC_Os07g49510	LOC_Os01g12520	LOC_Os04g57350	LOC_Os01g52530	LOC_Os02g55330	LOC_Os12g07810	LOC_Os11g03540	LOC_Os07g10120	LOC_Os07g48830	LOC_Os01g58010	LOC_Os06g04200	LOC_Os07g37400	LOC_Os01g66130	LOC_Os08g34890	LOC_Os02g40664	LOC_Os06g10210	LOC_Os05g48830	LOC_Os04g48840	LOC_Os08g36920	LOC_Os05g30160	LOC_Os07g45550	LOC_Os01g09870	LOC_Os07g10030
LOC_Os01g17000	flower	LOC_Os06g41880	LOC_Os12g05330	LOC_Os02g46680	LOC_Os06g45130	LOC_Os10g38860	LOC_Os09g38268	LOC_Os06g13070	LOC_Os07g08050	LOC_Os05g38750	LOC_Os04g35500	LOC_Os01g04160	LOC_Os06g09170	LOC_Os09g05030	LOC_Os08g40930	LOC_Os10g38020	LOC_Os01g47810	LOC_Os02g43490	LOC_Os08g19590	LOC_Os12g06560	LOC_Os05g44160	LOC_Os11g08940	LOC_Os07g40930	LOC_Os09g33882	LOC_Os03g17510	LOC_Os12g01370	LOC_Os06g20030	LOC_Os01g02890	LOC_Os11g18940	LOC_Os07g23244	LOC_Os10g21660	LOC_Os06g03180	LOC_Os02g25700	LOC_Os08g03850	LOC_Os03g51970	LOC_Os11g22404	LOC_Os04g32310	LOC_Os05g48050	LOC_Os12g07300	LOC_Os01g52530	LOC_Os06g11600	LOC_Os07g12160	LOC_Os10g35450	LOC_Os10g36390	LOC_Os02g51160	LOC_Os02g38490	LOC_Os07g43160	LOC_Os03g01270	LOC_Os02g08190
LOC_Os04g49450	flower	LOC_Os05g42270	LOC_Os08g36910	LOC_Os10g03850	LOC_Os02g48330	LOC_Os03g53280	LOC_Os01g64020	LOC_Os04g33770	LOC_Os11g40110	LOC_Os12g05680	LOC_Os01g70410	LOC_Os09g05030	LOC_Os08g40930	LOC_Os03g33090	LOC_Os04g51680	LOC_Os03g44610	LOC_Os01g13280	LOC_Os03g18490	LOC_Os03g50430	LOC_Os03g55960	LOC_Os03g12320	LOC_Os01g02890	LOC_Os11g22404	LOC_Os07g09610	LOC_Os08g38320	LOC_Os04g32310	LOC_Os06g11600	LOC_Os12g39630	LOC_Os01g17050	LOC_Os12g17310	LOC_Os02g18180	LOC_Os02g51970	LOC_Os08g38990	LOC_Os03g17164	LOC_Os03g14710	LOC_Os06g40330	LOC_Os08g36920	LOC_Os03g55670	LOC_Os02g55570	LOC_Os11g31660	LOC_Os04g50760	LOC_Os02g34970	LOC_Os03g14050	LOC_Os11g43760	LOC_Os08g34780	LOC_Os02g45980	LOC_Os08g16359	LOC_Os08g34650	LOC_Os05g50820
LOC_Os03g04070	flower	LOC_Os09g26260	LOC_Os02g51760	LOC_Os05g04170	LOC_Os12g07830	LOC_Os06g48190	LOC_Os08g41440	LOC_Os04g46730	LOC_Os03g08310	LOC_Os05g06300	LOC_Os01g05480	LOC_Os07g05174	LOC_Os03g10810	LOC_Os10g36170	LOC_Os03g41170	LOC_Os03g47530	LOC_Os01g66230	LOC_Os08g28080	LOC_Os05g38750	LOC_Os07g37690	LOC_Os08g30910	LOC_Os01g08710	LOC_Os06g19200	LOC_Os03g48010	LOC_Os03g11614	LOC_Os03g47270	LOC_Os09g01360	LOC_Os02g32590	LOC_Os04g20960	LOC_Os08g40930	LOC_Os02g43490	LOC_Os07g36460	LOC_Os07g20310	LOC_Os07g38480	LOC_Os03g25869	LOC_Os08g27100	LOC_Os04g33820	LOC_Os06g10610	LOC_Os05g44160	LOC_Os12g44100	LOC_Os07g05720	LOC_Os03g57569	LOC_Os03g27780	LOC_Os05g30970	LOC_Os05g25580	LOC_Os05g34450	LOC_Os06g44050	LOC_Os04g52540	LOC_Os02g19650
LOC_Os03g19120	flower	LOC_Os04g32680	LOC_Os03g08310	LOC_Os02g46680	LOC_Os03g10810	LOC_Os05g36990	LOC_Os08g30910	LOC_Os01g09270	LOC_Os11g02850	LOC_Os11g27540	LOC_Os04g49000	LOC_Os02g44710	LOC_Os04g56060	LOC_Os03g25869	LOC_Os08g27100	LOC_Os07g37850	LOC_Os01g16950	LOC_Os07g05720	LOC_Os07g37350	LOC_Os12g01370	LOC_Os10g06690	LOC_Os06g44050	LOC_Os11g22404	LOC_Os12g06060	LOC_Os06g47310	LOC_Os07g12160	LOC_Os12g13910	LOC_Os10g36390	LOC_Os12g07810	LOC_Os12g42430	LOC_Os01g17050	LOC_Os03g40390	LOC_Os01g31800	LOC_Os03g14500	LOC_Os06g45940	LOC_Os04g01740	LOC_Os01g46400	LOC_Os01g68890	LOC_Os05g30160	LOC_Os01g68500	LOC_Os04g21320	LOC_Os12g41140	LOC_Os03g53210	LOC_Os06g08890	LOC_Os06g41060	LOC_Os01g38100	LOC_Os11g47120	LOC_Os01g62920	LOC_Os04g11890
LOC_Os10g26500	flower	LOC_Os06g41880	LOC_Os12g05330	LOC_Os02g46680	LOC_Os10g38860	LOC_Os09g38268	LOC_Os06g13070	LOC_Os11g44960	LOC_Os05g38750	LOC_Os01g04160	LOC_Os09g05030	LOC_Os08g40930	LOC_Os10g38020	LOC_Os07g40020	LOC_Os01g47810	LOC_Os02g43490	LOC_Os01g70500	LOC_Os08g19590	LOC_Os01g03100	LOC_Os12g06560	LOC_Os11g08940	LOC_Os01g11130	LOC_Os03g17510	LOC_Os12g01370	LOC_Os06g20030	LOC_Os01g02890	LOC_Os06g44050	LOC_Os10g21660	LOC_Os06g03180	LOC_Os07g23244	LOC_Os02g25700	LOC_Os11g22404	LOC_Os03g51970	LOC_Os04g32310	LOC_Os01g52530	LOC_Os06g11600	LOC_Os07g12160	LOC_Os10g35450	LOC_Os10g36390	LOC_Os02g51160	LOC_Os03g01270	LOC_Os06g11410	LOC_Os05g32610	LOC_Os04g53550	LOC_Os03g19462	LOC_Os01g41550	LOC_Os05g01790	LOC_Os03g17164	LOC_Os05g48330
LOC_Os02g14910	flower	LOC_Os06g41880	LOC_Os02g46680	LOC_Os10g38860	LOC_Os11g44960	LOC_Os07g08050	LOC_Os05g38750	LOC_Os01g04160	LOC_Os09g05030	LOC_Os06g09170	LOC_Os07g40020	LOC_Os10g38020	LOC_Os01g47810	LOC_Os01g70500	LOC_Os01g03100	LOC_Os09g33882	LOC_Os01g11130	LOC_Os12g01370	LOC_Os06g20030	LOC_Os11g18940	LOC_Os06g44050	LOC_Os02g25700	LOC_Os10g21660	LOC_Os07g23244	LOC_Os03g51970	LOC_Os05g48050	LOC_Os06g11600	LOC_Os06g47310	LOC_Os10g35450	LOC_Os10g36390	LOC_Os03g01270	LOC_Os05g32610	LOC_Os05g33890	LOC_Os04g53550	LOC_Os05g01790	LOC_Os03g17164	LOC_Os05g48330	LOC_Os09g31310	LOC_Os07g09814	LOC_Os02g02450	LOC_Os11g01850	LOC_Os03g28330	LOC_Os07g42750	LOC_Os03g53210	LOC_Os04g21610	LOC_Os03g05180	LOC_Os01g18050	LOC_Os03g39960	LOC_Os03g03560
LOC_Os06g50600	flower	LOC_Os06g41880	LOC_Os10g38860	LOC_Os11g44960	LOC_Os01g04160	LOC_Os09g05030	LOC_Os07g40020	LOC_Os10g38020	LOC_Os01g70500	LOC_Os08g19590	LOC_Os01g03100	LOC_Os07g40930	LOC_Os12g01370	LOC_Os06g20030	LOC_Os02g25700	LOC_Os06g03180	LOC_Os10g21660	LOC_Os07g23244	LOC_Os03g51970	LOC_Os03g01270	LOC_Os01g41550	LOC_Os05g48330	LOC_Os07g09814	LOC_Os11g01850	LOC_Os03g28330	LOC_Os03g53210	LOC_Os03g39960	LOC_Os04g44290	LOC_Os03g03560	LOC_Os11g05190	LOC_Os01g47080	LOC_Os02g08010	LOC_Os08g16359	LOC_Os04g52590	LOC_Os02g02840	LOC_Os03g48600	LOC_Os08g27090	LOC_Os08g17410	LOC_Os01g12420	LOC_Os07g07820	LOC_Os11g05300	LOC_Os06g17390	LOC_Os08g33100	LOC_Os03g04240	LOC_Os11g08380	LOC_Os07g04150	LOC_Os07g49000	LOC_Os09g32010	LOC_Os01g56090
LOC_Os06g40150	flower	LOC_Os08g36910	LOC_Os02g47610	LOC_Os10g03850	LOC_Os02g48330	LOC_Os10g36170	LOC_Os11g44960	LOC_Os06g13070	LOC_Os03g53280	LOC_Os08g28080	LOC_Os05g38750	LOC_Os04g57650	LOC_Os07g15270	LOC_Os02g24740	LOC_Os12g04720	LOC_Os06g48650	LOC_Os12g05680	LOC_Os01g04160	LOC_Os10g30860	LOC_Os07g18710	LOC_Os12g13660	LOC_Os11g27540	LOC_Os08g40930	LOC_Os01g47810	LOC_Os04g49000	LOC_Os01g68104	LOC_Os03g06705	LOC_Os02g53260	LOC_Os09g30380	LOC_Os07g05720	LOC_Os12g03270	LOC_Os06g12280	LOC_Os03g55960	LOC_Os07g35130	LOC_Os02g53000	LOC_Os04g47250	LOC_Os06g44050	LOC_Os07g02810	LOC_Os03g15340	LOC_Os08g35939	LOC_Os03g04490	LOC_Os08g38320	LOC_Os10g35730	LOC_Os05g48050	LOC_Os02g33705	LOC_Os06g11600	LOC_Os07g12160	LOC_Os10g35450	LOC_Os03g05300
LOC_Os10g40810	flower	LOC_Os06g41880	LOC_Os03g08310	LOC_Os02g46680	LOC_Os10g38860	LOC_Os06g13070	LOC_Os11g44960	LOC_Os05g38750	LOC_Os04g35500	LOC_Os01g09270	LOC_Os06g09170	LOC_Os09g05030	LOC_Os10g38020	LOC_Os01g51310	LOC_Os07g40020	LOC_Os01g62260	LOC_Os01g70500	LOC_Os08g19590	LOC_Os12g06560	LOC_Os05g44160	LOC_Os07g40930	LOC_Os01g11130	LOC_Os12g01370	LOC_Os06g20030	LOC_Os01g02890	LOC_Os11g18940	LOC_Os06g44050	LOC_Os06g03180	LOC_Os10g21660	LOC_Os02g25700	LOC_Os07g23244	LOC_Os08g03850	LOC_Os03g51970	LOC_Os11g22404	LOC_Os04g32310	LOC_Os05g48050	LOC_Os06g11600	LOC_Os06g47310	LOC_Os10g36390	LOC_Os07g43160	LOC_Os03g01270	LOC_Os02g08190	LOC_Os06g11410	LOC_Os04g53550	LOC_Os05g33890	LOC_Os05g01790	LOC_Os03g17164	LOC_Os05g48330	LOC_Os03g23030
LOC_Os01g66030	flower	LOC_Os09g32180	LOC_Os06g34650	LOC_Os04g32680	LOC_Os02g48330	LOC_Os02g46680	LOC_Os02g07310	LOC_Os01g54950	LOC_Os01g60260	LOC_Os08g28080	LOC_Os07g47100	LOC_Os02g24740	LOC_Os02g21260	LOC_Os08g40210	LOC_Os10g30860	LOC_Os11g40249	LOC_Os06g09170	LOC_Os09g05030	LOC_Os02g42380	LOC_Os02g47420	LOC_Os08g40930	LOC_Os03g25869	LOC_Os05g06840	LOC_Os03g44610	LOC_Os01g16950	LOC_Os01g13280	LOC_Os01g11130	LOC_Os07g37350	LOC_Os03g27780	LOC_Os02g35300	LOC_Os06g20030	LOC_Os03g12320	LOC_Os01g10340	LOC_Os11g18940	LOC_Os10g21660	LOC_Os08g35939	LOC_Os08g03850	LOC_Os02g49720	LOC_Os01g34560	LOC_Os06g47310	LOC_Os02g34710	LOC_Os01g17050	LOC_Os07g06610	LOC_Os12g17310	LOC_Os02g08190	LOC_Os01g66130	LOC_Os07g38060	LOC_Os06g45940	LOC_Os08g38990
LOC_Os09g28440	flower	LOC_Os01g62950	LOC_Os02g01830	LOC_Os11g05640	LOC_Os05g42270	LOC_Os08g41440	LOC_Os04g52890	LOC_Os02g48330	LOC_Os02g46680	LOC_Os07g05174	LOC_Os06g40170	LOC_Os01g53750	LOC_Os03g47530	LOC_Os11g09150	LOC_Os01g08710	LOC_Os01g55340	LOC_Os03g21210	LOC_Os03g50560	LOC_Os02g10440	LOC_Os07g34980	LOC_Os02g32590	LOC_Os12g42190	LOC_Os09g22540	LOC_Os01g11460	LOC_Os03g33090	LOC_Os03g40930	LOC_Os03g02830	LOC_Os01g59180	LOC_Os01g31570	LOC_Os08g27100	LOC_Os11g47453	LOC_Os03g50160	LOC_Os03g18490	LOC_Os03g55420	LOC_Os03g01160	LOC_Os03g12320	LOC_Os12g36980	LOC_Os01g52470	LOC_Os10g06690	LOC_Os04g52540	LOC_Os03g57880	LOC_Os02g06170	LOC_Os10g32740	LOC_Os03g59480	LOC_Os01g12520	LOC_Os02g42470	LOC_Os02g55330	LOC_Os01g17050	LOC_Os05g41500
LOC_Os08g44830	flower	LOC_Os06g41880	LOC_Os09g38268	LOC_Os11g44960	LOC_Os06g09170	LOC_Os10g38020	LOC_Os07g40020	LOC_Os01g62260	LOC_Os01g70500	LOC_Os02g43490	LOC_Os08g19590	LOC_Os01g03100	LOC_Os12g06560	LOC_Os11g08940	LOC_Os12g01370	LOC_Os01g02890	LOC_Os06g44050	LOC_Os10g21660	LOC_Os07g23244	LOC_Os02g25700	LOC_Os03g51970	LOC_Os04g32310	LOC_Os05g48050	LOC_Os01g52530	LOC_Os10g35450	LOC_Os07g43160	LOC_Os03g01270	LOC_Os05g32610	LOC_Os05g33890	LOC_Os01g41550	LOC_Os03g17164	LOC_Os05g48330	LOC_Os07g09814	LOC_Os02g02450	LOC_Os01g05470	LOC_Os11g01850	LOC_Os03g28330	LOC_Os07g08400	LOC_Os05g41670	LOC_Os04g21610	LOC_Os06g17440	LOC_Os01g18050	LOC_Os09g36619	LOC_Os03g39960	LOC_Os04g44290	LOC_Os11g05190	LOC_Os09g32130	LOC_Os05g35240	LOC_Os08g08230
LOC_Os06g44010	flower	LOC_Os06g34650	LOC_Os04g32680	LOC_Os08g36910	LOC_Os10g03850	LOC_Os01g60940	LOC_Os02g48330	LOC_Os02g46680	LOC_Os02g51290	LOC_Os03g53730	LOC_Os11g44960	LOC_Os03g47564	LOC_Os01g64020	LOC_Os05g38750	LOC_Os07g47100	LOC_Os02g24740	LOC_Os02g21260	LOC_Os01g09270	LOC_Os01g55340	LOC_Os03g02380	LOC_Os01g04160	LOC_Os11g08370	LOC_Os01g70410	LOC_Os11g15570	LOC_Os07g40020	LOC_Os01g51310	LOC_Os10g38020	LOC_Os01g62260	LOC_Os02g34540	LOC_Os09g36160	LOC_Os01g70500	LOC_Os02g43490	LOC_Os04g51680	LOC_Os04g49000	LOC_Os01g03100	LOC_Os07g48760	LOC_Os02g44710	LOC_Os03g50355	LOC_Os08g22604	LOC_Os06g11060	LOC_Os07g05720	LOC_Os01g13280	LOC_Os03g59670	LOC_Os03g18490	LOC_Os09g33882	LOC_Os06g12280	LOC_Os03g15750	LOC_Os06g09660	LOC_Os07g35130
LOC_Os01g64360	flower	LOC_Os02g47610	LOC_Os02g48330	LOC_Os06g13070	LOC_Os03g21850	LOC_Os08g28080	LOC_Os07g47100	LOC_Os04g35500	LOC_Os08g30910	LOC_Os02g24740	LOC_Os08g40210	LOC_Os06g09170	LOC_Os03g44610	LOC_Os06g11060	LOC_Os07g05720	LOC_Os09g33882	LOC_Os03g15750	LOC_Os06g09660	LOC_Os06g41030	LOC_Os12g07810	LOC_Os03g19920	LOC_Os07g06610	LOC_Os02g18180	LOC_Os12g30520	LOC_Os09g25050	LOC_Os03g17164	LOC_Os02g13900	LOC_Os08g36920	LOC_Os03g48230	LOC_Os01g68500	LOC_Os03g25760	LOC_Os01g54040	LOC_Os06g45950	LOC_Os01g62920	LOC_Os02g50040	LOC_Os03g16780	LOC_Os08g35110	LOC_Os05g50820	LOC_Os01g56330	LOC_Os03g27110	LOC_Os12g32260	LOC_Os02g32465	LOC_Os06g33250	LOC_Os01g12950	LOC_Os11g05600	LOC_Os12g02390	LOC_Os11g37390	LOC_Os01g08000	LOC_Os11g05300
LOC_Os01g36460	flower	LOC_Os06g41880	LOC_Os02g46680	LOC_Os10g38860	LOC_Os09g38268	LOC_Os06g13070	LOC_Os05g38750	LOC_Os11g02850	LOC_Os10g38020	LOC_Os01g51310	LOC_Os07g40020	LOC_Os01g62260	LOC_Os01g70500	LOC_Os09g33882	LOC_Os12g01370	LOC_Os03g55960	LOC_Os01g02890	LOC_Os11g18940	LOC_Os06g44050	LOC_Os02g25700	LOC_Os08g03850	LOC_Os03g51970	LOC_Os04g32310	LOC_Os05g48050	LOC_Os01g52530	LOC_Os06g11600	LOC_Os06g47310	LOC_Os10g35450	LOC_Os07g12160	LOC_Os10g36390	LOC_Os12g07810	LOC_Os02g51160	LOC_Os03g01270	LOC_Os02g08190	LOC_Os05g32610	LOC_Os04g53550	LOC_Os03g19462	LOC_Os05g01790	LOC_Os03g17164	LOC_Os05g48330	LOC_Os06g38980	LOC_Os08g36920	LOC_Os12g41200	LOC_Os01g05470	LOC_Os12g41140	LOC_Os03g28330	LOC_Os05g41670	LOC_Os06g17440	LOC_Os01g18050
LOC_Os06g49840	flower	LOC_Os09g32180	LOC_Os06g34650	LOC_Os04g32680	LOC_Os02g48330	LOC_Os02g51290	LOC_Os02g46680	LOC_Os02g07310	LOC_Os01g54950	LOC_Os08g28080	LOC_Os01g60260	LOC_Os01g64020	LOC_Os07g47100	LOC_Os02g24740	LOC_Os02g21260	LOC_Os01g55340	LOC_Os01g70410	LOC_Os08g40210	LOC_Os10g30860	LOC_Os11g15570	LOC_Os11g40249	LOC_Os09g05030	LOC_Os06g09170	LOC_Os02g42380	LOC_Os02g47420	LOC_Os08g40930	LOC_Os03g33090	LOC_Os02g44710	LOC_Os03g25869	LOC_Os03g44610	LOC_Os01g16950	LOC_Os01g13280	LOC_Os01g11130	LOC_Os07g37350	LOC_Os03g27780	LOC_Os02g35300	LOC_Os06g20030	LOC_Os03g12320	LOC_Os01g10340	LOC_Os11g18940	LOC_Os02g25700	LOC_Os10g21660	LOC_Os07g02810	LOC_Os08g35939	LOC_Os03g04490	LOC_Os08g03850	LOC_Os02g49720	LOC_Os01g34560	LOC_Os01g52530
LOC_Os01g34060	flower	LOC_Os05g11650	LOC_Os03g10810	LOC_Os05g36990	LOC_Os03g21850	LOC_Os02g07310	LOC_Os04g12600	LOC_Os08g30910	LOC_Os11g02850	LOC_Os11g27540	LOC_Os08g40930	LOC_Os01g59920	LOC_Os03g25869	LOC_Os08g27100	LOC_Os07g37850	LOC_Os07g05720	LOC_Os11g18940	LOC_Os08g35939	LOC_Os12g06060	LOC_Os01g34560	LOC_Os10g29390	LOC_Os07g12160	LOC_Os12g13910	LOC_Os12g07810	LOC_Os01g17050	LOC_Os03g18400	LOC_Os08g38990	LOC_Os09g32610	LOC_Os02g53350	LOC_Os03g60840	LOC_Os03g48230	LOC_Os05g30160	LOC_Os03g55670	LOC_Os12g41140	LOC_Os05g01520	LOC_Os06g08890	LOC_Os09g35600	LOC_Os03g16460	LOC_Os01g62920	LOC_Os04g51460	LOC_Os01g47610	LOC_Os03g16780	LOC_Os06g33320	LOC_Os04g49990	LOC_Os10g38080	LOC_Os07g06420	LOC_Os06g03970	LOC_Os11g41380	LOC_Os02g48780
LOC_Os02g49840	flower	LOC_Os04g32680	LOC_Os03g37810	LOC_Os01g70260	LOC_Os02g07310	LOC_Os08g28080	LOC_Os02g32590	LOC_Os08g40930	LOC_Os04g14690	LOC_Os01g73060	LOC_Os03g02830	LOC_Os03g25869	LOC_Os11g37980	LOC_Os02g37580	LOC_Os12g35890	LOC_Os05g34450	LOC_Os08g35939	LOC_Os07g49510	LOC_Os01g12520	LOC_Os06g47310	LOC_Os07g10120	LOC_Os05g08480	LOC_Os01g10900	LOC_Os03g14334	LOC_Os06g43970	LOC_Os08g38990	LOC_Os01g09384	LOC_Os11g05394	LOC_Os08g11760	LOC_Os05g01520	LOC_Os03g38940	LOC_Os07g10030	LOC_Os03g51680	LOC_Os03g16460	LOC_Os11g43760	LOC_Os01g17214	LOC_Os08g05280	LOC_Os01g66590	LOC_Os01g10130	LOC_Os06g44540	LOC_Os12g04595	LOC_Os12g38540	LOC_Os02g32465	LOC_Os03g64310	LOC_Os01g07900	LOC_Os02g40784	LOC_Os05g46030	LOC_Os01g08510	LOC_Os08g42040
LOC_Os01g09990	flower	LOC_Os03g50220	LOC_Os09g38268	LOC_Os06g13070	LOC_Os01g53750	LOC_Os01g60260	LOC_Os01g64020	LOC_Os02g24740	LOC_Os02g21260	LOC_Os01g55340	LOC_Os04g33770	LOC_Os10g30860	LOC_Os07g18710	LOC_Os11g40249	LOC_Os02g43490	LOC_Os01g70500	LOC_Os04g51680	LOC_Os01g03100	LOC_Os04g56060	LOC_Os06g49810	LOC_Os12g06560	LOC_Os05g44160	LOC_Os11g08940	LOC_Os09g36260	LOC_Os07g40930	LOC_Os03g17510	LOC_Os02g35300	LOC_Os04g47250	LOC_Os01g02890	LOC_Os02g25700	LOC_Os06g08790	LOC_Os03g15340	LOC_Os07g09610	LOC_Os02g49720	LOC_Os08g38320	LOC_Os07g13980	LOC_Os05g48050	LOC_Os07g33050	LOC_Os10g37520	LOC_Os02g34710	LOC_Os02g08190	LOC_Os02g18180	LOC_Os05g32610	LOC_Os07g48710	LOC_Os01g66130	LOC_Os04g53550	LOC_Os02g51970	LOC_Os02g40664	LOC_Os05g01790
LOC_Os11g02540	flower	LOC_Os08g41440	LOC_Os02g21230	LOC_Os02g47610	LOC_Os02g10470	LOC_Os10g35330	LOC_Os06g40170	LOC_Os03g10810	LOC_Os01g50700	LOC_Os10g35644	LOC_Os02g07310	LOC_Os03g10390	LOC_Os04g12600	LOC_Os04g03810	LOC_Os07g47100	LOC_Os08g41960	LOC_Os01g03980	LOC_Os03g12815	LOC_Os01g08710	LOC_Os03g11614	LOC_Os02g42380	LOC_Os08g40930	LOC_Os04g14690	LOC_Os02g33420	LOC_Os03g02830	LOC_Os07g37920	LOC_Os04g48830	LOC_Os10g33900	LOC_Os11g47453	LOC_Os04g33820	LOC_Os12g13100	LOC_Os12g44100	LOC_Os12g35890	LOC_Os03g01160	LOC_Os06g47120	LOC_Os06g22030	LOC_Os06g29490	LOC_Os12g36980	LOC_Os12g22145	LOC_Os02g47370	LOC_Os01g12520	LOC_Os12g06060	LOC_Os04g09810	LOC_Os06g47310	LOC_Os02g42470	LOC_Os02g55330	LOC_Os12g07810	LOC_Os02g01980	LOC_Os09g24590
LOC_Os04g33950	flower	LOC_Os09g32180	LOC_Os03g05700	LOC_Os04g32680	LOC_Os02g47610	LOC_Os03g50220	LOC_Os10g03850	LOC_Os02g42660	LOC_Os01g53750	LOC_Os11g44960	LOC_Os03g53280	LOC_Os03g14020	LOC_Os07g08050	LOC_Os02g07310	LOC_Os01g54950	LOC_Os03g21850	LOC_Os07g47100	LOC_Os08g30910	LOC_Os02g24740	LOC_Os01g09270	LOC_Os03g21210	LOC_Os01g55340	LOC_Os03g02380	LOC_Os11g40110	LOC_Os04g33770	LOC_Os01g70410	LOC_Os11g15570	LOC_Os08g40930	LOC_Os12g12950	LOC_Os04g51680	LOC_Os01g68104	LOC_Os03g25869	LOC_Os07g37850	LOC_Os12g06560	LOC_Os07g05720	LOC_Os07g40930	LOC_Os01g13280	LOC_Os07g37350	LOC_Os06g40590	LOC_Os02g53000	LOC_Os06g20030	LOC_Os03g12320	LOC_Os01g10340	LOC_Os01g02890	LOC_Os06g08790	LOC_Os04g59560	LOC_Os08g35939	LOC_Os08g35930	LOC_Os03g51970
LOC_Os03g07450	flower	LOC_Os02g55310	LOC_Os02g46680	LOC_Os09g38268	LOC_Os11g44960	LOC_Os07g08050	LOC_Os05g38750	LOC_Os04g35500	LOC_Os08g30910	LOC_Os01g04160	LOC_Os09g05030	LOC_Os08g40930	LOC_Os10g38020	LOC_Os01g47810	LOC_Os01g70500	LOC_Os08g19590	LOC_Os01g03100	LOC_Os12g06560	LOC_Os11g08940	LOC_Os01g11130	LOC_Os03g17510	LOC_Os12g01370	LOC_Os06g20030	LOC_Os01g02890	LOC_Os11g18940	LOC_Os06g44050	LOC_Os10g21660	LOC_Os06g03180	LOC_Os10g06690	LOC_Os07g23244	LOC_Os02g25700	LOC_Os03g51970	LOC_Os11g22404	LOC_Os04g32310	LOC_Os05g48050	LOC_Os12g07300	LOC_Os06g11600	LOC_Os07g12160	LOC_Os10g36390	LOC_Os02g51160	LOC_Os03g01270	LOC_Os02g08190	LOC_Os06g11410	LOC_Os05g32610	LOC_Os03g19462	LOC_Os05g01790	LOC_Os03g17164	LOC_Os05g48330	LOC_Os03g23030
LOC_Os03g03164	flower	LOC_Os06g41880	LOC_Os02g46680	LOC_Os10g38860	LOC_Os09g38268	LOC_Os01g04160	LOC_Os09g05030	LOC_Os10g38020	LOC_Os01g47810	LOC_Os01g70500	LOC_Os01g03100	LOC_Os12g06560	LOC_Os07g40930	LOC_Os12g01370	LOC_Os06g20030	LOC_Os01g02890	LOC_Os06g44050	LOC_Os10g21660	LOC_Os03g51970	LOC_Os05g48050	LOC_Os01g52530	LOC_Os06g11600	LOC_Os10g35450	LOC_Os10g36390	LOC_Os07g43160	LOC_Os06g11410	LOC_Os05g33890	LOC_Os03g17164	LOC_Os12g41200	LOC_Os01g05470	LOC_Os12g41140	LOC_Os03g28330	LOC_Os06g17440	LOC_Os01g18050	LOC_Os04g44290	LOC_Os09g32130	LOC_Os01g47080	LOC_Os08g41700	LOC_Os08g16359	LOC_Os04g52590	LOC_Os02g02840	LOC_Os03g48600	LOC_Os11g37080	LOC_Os08g13350	LOC_Os03g45930	LOC_Os08g27090	LOC_Os07g07820	LOC_Os06g17390	LOC_Os11g05300
LOC_Os04g52810	flower	LOC_Os06g41880	LOC_Os03g08310	LOC_Os10g38860	LOC_Os09g38268	LOC_Os11g44960	LOC_Os01g09270	LOC_Os01g04160	LOC_Os06g09170	LOC_Os09g05030	LOC_Os10g38020	LOC_Os01g51310	LOC_Os07g40020	LOC_Os01g62260	LOC_Os02g43490	LOC_Os01g70500	LOC_Os01g03100	LOC_Os12g06560	LOC_Os11g08940	LOC_Os07g40930	LOC_Os12g01370	LOC_Os01g02890	LOC_Os06g44050	LOC_Os02g25700	LOC_Os08g03850	LOC_Os03g51970	LOC_Os04g32310	LOC_Os05g48050	LOC_Os01g52530	LOC_Os10g35450	LOC_Os10g36390	LOC_Os07g43160	LOC_Os03g01270	LOC_Os02g08190	LOC_Os05g32610	LOC_Os04g53550	LOC_Os01g41550	LOC_Os05g01790	LOC_Os03g17164	LOC_Os05g48330	LOC_Os06g38980	LOC_Os12g41200	LOC_Os01g05470	LOC_Os11g01850	LOC_Os03g28330	LOC_Os07g08400	LOC_Os05g41670	LOC_Os03g53210	LOC_Os04g21610
LOC_Os11g29870	flower	LOC_Os03g05700	LOC_Os02g48330	LOC_Os12g36750	LOC_Os06g17450	LOC_Os04g49980	LOC_Os05g26660	LOC_Os01g55340	LOC_Os05g34480	LOC_Os11g15570	LOC_Os08g41750	LOC_Os08g04420	LOC_Os02g13600	LOC_Os10g25230	LOC_Os03g10210	LOC_Os01g70500	LOC_Os04g51680	LOC_Os07g37920	LOC_Os04g57380	LOC_Os01g59180	LOC_Os07g48760	LOC_Os04g41050	LOC_Os04g33820	LOC_Os03g50160	LOC_Os03g14090	LOC_Os08g44150	LOC_Os06g09660	LOC_Os04g53720	LOC_Os03g55420	LOC_Os03g58800	LOC_Os03g57880	LOC_Os01g12520	LOC_Os07g09610	LOC_Os01g71240	LOC_Os04g57350	LOC_Os01g52530	LOC_Os02g55330	LOC_Os09g24590	LOC_Os07g48830	LOC_Os07g37400	LOC_Os02g18180	LOC_Os04g47320	LOC_Os10g23060	LOC_Os01g66130	LOC_Os02g56310	LOC_Os06g10210	LOC_Os01g48910	LOC_Os07g45550	LOC_Os10g26720
LOC_Os09g10840	flower	LOC_Os06g41880	LOC_Os10g38860	LOC_Os11g44960	LOC_Os01g09270	LOC_Os01g04160	LOC_Os06g09170	LOC_Os09g05030	LOC_Os07g40020	LOC_Os10g38020	LOC_Os01g70500	LOC_Os08g19590	LOC_Os01g03100	LOC_Os05g44160	LOC_Os07g40930	LOC_Os01g11130	LOC_Os12g01370	LOC_Os06g20030	LOC_Os02g25700	LOC_Os10g21660	LOC_Os07g23244	LOC_Os06g44050	LOC_Os11g22404	LOC_Os03g51970	LOC_Os05g48050	LOC_Os10g35450	LOC_Os07g43160	LOC_Os03g01270	LOC_Os05g32610	LOC_Os04g53550	LOC_Os05g33890	LOC_Os05g01790	LOC_Os01g41550	LOC_Os03g17164	LOC_Os05g48330	LOC_Os07g09814	LOC_Os04g21610	LOC_Os03g05180	LOC_Os03g39960	LOC_Os04g44290	LOC_Os11g05190	LOC_Os08g08230	LOC_Os08g35110	LOC_Os02g08010	LOC_Os08g16359	LOC_Os02g02840	LOC_Os03g48600	LOC_Os08g13350	LOC_Os01g12420
LOC_Os05g25770	flower	LOC_Os06g34650	LOC_Os04g32680	LOC_Os06g48190	LOC_Os03g53730	LOC_Os11g15570	LOC_Os02g34540	LOC_Os02g43490	LOC_Os04g51680	LOC_Os04g49000	LOC_Os02g44710	LOC_Os04g56060	LOC_Os03g25869	LOC_Os04g31820	LOC_Os07g05720	LOC_Os12g01370	LOC_Os03g61040	LOC_Os07g02810	LOC_Os07g09610	LOC_Os04g32310	LOC_Os03g59280	LOC_Os01g52530	LOC_Os06g47310	LOC_Os12g07810	LOC_Os05g33690	LOC_Os01g17050	LOC_Os07g48710	LOC_Os01g31800	LOC_Os06g45940	LOC_Os02g40664	LOC_Os08g36920	LOC_Os05g30160	LOC_Os12g41140	LOC_Os11g01850	LOC_Os02g42650	LOC_Os03g53210	LOC_Os09g35600	LOC_Os01g49650	LOC_Os04g51460	LOC_Os08g34780	LOC_Os06g04169	LOC_Os05g35240	LOC_Os04g35390	LOC_Os05g26070	LOC_Os04g49990	LOC_Os02g32420	LOC_Os04g33950	LOC_Os02g54830	LOC_Os02g48780
LOC_Os01g18584	flower	LOC_Os04g32680	LOC_Os07g38290	LOC_Os01g60940	LOC_Os02g48330	LOC_Os03g53730	LOC_Os10g36170	LOC_Os01g55340	LOC_Os11g15570	LOC_Os02g34540	LOC_Os01g70500	LOC_Os04g51680	LOC_Os02g44710	LOC_Os04g56060	LOC_Os03g50355	LOC_Os06g11060	LOC_Os07g05720	LOC_Os01g13280	LOC_Os03g18490	LOC_Os03g61040	LOC_Os10g06690	LOC_Os07g23244	LOC_Os07g02810	LOC_Os07g09610	LOC_Os12g06060	LOC_Os04g32310	LOC_Os03g59280	LOC_Os01g52530	LOC_Os12g13910	LOC_Os12g07810	LOC_Os02g34710	LOC_Os02g38490	LOC_Os03g01270	LOC_Os01g31800	LOC_Os04g53550	LOC_Os06g45940	LOC_Os02g13900	LOC_Os08g36920	LOC_Os05g30160	LOC_Os12g41140	LOC_Os11g01850	LOC_Os02g42650	LOC_Os03g53210	LOC_Os03g56610	LOC_Os06g45950	LOC_Os03g14050	LOC_Os06g13720	LOC_Os04g51460	LOC_Os11g43760
LOC_Os05g04820	flower	LOC_Os06g41880	LOC_Os03g08310	LOC_Os02g46680	LOC_Os10g38860	LOC_Os09g38268	LOC_Os06g13070	LOC_Os11g44960	LOC_Os05g38750	LOC_Os04g35500	LOC_Os01g09270	LOC_Os01g04160	LOC_Os11g02850	LOC_Os06g09170	LOC_Os09g05030	LOC_Os10g38020	LOC_Os01g47810	LOC_Os01g62260	LOC_Os02g43490	LOC_Os01g70500	LOC_Os08g19590	LOC_Os01g03100	LOC_Os12g06560	LOC_Os07g40930	LOC_Os09g33882	LOC_Os03g17510	LOC_Os12g01370	LOC_Os03g55960	LOC_Os06g20030	LOC_Os01g02890	LOC_Os11g18940	LOC_Os06g44050	LOC_Os06g03180	LOC_Os07g23244	LOC_Os02g25700	LOC_Os08g03850	LOC_Os03g51970	LOC_Os11g22404	LOC_Os04g32310	LOC_Os01g52530	LOC_Os06g11600	LOC_Os06g47310	LOC_Os10g35450	LOC_Os07g12160	LOC_Os10g36390	LOC_Os02g51160	LOC_Os07g43160	LOC_Os03g01270	LOC_Os02g08190
LOC_Os01g64020	flower	LOC_Os06g41880	LOC_Os10g38860	LOC_Os11g44960	LOC_Os07g08050	LOC_Os05g38750	LOC_Os01g04160	LOC_Os06g09170	LOC_Os07g40020	LOC_Os01g47810	LOC_Os01g70500	LOC_Os08g19590	LOC_Os01g03100	LOC_Os05g44160	LOC_Os07g40930	LOC_Os09g33882	LOC_Os01g11130	LOC_Os12g01370	LOC_Os06g20030	LOC_Os02g25700	LOC_Os06g03180	LOC_Os10g21660	LOC_Os11g22404	LOC_Os03g51970	LOC_Os05g48050	LOC_Os06g11600	LOC_Os10g35450	LOC_Os07g43160	LOC_Os03g01270	LOC_Os05g32610	LOC_Os06g11410	LOC_Os04g53550	LOC_Os05g33890	LOC_Os05g01790	LOC_Os01g41550	LOC_Os03g17164	LOC_Os05g48330	LOC_Os03g23030	LOC_Os09g31310	LOC_Os07g09814	LOC_Os02g02450	LOC_Os03g55670	LOC_Os12g41140	LOC_Os11g01850	LOC_Os07g42750	LOC_Os04g21610	LOC_Os03g05180	LOC_Os01g18050	LOC_Os03g39960
LOC_Os03g53020	flower	LOC_Os01g62950	LOC_Os04g32680	LOC_Os04g49980	LOC_Os01g03980	LOC_Os01g73060	LOC_Os04g51680	LOC_Os04g57380	LOC_Os01g59180	LOC_Os05g34450	LOC_Os02g19650	LOC_Os01g12520	LOC_Os01g45090	LOC_Os12g13910	LOC_Os12g07810	LOC_Os07g48830	LOC_Os06g04200	LOC_Os05g38290	LOC_Os07g41370	LOC_Os03g14500	LOC_Os01g66130	LOC_Os08g34890	LOC_Os02g40664	LOC_Os08g36920	LOC_Os03g48230	LOC_Os05g30160	LOC_Os03g06190	LOC_Os05g37660	LOC_Os03g53400	LOC_Os01g14100	LOC_Os02g46930	LOC_Os08g34780	LOC_Os05g41490	LOC_Os04g49990	LOC_Os07g06420	LOC_Os01g19880	LOC_Os04g52670	LOC_Os10g17940	LOC_Os07g48330	LOC_Os06g12450	LOC_Os03g45930	LOC_Os07g32170	LOC_Os01g50910	LOC_Os07g01070	LOC_Os01g55610	LOC_Os01g13610	LOC_Os08g42750	LOC_Os07g40290	LOC_Os05g49430
LOC_Os02g43330	flower	LOC_Os02g01830	LOC_Os11g05640	LOC_Os02g47610	LOC_Os07g38290	LOC_Os10g35330	LOC_Os11g32260	LOC_Os06g45130	LOC_Os06g14810	LOC_Os03g21850	LOC_Os12g36750	LOC_Os07g37690	LOC_Os08g41960	LOC_Os06g19200	LOC_Os02g13600	LOC_Os02g32590	LOC_Os08g31950	LOC_Os03g25869	LOC_Os06g10880	LOC_Os11g03520	LOC_Os10g33240	LOC_Os03g55420	LOC_Os05g34450	LOC_Os12g31860	LOC_Os01g12520	LOC_Os03g59480	LOC_Os06g11600	LOC_Os12g13910	LOC_Os12g07810	LOC_Os09g24590	LOC_Os07g48830	LOC_Os08g25690	LOC_Os07g25800	LOC_Os06g16630	LOC_Os02g08160	LOC_Os01g66130	LOC_Os08g34890	LOC_Os07g36870	LOC_Os06g10210	LOC_Os05g48330	LOC_Os02g13900	LOC_Os03g42350	LOC_Os08g24930	LOC_Os07g45550	LOC_Os03g06190	LOC_Os08g19420	LOC_Os05g37660	LOC_Os02g34970	LOC_Os05g10740
LOC_Os07g48550	flower	LOC_Os02g48330	LOC_Os02g51290	LOC_Os11g31590	LOC_Os11g44960	LOC_Os01g64020	LOC_Os01g55340	LOC_Os12g05680	LOC_Os11g15570	LOC_Os01g70500	LOC_Os04g51680	LOC_Os01g03100	LOC_Os07g48760	LOC_Os09g21260	LOC_Os04g56060	LOC_Os03g50355	LOC_Os07g39820	LOC_Os12g03270	LOC_Os01g13280	LOC_Os02g35300	LOC_Os01g02890	LOC_Os02g55890	LOC_Os07g09610	LOC_Os03g61590	LOC_Os04g32310	LOC_Os03g59280	LOC_Os01g52530	LOC_Os12g39630	LOC_Os03g19920	LOC_Os07g43160	LOC_Os02g18180	LOC_Os07g48710	LOC_Os01g66130	LOC_Os03g14840	LOC_Os12g04220	LOC_Os05g01790	LOC_Os03g17164	LOC_Os05g48330	LOC_Os01g13520	LOC_Os03g25760	LOC_Os08g19420	LOC_Os03g28330	LOC_Os07g08400	LOC_Os05g41670	LOC_Os02g42650	LOC_Os04g50760	LOC_Os02g34970	LOC_Os03g56610	LOC_Os03g14050
LOC_Os10g28340	flower	LOC_Os09g32180	LOC_Os08g36910	LOC_Os06g41880	LOC_Os07g38290	LOC_Os05g11650	LOC_Os02g47610	LOC_Os02g51290	LOC_Os11g32260	LOC_Os03g10810	LOC_Os10g36170	LOC_Os03g47564	LOC_Os05g36990	LOC_Os07g08050	LOC_Os08g28080	LOC_Os05g38750	LOC_Os01g60260	LOC_Os07g47100	LOC_Os04g35500	LOC_Os01g55340	LOC_Os01g09270	LOC_Os03g21210	LOC_Os02g21260	LOC_Os06g48650	LOC_Os12g13660	LOC_Os11g32270	LOC_Os01g70500	LOC_Os04g51680	LOC_Os04g49000	LOC_Os01g59920	LOC_Os08g27100	LOC_Os12g06560	LOC_Os05g44160	LOC_Os11g08940	LOC_Os03g44610	LOC_Os02g53260	LOC_Os08g23140	LOC_Os09g36260	LOC_Os03g18490	LOC_Os04g40330	LOC_Os01g13280	LOC_Os03g50430	LOC_Os03g61040	LOC_Os06g09660	LOC_Os06g41030	LOC_Os06g20030	LOC_Os06g03180	LOC_Os08g35939	LOC_Os12g06060
LOC_Os07g48260	flower	LOC_Os06g41880	LOC_Os10g38860	LOC_Os09g38268	LOC_Os11g44960	LOC_Os07g08050	LOC_Os06g09170	LOC_Os10g38020	LOC_Os07g40020	LOC_Os02g43490	LOC_Os01g03100	LOC_Os12g06560	LOC_Os11g08940	LOC_Os07g40930	LOC_Os01g11130	LOC_Os12g01370	LOC_Os06g20030	LOC_Os01g02890	LOC_Os02g25700	LOC_Os06g03180	LOC_Os08g03850	LOC_Os11g22404	LOC_Os04g32310	LOC_Os05g48050	LOC_Os12g07300	LOC_Os01g52530	LOC_Os08g09710	LOC_Os07g43160	LOC_Os03g01270	LOC_Os05g32610	LOC_Os04g53550	LOC_Os03g17164	LOC_Os03g23030	LOC_Os08g36920	LOC_Os12g41200	LOC_Os11g01850	LOC_Os03g28330	LOC_Os07g08400	LOC_Os07g42750	LOC_Os04g21610	LOC_Os06g17440	LOC_Os01g18050	LOC_Os03g39960	LOC_Os04g44290	LOC_Os03g03560	LOC_Os11g05190	LOC_Os01g47080	LOC_Os09g32130	LOC_Os05g35240
LOC_Os03g04310	flower	LOC_Os05g11650	LOC_Os01g60940	LOC_Os09g38268	LOC_Os06g13070	LOC_Os01g53750	LOC_Os01g60260	LOC_Os01g64020	LOC_Os02g24740	LOC_Os02g21260	LOC_Os04g33770	LOC_Os07g18710	LOC_Os11g40249	LOC_Os02g42380	LOC_Os07g40020	LOC_Os05g05560	LOC_Os02g34540	LOC_Os02g43490	LOC_Os01g70500	LOC_Os04g51680	LOC_Os01g03100	LOC_Os11g07260	LOC_Os04g56060	LOC_Os06g49810	LOC_Os12g06560	LOC_Os03g44610	LOC_Os07g05470	LOC_Os09g36260	LOC_Os07g40930	LOC_Os12g03270	LOC_Os01g13280	LOC_Os02g51540	LOC_Os03g17510	LOC_Os12g01370	LOC_Os02g35300	LOC_Os01g10340	LOC_Os04g47250	LOC_Os01g02890	LOC_Os02g25700	LOC_Os06g03180	LOC_Os06g08790	LOC_Os03g15340	LOC_Os07g09610	LOC_Os02g49720	LOC_Os08g38320	LOC_Os07g33050	LOC_Os10g35450	LOC_Os03g05300	LOC_Os10g37520
LOC_Os11g02470	flower	LOC_Os03g05700	LOC_Os04g32680	LOC_Os08g36910	LOC_Os10g03850	LOC_Os02g48330	LOC_Os03g14020	LOC_Os01g64020	LOC_Os04g12600	LOC_Os03g02380	LOC_Os01g04160	LOC_Os01g70410	LOC_Os02g55540	LOC_Os11g15570	LOC_Os01g70500	LOC_Os04g51680	LOC_Os07g48760	LOC_Os12g03270	LOC_Os06g09660	LOC_Os03g47980	LOC_Os03g15340	LOC_Os03g59280	LOC_Os01g52530	LOC_Os02g18180	LOC_Os07g48710	LOC_Os01g66130	LOC_Os12g04220	LOC_Os09g25050	LOC_Os03g17164	LOC_Os08g36920	LOC_Os11g31660	LOC_Os03g28330	LOC_Os03g56610	LOC_Os02g34970	LOC_Os07g47960	LOC_Os03g14050	LOC_Os01g07480	LOC_Os04g51460	LOC_Os11g05190	LOC_Os05g35240	LOC_Os08g34780	LOC_Os02g45980	LOC_Os02g08010	LOC_Os08g16359	LOC_Os08g34650	LOC_Os11g07124	LOC_Os04g33950	LOC_Os01g02290	LOC_Os06g45900
LOC_Os06g02250	flower	LOC_Os06g41880	LOC_Os02g46680	LOC_Os10g38860	LOC_Os06g13070	LOC_Os11g44960	LOC_Os01g04160	LOC_Os11g02850	LOC_Os07g40020	LOC_Os01g62260	LOC_Os01g70500	LOC_Os08g19590	LOC_Os01g03100	LOC_Os07g40930	LOC_Os09g33882	LOC_Os03g17510	LOC_Os12g01370	LOC_Os03g55960	LOC_Os01g02890	LOC_Os11g18940	LOC_Os02g25700	LOC_Os10g21660	LOC_Os06g03180	LOC_Os08g03850	LOC_Os03g51970	LOC_Os11g22404	LOC_Os04g32310	LOC_Os05g48050	LOC_Os01g52530	LOC_Os02g38490	LOC_Os07g43160	LOC_Os03g01270	LOC_Os02g08190	LOC_Os05g32610	LOC_Os05g33890	LOC_Os03g19462	LOC_Os04g53550	LOC_Os05g01790	LOC_Os03g17164	LOC_Os05g48330	LOC_Os09g31310	LOC_Os07g09814	LOC_Os01g05470	LOC_Os03g28330	LOC_Os07g08400	LOC_Os05g41670	LOC_Os06g17440	LOC_Os01g18050	LOC_Os03g39960
LOC_Os07g12510	flower	LOC_Os11g05640	LOC_Os08g41440	LOC_Os02g48330	LOC_Os12g36735	LOC_Os07g05174	LOC_Os04g01610	LOC_Os06g04590	LOC_Os01g55340	LOC_Os01g08710	LOC_Os03g53360	LOC_Os02g32590	LOC_Os01g11460	LOC_Os03g02830	LOC_Os03g25869	LOC_Os08g27100	LOC_Os11g47453	LOC_Os03g50355	LOC_Os01g16950	LOC_Os07g05720	LOC_Os03g18490	LOC_Os06g48320	LOC_Os12g36980	LOC_Os10g06690	LOC_Os03g57880	LOC_Os02g06170	LOC_Os10g32740	LOC_Os01g12520	LOC_Os07g25700	LOC_Os06g11600	LOC_Os02g42470	LOC_Os02g55330	LOC_Os01g17050	LOC_Os05g41500	LOC_Os07g48830	LOC_Os01g10900	LOC_Os03g40390	LOC_Os06g16630	LOC_Os01g01890	LOC_Os02g06360	LOC_Os08g34890	LOC_Os03g51760	LOC_Os04g01740	LOC_Os02g53350	LOC_Os10g30070	LOC_Os02g09480	LOC_Os03g48230	LOC_Os05g30160	LOC_Os03g25490
LOC_Os01g13300	flower	LOC_Os05g42270	LOC_Os04g32680	LOC_Os09g24680	LOC_Os07g38290	LOC_Os04g52725	LOC_Os09g38268	LOC_Os03g47564	LOC_Os03g21850	LOC_Os07g08050	LOC_Os02g07310	LOC_Os07g47100	LOC_Os08g30910	LOC_Os07g15270	LOC_Os11g40110	LOC_Os10g30860	LOC_Os01g47810	LOC_Os01g68104	LOC_Os03g25869	LOC_Os08g27100	LOC_Os04g40330	LOC_Os01g13280	LOC_Os09g02140	LOC_Os01g11130	LOC_Os06g40590	LOC_Os07g35130	LOC_Os02g53000	LOC_Os03g12320	LOC_Os03g47980	LOC_Os10g21660	LOC_Os06g08790	LOC_Os11g22404	LOC_Os07g09610	LOC_Os01g34560	LOC_Os05g50170	LOC_Os06g47310	LOC_Os07g12160	LOC_Os10g35450	LOC_Os01g11980	LOC_Os12g39630	LOC_Os02g51160	LOC_Os02g38490	LOC_Os08g40820	LOC_Os01g36640	LOC_Os08g20486	LOC_Os02g08190	LOC_Os05g32610	LOC_Os01g66130	LOC_Os04g53550
LOC_Os10g23090	flower	LOC_Os02g46680	LOC_Os10g38860	LOC_Os09g38268	LOC_Os11g44960	LOC_Os07g08050	LOC_Os04g35500	LOC_Os01g09270	LOC_Os01g04160	LOC_Os02g43490	LOC_Os01g70500	LOC_Os08g19590	LOC_Os12g06560	LOC_Os07g40930	LOC_Os03g17510	LOC_Os12g01370	LOC_Os03g55960	LOC_Os06g44050	LOC_Os10g21660	LOC_Os07g23244	LOC_Os02g25700	LOC_Os11g22404	LOC_Os03g51970	LOC_Os04g32310	LOC_Os12g07300	LOC_Os01g52530	LOC_Os06g11600	LOC_Os10g35450	LOC_Os10g36390	LOC_Os02g38490	LOC_Os07g43160	LOC_Os03g01270	LOC_Os02g08190	LOC_Os05g32610	LOC_Os05g33890	LOC_Os04g53550	LOC_Os01g41550	LOC_Os05g01790	LOC_Os03g17164	LOC_Os05g48330	LOC_Os06g38980	LOC_Os12g41200	LOC_Os01g05470	LOC_Os03g55670	LOC_Os12g41140	LOC_Os03g28330	LOC_Os07g42750	LOC_Os03g53210	LOC_Os04g21610
LOC_Os02g43970	flower	LOC_Os11g44960	LOC_Os06g13070	LOC_Os05g38750	LOC_Os04g35500	LOC_Os01g04160	LOC_Os08g40930	LOC_Os01g70500	LOC_Os03g55960	LOC_Os10g06690	LOC_Os06g44050	LOC_Os02g25700	LOC_Os04g32310	LOC_Os05g48050	LOC_Os06g47310	LOC_Os06g11600	LOC_Os10g35450	LOC_Os10g36390	LOC_Os06g11410	LOC_Os01g41550	LOC_Os03g17164	LOC_Os03g23030	LOC_Os07g09814	LOC_Os12g41200	LOC_Os03g53210	LOC_Os04g21610	LOC_Os03g05180	LOC_Os07g39750	LOC_Os04g11890	LOC_Os11g05190	LOC_Os01g47080	LOC_Os08g41700	LOC_Os08g35110	LOC_Os10g39500	LOC_Os03g48600	LOC_Os08g13350	LOC_Os05g45875	LOC_Os01g40680	LOC_Os01g15300	LOC_Os08g36020	LOC_Os06g17390	LOC_Os11g05300	LOC_Os03g04240	LOC_Os04g38420	LOC_Os11g08380	LOC_Os03g50490	LOC_Os08g34240	LOC_Os07g46540	LOC_Os03g42760
LOC_Os01g11910	flower	LOC_Os09g38268	LOC_Os01g60260	LOC_Os01g64020	LOC_Os01g55340	LOC_Os04g33770	LOC_Os10g30860	LOC_Os07g40020	LOC_Os05g05560	LOC_Os02g34540	LOC_Os01g70500	LOC_Os04g51680	LOC_Os04g56060	LOC_Os09g36260	LOC_Os07g40930	LOC_Os01g13280	LOC_Os02g51540	LOC_Os12g01370	LOC_Os03g12320	LOC_Os01g10340	LOC_Os04g47250	LOC_Os01g02890	LOC_Os02g25700	LOC_Os06g08790	LOC_Os03g15340	LOC_Os07g09610	LOC_Os08g38320	LOC_Os05g48050	LOC_Os07g33050	LOC_Os10g37520	LOC_Os03g19920	LOC_Os02g08190	LOC_Os02g51970	LOC_Os07g48710	LOC_Os02g18180	LOC_Os01g66130	LOC_Os04g53550	LOC_Os07g49230	LOC_Os12g04220	LOC_Os05g01790	LOC_Os03g17164	LOC_Os03g25050	LOC_Os01g46400	LOC_Os11g01850	LOC_Os08g19420	LOC_Os03g28330	LOC_Os07g08400	LOC_Os04g50760	LOC_Os02g42650
LOC_Os01g74410	flower	LOC_Os06g34650	LOC_Os08g36910	LOC_Os10g03850	LOC_Os11g32260	LOC_Os10g38860	LOC_Os01g12260	LOC_Os11g44960	LOC_Os03g47564	LOC_Os03g53280	LOC_Os01g64020	LOC_Os03g02380	LOC_Os11g40110	LOC_Os04g33770	LOC_Os12g05680	LOC_Os11g40249	LOC_Os03g33090	LOC_Os01g62260	LOC_Os04g51680	LOC_Os02g44710	LOC_Os01g68104	LOC_Os09g21260	LOC_Os03g50355	LOC_Os03g44610	LOC_Os11g08940	LOC_Os07g39820	LOC_Os07g05470	LOC_Os09g30380	LOC_Os02g51540	LOC_Os03g50430	LOC_Os06g12280	LOC_Os12g01370	LOC_Os06g09660	LOC_Os03g12320	LOC_Os01g10340	LOC_Os02g25700	LOC_Os07g23244	LOC_Os12g31860	LOC_Os03g04490	LOC_Os03g51970	LOC_Os02g55890	LOC_Os07g09610	LOC_Os08g38320	LOC_Os04g32310	LOC_Os12g07300	LOC_Os02g33705	LOC_Os07g33050	LOC_Os12g39630	LOC_Os03g05300
LOC_Os09g25060	flower	LOC_Os04g32680	LOC_Os06g48190	LOC_Os07g38290	LOC_Os01g60940	LOC_Os10g36170	LOC_Os05g38750	LOC_Os01g55340	LOC_Os11g15570	LOC_Os02g34540	LOC_Os04g51680	LOC_Os02g44710	LOC_Os04g56060	LOC_Os03g50355	LOC_Os04g31820	LOC_Os06g12280	LOC_Os07g37350	LOC_Os12g01370	LOC_Os03g61040	LOC_Os10g06690	LOC_Os07g02810	LOC_Os12g06060	LOC_Os04g32310	LOC_Os03g59280	LOC_Os01g52530	LOC_Os06g47310	LOC_Os12g13910	LOC_Os12g07810	LOC_Os07g48710	LOC_Os03g14500	LOC_Os06g45940	LOC_Os04g44410	LOC_Os08g36920	LOC_Os05g30160	LOC_Os04g21320	LOC_Os11g01850	LOC_Os03g28330	LOC_Os03g53210	LOC_Os09g35600	LOC_Os06g13720	LOC_Os01g62920	LOC_Os10g05720	LOC_Os07g39750	LOC_Os04g51460	LOC_Os01g07560	LOC_Os06g30730	LOC_Os05g35240	LOC_Os08g34780	LOC_Os03g16780
LOC_Os12g02450	flower	LOC_Os06g41880	LOC_Os11g44960	LOC_Os02g43490	LOC_Os07g48760	LOC_Os09g30380	LOC_Os12g03270	LOC_Os03g61040	LOC_Os01g63840	LOC_Os06g03180	LOC_Os07g09610	LOC_Os01g52530	LOC_Os12g07810	LOC_Os03g19920	LOC_Os01g36640	LOC_Os03g01270	LOC_Os01g66130	LOC_Os12g04220	LOC_Os02g40664	LOC_Os01g13520	LOC_Os05g30160	LOC_Os11g01850	LOC_Os11g31660	LOC_Os07g08400	LOC_Os04g21610	LOC_Os03g56730	LOC_Os10g05720	LOC_Os04g51460	LOC_Os11g43760	LOC_Os05g35240	LOC_Os02g08010	LOC_Os08g16359	LOC_Os03g30830	LOC_Os11g07124	LOC_Os12g34108	LOC_Os01g57540	LOC_Os03g45930	LOC_Os09g31230	LOC_Os07g09890	LOC_Os09g03990	LOC_Os02g03060	LOC_Os05g40330	LOC_Os10g04674	LOC_Os06g38650	LOC_Os05g27090	LOC_Os01g74200	LOC_Os02g52550	LOC_Os10g24020	LOC_Os03g18360
LOC_Os01g12860	flower	LOC_Os06g41880	LOC_Os03g08310	LOC_Os02g46680	LOC_Os10g38860	LOC_Os09g38268	LOC_Os06g13070	LOC_Os07g08050	LOC_Os05g38750	LOC_Os04g35500	LOC_Os01g04160	LOC_Os06g09170	LOC_Os09g05030	LOC_Os08g40930	LOC_Os10g38020	LOC_Os01g51310	LOC_Os01g62260	LOC_Os01g47810	LOC_Os01g70500	LOC_Os08g19590	LOC_Os01g03100	LOC_Os12g06560	LOC_Os11g08940	LOC_Os07g40930	LOC_Os09g33882	LOC_Os01g11130	LOC_Os03g17510	LOC_Os12g01370	LOC_Os03g55960	LOC_Os06g20030	LOC_Os01g02890	LOC_Os06g44050	LOC_Os10g21660	LOC_Os06g03180	LOC_Os08g03850	LOC_Os03g51970	LOC_Os11g22404	LOC_Os04g32310	LOC_Os05g48050	LOC_Os12g07300	LOC_Os01g52530	LOC_Os06g11600	LOC_Os06g47310	LOC_Os10g35450	LOC_Os07g12160	LOC_Os10g36390	LOC_Os08g09710	LOC_Os07g43160	LOC_Os03g01270
LOC_Os11g05480	flower	LOC_Os06g41880	LOC_Os10g38860	LOC_Os11g44960	LOC_Os04g35500	LOC_Os01g09270	LOC_Os01g04160	LOC_Os06g09170	LOC_Os07g40020	LOC_Os01g47810	LOC_Os01g70500	LOC_Os08g19590	LOC_Os01g03100	LOC_Os05g44160	LOC_Os07g40930	LOC_Os01g11130	LOC_Os12g01370	LOC_Os06g20030	LOC_Os11g18940	LOC_Os02g25700	LOC_Os06g03180	LOC_Os06g44050	LOC_Os10g21660	LOC_Os11g22404	LOC_Os03g51970	LOC_Os10g35450	LOC_Os07g43160	LOC_Os03g01270	LOC_Os05g32610	LOC_Os05g33890	LOC_Os05g01790	LOC_Os01g41550	LOC_Os03g17164	LOC_Os05g48330	LOC_Os03g23030	LOC_Os09g31310	LOC_Os07g09814	LOC_Os12g41140	LOC_Os11g01850	LOC_Os07g42750	LOC_Os04g21610	LOC_Os03g05180	LOC_Os01g18050	LOC_Os01g38100	LOC_Os03g39960	LOC_Os04g44290	LOC_Os03g03560	LOC_Os11g05190	LOC_Os01g47080
LOC_Os06g01890	flower	LOC_Os09g32180	LOC_Os06g34650	LOC_Os02g46680	LOC_Os01g53750	LOC_Os02g07310	LOC_Os01g54950	LOC_Os01g60260	LOC_Os08g28080	LOC_Os07g47100	LOC_Os02g24740	LOC_Os02g21260	LOC_Os01g70410	LOC_Os08g40210	LOC_Os11g15570	LOC_Os06g09170	LOC_Os09g05030	LOC_Os02g42380	LOC_Os02g47420	LOC_Os01g62260	LOC_Os01g70500	LOC_Os02g44710	LOC_Os03g25869	LOC_Os05g06840	LOC_Os07g37850	LOC_Os03g44610	LOC_Os01g13280	LOC_Os03g27780	LOC_Os06g20030	LOC_Os03g12320	LOC_Os11g18940	LOC_Os07g02810	LOC_Os10g21660	LOC_Os08g35939	LOC_Os03g04490	LOC_Os01g34560	LOC_Os06g47310	LOC_Os01g17050	LOC_Os05g33690	LOC_Os12g17310	LOC_Os02g08190	LOC_Os01g31800	LOC_Os01g66130	LOC_Os06g45940	LOC_Os08g38990	LOC_Os01g13520	LOC_Os03g22040	LOC_Os01g40250	LOC_Os03g39000
LOC_Os01g15900	flower	LOC_Os05g48770	LOC_Os02g21230	LOC_Os03g37810	LOC_Os02g48330	LOC_Os03g08310	LOC_Os10g35644	LOC_Os03g21850	LOC_Os04g54350	LOC_Os02g07310	LOC_Os07g47100	LOC_Os01g71210	LOC_Os08g41960	LOC_Os03g18940	LOC_Os09g24210	LOC_Os01g73060	LOC_Os07g37920	LOC_Os03g25869	LOC_Os11g47453	LOC_Os06g40500	LOC_Os05g34450	LOC_Os05g12670	LOC_Os10g04690	LOC_Os07g25700	LOC_Os12g07810	LOC_Os09g38620	LOC_Os01g17050	LOC_Os05g08480	LOC_Os07g48830	LOC_Os05g32980	LOC_Os07g41370	LOC_Os02g08160	LOC_Os11g09690	LOC_Os01g66130	LOC_Os03g14500	LOC_Os08g34890	LOC_Os08g11760	LOC_Os04g48840	LOC_Os03g25490	LOC_Os05g01520	LOC_Os06g08890	LOC_Os02g44270	LOC_Os06g45050	LOC_Os11g43760	LOC_Os02g45980	LOC_Os11g20384	LOC_Os01g10130	LOC_Os07g04450	LOC_Os01g12820
LOC_Os01g09080	flower	LOC_Os10g38860	LOC_Os09g38268	LOC_Os06g13070	LOC_Os11g44960	LOC_Os01g09270	LOC_Os01g04160	LOC_Os06g09170	LOC_Os07g40020	LOC_Os01g62260	LOC_Os02g43490	LOC_Os01g70500	LOC_Os01g03100	LOC_Os12g06560	LOC_Os07g40930	LOC_Os12g01370	LOC_Os01g02890	LOC_Os02g25700	LOC_Os03g51970	LOC_Os04g32310	LOC_Os05g48050	LOC_Os01g52530	LOC_Os10g36390	LOC_Os02g38490	LOC_Os07g43160	LOC_Os03g01270	LOC_Os04g53550	LOC_Os01g41550	LOC_Os03g17164	LOC_Os06g38980	LOC_Os12g41200	LOC_Os03g28330	LOC_Os07g08400	LOC_Os03g53210	LOC_Os04g21610	LOC_Os06g17440	LOC_Os04g44290	LOC_Os03g03560	LOC_Os11g05190	LOC_Os01g47080	LOC_Os09g32130	LOC_Os08g41700	LOC_Os02g08010	LOC_Os04g52590	LOC_Os11g07124	LOC_Os10g39500	LOC_Os03g48600	LOC_Os11g37080	LOC_Os08g13350
LOC_Os01g13520	flower	LOC_Os11g32260	LOC_Os02g46680	LOC_Os03g47564	LOC_Os01g09270	LOC_Os12g05680	LOC_Os10g30860	LOC_Os09g39310	LOC_Os08g40930	LOC_Os01g70500	LOC_Os07g48760	LOC_Os04g56060	LOC_Os03g06705	LOC_Os03g50355	LOC_Os07g05720	LOC_Os07g40930	LOC_Os12g03270	LOC_Os03g15750	LOC_Os06g40590	LOC_Os03g27780	LOC_Os03g12320	LOC_Os01g02890	LOC_Os07g02810	LOC_Os11g22404	LOC_Os12g06060	LOC_Os04g32310	LOC_Os05g48050	LOC_Os03g50100	LOC_Os02g51160	LOC_Os02g38490	LOC_Os08g09710	LOC_Os07g25800	LOC_Os02g18180	LOC_Os02g51970	LOC_Os05g32610	LOC_Os01g31800	LOC_Os05g33890	LOC_Os06g05580	LOC_Os06g45940	LOC_Os09g32450	LOC_Os03g23030	LOC_Os06g38980	LOC_Os08g24930	LOC_Os12g41200	LOC_Os03g25760	LOC_Os01g54040	LOC_Os11g31660	LOC_Os03g28330	LOC_Os09g24220
LOC_Os03g12860	flower	LOC_Os12g05330	LOC_Os10g38860	LOC_Os06g13070	LOC_Os05g38750	LOC_Os01g09270	LOC_Os01g04160	LOC_Os10g38020	LOC_Os07g40020	LOC_Os01g70500	LOC_Os02g43490	LOC_Os08g19590	LOC_Os12g01370	LOC_Os03g55960	LOC_Os01g02890	LOC_Os02g25700	LOC_Os03g51970	LOC_Os04g32310	LOC_Os01g52530	LOC_Os10g36390	LOC_Os02g38490	LOC_Os07g43160	LOC_Os03g01270	LOC_Os05g33890	LOC_Os03g19462	LOC_Os01g41550	LOC_Os05g01790	LOC_Os03g17164	LOC_Os05g48330	LOC_Os08g36920	LOC_Os12g41200	LOC_Os03g55670	LOC_Os03g28330	LOC_Os05g41670	LOC_Os03g53210	LOC_Os06g17440	LOC_Os01g18050	LOC_Os03g39960	LOC_Os03g03560	LOC_Os04g11890	LOC_Os11g05190	LOC_Os01g47080	LOC_Os08g41700	LOC_Os08g35110	LOC_Os02g08010	LOC_Os08g16359	LOC_Os04g52590	LOC_Os11g07124	LOC_Os10g39500
LOC_Os02g47280	flower	LOC_Os06g41880	LOC_Os03g08310	LOC_Os02g46680	LOC_Os10g38860	LOC_Os05g38750	LOC_Os10g38020	LOC_Os08g40930	LOC_Os01g03100	LOC_Os01g11130	LOC_Os12g01370	LOC_Os01g02890	LOC_Os02g25700	LOC_Os10g21660	LOC_Os06g44050	LOC_Os08g03850	LOC_Os03g51970	LOC_Os04g32310	LOC_Os06g11600	LOC_Os07g12160	LOC_Os10g35450	LOC_Os10g36390	LOC_Os06g47310	LOC_Os07g43160	LOC_Os03g01270	LOC_Os05g32610	LOC_Os03g17164	LOC_Os05g48330	LOC_Os09g31310	LOC_Os12g41200	LOC_Os01g05470	LOC_Os12g41140	LOC_Os05g01520	LOC_Os03g28330	LOC_Os07g42750	LOC_Os04g21610	LOC_Os06g17440	LOC_Os01g38100	LOC_Os03g39960	LOC_Os07g39750	LOC_Os11g43760	LOC_Os04g11890	LOC_Os11g05190	LOC_Os01g47080	LOC_Os04g49990	LOC_Os08g35110	LOC_Os11g07124	LOC_Os03g48600	LOC_Os06g45900
LOC_Os09g35010	flower	LOC_Os02g48330	LOC_Os02g46680	LOC_Os01g53750	LOC_Os10g36170	LOC_Os02g24740	LOC_Os01g55340	LOC_Os03g21210	LOC_Os03g33090	LOC_Os03g25869	LOC_Os08g27100	LOC_Os03g50355	LOC_Os01g16950	LOC_Os03g18490	LOC_Os03g57569	LOC_Os03g27780	LOC_Os10g06690	LOC_Os02g49720	LOC_Os05g48050	LOC_Os03g19920	LOC_Os01g17050	LOC_Os06g16630	LOC_Os04g44410	LOC_Os01g68890	LOC_Os02g09480	LOC_Os03g48230	LOC_Os05g30160	LOC_Os01g68500	LOC_Os03g53210	LOC_Os01g42024	LOC_Os03g05180	LOC_Os06g41060	LOC_Os03g56730	LOC_Os01g62920	LOC_Os12g36810	LOC_Os03g53580	LOC_Os02g32420	LOC_Os03g30830	LOC_Os01g56330	LOC_Os04g54300	LOC_Os07g29770	LOC_Os01g02290	LOC_Os02g32290	LOC_Os03g27110	LOC_Os02g32465	LOC_Os01g61860	LOC_Os02g21090	LOC_Os03g58880	LOC_Os01g12950
LOC_Os06g49010	flower	LOC_Os09g32180	LOC_Os06g48190	LOC_Os06g41880	LOC_Os02g46680	LOC_Os02g42660	LOC_Os01g53750	LOC_Os01g12260	LOC_Os01g54950	LOC_Os08g28080	LOC_Os04g57650	LOC_Os08g30910	LOC_Os02g24740	LOC_Os01g55340	LOC_Os12g05680	LOC_Os01g04160	LOC_Os02g55540	LOC_Os11g40249	LOC_Os11g27540	LOC_Os02g47420	LOC_Os08g40930	LOC_Os10g38020	LOC_Os01g47810	LOC_Os05g05560	LOC_Os03g33090	LOC_Os09g36160	LOC_Os04g49000	LOC_Os08g19590	LOC_Os07g48760	LOC_Os08g27100	LOC_Os04g31820	LOC_Os02g53260	LOC_Os03g44610	LOC_Os07g39820	LOC_Os02g39380	LOC_Os08g23140	LOC_Os07g40930	LOC_Os09g36260	LOC_Os04g40330	LOC_Os03g50430	LOC_Os12g01370	LOC_Os06g09660	LOC_Os03g27780	LOC_Os02g53000	LOC_Os03g12320	LOC_Os07g02810	LOC_Os10g21660	LOC_Os06g08790	LOC_Os03g51970
LOC_Os01g14010	flower	LOC_Os06g45130	LOC_Os10g38860	LOC_Os06g13070	LOC_Os11g44960	LOC_Os07g08050	LOC_Os05g38750	LOC_Os01g04160	LOC_Os06g09170	LOC_Os10g38020	LOC_Os07g40020	LOC_Os01g47810	LOC_Os01g62260	LOC_Os02g43490	LOC_Os01g70500	LOC_Os08g19590	LOC_Os01g03100	LOC_Os12g06560	LOC_Os05g44160	LOC_Os11g08940	LOC_Os07g40930	LOC_Os01g11130	LOC_Os12g01370	LOC_Os03g55960	LOC_Os06g20030	LOC_Os01g02890	LOC_Os11g18940	LOC_Os06g44050	LOC_Os10g21660	LOC_Os06g03180	LOC_Os07g23244	LOC_Os02g25700	LOC_Os08g03850	LOC_Os03g51970	LOC_Os04g32310	LOC_Os05g48050	LOC_Os12g07300	LOC_Os10g35450	LOC_Os10g36390	LOC_Os08g09710	LOC_Os07g43160	LOC_Os03g01270	LOC_Os02g08190	LOC_Os06g11410	LOC_Os05g32610	LOC_Os04g53550	LOC_Os01g41550	LOC_Os05g01790	LOC_Os05g48330
LOC_Os06g39960	flower	LOC_Os04g32680	LOC_Os03g16270	LOC_Os10g35330	LOC_Os03g08310	LOC_Os02g46680	LOC_Os12g32330	LOC_Os04g52410	LOC_Os02g07310	LOC_Os07g47100	LOC_Os07g37690	LOC_Os08g30910	LOC_Os08g41960	LOC_Os03g12815	LOC_Os03g48010	LOC_Os12g06200	LOC_Os03g47270	LOC_Os09g24210	LOC_Os08g40930	LOC_Os01g73060	LOC_Os07g36460	LOC_Os05g45060	LOC_Os03g25869	LOC_Os08g27100	LOC_Os11g37980	LOC_Os06g50370	LOC_Os12g44100	LOC_Os10g42490	LOC_Os02g37580	LOC_Os12g35890	LOC_Os03g01160	LOC_Os06g22030	LOC_Os06g29490	LOC_Os06g40500	LOC_Os05g34450	LOC_Os10g06690	LOC_Os11g22404	LOC_Os01g12520	LOC_Os01g45090	LOC_Os11g10640	LOC_Os07g12160	LOC_Os07g37960	LOC_Os12g07810	LOC_Os12g13910	LOC_Os07g10120	LOC_Os06g04200	LOC_Os05g38290	LOC_Os07g41370	LOC_Os11g09690
LOC_Os08g06370	flower	LOC_Os06g41880	LOC_Os02g46680	LOC_Os06g45130	LOC_Os10g38860	LOC_Os09g38268	LOC_Os11g44960	LOC_Os07g08050	LOC_Os04g35500	LOC_Os01g09270	LOC_Os01g04160	LOC_Os09g05030	LOC_Os08g40930	LOC_Os10g38020	LOC_Os07g40020	LOC_Os01g62260	LOC_Os01g47810	LOC_Os01g70500	LOC_Os01g03100	LOC_Os12g06560	LOC_Os05g44160	LOC_Os11g08940	LOC_Os07g40930	LOC_Os01g11130	LOC_Os12g01370	LOC_Os03g55960	LOC_Os06g20030	LOC_Os01g02890	LOC_Os11g18940	LOC_Os06g44050	LOC_Os10g21660	LOC_Os06g03180	LOC_Os08g03850	LOC_Os03g51970	LOC_Os04g32310	LOC_Os05g48050	LOC_Os12g07300	LOC_Os01g52530	LOC_Os10g35450	LOC_Os10g36390	LOC_Os02g51160	LOC_Os08g09710	LOC_Os07g43160	LOC_Os02g08190	LOC_Os06g11410	LOC_Os05g32610	LOC_Os05g33890	LOC_Os03g19462	LOC_Os01g41550
LOC_Os06g50830	flower	LOC_Os09g32180	LOC_Os06g41880	LOC_Os11g32260	LOC_Os11g31590	LOC_Os10g38860	LOC_Os01g12260	LOC_Os11g44960	LOC_Os03g53280	LOC_Os03g14020	LOC_Os07g08050	LOC_Os01g64020	LOC_Os04g57650	LOC_Os07g15270	LOC_Os12g05680	LOC_Os01g04160	LOC_Os11g40110	LOC_Os07g40020	LOC_Os10g38020	LOC_Os12g12950	LOC_Os03g33090	LOC_Os01g70500	LOC_Os08g19590	LOC_Os01g03100	LOC_Os07g48760	LOC_Os01g68104	LOC_Os04g56060	LOC_Os05g06840	LOC_Os03g50355	LOC_Os04g31820	LOC_Os06g49810	LOC_Os08g22604	LOC_Os03g44610	LOC_Os07g39820	LOC_Os12g03270	LOC_Os01g13280	LOC_Os02g51540	LOC_Os06g12280	LOC_Os07g37350	LOC_Os12g01370	LOC_Os06g09660	LOC_Os01g42070	LOC_Os02g53000	LOC_Os02g25700	LOC_Os07g02810	LOC_Os04g59560	LOC_Os12g31860	LOC_Os06g08790	LOC_Os03g51970
LOC_Os01g46970	flower	LOC_Os06g41880	LOC_Os02g46680	LOC_Os06g45130	LOC_Os10g38860	LOC_Os11g44960	LOC_Os07g08050	LOC_Os01g04160	LOC_Os06g09170	LOC_Os09g05030	LOC_Os10g38020	LOC_Os07g40020	LOC_Os01g70500	LOC_Os08g19590	LOC_Os01g03100	LOC_Os05g44160	LOC_Os11g08940	LOC_Os07g40930	LOC_Os09g33882	LOC_Os01g11130	LOC_Os12g01370	LOC_Os06g20030	LOC_Os01g02890	LOC_Os02g25700	LOC_Os10g21660	LOC_Os06g44050	LOC_Os11g22404	LOC_Os03g51970	LOC_Os04g32310	LOC_Os05g48050	LOC_Os01g52530	LOC_Os06g11600	LOC_Os10g35450	LOC_Os10g36390	LOC_Os08g09710	LOC_Os07g43160	LOC_Os02g08190	LOC_Os05g33890	LOC_Os05g01790	LOC_Os01g41550	LOC_Os03g17164	LOC_Os05g48330	LOC_Os02g02450	LOC_Os12g41140	LOC_Os11g01850	LOC_Os03g28330	LOC_Os07g08400	LOC_Os07g42750	LOC_Os04g21610
LOC_Os08g15020	flower	LOC_Os06g41880	LOC_Os12g05330	LOC_Os03g08310	LOC_Os02g46680	LOC_Os10g38860	LOC_Os09g38268	LOC_Os06g13070	LOC_Os11g44960	LOC_Os07g08050	LOC_Os04g35500	LOC_Os11g02850	LOC_Os09g05030	LOC_Os10g38020	LOC_Os01g47810	LOC_Os01g62260	LOC_Os01g70500	LOC_Os01g03100	LOC_Os12g06560	LOC_Os07g40930	LOC_Os01g11130	LOC_Os03g17510	LOC_Os12g01370	LOC_Os03g55960	LOC_Os06g20030	LOC_Os01g02890	LOC_Os11g18940	LOC_Os06g44050	LOC_Os10g21660	LOC_Os07g23244	LOC_Os08g03850	LOC_Os03g51970	LOC_Os04g32310	LOC_Os05g48050	LOC_Os12g07300	LOC_Os01g52530	LOC_Os06g47310	LOC_Os10g35450	LOC_Os10g36390	LOC_Os02g51160	LOC_Os07g43160	LOC_Os03g01270	LOC_Os02g08190	LOC_Os06g11410	LOC_Os05g32610	LOC_Os05g33890	LOC_Os03g19462	LOC_Os04g53550	LOC_Os05g01790
LOC_Os01g14440	flower	LOC_Os02g48330	LOC_Os02g51290	LOC_Os05g38750	LOC_Os02g21260	LOC_Os01g55340	LOC_Os11g15570	LOC_Os07g40020	LOC_Os05g05560	LOC_Os01g62260	LOC_Os02g34540	LOC_Os09g36160	LOC_Os01g70500	LOC_Os04g51680	LOC_Os04g49000	LOC_Os02g44710	LOC_Os07g48760	LOC_Os03g50355	LOC_Os06g11060	LOC_Os01g13280	LOC_Os03g18490	LOC_Os06g09660	LOC_Os03g12320	LOC_Os10g06690	LOC_Os07g09610	LOC_Os03g59280	LOC_Os01g52530	LOC_Os03g19920	LOC_Os01g17050	LOC_Os07g43160	LOC_Os02g18180	LOC_Os02g51970	LOC_Os07g48710	LOC_Os01g66130	LOC_Os02g13900	LOC_Os08g36920	LOC_Os02g09480	LOC_Os03g25760	LOC_Os03g28330	LOC_Os07g08400	LOC_Os03g56610	LOC_Os02g34970	LOC_Os06g45950	LOC_Os03g14050	LOC_Os01g07480	LOC_Os04g51460	LOC_Os08g34780	LOC_Os05g35240	LOC_Os06g45390
LOC_Os03g56090	flower	LOC_Os06g41880	LOC_Os12g05330	LOC_Os10g38860	LOC_Os09g38268	LOC_Os06g13070	LOC_Os11g44960	LOC_Os07g08050	LOC_Os01g09270	LOC_Os01g04160	LOC_Os11g02850	LOC_Os07g40020	LOC_Os01g51310	LOC_Os01g70500	LOC_Os08g19590	LOC_Os01g03100	LOC_Os12g06560	LOC_Os11g08940	LOC_Os07g40930	LOC_Os03g17510	LOC_Os12g01370	LOC_Os03g55960	LOC_Os06g20030	LOC_Os01g02890	LOC_Os02g25700	LOC_Os10g21660	LOC_Os03g51970	LOC_Os04g32310	LOC_Os12g07300	LOC_Os01g52530	LOC_Os10g35450	LOC_Os10g36390	LOC_Os02g38490	LOC_Os03g01270	LOC_Os02g08190	LOC_Os06g11410	LOC_Os05g32610	LOC_Os05g33890	LOC_Os03g19462	LOC_Os04g53550	LOC_Os05g01790	LOC_Os03g17164	LOC_Os05g48330	LOC_Os06g38980	LOC_Os08g36920	LOC_Os01g05470	LOC_Os12g41140	LOC_Os03g28330	LOC_Os07g08400
LOC_Os05g50340	flower	LOC_Os11g26880	LOC_Os05g04170	LOC_Os02g21230	LOC_Os01g04500	LOC_Os01g70260	LOC_Os10g35644	LOC_Os02g07310	LOC_Os01g66230	LOC_Os04g12600	LOC_Os08g30910	LOC_Os03g12815	LOC_Os03g11614	LOC_Os04g58380	LOC_Os11g27540	LOC_Os02g32590	LOC_Os08g40930	LOC_Os07g36460	LOC_Os03g25869	LOC_Os08g27100	LOC_Os06g50370	LOC_Os02g47230	LOC_Os03g61040	LOC_Os01g17470	LOC_Os12g35890	LOC_Os06g22030	LOC_Os04g57870	LOC_Os11g18940	LOC_Os05g34450	LOC_Os07g49510	LOC_Os12g06060	LOC_Os10g33540	LOC_Os01g34560	LOC_Os01g12520	LOC_Os11g30210	LOC_Os07g12160	LOC_Os02g42470	LOC_Os12g07810	LOC_Os07g37960	LOC_Os08g20486	LOC_Os06g43970	LOC_Os07g49370	LOC_Os03g43670	LOC_Os02g06360	LOC_Os08g34890	LOC_Os04g39150	LOC_Os07g36870	LOC_Os04g14810	LOC_Os04g46160
LOC_Os01g40260	flower	LOC_Os08g41440	LOC_Os02g21230	LOC_Os02g48330	LOC_Os03g53730	LOC_Os01g50700	LOC_Os04g54350	LOC_Os03g10390	LOC_Os04g49980	LOC_Os04g12600	LOC_Os07g37690	LOC_Os08g41960	LOC_Os06g35200	LOC_Os04g58380	LOC_Os02g32590	LOC_Os10g25230	LOC_Os01g73060	LOC_Os04g51680	LOC_Os04g49000	LOC_Os04g57380	LOC_Os07g40250	LOC_Os07g37920	LOC_Os07g38480	LOC_Os04g48830	LOC_Os03g25869	LOC_Os04g41050	LOC_Os04g33820	LOC_Os07g05720	LOC_Os01g37670	LOC_Os08g44150	LOC_Os12g35890	LOC_Os06g22030	LOC_Os06g40500	LOC_Os05g34450	LOC_Os02g19650	LOC_Os02g47370	LOC_Os07g49510	LOC_Os07g09610	LOC_Os01g12520	LOC_Os02g01980	LOC_Os02g55330	LOC_Os12g07810	LOC_Os06g04200	LOC_Os07g41370	LOC_Os03g14500	LOC_Os09g34290	LOC_Os06g39230	LOC_Os02g53350	LOC_Os10g30070
LOC_Os12g03150	flower	LOC_Os06g41880	LOC_Os03g08310	LOC_Os02g46680	LOC_Os06g13070	LOC_Os05g38750	LOC_Os01g09270	LOC_Os01g04160	LOC_Os11g02850	LOC_Os09g05030	LOC_Os08g40930	LOC_Os10g38020	LOC_Os01g51310	LOC_Os01g47810	LOC_Os08g19590	LOC_Os01g03100	LOC_Os12g06560	LOC_Os07g40930	LOC_Os03g17510	LOC_Os03g55960	LOC_Os01g02890	LOC_Os11g18940	LOC_Os06g44050	LOC_Os10g21660	LOC_Os07g23244	LOC_Os02g25700	LOC_Os08g03850	LOC_Os03g51970	LOC_Os11g22404	LOC_Os04g32310	LOC_Os05g48050	LOC_Os01g52530	LOC_Os11g30210	LOC_Os06g11600	LOC_Os10g35450	LOC_Os06g47310	LOC_Os07g12160	LOC_Os10g36390	LOC_Os02g51160	LOC_Os12g07810	LOC_Os07g43160	LOC_Os03g01270	LOC_Os02g08190	LOC_Os06g11410	LOC_Os05g33890	LOC_Os03g19462	LOC_Os04g53550	LOC_Os05g01790	LOC_Os03g17164
LOC_Os02g47660	flower	LOC_Os04g32680	LOC_Os08g36910	LOC_Os07g38290	LOC_Os03g08310	LOC_Os02g51290	LOC_Os02g42660	LOC_Os07g47100	LOC_Os03g33090	LOC_Os02g34540	LOC_Os01g70500	LOC_Os04g51680	LOC_Os04g49000	LOC_Os07g37850	LOC_Os03g59670	LOC_Os01g02890	LOC_Os11g18940	LOC_Os07g02810	LOC_Os01g52530	LOC_Os06g11600	LOC_Os01g11980	LOC_Os12g13910	LOC_Os07g06610	LOC_Os09g34960	LOC_Os07g43160	LOC_Os12g07710	LOC_Os02g40664	LOC_Os04g44410	LOC_Os05g48330	LOC_Os02g13900	LOC_Os08g36920	LOC_Os02g09480	LOC_Os03g25760	LOC_Os07g08400	LOC_Os03g56610	LOC_Os02g34970	LOC_Os06g19590	LOC_Os07g47960	LOC_Os03g14050	LOC_Os06g41060	LOC_Os02g50040	LOC_Os01g07560	LOC_Os06g30730	LOC_Os08g34780	LOC_Os03g16780	LOC_Os04g35390	LOC_Os08g35110	LOC_Os08g34650	LOC_Os01g71220
LOC_Os01g54210	flower	LOC_Os03g08310	LOC_Os06g45130	LOC_Os10g38860	LOC_Os11g44960	LOC_Os06g13070	LOC_Os05g38750	LOC_Os04g35500	LOC_Os01g04160	LOC_Os11g02850	LOC_Os09g05030	LOC_Os10g38020	LOC_Os07g40020	LOC_Os01g62260	LOC_Os01g70500	LOC_Os12g06560	LOC_Os07g40930	LOC_Os01g11130	LOC_Os12g01370	LOC_Os01g02890	LOC_Os11g18940	LOC_Os10g06690	LOC_Os06g44050	LOC_Os04g32310	LOC_Os06g11600	LOC_Os06g47310	LOC_Os10g36390	LOC_Os08g09710	LOC_Os07g43160	LOC_Os02g08190	LOC_Os05g32610	LOC_Os06g11410	LOC_Os04g53550	LOC_Os05g01790	LOC_Os05g48330	LOC_Os06g38980	LOC_Os12g41140	LOC_Os07g42750	LOC_Os03g39960	LOC_Os05g35240	LOC_Os05g32710	LOC_Os03g48600	LOC_Os08g17410	LOC_Os01g12420	LOC_Os08g36020	LOC_Os06g17390	LOC_Os03g21800	LOC_Os04g49700	LOC_Os04g38420
LOC_Os02g13710	flower	LOC_Os10g03850	LOC_Os06g13070	LOC_Os11g44960	LOC_Os03g53280	LOC_Os05g38750	LOC_Os04g57650	LOC_Os07g15270	LOC_Os02g24740	LOC_Os01g55340	LOC_Os12g04720	LOC_Os12g05680	LOC_Os01g04160	LOC_Os06g48650	LOC_Os10g30860	LOC_Os07g18710	LOC_Os12g13660	LOC_Os01g47810	LOC_Os04g49000	LOC_Os01g68104	LOC_Os03g06705	LOC_Os01g16950	LOC_Os09g30380	LOC_Os12g03270	LOC_Os06g12280	LOC_Os03g55960	LOC_Os07g35130	LOC_Os02g35300	LOC_Os02g53000	LOC_Os04g47250	LOC_Os06g44050	LOC_Os02g25700	LOC_Os07g02810	LOC_Os03g04490	LOC_Os03g15340	LOC_Os02g33705	LOC_Os10g35730	LOC_Os05g48050	LOC_Os07g33050	LOC_Os06g11600	LOC_Os05g50170	LOC_Os10g35450	LOC_Os03g05300	LOC_Os03g19920	LOC_Os03g06980	LOC_Os02g38490	LOC_Os12g42430	LOC_Os05g33690	LOC_Os06g16630
LOC_Os04g23550	flower	LOC_Os07g38290	LOC_Os03g08310	LOC_Os05g36990	LOC_Os03g21850	LOC_Os07g47100	LOC_Os02g21260	LOC_Os11g08370	LOC_Os02g55540	LOC_Os12g13660	LOC_Os04g51680	LOC_Os08g27100	LOC_Os05g44160	LOC_Os01g16950	LOC_Os03g59670	LOC_Os03g27780	LOC_Os11g18940	LOC_Os10g06690	LOC_Os03g04490	LOC_Os02g33705	LOC_Os11g30210	LOC_Os01g52530	LOC_Os12g13910	LOC_Os10g36390	LOC_Os12g07810	LOC_Os03g19920	LOC_Os01g17050	LOC_Os01g36640	LOC_Os03g40390	LOC_Os06g16630	LOC_Os01g66130	LOC_Os02g40664	LOC_Os05g48330	LOC_Os02g13900	LOC_Os02g09480	LOC_Os05g30160	LOC_Os01g54040	LOC_Os03g56610	LOC_Os03g51680	LOC_Os03g05180	LOC_Os07g47960	LOC_Os03g14050	LOC_Os06g41060	LOC_Os01g38100	LOC_Os01g62920	LOC_Os02g50040	LOC_Os04g49990	LOC_Os03g53580	LOC_Os10g41180
LOC_Os01g10504	flower	LOC_Os09g32180	LOC_Os06g34650	LOC_Os04g32680	LOC_Os02g48330	LOC_Os02g51290	LOC_Os02g46680	LOC_Os01g53750	LOC_Os02g07310	LOC_Os01g54950	LOC_Os08g28080	LOC_Os07g47100	LOC_Os02g24740	LOC_Os01g55340	LOC_Os02g21260	LOC_Os01g70410	LOC_Os11g15570	LOC_Os10g30860	LOC_Os11g40249	LOC_Os06g09170	LOC_Os02g42380	LOC_Os08g40930	LOC_Os03g33090	LOC_Os01g62260	LOC_Os02g44710	LOC_Os03g25869	LOC_Os07g37850	LOC_Os03g44610	LOC_Os01g16950	LOC_Os01g13280	LOC_Os01g11130	LOC_Os07g37350	LOC_Os03g27780	LOC_Os02g35300	LOC_Os06g20030	LOC_Os03g12320	LOC_Os01g10340	LOC_Os11g18940	LOC_Os08g35939	LOC_Os03g04490	LOC_Os08g03850	LOC_Os02g49720	LOC_Os01g34560	LOC_Os01g52530	LOC_Os06g47310	LOC_Os02g34710	LOC_Os05g33690	LOC_Os01g17050	LOC_Os07g06610
LOC_Os11g02520	flower	LOC_Os02g47610	LOC_Os10g35644	LOC_Os03g21850	LOC_Os02g07310	LOC_Os04g12600	LOC_Os03g02830	LOC_Os07g37920	LOC_Os11g47453	LOC_Os10g33240	LOC_Os05g34450	LOC_Os01g12520	LOC_Os05g08970	LOC_Os12g07810	LOC_Os06g04200	LOC_Os03g14500	LOC_Os08g34890	LOC_Os03g61530	LOC_Os09g34290	LOC_Os02g53350	LOC_Os07g10030	LOC_Os06g45050	LOC_Os07g27960	LOC_Os03g48020	LOC_Os11g43760	LOC_Os05g33580	LOC_Os08g08820	LOC_Os03g45970	LOC_Os06g46475	LOC_Os03g64310	LOC_Os11g16590	LOC_Os06g04350	LOC_Os08g42040	LOC_Os10g38940	LOC_Os04g21340	LOC_Os02g21750	LOC_Os03g47610	LOC_Os11g16560	LOC_Os01g02420	LOC_Os07g30240	LOC_Os08g19260	LOC_Os01g26000	LOC_Os02g47605	LOC_Os11g35425	LOC_Os08g03790	LOC_Os08g13780	LOC_Os05g24770	LOC_Os11g08200	LOC_Os01g28580
LOC_Os05g03900	flower	LOC_Os09g23380	LOC_Os05g04170	LOC_Os02g47610	LOC_Os01g04500	LOC_Os12g32330	LOC_Os03g10810	LOC_Os10g35644	LOC_Os04g54350	LOC_Os10g35440	LOC_Os03g10390	LOC_Os11g09150	LOC_Os04g12600	LOC_Os07g47100	LOC_Os01g03980	LOC_Os03g12815	LOC_Os11g09474	LOC_Os03g11614	LOC_Os04g58380	LOC_Os06g29350	LOC_Os03g47270	LOC_Os09g24210	LOC_Os08g40930	LOC_Os04g14690	LOC_Os09g20430	LOC_Os03g02830	LOC_Os04g57380	LOC_Os01g59920	LOC_Os11g47453	LOC_Os04g36850	LOC_Os10g42490	LOC_Os10g33240	LOC_Os03g01160	LOC_Os04g57870	LOC_Os06g40500	LOC_Os05g34450	LOC_Os06g41020	LOC_Os03g47980	LOC_Os08g35939	LOC_Os10g04690	LOC_Os01g12520	LOC_Os05g05550	LOC_Os01g49490	LOC_Os09g26999	LOC_Os06g47310	LOC_Os11g27530	LOC_Os12g07810	LOC_Os07g10120	LOC_Os06g04200
LOC_Os03g51970	flower	LOC_Os06g41880	LOC_Os03g08310	LOC_Os02g46680	LOC_Os10g38860	LOC_Os11g44960	LOC_Os05g38750	LOC_Os08g40930	LOC_Os10g38020	LOC_Os01g62260	LOC_Os01g70500	LOC_Os01g03100	LOC_Os12g01370	LOC_Os03g55960	LOC_Os01g02890	LOC_Os07g23244	LOC_Os02g25700	LOC_Os06g44050	LOC_Os08g03850	LOC_Os04g32310	LOC_Os12g07300	LOC_Os06g11600	LOC_Os06g47310	LOC_Os10g35450	LOC_Os10g36390	LOC_Os07g43160	LOC_Os03g01270	LOC_Os03g17164	LOC_Os05g48330	LOC_Os03g23030	LOC_Os09g31310	LOC_Os12g41200	LOC_Os01g05470	LOC_Os12g41140	LOC_Os03g28330	LOC_Os04g21610	LOC_Os06g17440	LOC_Os01g38100	LOC_Os03g39960	LOC_Os04g44290	LOC_Os07g39750	LOC_Os04g11890	LOC_Os11g05190	LOC_Os01g47080	LOC_Os08g35110	LOC_Os02g08010	LOC_Os04g52590	LOC_Os02g02840	LOC_Os11g07124
LOC_Os04g41229	flower	LOC_Os09g38268	LOC_Os03g47564	LOC_Os01g64020	LOC_Os12g05680	LOC_Os10g30860	LOC_Os11g40249	LOC_Os03g33090	LOC_Os01g70500	LOC_Os02g43490	LOC_Os04g51680	LOC_Os01g03100	LOC_Os07g05470	LOC_Os07g40930	LOC_Os12g03270	LOC_Os12g01370	LOC_Os06g09660	LOC_Os03g12320	LOC_Os04g47250	LOC_Os01g02890	LOC_Os02g25700	LOC_Os07g02810	LOC_Os03g15340	LOC_Os02g55890	LOC_Os02g49720	LOC_Os09g34960	LOC_Os03g01270	LOC_Os02g08190	LOC_Os02g18180	LOC_Os07g48710	LOC_Os02g51970	LOC_Os01g66130	LOC_Os07g49230	LOC_Os03g14840	LOC_Os08g38990	LOC_Os05g48330	LOC_Os06g40330	LOC_Os01g46400	LOC_Os03g55670	LOC_Os11g01850	LOC_Os11g31660	LOC_Os03g28330	LOC_Os08g19420	LOC_Os02g42650	LOC_Os03g56610	LOC_Os02g34970	LOC_Os07g47960	LOC_Os07g47490	LOC_Os06g19640
LOC_Os03g51580	flower	LOC_Os03g50220	LOC_Os01g60940	LOC_Os03g10810	LOC_Os01g53750	LOC_Os06g13070	LOC_Os01g60260	LOC_Os02g21260	LOC_Os01g09270	LOC_Os04g33770	LOC_Os11g02850	LOC_Os10g30860	LOC_Os07g18710	LOC_Os07g40020	LOC_Os05g05560	LOC_Os01g70500	LOC_Os02g43490	LOC_Os04g51680	LOC_Os01g03100	LOC_Os11g07260	LOC_Os05g44160	LOC_Os08g23140	LOC_Os09g36260	LOC_Os12g03270	LOC_Os02g51540	LOC_Os03g17510	LOC_Os06g40590	LOC_Os02g35300	LOC_Os03g12320	LOC_Os01g10340	LOC_Os01g02890	LOC_Os02g25700	LOC_Os06g08790	LOC_Os07g09610	LOC_Os08g38320	LOC_Os05g48050	LOC_Os07g33050	LOC_Os10g37520	LOC_Os02g08190	LOC_Os07g48710	LOC_Os01g66130	LOC_Os04g53550	LOC_Os02g40664	LOC_Os05g01790	LOC_Os03g17164	LOC_Os03g22040	LOC_Os03g57870	LOC_Os03g25050	LOC_Os01g46400
LOC_Os05g37060	flower	LOC_Os12g05330	LOC_Os03g08310	LOC_Os10g38860	LOC_Os09g38268	LOC_Os05g38750	LOC_Os01g04160	LOC_Os11g02850	LOC_Os08g40930	LOC_Os10g38020	LOC_Os01g51310	LOC_Os01g62260	LOC_Os07g40020	LOC_Os01g47810	LOC_Os01g03100	LOC_Os12g06560	LOC_Os12g01370	LOC_Os03g55960	LOC_Os01g02890	LOC_Os06g44050	LOC_Os10g21660	LOC_Os10g06690	LOC_Os02g25700	LOC_Os04g32310	LOC_Os12g07300	LOC_Os01g52530	LOC_Os06g11600	LOC_Os02g51160	LOC_Os07g43160	LOC_Os03g01270	LOC_Os05g33890	LOC_Os03g19462	LOC_Os03g17164	LOC_Os05g48330	LOC_Os08g36920	LOC_Os07g09814	LOC_Os12g41200	LOC_Os03g28330	LOC_Os07g08400	LOC_Os05g41670	LOC_Os06g17440	LOC_Os03g05180	LOC_Os09g36619	LOC_Os03g39960	LOC_Os03g03560	LOC_Os04g11890	LOC_Os11g05190	LOC_Os01g47080	LOC_Os05g35240
LOC_Os08g05520	flower	LOC_Os10g38860	LOC_Os06g13070	LOC_Os05g38750	LOC_Os04g35500	LOC_Os01g09270	LOC_Os01g04160	LOC_Os10g38020	LOC_Os01g51310	LOC_Os07g40020	LOC_Os01g62260	LOC_Os01g47810	LOC_Os02g43490	LOC_Os08g19590	LOC_Os01g03100	LOC_Os07g40930	LOC_Os09g33882	LOC_Os03g17510	LOC_Os12g01370	LOC_Os06g20030	LOC_Os11g18940	LOC_Os06g44050	LOC_Os10g21660	LOC_Os06g03180	LOC_Os07g23244	LOC_Os08g03850	LOC_Os11g22404	LOC_Os04g32310	LOC_Os05g48050	LOC_Os01g52530	LOC_Os06g11600	LOC_Os07g12160	LOC_Os10g35450	LOC_Os02g38490	LOC_Os03g01270	LOC_Os02g08190	LOC_Os06g11410	LOC_Os05g32610	LOC_Os03g19462	LOC_Os05g01790	LOC_Os03g17164	LOC_Os05g48330	LOC_Os06g38980	LOC_Os07g09814	LOC_Os12g41200	LOC_Os01g05470	LOC_Os03g28330	LOC_Os07g08400	LOC_Os05g41670
LOC_Os01g67970	flower	LOC_Os02g55310	LOC_Os06g41880	LOC_Os12g05330	LOC_Os06g45130	LOC_Os10g38860	LOC_Os09g38268	LOC_Os06g13070	LOC_Os11g44960	LOC_Os07g08050	LOC_Os05g38750	LOC_Os04g35500	LOC_Os08g30910	LOC_Os01g09270	LOC_Os11g02850	LOC_Os06g09170	LOC_Os09g05030	LOC_Os08g40930	LOC_Os10g38020	LOC_Os07g40020	LOC_Os01g62260	LOC_Os01g47810	LOC_Os08g19590	LOC_Os01g03100	LOC_Os12g06560	LOC_Os05g44160	LOC_Os11g08940	LOC_Os07g40930	LOC_Os01g11130	LOC_Os03g55960	LOC_Os06g20030	LOC_Os01g02890	LOC_Os11g18940	LOC_Os07g23244	LOC_Os10g21660	LOC_Os02g25700	LOC_Os08g03850	LOC_Os11g22404	LOC_Os05g48050	LOC_Os12g07300	LOC_Os11g30210	LOC_Os06g11600	LOC_Os07g12160	LOC_Os10g35450	LOC_Os10g36390	LOC_Os12g07810	LOC_Os02g51160	LOC_Os02g38490	LOC_Os08g09710
LOC_Os12g13570	flower	LOC_Os06g41880	LOC_Os12g05330	LOC_Os03g08310	LOC_Os02g46680	LOC_Os10g38860	LOC_Os11g44960	LOC_Os07g08050	LOC_Os05g38750	LOC_Os04g35500	LOC_Os01g09270	LOC_Os01g04160	LOC_Os11g02850	LOC_Os06g09170	LOC_Os09g05030	LOC_Os08g40930	LOC_Os10g38020	LOC_Os01g51310	LOC_Os01g62260	LOC_Os07g40020	LOC_Os01g47810	LOC_Os01g70500	LOC_Os08g19590	LOC_Os01g03100	LOC_Os12g06560	LOC_Os11g08940	LOC_Os07g40930	LOC_Os09g33882	LOC_Os01g11130	LOC_Os03g17510	LOC_Os12g01370	LOC_Os03g55960	LOC_Os06g20030	LOC_Os01g02890	LOC_Os06g44050	LOC_Os10g21660	LOC_Os06g03180	LOC_Os07g23244	LOC_Os02g25700	LOC_Os08g03850	LOC_Os03g51970	LOC_Os03g61590	LOC_Os04g32310	LOC_Os05g48050	LOC_Os12g07300	LOC_Os01g52530	LOC_Os06g11600	LOC_Os07g12160	LOC_Os10g36390
LOC_Os09g31390	flower	LOC_Os06g41880	LOC_Os02g46680	LOC_Os06g45130	LOC_Os10g38860	LOC_Os11g44960	LOC_Os07g08050	LOC_Os01g04160	LOC_Os09g05030	LOC_Os06g09170	LOC_Os07g40020	LOC_Os10g38020	LOC_Os01g47810	LOC_Os01g70500	LOC_Os08g19590	LOC_Os01g03100	LOC_Os05g44160	LOC_Os07g40930	LOC_Os09g33882	LOC_Os01g11130	LOC_Os12g01370	LOC_Os06g20030	LOC_Os02g25700	LOC_Os06g03180	LOC_Os06g44050	LOC_Os10g21660	LOC_Os03g51970	LOC_Os10g35450	LOC_Os07g43160	LOC_Os03g01270	LOC_Os05g32610	LOC_Os05g01790	LOC_Os01g41550	LOC_Os03g17164	LOC_Os05g48330	LOC_Os09g31310	LOC_Os07g09814	LOC_Os02g02450	LOC_Os12g41140	LOC_Os11g01850	LOC_Os04g21610	LOC_Os03g05180	LOC_Os01g38100	LOC_Os03g39960	LOC_Os04g44290	LOC_Os03g03560	LOC_Os01g47080	LOC_Os02g08010	LOC_Os08g16359
LOC_Os04g39470	flower	LOC_Os03g08310	LOC_Os02g46680	LOC_Os09g38268	LOC_Os06g13070	LOC_Os07g08050	LOC_Os04g12600	LOC_Os04g35500	LOC_Os08g30910	LOC_Os01g09270	LOC_Os11g02850	LOC_Os09g05030	LOC_Os08g40930	LOC_Os10g38020	LOC_Os01g51310	LOC_Os01g62260	LOC_Os01g03100	LOC_Os12g06560	LOC_Os11g08940	LOC_Os01g11130	LOC_Os03g17510	LOC_Os03g55960	LOC_Os06g20030	LOC_Os01g02890	LOC_Os06g44050	LOC_Os10g21660	LOC_Os06g03180	LOC_Os10g06690	LOC_Os07g23244	LOC_Os08g03850	LOC_Os11g22404	LOC_Os04g32310	LOC_Os11g30210	LOC_Os06g11600	LOC_Os06g47310	LOC_Os10g35450	LOC_Os07g12160	LOC_Os10g36390	LOC_Os12g07810	LOC_Os02g51160	LOC_Os07g43160	LOC_Os06g11410	LOC_Os05g32610	LOC_Os05g48330	LOC_Os03g23030	LOC_Os09g31310	LOC_Os12g41200	LOC_Os12g41140	LOC_Os05g01520
LOC_Os04g47890	flower	LOC_Os05g42270	LOC_Os04g32680	LOC_Os03g50220	LOC_Os02g46680	LOC_Os06g45130	LOC_Os10g36170	LOC_Os03g21850	LOC_Os07g08050	LOC_Os04g54350	LOC_Os02g07310	LOC_Os04g12600	LOC_Os04g35500	LOC_Os08g30910	LOC_Os02g24740	LOC_Os01g09270	LOC_Os07g47100	LOC_Os11g02850	LOC_Os09g39310	LOC_Os09g05030	LOC_Os08g40930	LOC_Os10g38020	LOC_Os12g12950	LOC_Os01g68104	LOC_Os11g07260	LOC_Os03g25869	LOC_Os03g06705	LOC_Os07g37850	LOC_Os03g44610	LOC_Os05g44160	LOC_Os08g23140	LOC_Os03g18490	LOC_Os06g41030	LOC_Os06g20030	LOC_Os03g12320	LOC_Os01g63840	LOC_Os03g47980	LOC_Os06g44050	LOC_Os06g03180	LOC_Os10g06690	LOC_Os10g21660	LOC_Os08g03850	LOC_Os12g06060	LOC_Os11g30210	LOC_Os06g47310	LOC_Os05g50170	LOC_Os12g13910	LOC_Os10g36390	LOC_Os12g07810
LOC_Os02g39140	flower	LOC_Os05g11650	LOC_Os02g51290	LOC_Os11g31590	LOC_Os09g38268	LOC_Os06g13070	LOC_Os03g47564	LOC_Os01g60260	LOC_Os01g64020	LOC_Os01g55340	LOC_Os04g33770	LOC_Os12g05680	LOC_Os10g30860	LOC_Os07g18710	LOC_Os11g40249	LOC_Os07g40020	LOC_Os05g05560	LOC_Os03g33090	LOC_Os02g34540	LOC_Os01g70500	LOC_Os04g51680	LOC_Os01g03100	LOC_Os01g68104	LOC_Os06g49810	LOC_Os12g06560	LOC_Os11g08940	LOC_Os06g11060	LOC_Os07g05470	LOC_Os07g40930	LOC_Os12g03270	LOC_Os07g05720	LOC_Os02g51540	LOC_Os06g12280	LOC_Os12g01370	LOC_Os03g17510	LOC_Os06g09660	LOC_Os02g35300	LOC_Os03g12320	LOC_Os04g47250	LOC_Os01g02890	LOC_Os07g02810	LOC_Os06g03180	LOC_Os03g15340	LOC_Os06g08790	LOC_Os03g51970	LOC_Os02g55890	LOC_Os07g09610	LOC_Os05g48050	LOC_Os03g50100
LOC_Os01g59660	flower	LOC_Os09g32180	LOC_Os03g05700	LOC_Os03g10990	LOC_Os06g41880	LOC_Os07g38290	LOC_Os03g50220	LOC_Os03g08310	LOC_Os02g51290	LOC_Os10g36170	LOC_Os03g47564	LOC_Os03g15370	LOC_Os03g53280	LOC_Os04g54350	LOC_Os08g28080	LOC_Os04g12600	LOC_Os07g47100	LOC_Os08g30910	LOC_Os04g33770	LOC_Os11g40110	LOC_Os08g40210	LOC_Os10g30860	LOC_Os06g09170	LOC_Os11g32270	LOC_Os12g06560	LOC_Os11g08940	LOC_Os07g40930	LOC_Os01g13280	LOC_Os03g17560	LOC_Os09g02140	LOC_Os03g55960	LOC_Os03g17510	LOC_Os06g09660	LOC_Os06g40590	LOC_Os03g12320	LOC_Os06g08790	LOC_Os08g35939	LOC_Os11g22404	LOC_Os01g34560	LOC_Os05g50170	LOC_Os06g11600	LOC_Os12g07810	LOC_Os10g37520	LOC_Os02g34710	LOC_Os08g40820	LOC_Os01g36640	LOC_Os08g20486	LOC_Os07g43160	LOC_Os03g18400
LOC_Os02g57790	flower	LOC_Os09g26260	LOC_Os05g48580	LOC_Os01g19220	LOC_Os05g04170	LOC_Os06g36450	LOC_Os12g36735	LOC_Os03g12250	LOC_Os01g50700	LOC_Os04g02510	LOC_Os05g38750	LOC_Os04g01610	LOC_Os04g12600	LOC_Os06g06250	LOC_Os01g08710	LOC_Os01g71210	LOC_Os01g40190	LOC_Os03g47270	LOC_Os03g53360	LOC_Os11g27540	LOC_Os02g13600	LOC_Os12g05360	LOC_Os08g39460	LOC_Os02g34540	LOC_Os05g49630	LOC_Os05g45060	LOC_Os04g48830	LOC_Os03g25869	LOC_Os08g27100	LOC_Os11g47453	LOC_Os01g43140	LOC_Os02g58520	LOC_Os12g44100	LOC_Os07g05720	LOC_Os02g47230	LOC_Os12g01370	LOC_Os06g48320	LOC_Os03g61040	LOC_Os12g36980	LOC_Os09g30050	LOC_Os04g57870	LOC_Os06g40500	LOC_Os08g05870	LOC_Os03g17250	LOC_Os12g41660	LOC_Os10g32740	LOC_Os07g49510	LOC_Os07g09610	LOC_Os12g06060
LOC_Os04g43680	flower	LOC_Os03g08310	LOC_Os02g46680	LOC_Os10g38860	LOC_Os01g09270	LOC_Os01g04160	LOC_Os09g05030	LOC_Os10g38020	LOC_Os01g51310	LOC_Os07g40020	LOC_Os01g03100	LOC_Os07g40930	LOC_Os09g33882	LOC_Os01g02890	LOC_Os02g25700	LOC_Os10g21660	LOC_Os03g51970	LOC_Os03g61590	LOC_Os04g32310	LOC_Os05g48050	LOC_Os01g52530	LOC_Os06g11600	LOC_Os10g35450	LOC_Os10g36390	LOC_Os07g43160	LOC_Os03g01270	LOC_Os02g08190	LOC_Os03g19462	LOC_Os05g48330	LOC_Os09g31310	LOC_Os08g36920	LOC_Os12g41200	LOC_Os03g28330	LOC_Os07g08400	LOC_Os05g41670	LOC_Os03g53210	LOC_Os06g17440	LOC_Os03g05180	LOC_Os09g36619	LOC_Os11g05190	LOC_Os01g47080	LOC_Os05g35240	LOC_Os08g35110	LOC_Os10g39500	LOC_Os11g37080	LOC_Os08g13350	LOC_Os03g45930	LOC_Os08g17410	LOC_Os08g27090
LOC_Os08g29660	flower	LOC_Os06g48190	LOC_Os02g47610	LOC_Os05g11650	LOC_Os02g46680	LOC_Os03g10810	LOC_Os05g38750	LOC_Os04g35500	LOC_Os08g30910	LOC_Os02g21260	LOC_Os03g21210	LOC_Os01g55340	LOC_Os01g04160	LOC_Os11g15570	LOC_Os10g38020	LOC_Os01g62260	LOC_Os02g34540	LOC_Os01g70500	LOC_Os02g43490	LOC_Os04g51680	LOC_Os04g49000	LOC_Os03g25869	LOC_Os04g31820	LOC_Os06g11060	LOC_Os07g05720	LOC_Os03g59670	LOC_Os12g01370	LOC_Os02g53000	LOC_Os12g06060	LOC_Os04g32310	LOC_Os01g52530	LOC_Os06g47310	LOC_Os01g17050	LOC_Os07g48710	LOC_Os01g31800	LOC_Os03g14500	LOC_Os04g53550	LOC_Os02g06360	LOC_Os04g44410	LOC_Os02g13900	LOC_Os08g36920	LOC_Os02g09480	LOC_Os05g30160	LOC_Os11g01850	LOC_Os03g53210	LOC_Os06g45950	LOC_Os06g13720	LOC_Os03g56730	LOC_Os01g62920
LOC_Os08g01330	flower	LOC_Os02g55310	LOC_Os06g48190	LOC_Os06g41880	LOC_Os02g47610	LOC_Os01g60940	LOC_Os03g08310	LOC_Os11g31590	LOC_Os10g38860	LOC_Os03g10810	LOC_Os10g36170	LOC_Os03g47564	LOC_Os03g15370	LOC_Os03g14020	LOC_Os01g12260	LOC_Os08g28080	LOC_Os04g57650	LOC_Os04g35500	LOC_Os08g30910	LOC_Os03g21210	LOC_Os11g08370	LOC_Os11g02850	LOC_Os11g15570	LOC_Os11g40249	LOC_Os12g13660	LOC_Os02g42380	LOC_Os01g62260	LOC_Os02g44710	LOC_Os04g56060	LOC_Os05g06840	LOC_Os03g06705	LOC_Os04g31820	LOC_Os06g49810	LOC_Os02g53260	LOC_Os02g39380	LOC_Os07g39820	LOC_Os07g05470	LOC_Os07g05720	LOC_Os09g36260	LOC_Os03g59670	LOC_Os01g16950	LOC_Os04g40330	LOC_Os12g01370	LOC_Os03g27780	LOC_Os07g35130	LOC_Os04g47250	LOC_Os01g02890	LOC_Os11g18940	LOC_Os06g08790
LOC_Os01g43230	flower	LOC_Os02g55310	LOC_Os11g32260	LOC_Os03g10810	LOC_Os10g36170	LOC_Os03g21850	LOC_Os02g07310	LOC_Os04g12600	LOC_Os08g30910	LOC_Os11g02850	LOC_Os11g27540	LOC_Os02g42380	LOC_Os08g40930	LOC_Os01g47810	LOC_Os01g59920	LOC_Os03g25869	LOC_Os06g03180	LOC_Os08g35939	LOC_Os01g34560	LOC_Os10g29390	LOC_Os11g30210	LOC_Os07g12160	LOC_Os12g07810	LOC_Os12g42430	LOC_Os03g40390	LOC_Os03g18400	LOC_Os06g11410	LOC_Os02g06360	LOC_Os08g38990	LOC_Os06g45940	LOC_Os09g32610	LOC_Os02g53350	LOC_Os05g50120	LOC_Os03g60840	LOC_Os03g48230	LOC_Os04g21320	LOC_Os03g55670	LOC_Os12g41140	LOC_Os05g01520	LOC_Os11g31660	LOC_Os12g38590	LOC_Os06g08890	LOC_Os03g51680	LOC_Os05g05440	LOC_Os06g41060	LOC_Os04g34330	LOC_Os03g16460	LOC_Os01g62920	LOC_Os10g05720
LOC_Os06g09660	flower	LOC_Os11g32260	LOC_Os02g46680	LOC_Os03g47564	LOC_Os08g28080	LOC_Os01g09270	LOC_Os12g05680	LOC_Os10g30860	LOC_Os09g39310	LOC_Os08g40930	LOC_Os01g70500	LOC_Os04g56060	LOC_Os03g50355	LOC_Os07g05720	LOC_Os07g40930	LOC_Os03g15750	LOC_Os06g40590	LOC_Os03g27780	LOC_Os03g12320	LOC_Os01g02890	LOC_Os07g02810	LOC_Os11g22404	LOC_Os12g06060	LOC_Os04g32310	LOC_Os05g48050	LOC_Os03g50100	LOC_Os02g51160	LOC_Os02g38490	LOC_Os08g09710	LOC_Os02g18180	LOC_Os02g51970	LOC_Os05g32610	LOC_Os01g31800	LOC_Os05g33890	LOC_Os06g05580	LOC_Os06g45940	LOC_Os09g32450	LOC_Os03g23030	LOC_Os08g24930	LOC_Os12g41200	LOC_Os03g25760	LOC_Os01g54040	LOC_Os11g31660	LOC_Os03g28330	LOC_Os09g24220	LOC_Os07g08400	LOC_Os07g42750	LOC_Os04g21610	LOC_Os03g53210
LOC_Os04g28280	flower	LOC_Os05g11650	LOC_Os01g60940	LOC_Os03g50220	LOC_Os01g53750	LOC_Os06g13070	LOC_Os01g60260	LOC_Os02g21260	LOC_Os01g55340	LOC_Os11g02850	LOC_Os02g42380	LOC_Os07g40020	LOC_Os02g34540	LOC_Os01g70500	LOC_Os02g43490	LOC_Os04g51680	LOC_Os11g07260	LOC_Os04g56060	LOC_Os06g49810	LOC_Os12g06560	LOC_Os03g44610	LOC_Os07g05470	LOC_Os12g03270	LOC_Os01g13280	LOC_Os02g51540	LOC_Os03g17510	LOC_Os02g35300	LOC_Os03g12320	LOC_Os01g10340	LOC_Os04g47250	LOC_Os01g02890	LOC_Os02g25700	LOC_Os07g09610	LOC_Os02g49720	LOC_Os08g38320	LOC_Os07g33050	LOC_Os10g35450	LOC_Os03g05300	LOC_Os03g19920	LOC_Os10g37520	LOC_Os03g06980	LOC_Os02g08190	LOC_Os02g18180	LOC_Os05g32610	LOC_Os07g48710	LOC_Os02g51970	LOC_Os03g14840	LOC_Os07g49230	LOC_Os02g40664
LOC_Os07g48450	flower	LOC_Os08g36910	LOC_Os10g03850	LOC_Os12g05330	LOC_Os03g08310	LOC_Os02g46680	LOC_Os02g48330	LOC_Os02g51290	LOC_Os03g10810	LOC_Os10g36170	LOC_Os11g32260	LOC_Os03g15370	LOC_Os11g31590	LOC_Os03g53280	LOC_Os01g54950	LOC_Os03g21850	LOC_Os01g64020	LOC_Os07g47100	LOC_Os07g15270	LOC_Os01g55340	LOC_Os01g09270	LOC_Os04g33770	LOC_Os01g04160	LOC_Os12g05680	LOC_Os02g55540	LOC_Os11g08370	LOC_Os01g70410	LOC_Os11g15570	LOC_Os10g30860	LOC_Os07g40020	LOC_Os05g05560	LOC_Os03g33090	LOC_Os01g62260	LOC_Os01g70500	LOC_Os04g51680	LOC_Os02g44710	LOC_Os01g03100	LOC_Os09g21260	LOC_Os03g06705	LOC_Os01g13280	LOC_Os03g18490	LOC_Os06g09660	LOC_Os03g12320	LOC_Os04g47250	LOC_Os01g02890	LOC_Os12g31860	LOC_Os02g55890	LOC_Os07g09610	LOC_Os02g49720
LOC_Os03g07360	flower	LOC_Os02g21230	LOC_Os02g47610	LOC_Os03g47610	LOC_Os11g16560	LOC_Os01g63830	LOC_Os10g36170	LOC_Os01g70260	LOC_Os10g35644	LOC_Os03g21850	LOC_Os02g07310	LOC_Os01g02420	LOC_Os02g56150	LOC_Os03g06190	LOC_Os03g38940	LOC_Os01g71210	LOC_Os02g55050	LOC_Os03g12815	LOC_Os02g44270	LOC_Os02g47605	LOC_Os02g32590	LOC_Os02g03360	LOC_Os01g73060	LOC_Os01g42160	LOC_Os04g47890	LOC_Os01g17214	LOC_Os09g35890	LOC_Os07g37920	LOC_Os11g13670	LOC_Os01g72670	LOC_Os03g25869	LOC_Os05g45980	LOC_Os07g04450	LOC_Os03g45970	LOC_Os02g10760	LOC_Os02g37120	LOC_Os01g09410	LOC_Os03g22250	LOC_Os02g21190	LOC_Os09g03750	LOC_Os06g45900	LOC_Os06g40500	LOC_Os05g40810	LOC_Os01g28150	LOC_Os02g40784	LOC_Os05g46030	LOC_Os01g68870	LOC_Os11g10640	LOC_Os01g08510
LOC_Os09g35760	flower	LOC_Os02g55310	LOC_Os03g50220	LOC_Os02g46680	LOC_Os01g53750	LOC_Os03g21850	LOC_Os01g54950	LOC_Os08g28080	LOC_Os02g24740	LOC_Os01g09270	LOC_Os03g21210	LOC_Os02g34540	LOC_Os03g30290	LOC_Os03g25869	LOC_Os02g53260	LOC_Os08g23140	LOC_Os02g53000	LOC_Os03g47980	LOC_Os03g04490	LOC_Os11g22404	LOC_Os02g33705	LOC_Os06g11600	LOC_Os12g13910	LOC_Os03g05300	LOC_Os02g34710	LOC_Os05g33690	LOC_Os01g17050	LOC_Os07g06610	LOC_Os08g20486	LOC_Os06g16630	LOC_Os03g18400	LOC_Os06g05580	LOC_Os02g06360	LOC_Os02g13900	LOC_Os03g39000	LOC_Os02g53350	LOC_Os02g09480	LOC_Os01g05470	LOC_Os01g68500	LOC_Os04g21320	LOC_Os01g54040	LOC_Os03g53210	LOC_Os06g08890	LOC_Os04g34330	LOC_Os03g56730	LOC_Os01g62920	LOC_Os02g50040	LOC_Os07g39750	LOC_Os01g47610
LOC_Os03g08620	flower	LOC_Os05g42270	LOC_Os07g38290	LOC_Os10g38860	LOC_Os09g38268	LOC_Os06g13070	LOC_Os03g47564	LOC_Os03g53280	LOC_Os07g08050	LOC_Os07g15270	LOC_Os05g43770	LOC_Os12g05680	LOC_Os01g70410	LOC_Os10g30860	LOC_Os02g42380	LOC_Os02g47420	LOC_Os01g47810	LOC_Os01g62260	LOC_Os09g21260	LOC_Os08g27100	LOC_Os06g49810	LOC_Os07g39820	LOC_Os04g40330	LOC_Os01g13280	LOC_Os09g02140	LOC_Os12g01370	LOC_Os03g61040	LOC_Os07g35130	LOC_Os06g40590	LOC_Os02g53000	LOC_Os03g12320	LOC_Os01g02890	LOC_Os03g47980	LOC_Os06g44050	LOC_Os10g21660	LOC_Os06g08790	LOC_Os12g31860	LOC_Os03g51970	LOC_Os02g55890	LOC_Os01g34560	LOC_Os04g32310	LOC_Os07g13980	LOC_Os05g50170	LOC_Os01g11980	LOC_Os07g12160	LOC_Os10g35450	LOC_Os12g39630	LOC_Os02g51160	LOC_Os08g40820
LOC_Os03g42230	flower	LOC_Os05g42270	LOC_Os04g32680	LOC_Os09g24680	LOC_Os07g38290	LOC_Os04g52725	LOC_Os10g38860	LOC_Os05g36990	LOC_Os06g13070	LOC_Os03g47564	LOC_Os03g53280	LOC_Os07g08050	LOC_Os02g07310	LOC_Os07g47100	LOC_Os08g30910	LOC_Os07g15270	LOC_Os01g55340	LOC_Os12g05680	LOC_Os11g40110	LOC_Os01g70410	LOC_Os10g30860	LOC_Os02g42380	LOC_Os02g47420	LOC_Os01g47810	LOC_Os01g62260	LOC_Os04g51680	LOC_Os01g68104	LOC_Os09g21260	LOC_Os03g25869	LOC_Os08g27100	LOC_Os06g49810	LOC_Os07g39820	LOC_Os04g40330	LOC_Os01g13280	LOC_Os09g02140	LOC_Os01g11130	LOC_Os03g61040	LOC_Os06g40590	LOC_Os07g35130	LOC_Os02g53000	LOC_Os03g12320	LOC_Os01g02890	LOC_Os03g47980	LOC_Os10g21660	LOC_Os06g08790	LOC_Os11g22404	LOC_Os03g51970	LOC_Os02g49720	LOC_Os07g09610
LOC_Os03g07880	flower	LOC_Os03g50220	LOC_Os02g51290	LOC_Os09g38268	LOC_Os03g53280	LOC_Os03g14020	LOC_Os01g64020	LOC_Os04g33770	LOC_Os12g05680	LOC_Os12g13660	LOC_Os02g47420	LOC_Os07g40020	LOC_Os03g33090	LOC_Os01g03100	LOC_Os01g68104	LOC_Os11g08940	LOC_Os06g11060	LOC_Os08g23140	LOC_Os03g59670	LOC_Os02g51540	LOC_Os06g12280	LOC_Os03g55960	LOC_Os06g40590	LOC_Os03g12320	LOC_Os02g25700	LOC_Os04g59560	LOC_Os03g04490	LOC_Os03g15340	LOC_Os03g51970	LOC_Os02g55890	LOC_Os05g48050	LOC_Os03g06980	LOC_Os05g33690	LOC_Os02g08190	LOC_Os02g18180	LOC_Os12g07710	LOC_Os01g66130	LOC_Os04g53550	LOC_Os03g19462	LOC_Os03g14840	LOC_Os01g31800	LOC_Os04g44410	LOC_Os07g36950	LOC_Os09g25050	LOC_Os05g34460	LOC_Os06g40150	LOC_Os02g07180	LOC_Os11g06410	LOC_Os09g31310
LOC_Os12g37690	flower	LOC_Os05g42270	LOC_Os03g05700	LOC_Os04g32680	LOC_Os02g47610	LOC_Os07g38290	LOC_Os12g05330	LOC_Os03g08310	LOC_Os02g46680	LOC_Os02g48330	LOC_Os03g53730	LOC_Os03g10810	LOC_Os10g36170	LOC_Os03g21850	LOC_Os02g07310	LOC_Os07g47100	LOC_Os01g55340	LOC_Os01g09270	LOC_Os11g08370	LOC_Os01g70500	LOC_Os04g51680	LOC_Os04g49000	LOC_Os01g13280	LOC_Os03g18490	LOC_Os03g15750	LOC_Os06g09660	LOC_Os10g06690	LOC_Os07g09610	LOC_Os02g49720	LOC_Os01g34560	LOC_Os01g52530	LOC_Os06g11600	LOC_Os12g13910	LOC_Os12g07810	LOC_Os02g51160	LOC_Os03g18400	LOC_Os01g66130	LOC_Os08g38990	LOC_Os12g30520	LOC_Os02g40664	LOC_Os05g48330	LOC_Os02g13900	LOC_Os04g01740	LOC_Os09g34290	LOC_Os09g32610	LOC_Os11g06410	LOC_Os02g53350	LOC_Os03g60840	LOC_Os05g30160
LOC_Os05g10620	flower	LOC_Os03g08310	LOC_Os09g38268	LOC_Os06g13070	LOC_Os11g44960	LOC_Os01g09270	LOC_Os01g04160	LOC_Os09g05030	LOC_Os07g40020	LOC_Os01g51310	LOC_Os01g62260	LOC_Os01g70500	LOC_Os01g03100	LOC_Os12g06560	LOC_Os10g21660	LOC_Os04g32310	LOC_Os12g07300	LOC_Os01g52530	LOC_Os06g11600	LOC_Os07g43160	LOC_Os02g08190	LOC_Os05g01790	LOC_Os05g48330	LOC_Os06g38980	LOC_Os07g09814	LOC_Os03g55670	LOC_Os03g28330	LOC_Os05g41670	LOC_Os01g18050	LOC_Os04g44290	LOC_Os03g03560	LOC_Os11g43760	LOC_Os01g47080	LOC_Os05g35240	LOC_Os08g35110	LOC_Os08g16359	LOC_Os04g52590	LOC_Os11g07124	LOC_Os10g39500	LOC_Os11g37080	LOC_Os08g17410	LOC_Os01g12420	LOC_Os01g65790	LOC_Os01g15300	LOC_Os04g30720	LOC_Os03g04240	LOC_Os03g50490	LOC_Os06g38650	LOC_Os07g46540
LOC_Os01g55150	flower	LOC_Os06g41880	LOC_Os02g46680	LOC_Os06g45130	LOC_Os10g38860	LOC_Os11g44960	LOC_Os07g08050	LOC_Os04g35500	LOC_Os01g09270	LOC_Os01g04160	LOC_Os09g05030	LOC_Os07g40020	LOC_Os08g40930	LOC_Os01g47810	LOC_Os10g38020	LOC_Os08g19590	LOC_Os01g03100	LOC_Os09g33882	LOC_Os12g01370	LOC_Os06g20030	LOC_Os02g25700	LOC_Os06g03180	LOC_Os07g23244	LOC_Os10g21660	LOC_Os06g44050	LOC_Os03g51970	LOC_Os05g48050	LOC_Os06g11600	LOC_Os06g47310	LOC_Os10g35450	LOC_Os03g01270	LOC_Os04g53550	LOC_Os05g33890	LOC_Os05g01790	LOC_Os01g41550	LOC_Os03g17164	LOC_Os05g48330	LOC_Os09g31310	LOC_Os02g02450	LOC_Os12g41140	LOC_Os11g01850	LOC_Os03g28330	LOC_Os07g42750	LOC_Os03g53210	LOC_Os03g05180	LOC_Os01g38100	LOC_Os03g39960	LOC_Os03g03560	LOC_Os11g05190
LOC_Os09g28310	flower	LOC_Os05g48770	LOC_Os04g32680	LOC_Os10g35330	LOC_Os03g08310	LOC_Os12g32330	LOC_Os01g50700	LOC_Os10g35644	LOC_Os04g52410	LOC_Os03g10390	LOC_Os07g47100	LOC_Os08g30910	LOC_Os01g71210	LOC_Os08g41960	LOC_Os03g12815	LOC_Os03g18940	LOC_Os03g11614	LOC_Os12g06200	LOC_Os06g29350	LOC_Os04g58380	LOC_Os03g47270	LOC_Os11g02165	LOC_Os09g24210	LOC_Os01g73060	LOC_Os04g49000	LOC_Os04g57380	LOC_Os07g36460	LOC_Os05g45060	LOC_Os07g37920	LOC_Os03g25869	LOC_Os10g33900	LOC_Os11g47453	LOC_Os11g37980	LOC_Os06g50370	LOC_Os12g44100	LOC_Os03g18490	LOC_Os10g33240	LOC_Os06g22030	LOC_Os04g57870	LOC_Os06g40500	LOC_Os05g34450	LOC_Os10g06690	LOC_Os03g47980	LOC_Os01g12520	LOC_Os12g06060	LOC_Os10g33540	LOC_Os01g45090	LOC_Os05g49480	LOC_Os01g49490
LOC_Os06g02230	flower	LOC_Os05g42270	LOC_Os04g52725	LOC_Os10g38860	LOC_Os09g38268	LOC_Os06g13070	LOC_Os03g47564	LOC_Os05g36990	LOC_Os03g53280	LOC_Os08g30910	LOC_Os07g15270	LOC_Os01g55340	LOC_Os12g05680	LOC_Os11g40110	LOC_Os01g70410	LOC_Os10g30860	LOC_Os02g42380	LOC_Os02g47420	LOC_Os01g47810	LOC_Os01g62260	LOC_Os04g51680	LOC_Os01g68104	LOC_Os09g21260	LOC_Os08g27100	LOC_Os06g49810	LOC_Os07g39820	LOC_Os04g40330	LOC_Os01g13280	LOC_Os09g02140	LOC_Os01g11130	LOC_Os03g61040	LOC_Os06g40590	LOC_Os07g35130	LOC_Os02g53000	LOC_Os03g12320	LOC_Os01g02890	LOC_Os03g47980	LOC_Os10g21660	LOC_Os06g08790	LOC_Os12g31860	LOC_Os03g51970	LOC_Os02g49720	LOC_Os07g09610	LOC_Os01g34560	LOC_Os04g32310	LOC_Os05g50170	LOC_Os01g11980	LOC_Os07g12160	LOC_Os02g51160
LOC_Os01g48170	flower	LOC_Os03g50220	LOC_Os01g60940	LOC_Os02g51290	LOC_Os11g32260	LOC_Os11g31590	LOC_Os01g12260	LOC_Os11g44960	LOC_Os03g47564	LOC_Os03g14020	LOC_Os06g02100	LOC_Os01g55340	LOC_Os01g09270	LOC_Os03g21210	LOC_Os12g05680	LOC_Os11g40110	LOC_Os11g08370	LOC_Os03g30300	LOC_Os11g40249	LOC_Os02g42380	LOC_Os02g47420	LOC_Os08g40930	LOC_Os10g38020	LOC_Os01g47810	LOC_Os03g33090	LOC_Os11g32270	LOC_Os02g34540	LOC_Os01g59920	LOC_Os01g03100	LOC_Os02g44710	LOC_Os11g07260	LOC_Os01g68104	LOC_Os03g25869	LOC_Os03g50355	LOC_Os12g06560	LOC_Os03g44610	LOC_Os02g39380	LOC_Os01g16950	LOC_Os04g40330	LOC_Os01g13280	LOC_Os03g50430	LOC_Os01g11130	LOC_Os03g17510	LOC_Os03g61040	LOC_Os06g09660	LOC_Os02g35300	LOC_Os02g53000	LOC_Os01g10340	LOC_Os01g63840
LOC_Os07g04560	flower	LOC_Os03g08310	LOC_Os10g38860	LOC_Os09g38268	LOC_Os11g44960	LOC_Os01g04160	LOC_Os07g40020	LOC_Os01g51310	LOC_Os01g62260	LOC_Os01g70500	LOC_Os01g03100	LOC_Os01g02890	LOC_Os02g25700	LOC_Os10g21660	LOC_Os03g61590	LOC_Os04g32310	LOC_Os05g48050	LOC_Os12g07300	LOC_Os01g52530	LOC_Os06g11600	LOC_Os10g35450	LOC_Os07g43160	LOC_Os03g01270	LOC_Os02g08190	LOC_Os04g53550	LOC_Os05g01790	LOC_Os05g48330	LOC_Os07g09814	LOC_Os01g05470	LOC_Os11g01850	LOC_Os03g28330	LOC_Os05g41670	LOC_Os01g18050	LOC_Os04g44290	LOC_Os11g05190	LOC_Os01g47080	LOC_Os09g32130	LOC_Os05g35240	LOC_Os08g35110	LOC_Os02g02840	LOC_Os11g07124	LOC_Os03g48600	LOC_Os08g13350	LOC_Os03g45930	LOC_Os08g17410	LOC_Os01g12420	LOC_Os01g65790	LOC_Os06g17390	LOC_Os04g30720
LOC_Os03g02240	flower	LOC_Os10g03850	LOC_Os03g08310	LOC_Os10g38860	LOC_Os03g51090	LOC_Os01g53750	LOC_Os10g36170	LOC_Os03g15370	LOC_Os05g36990	LOC_Os03g53280	LOC_Os07g47100	LOC_Os04g35500	LOC_Os11g08370	LOC_Os01g04160	LOC_Os08g40210	LOC_Os11g15570	LOC_Os09g05030	LOC_Os11g27540	LOC_Os10g38020	LOC_Os05g05560	LOC_Os01g47810	LOC_Os03g33090	LOC_Os02g34540	LOC_Os01g70500	LOC_Os04g51680	LOC_Os04g49000	LOC_Os02g44710	LOC_Os08g27100	LOC_Os07g37850	LOC_Os06g11060	LOC_Os07g05470	LOC_Os03g59670	LOC_Os02g51540	LOC_Os03g61040	LOC_Os06g09660	LOC_Os01g10340	LOC_Os10g21660	LOC_Os06g03180	LOC_Os03g04490	LOC_Os11g22404	LOC_Os03g51970	LOC_Os07g09610	LOC_Os10g36390	LOC_Os02g51160	LOC_Os05g33690	LOC_Os07g25800	LOC_Os06g16630	LOC_Os03g01270	LOC_Os03g18400
LOC_Os06g06360	flower	LOC_Os03g05700	LOC_Os04g32680	LOC_Os07g38290	LOC_Os01g60940	LOC_Os02g48330	LOC_Os02g46680	LOC_Os03g53730	LOC_Os10g36170	LOC_Os03g47564	LOC_Os05g38750	LOC_Os02g21260	LOC_Os01g55340	LOC_Os11g08370	LOC_Os01g04160	LOC_Os11g15570	LOC_Os02g34540	LOC_Os02g43490	LOC_Os01g70500	LOC_Os04g51680	LOC_Os07g48760	LOC_Os07g05720	LOC_Os10g06690	LOC_Os07g09610	LOC_Os12g06060	LOC_Os01g34560	LOC_Os04g32310	LOC_Os01g52530	LOC_Os12g13910	LOC_Os12g07810	LOC_Os03g19920	LOC_Os02g34710	LOC_Os01g17050	LOC_Os02g18180	LOC_Os02g51970	LOC_Os07g48710	LOC_Os01g66130	LOC_Os06g45940	LOC_Os02g40664	LOC_Os04g44410	LOC_Os02g13900	LOC_Os08g36920	LOC_Os05g30160	LOC_Os12g41140	LOC_Os11g01850	LOC_Os03g56610	LOC_Os06g45950	LOC_Os03g14050	LOC_Os06g13720
LOC_Os12g41680	flower	LOC_Os09g32180	LOC_Os03g05700	LOC_Os09g24680	LOC_Os04g52725	LOC_Os12g05330	LOC_Os02g48330	LOC_Os02g51290	LOC_Os10g03850	LOC_Os11g32260	LOC_Os01g12260	LOC_Os09g38268	LOC_Os03g15370	LOC_Os07g08050	LOC_Os01g54950	LOC_Os01g60260	LOC_Os01g64020	LOC_Os12g04720	LOC_Os01g55340	LOC_Os04g33770	LOC_Os12g05680	LOC_Os03g02380	LOC_Os02g55540	LOC_Os11g08370	LOC_Os01g70410	LOC_Os11g40249	LOC_Os03g33090	LOC_Os01g70500	LOC_Os01g68104	LOC_Os04g56060	LOC_Os12g06560	LOC_Os03g44610	LOC_Os11g08940	LOC_Os07g05470	LOC_Os04g40330	LOC_Os07g40930	LOC_Os12g03270	LOC_Os01g13280	LOC_Os06g09660	LOC_Os06g20030	LOC_Os03g12320	LOC_Os01g10340	LOC_Os10g21660	LOC_Os04g59560	LOC_Os12g31860	LOC_Os02g55890	LOC_Os07g09610	LOC_Os02g49720	LOC_Os08g38320
LOC_Os04g50770	flower	LOC_Os10g38860	LOC_Os06g13070	LOC_Os11g44960	LOC_Os01g04160	LOC_Os11g02850	LOC_Os07g40020	LOC_Os01g51310	LOC_Os01g47810	LOC_Os01g62260	LOC_Os01g70500	LOC_Os02g43490	LOC_Os01g03100	LOC_Os12g01370	LOC_Os11g18940	LOC_Os06g44050	LOC_Os07g23244	LOC_Os08g03850	LOC_Os11g22404	LOC_Os04g32310	LOC_Os05g48050	LOC_Os01g52530	LOC_Os06g11600	LOC_Os10g35450	LOC_Os02g38490	LOC_Os07g43160	LOC_Os03g01270	LOC_Os02g08190	LOC_Os03g19462	LOC_Os05g48330	LOC_Os06g38980	LOC_Os09g31310	LOC_Os12g41200	LOC_Os01g05470	LOC_Os12g41140	LOC_Os03g28330	LOC_Os05g41670	LOC_Os03g53210	LOC_Os06g17440	LOC_Os03g05180	LOC_Os01g18050	LOC_Os03g39960	LOC_Os11g05190	LOC_Os01g47080	LOC_Os05g35240	LOC_Os08g41700	LOC_Os08g35110	LOC_Os02g08010	LOC_Os08g16359
LOC_Os12g29980	flower	LOC_Os06g41880	LOC_Os02g46680	LOC_Os10g38860	LOC_Os11g44960	LOC_Os06g09170	LOC_Os10g38020	LOC_Os08g40930	LOC_Os01g62260	LOC_Os01g03100	LOC_Os01g11130	LOC_Os12g01370	LOC_Os03g55960	LOC_Os01g02890	LOC_Os02g25700	LOC_Os10g21660	LOC_Os07g23244	LOC_Os06g44050	LOC_Os08g03850	LOC_Os03g51970	LOC_Os11g22404	LOC_Os04g32310	LOC_Os01g52530	LOC_Os06g11600	LOC_Os07g12160	LOC_Os10g35450	LOC_Os10g36390	LOC_Os07g43160	LOC_Os03g01270	LOC_Os05g32610	LOC_Os03g17164	LOC_Os05g48330	LOC_Os03g23030	LOC_Os09g31310	LOC_Os12g41200	LOC_Os01g05470	LOC_Os12g41140	LOC_Os03g28330	LOC_Os07g42750	LOC_Os04g21610	LOC_Os06g17440	LOC_Os01g38100	LOC_Os03g39960	LOC_Os04g44290	LOC_Os07g39750	LOC_Os04g11890	LOC_Os11g05190	LOC_Os01g47080	LOC_Os08g35110
LOC_Os02g47060	flower	LOC_Os12g05330	LOC_Os10g38860	LOC_Os09g38268	LOC_Os11g44960	LOC_Os07g08050	LOC_Os05g38750	LOC_Os01g04160	LOC_Os06g09170	LOC_Os07g40020	LOC_Os10g38020	LOC_Os01g62260	LOC_Os01g70500	LOC_Os02g43490	LOC_Os12g06560	LOC_Os12g01370	LOC_Os06g20030	LOC_Os01g02890	LOC_Os02g25700	LOC_Os06g03180	LOC_Os11g22404	LOC_Os03g51970	LOC_Os04g32310	LOC_Os12g07300	LOC_Os01g52530	LOC_Os10g36390	LOC_Os02g38490	LOC_Os03g01270	LOC_Os03g17164	LOC_Os12g41200	LOC_Os12g41140	LOC_Os11g01850	LOC_Os03g28330	LOC_Os07g08400	LOC_Os07g42750	LOC_Os04g21610	LOC_Os06g17440	LOC_Os01g18050	LOC_Os03g39960	LOC_Os04g44290	LOC_Os03g03560	LOC_Os11g05190	LOC_Os01g47080	LOC_Os05g35240	LOC_Os08g41700	LOC_Os02g08010	LOC_Os08g16359	LOC_Os04g52590	LOC_Os11g07124
LOC_Os11g05640	flower	LOC_Os06g41880	LOC_Os02g46680	LOC_Os06g45130	LOC_Os10g38860	LOC_Os11g44960	LOC_Os07g08050	LOC_Os04g35500	LOC_Os08g30910	LOC_Os01g09270	LOC_Os01g04160	LOC_Os06g09170	LOC_Os01g47810	LOC_Os01g70500	LOC_Os08g19590	LOC_Os05g44160	LOC_Os07g40930	LOC_Os01g11130	LOC_Os11g18940	LOC_Os07g23244	LOC_Os06g44050	LOC_Os06g03180	LOC_Os11g22404	LOC_Os05g48050	LOC_Os06g47310	LOC_Os06g11600	LOC_Os10g35450	LOC_Os07g43160	LOC_Os03g01270	LOC_Os05g32610	LOC_Os04g53550	LOC_Os05g33890	LOC_Os05g01790	LOC_Os03g17164	LOC_Os05g48330	LOC_Os09g31310	LOC_Os07g09814	LOC_Os02g02450	LOC_Os12g41140	LOC_Os03g53210	LOC_Os07g42750	LOC_Os03g05180	LOC_Os10g05720	LOC_Os03g03560	LOC_Os11g43760	LOC_Os11g05190	LOC_Os01g47080	LOC_Os08g35110	LOC_Os02g08010
LOC_Os03g32230	flower	LOC_Os03g05700	LOC_Os06g34650	LOC_Os10g03850	LOC_Os12g05330	LOC_Os03g08310	LOC_Os02g46680	LOC_Os06g45130	LOC_Os10g38860	LOC_Os02g48330	LOC_Os01g54950	LOC_Os07g47100	LOC_Os02g24740	LOC_Os01g55340	LOC_Os01g09270	LOC_Os03g02380	LOC_Os01g04160	LOC_Os01g70410	LOC_Os11g15570	LOC_Os03g33090	LOC_Os01g62260	LOC_Os01g70500	LOC_Os04g51680	LOC_Os02g44710	LOC_Os09g21260	LOC_Os04g56060	LOC_Os03g18490	LOC_Os03g15750	LOC_Os03g12320	LOC_Os04g47250	LOC_Os01g02890	LOC_Os11g18940	LOC_Os02g25700	LOC_Os07g02810	LOC_Os12g31860	LOC_Os02g55890	LOC_Os02g49720	LOC_Os04g32310	LOC_Os01g52530	LOC_Os10g36390	LOC_Os03g19920	LOC_Os01g17050	LOC_Os09g34960	LOC_Os07g43160	LOC_Os03g01270	LOC_Os02g18180	LOC_Os02g51970	LOC_Os07g48710	LOC_Os01g66130
LOC_Os06g35140	flower	LOC_Os06g41880	LOC_Os10g38860	LOC_Os11g44960	LOC_Os01g04160	LOC_Os09g05030	LOC_Os10g38020	LOC_Os07g40020	LOC_Os01g62260	LOC_Os01g70500	LOC_Os01g03100	LOC_Os07g40930	LOC_Os12g01370	LOC_Os03g55960	LOC_Os01g02890	LOC_Os06g44050	LOC_Os06g03180	LOC_Os07g23244	LOC_Os03g51970	LOC_Os04g32310	LOC_Os05g48050	LOC_Os01g52530	LOC_Os10g35450	LOC_Os10g36390	LOC_Os07g43160	LOC_Os04g53550	LOC_Os03g19462	LOC_Os01g41550	LOC_Os03g17164	LOC_Os05g48330	LOC_Os02g02450	LOC_Os11g01850	LOC_Os07g08400	LOC_Os05g41670	LOC_Os06g17440	LOC_Os03g03560	LOC_Os07g39750	LOC_Os01g47080	LOC_Os09g32130	LOC_Os08g08230	LOC_Os02g08010	LOC_Os02g02840	LOC_Os11g07124	LOC_Os11g37080	LOC_Os08g13350	LOC_Os03g45930	LOC_Os08g17410	LOC_Os08g27090	LOC_Os01g12420
LOC_Os05g36900	flower	LOC_Os02g55310	LOC_Os06g41880	LOC_Os03g08310	LOC_Os02g46680	LOC_Os10g38860	LOC_Os06g13070	LOC_Os05g38750	LOC_Os04g35500	LOC_Os01g09270	LOC_Os09g05030	LOC_Os08g40930	LOC_Os10g38020	LOC_Os01g47810	LOC_Os01g62260	LOC_Os08g19590	LOC_Os01g03100	LOC_Os05g44160	LOC_Os07g40930	LOC_Os09g33882	LOC_Os01g11130	LOC_Os03g17510	LOC_Os12g01370	LOC_Os06g20030	LOC_Os01g02890	LOC_Os11g18940	LOC_Os06g44050	LOC_Os10g21660	LOC_Os06g03180	LOC_Os07g23244	LOC_Os02g25700	LOC_Os08g03850	LOC_Os11g22404	LOC_Os03g61590	LOC_Os04g32310	LOC_Os05g48050	LOC_Os01g52530	LOC_Os11g30210	LOC_Os06g11600	LOC_Os10g35450	LOC_Os06g47310	LOC_Os07g12160	LOC_Os10g36390	LOC_Os02g51160	LOC_Os12g07810	LOC_Os08g09710	LOC_Os07g43160	LOC_Os03g01270	LOC_Os02g08190
LOC_Os03g14850	flower	LOC_Os09g32180	LOC_Os04g32680	LOC_Os03g50220	LOC_Os02g48330	LOC_Os03g53730	LOC_Os03g51090	LOC_Os09g38268	LOC_Os03g47564	LOC_Os02g07310	LOC_Os01g60260	LOC_Os01g64020	LOC_Os07g47100	LOC_Os02g21260	LOC_Os08g40210	LOC_Os11g15570	LOC_Os10g30860	LOC_Os11g40249	LOC_Os06g09170	LOC_Os12g13660	LOC_Os03g33090	LOC_Os01g59920	LOC_Os01g68104	LOC_Os12g06560	LOC_Os03g44610	LOC_Os07g05470	LOC_Os08g23140	LOC_Os01g13280	LOC_Os03g59670	LOC_Os03g50430	LOC_Os01g11130	LOC_Os03g57569	LOC_Os03g27780	LOC_Os06g40590	LOC_Os02g35300	LOC_Os06g20030	LOC_Os03g12320	LOC_Os01g63840	LOC_Os11g18940	LOC_Os10g21660	LOC_Os08g35939	LOC_Os02g49720	LOC_Os01g52530	LOC_Os01g11980	LOC_Os12g39630	LOC_Os02g51160	LOC_Os01g17050	LOC_Os08g40820	LOC_Os08g09710
LOC_Os08g23470	flower	LOC_Os05g42270	LOC_Os04g32680	LOC_Os09g24680	LOC_Os07g38290	LOC_Os04g52725	LOC_Os09g38268	LOC_Os03g47564	LOC_Os05g36990	LOC_Os03g21850	LOC_Os07g08050	LOC_Os02g07310	LOC_Os07g47100	LOC_Os08g30910	LOC_Os07g15270	LOC_Os11g40110	LOC_Os02g42380	LOC_Os01g47810	LOC_Os01g68104	LOC_Os03g25869	LOC_Os08g27100	LOC_Os04g40330	LOC_Os01g13280	LOC_Os09g02140	LOC_Os01g11130	LOC_Os03g12320	LOC_Os03g47980	LOC_Os10g21660	LOC_Os11g22404	LOC_Os02g49720	LOC_Os07g09610	LOC_Os06g47310	LOC_Os07g12160	LOC_Os02g51160	LOC_Os02g38490	LOC_Os08g40820	LOC_Os01g36640	LOC_Os08g20486	LOC_Os05g32610	LOC_Os01g66130	LOC_Os06g45940	LOC_Os06g06420	LOC_Os12g30520	LOC_Os08g38990	LOC_Os09g25050	LOC_Os01g40250	LOC_Os03g57870	LOC_Os06g40330	LOC_Os03g39000
LOC_Os05g01550	flower	LOC_Os02g55310	LOC_Os06g41880	LOC_Os12g05330	LOC_Os02g46680	LOC_Os10g38860	LOC_Os09g38268	LOC_Os06g13070	LOC_Os11g44960	LOC_Os07g08050	LOC_Os05g38750	LOC_Os04g35500	LOC_Os08g30910	LOC_Os01g09270	LOC_Os01g04160	LOC_Os11g02850	LOC_Os09g05030	LOC_Os08g40930	LOC_Os01g47810	LOC_Os01g62260	LOC_Os02g43490	LOC_Os08g19590	LOC_Os01g03100	LOC_Os12g06560	LOC_Os05g44160	LOC_Os11g08940	LOC_Os07g40930	LOC_Os01g11130	LOC_Os03g55960	LOC_Os06g20030	LOC_Os01g02890	LOC_Os11g18940	LOC_Os06g44050	LOC_Os10g21660	LOC_Os06g03180	LOC_Os10g06690	LOC_Os07g23244	LOC_Os08g03850	LOC_Os02g25700	LOC_Os04g32310	LOC_Os05g48050	LOC_Os12g07300	LOC_Os11g30210	LOC_Os06g11600	LOC_Os06g47310	LOC_Os07g12160	LOC_Os10g36390	LOC_Os02g38490	LOC_Os08g09710
LOC_Os05g37170	flower	LOC_Os06g41880	LOC_Os03g08310	LOC_Os06g45130	LOC_Os10g38860	LOC_Os11g44960	LOC_Os01g09270	LOC_Os01g04160	LOC_Os09g05030	LOC_Os06g09170	LOC_Os07g40020	LOC_Os08g40930	LOC_Os01g47810	LOC_Os10g38020	LOC_Os01g70500	LOC_Os08g19590	LOC_Os01g03100	LOC_Os05g44160	LOC_Os07g40930	LOC_Os09g33882	LOC_Os01g11130	LOC_Os12g01370	LOC_Os06g20030	LOC_Os06g44050	LOC_Os06g03180	LOC_Os11g22404	LOC_Os05g48050	LOC_Os06g11600	LOC_Os07g12160	LOC_Os10g35450	LOC_Os03g01270	LOC_Os05g32610	LOC_Os06g11410	LOC_Os04g53550	LOC_Os05g33890	LOC_Os05g01790	LOC_Os01g41550	LOC_Os03g17164	LOC_Os09g31310	LOC_Os07g09814	LOC_Os02g02450	LOC_Os03g55670	LOC_Os03g28330	LOC_Os04g21610	LOC_Os03g05180	LOC_Os01g18050	LOC_Os01g38100	LOC_Os03g39960	LOC_Os04g44290
LOC_Os06g40710	flower	LOC_Os06g41880	LOC_Os10g38860	LOC_Os06g13070	LOC_Os11g44960	LOC_Os07g08050	LOC_Os04g35500	LOC_Os08g30910	LOC_Os01g09270	LOC_Os01g04160	LOC_Os06g09170	LOC_Os09g05030	LOC_Os08g40930	LOC_Os10g38020	LOC_Os01g51310	LOC_Os01g62260	LOC_Os01g47810	LOC_Os08g19590	LOC_Os01g03100	LOC_Os12g06560	LOC_Os05g44160	LOC_Os11g08940	LOC_Os07g40930	LOC_Os01g11130	LOC_Os03g17510	LOC_Os12g01370	LOC_Os03g55960	LOC_Os06g20030	LOC_Os01g02890	LOC_Os06g44050	LOC_Os10g21660	LOC_Os06g03180	LOC_Os10g06690	LOC_Os07g23244	LOC_Os08g03850	LOC_Os03g51970	LOC_Os02g25700	LOC_Os11g22404	LOC_Os03g61590	LOC_Os04g32310	LOC_Os05g48050	LOC_Os12g07300	LOC_Os01g52530	LOC_Os11g30210	LOC_Os06g47310	LOC_Os10g35450	LOC_Os07g12160	LOC_Os12g07810	LOC_Os02g51160
LOC_Os07g08420	flower	LOC_Os06g41880	LOC_Os03g08310	LOC_Os10g38860	LOC_Os01g09270	LOC_Os01g04160	LOC_Os06g09170	LOC_Os07g40020	LOC_Os10g38020	LOC_Os01g70500	LOC_Os08g19590	LOC_Os01g03100	LOC_Os05g44160	LOC_Os07g40930	LOC_Os01g11130	LOC_Os12g01370	LOC_Os06g20030	LOC_Os06g44050	LOC_Os03g51970	LOC_Os05g48050	LOC_Os06g11600	LOC_Os07g43160	LOC_Os05g32610	LOC_Os05g01790	LOC_Os01g41550	LOC_Os03g17164	LOC_Os05g48330	LOC_Os07g09814	LOC_Os12g41140	LOC_Os11g01850	LOC_Os03g53210	LOC_Os04g21610	LOC_Os03g05180	LOC_Os01g18050	LOC_Os03g39960	LOC_Os04g44290	LOC_Os11g43760	LOC_Os11g05190	LOC_Os01g47080	LOC_Os08g35110	LOC_Os08g08230	LOC_Os02g08010	LOC_Os08g16359	LOC_Os02g02840	LOC_Os08g13350	LOC_Os08g27090	LOC_Os08g17410	LOC_Os01g12420	LOC_Os01g65790
LOC_Os09g26170	flower	LOC_Os06g45130	LOC_Os10g38860	LOC_Os04g35500	LOC_Os01g04160	LOC_Os06g09170	LOC_Os09g05030	LOC_Os10g38020	LOC_Os07g40020	LOC_Os01g62260	LOC_Os01g70500	LOC_Os01g03100	LOC_Os01g11130	LOC_Os12g01370	LOC_Os01g02890	LOC_Os11g18940	LOC_Os07g23244	LOC_Os10g21660	LOC_Os06g03180	LOC_Os02g25700	LOC_Os03g51970	LOC_Os03g61590	LOC_Os12g07300	LOC_Os06g11600	LOC_Os10g35450	LOC_Os07g43160	LOC_Os03g01270	LOC_Os05g33890	LOC_Os04g53550	LOC_Os05g01790	LOC_Os05g48330	LOC_Os09g31310	LOC_Os08g36920	LOC_Os07g09814	LOC_Os12g41200	LOC_Os01g05470	LOC_Os03g28330	LOC_Os07g08400	LOC_Os05g41670	LOC_Os03g53210	LOC_Os03g05180	LOC_Os01g18050	LOC_Os03g39960	LOC_Os07g39750	LOC_Os11g05190	LOC_Os01g47080	LOC_Os05g35240	LOC_Os08g35110	LOC_Os02g08010
LOC_Os02g36360	flower	LOC_Os06g41880	LOC_Os12g05330	LOC_Os03g08310	LOC_Os02g46680	LOC_Os06g45130	LOC_Os10g38860	LOC_Os06g13070	LOC_Os05g38750	LOC_Os01g04160	LOC_Os06g09170	LOC_Os09g05030	LOC_Os10g38020	LOC_Os07g40020	LOC_Os01g62260	LOC_Os02g43490	LOC_Os01g70500	LOC_Os08g19590	LOC_Os01g03100	LOC_Os05g44160	LOC_Os07g40930	LOC_Os01g11130	LOC_Os12g01370	LOC_Os03g55960	LOC_Os06g20030	LOC_Os01g02890	LOC_Os11g18940	LOC_Os10g06690	LOC_Os10g21660	LOC_Os07g23244	LOC_Os02g25700	LOC_Os08g03850	LOC_Os03g51970	LOC_Os04g32310	LOC_Os05g48050	LOC_Os12g07300	LOC_Os01g52530	LOC_Os10g35450	LOC_Os10g36390	LOC_Os02g38490	LOC_Os07g43160	LOC_Os03g01270	LOC_Os02g08190	LOC_Os05g33890	LOC_Os03g19462	LOC_Os04g53550	LOC_Os01g41550	LOC_Os03g17164	LOC_Os05g48330
LOC_Os06g50480	flower	LOC_Os06g41880	LOC_Os10g38860	LOC_Os11g44960	LOC_Os07g08050	LOC_Os01g09270	LOC_Os07g40020	LOC_Os10g38020	LOC_Os01g70500	LOC_Os01g03100	LOC_Os05g44160	LOC_Os07g40930	LOC_Os12g01370	LOC_Os11g18940	LOC_Os02g25700	LOC_Os06g03180	LOC_Os10g21660	LOC_Os03g51970	LOC_Os05g48050	LOC_Os07g43160	LOC_Os03g01270	LOC_Os05g32610	LOC_Os04g53550	LOC_Os05g01790	LOC_Os09g31310	LOC_Os02g02450	LOC_Os12g41140	LOC_Os11g01850	LOC_Os03g28330	LOC_Os07g42750	LOC_Os03g39960	LOC_Os04g44290	LOC_Os11g05190	LOC_Os01g47080	LOC_Os08g35110	LOC_Os02g08010	LOC_Os08g16359	LOC_Os04g52590	LOC_Os02g02840	LOC_Os03g48600	LOC_Os08g27090	LOC_Os08g17410	LOC_Os01g12420	LOC_Os08g36020	LOC_Os06g17390	LOC_Os04g30720	LOC_Os08g33100	LOC_Os04g49700	LOC_Os11g08380
LOC_Os03g02800	flower	LOC_Os02g55310	LOC_Os06g41880	LOC_Os03g08310	LOC_Os02g46680	LOC_Os10g38860	LOC_Os09g38268	LOC_Os11g44960	LOC_Os07g08050	LOC_Os05g38750	LOC_Os04g35500	LOC_Os01g09270	LOC_Os01g04160	LOC_Os11g02850	LOC_Os09g05030	LOC_Os08g40930	LOC_Os10g38020	LOC_Os07g40020	LOC_Os01g62260	LOC_Os01g70500	LOC_Os08g19590	LOC_Os01g03100	LOC_Os12g06560	LOC_Os11g08940	LOC_Os07g40930	LOC_Os01g11130	LOC_Os12g01370	LOC_Os01g02890	LOC_Os11g18940	LOC_Os06g44050	LOC_Os10g21660	LOC_Os06g03180	LOC_Os10g06690	LOC_Os02g25700	LOC_Os11g22404	LOC_Os05g48050	LOC_Os01g52530	LOC_Os11g30210	LOC_Os06g47310	LOC_Os10g36390	LOC_Os02g51160	LOC_Os08g09710	LOC_Os07g43160	LOC_Os03g01270	LOC_Os02g08190	LOC_Os05g32610	LOC_Os05g01790	LOC_Os03g17164	LOC_Os03g23030
LOC_Os12g03050	flower	LOC_Os01g62950	LOC_Os11g05640	LOC_Os05g48770	LOC_Os02g48330	LOC_Os03g08310	LOC_Os01g50700	LOC_Os01g54950	LOC_Os12g36750	LOC_Os06g17450	LOC_Os07g47100	LOC_Os04g49980	LOC_Os05g26660	LOC_Os05g34480	LOC_Os08g41750	LOC_Os08g04420	LOC_Os04g14690	LOC_Os10g25230	LOC_Os11g12650	LOC_Os01g70500	LOC_Os04g51680	LOC_Os07g37920	LOC_Os01g59180	LOC_Os07g48760	LOC_Os04g33820	LOC_Os01g13280	LOC_Os03g50160	LOC_Os03g18490	LOC_Os06g09660	LOC_Os04g53720	LOC_Os06g47120	LOC_Os03g58800	LOC_Os01g12410	LOC_Os03g57880	LOC_Os02g47370	LOC_Os02g55890	LOC_Os01g12520	LOC_Os07g25700	LOC_Os04g57350	LOC_Os05g08970	LOC_Os01g52530	LOC_Os07g43240	LOC_Os02g55330	LOC_Os07g48830	LOC_Os07g37400	LOC_Os02g18180	LOC_Os01g66130	LOC_Os02g40664	LOC_Os06g10210
LOC_Os03g21710	flower	LOC_Os06g34650	LOC_Os03g05700	LOC_Os04g32680	LOC_Os06g41880	LOC_Os05g11650	LOC_Os03g50220	LOC_Os03g53730	LOC_Os10g38860	LOC_Os11g44960	LOC_Os03g47564	LOC_Os05g38750	LOC_Os04g57650	LOC_Os02g24740	LOC_Os02g21260	LOC_Os01g55340	LOC_Os12g05680	LOC_Os01g70410	LOC_Os10g30860	LOC_Os11g15570	LOC_Os02g47420	LOC_Os10g38020	LOC_Os01g51310	LOC_Os07g40020	LOC_Os01g62260	LOC_Os11g32270	LOC_Os02g34540	LOC_Os02g44710	LOC_Os01g03100	LOC_Os07g48760	LOC_Os04g31820	LOC_Os08g22604	LOC_Os03g44610	LOC_Os07g05470	LOC_Os07g05720	LOC_Os12g03270	LOC_Os03g59670	LOC_Os12g01370	LOC_Os01g02890	LOC_Os03g47980	LOC_Os01g63840	LOC_Os10g21660	LOC_Os04g59560	LOC_Os08g38320	LOC_Os01g52530	LOC_Os10g36390	LOC_Os12g39630	LOC_Os10g37520	LOC_Os10g34320
LOC_Os04g56170	flower	LOC_Os05g04170	LOC_Os06g48190	LOC_Os05g11650	LOC_Os02g46680	LOC_Os05g06300	LOC_Os06g14810	LOC_Os03g10810	LOC_Os01g70260	LOC_Os05g36990	LOC_Os08g28080	LOC_Os11g09150	LOC_Os07g47100	LOC_Os06g06250	LOC_Os08g30910	LOC_Os06g04590	LOC_Os08g41960	LOC_Os01g03980	LOC_Os01g08710	LOC_Os11g09474	LOC_Os02g42380	LOC_Os12g42190	LOC_Os08g40930	LOC_Os09g24210	LOC_Os01g47810	LOC_Os12g40770	LOC_Os04g49000	LOC_Os07g37920	LOC_Os04g48830	LOC_Os10g33900	LOC_Os01g31570	LOC_Os03g06705	LOC_Os07g37850	LOC_Os06g50370	LOC_Os12g44100	LOC_Os07g05720	LOC_Os10g42490	LOC_Os08g41800	LOC_Os05g25580	LOC_Os02g19650	LOC_Os12g22145	LOC_Os08g41720	LOC_Os12g41660	LOC_Os07g49510	LOC_Os12g06060	LOC_Os10g33540	LOC_Os01g34560	LOC_Os01g12520	LOC_Os10g29390
LOC_Os07g25150	flower	LOC_Os06g41880	LOC_Os10g38860	LOC_Os06g13070	LOC_Os11g44960	LOC_Os09g05030	LOC_Os06g09170	LOC_Os01g62260	LOC_Os05g44160	LOC_Os11g08940	LOC_Os12g01370	LOC_Os01g02890	LOC_Os06g44050	LOC_Os06g03180	LOC_Os02g25700	LOC_Os07g23244	LOC_Os08g03850	LOC_Os03g51970	LOC_Os04g32310	LOC_Os01g52530	LOC_Os10g36390	LOC_Os03g01270	LOC_Os05g32610	LOC_Os05g33890	LOC_Os03g17164	LOC_Os03g23030	LOC_Os07g08400	LOC_Os04g21610	LOC_Os06g17440	LOC_Os03g05180	LOC_Os01g18050	LOC_Os09g36619	LOC_Os03g39960	LOC_Os04g44290	LOC_Os11g05190	LOC_Os09g32130	LOC_Os08g41700	LOC_Os08g16359	LOC_Os04g52590	LOC_Os11g07124	LOC_Os10g39500	LOC_Os06g45900	LOC_Os08g13350	LOC_Os01g40680	LOC_Os07g07820	LOC_Os06g36380	LOC_Os08g36020	LOC_Os06g17390	LOC_Os04g30720
LOC_Os03g42280	flower	LOC_Os05g42270	LOC_Os04g32680	LOC_Os09g24680	LOC_Os04g52725	LOC_Os10g38860	LOC_Os09g38268	LOC_Os06g13070	LOC_Os03g47564	LOC_Os07g08050	LOC_Os07g15270	LOC_Os01g55340	LOC_Os11g40110	LOC_Os01g70410	LOC_Os10g30860	LOC_Os02g47420	LOC_Os01g47810	LOC_Os01g62260	LOC_Os01g68104	LOC_Os09g21260	LOC_Os08g27100	LOC_Os04g40330	LOC_Os01g13280	LOC_Os09g02140	LOC_Os01g11130	LOC_Os12g01370	LOC_Os07g35130	LOC_Os02g53000	LOC_Os03g12320	LOC_Os01g02890	LOC_Os03g47980	LOC_Os06g44050	LOC_Os10g21660	LOC_Os12g31860	LOC_Os11g22404	LOC_Os03g51970	LOC_Os02g55890	LOC_Os07g09610	LOC_Os04g32310	LOC_Os01g11980	LOC_Os07g12160	LOC_Os12g39630	LOC_Os02g51160	LOC_Os02g38490	LOC_Os08g40820	LOC_Os01g36640	LOC_Os08g20486	LOC_Os09g34960	LOC_Os12g17310
LOC_Os04g08060	flower	LOC_Os06g41880	LOC_Os06g45130	LOC_Os10g38860	LOC_Os09g38268	LOC_Os11g44960	LOC_Os05g38750	LOC_Os01g04160	LOC_Os11g02850	LOC_Os06g09170	LOC_Os09g05030	LOC_Os07g40020	LOC_Os01g47810	LOC_Os01g62260	LOC_Os02g43490	LOC_Os01g70500	LOC_Os08g19590	LOC_Os01g03100	LOC_Os12g06560	LOC_Os05g44160	LOC_Os07g40930	LOC_Os12g01370	LOC_Os03g55960	LOC_Os06g20030	LOC_Os01g02890	LOC_Os11g18940	LOC_Os06g44050	LOC_Os10g21660	LOC_Os06g03180	LOC_Os07g23244	LOC_Os02g25700	LOC_Os08g03850	LOC_Os11g22404	LOC_Os04g32310	LOC_Os05g48050	LOC_Os01g52530	LOC_Os06g11600	LOC_Os06g47310	LOC_Os02g38490	LOC_Os07g43160	LOC_Os03g01270	LOC_Os02g08190	LOC_Os06g11410	LOC_Os05g32610	LOC_Os05g33890	LOC_Os03g19462	LOC_Os04g53550	LOC_Os01g41550	LOC_Os05g01790
LOC_Os02g36924	flower	LOC_Os02g48330	LOC_Os02g51290	LOC_Os01g53750	LOC_Os01g54950	LOC_Os01g60260	LOC_Os01g64020	LOC_Os01g55340	LOC_Os01g70410	LOC_Os10g30860	LOC_Os11g15570	LOC_Os03g33090	LOC_Os01g62260	LOC_Os01g70500	LOC_Os02g44710	LOC_Os05g06840	LOC_Os03g44610	LOC_Os01g13280	LOC_Os03g27780	LOC_Os02g35300	LOC_Os06g20030	LOC_Os03g12320	LOC_Os02g25700	LOC_Os10g21660	LOC_Os07g02810	LOC_Os01g52530	LOC_Os02g34710	LOC_Os07g06610	LOC_Os03g01270	LOC_Os02g08190	LOC_Os02g18180	LOC_Os12g17310	LOC_Os01g66130	LOC_Os07g38060	LOC_Os01g13520	LOC_Os05g48330	LOC_Os06g40150	LOC_Os02g07180	LOC_Os01g68500	LOC_Os02g46120	LOC_Os01g54040	LOC_Os11g37670	LOC_Os03g28330	LOC_Os02g42650	LOC_Os03g56610	LOC_Os02g34970	LOC_Os10g19190	LOC_Os03g05180	LOC_Os04g30210
LOC_Os11g06770	flower	LOC_Os01g62950	LOC_Os05g42270	LOC_Os02g01830	LOC_Os08g41440	LOC_Os02g48330	LOC_Os07g35310	LOC_Os01g55340	LOC_Os03g21040	LOC_Os02g32590	LOC_Os01g11460	LOC_Os01g59180	LOC_Os03g50160	LOC_Os03g18490	LOC_Os03g55960	LOC_Os06g48320	LOC_Os03g12320	LOC_Os10g06690	LOC_Os02g04630	LOC_Os02g06170	LOC_Os03g57880	LOC_Os01g12520	LOC_Os02g49720	LOC_Os03g59480	LOC_Os07g25700	LOC_Os06g11600	LOC_Os01g17050	LOC_Os07g48830	LOC_Os02g56480	LOC_Os02g43670	LOC_Os08g34890	LOC_Os04g01740	LOC_Os01g55160	LOC_Os02g09480	LOC_Os03g25760	LOC_Os03g25490	LOC_Os07g37700	LOC_Os07g09950	LOC_Os03g03550	LOC_Os02g45390	LOC_Os03g51740	LOC_Os01g16220	LOC_Os05g41490	LOC_Os01g66590	LOC_Os02g46910	LOC_Os01g02290	LOC_Os03g27110	LOC_Os07g13810	LOC_Os01g50910
LOC_Os10g17630	flower	LOC_Os05g42270	LOC_Os09g24680	LOC_Os07g38290	LOC_Os04g52725	LOC_Os10g38860	LOC_Os09g38268	LOC_Os06g13070	LOC_Os03g47564	LOC_Os05g36990	LOC_Os07g08050	LOC_Os02g07310	LOC_Os03g53280	LOC_Os03g21850	LOC_Os07g47100	LOC_Os08g30910	LOC_Os07g15270	LOC_Os11g40110	LOC_Os01g70410	LOC_Os10g30860	LOC_Os02g42380	LOC_Os02g47420	LOC_Os01g47810	LOC_Os01g68104	LOC_Os03g25869	LOC_Os06g49810	LOC_Os07g39820	LOC_Os04g40330	LOC_Os01g13280	LOC_Os09g02140	LOC_Os01g11130	LOC_Os12g01370	LOC_Os03g61040	LOC_Os07g35130	LOC_Os02g53000	LOC_Os03g12320	LOC_Os01g02890	LOC_Os03g47980	LOC_Os10g21660	LOC_Os06g08790	LOC_Os11g22404	LOC_Os07g09610	LOC_Os07g13980	LOC_Os01g34560	LOC_Os05g50170	LOC_Os06g47310	LOC_Os07g12160	LOC_Os10g35450	LOC_Os01g11980
LOC_Os05g49240	flower	LOC_Os02g21230	LOC_Os01g04500	LOC_Os04g46730	LOC_Os01g05480	LOC_Os08g19470	LOC_Os01g50700	LOC_Os10g35644	LOC_Os01g19480	LOC_Os02g07310	LOC_Os01g66230	LOC_Os08g28080	LOC_Os06g40710	LOC_Os04g12600	LOC_Os07g37690	LOC_Os08g30910	LOC_Os01g03980	LOC_Os01g08710	LOC_Os07g40940	LOC_Os11g27540	LOC_Os08g40930	LOC_Os10g25230	LOC_Os01g73060	LOC_Os06g04250	LOC_Os01g59920	LOC_Os07g37920	LOC_Os05g45060	LOC_Os03g25869	LOC_Os08g27100	LOC_Os04g31820	LOC_Os04g36850	LOC_Os11g37980	LOC_Os06g50370	LOC_Os03g59200	LOC_Os10g25060	LOC_Os01g17470	LOC_Os12g35890	LOC_Os06g22030	LOC_Os11g18940	LOC_Os01g65630	LOC_Os02g19650	LOC_Os07g49510	LOC_Os12g06060	LOC_Os10g33540	LOC_Os01g49490	LOC_Os11g30210	LOC_Os07g12160	LOC_Os02g55330	LOC_Os12g07810
LOC_Os09g37710	flower	LOC_Os01g64020	LOC_Os01g70410	LOC_Os10g30860	LOC_Os02g47420	LOC_Os12g12950	LOC_Os11g32270	LOC_Os04g56060	LOC_Os04g31820	LOC_Os11g08940	LOC_Os07g39820	LOC_Os09g30380	LOC_Os07g40930	LOC_Os12g03270	LOC_Os01g13280	LOC_Os02g51540	LOC_Os07g35130	LOC_Os01g02890	LOC_Os07g02810	LOC_Os04g59560	LOC_Os03g04490	LOC_Os11g22404	LOC_Os12g06060	LOC_Os05g48050	LOC_Os07g33050	LOC_Os10g35450	LOC_Os07g43160	LOC_Os06g11410	LOC_Os03g19462	LOC_Os06g45940	LOC_Os01g41550	LOC_Os05g34460	LOC_Os03g22040	LOC_Os01g40250	LOC_Os03g39000	LOC_Os01g68890	LOC_Os03g61560	LOC_Os04g38570	LOC_Os06g45950	LOC_Os01g18050	LOC_Os03g39960	LOC_Os04g44290	LOC_Os07g06060	LOC_Os06g47210	LOC_Os08g02670	LOC_Os02g21090	LOC_Os08g13350	LOC_Os08g17410	LOC_Os05g45875
LOC_Os01g18240	flower	LOC_Os06g41880	LOC_Os12g05330	LOC_Os03g08310	LOC_Os02g46680	LOC_Os10g38860	LOC_Os09g38268	LOC_Os06g13070	LOC_Os11g44960	LOC_Os05g38750	LOC_Os01g04160	LOC_Os11g02850	LOC_Os06g09170	LOC_Os09g05030	LOC_Os10g38020	LOC_Os01g47810	LOC_Os01g62260	LOC_Os01g70500	LOC_Os08g19590	LOC_Os01g03100	LOC_Os09g33882	LOC_Os12g01370	LOC_Os01g02890	LOC_Os11g18940	LOC_Os06g44050	LOC_Os10g21660	LOC_Os06g03180	LOC_Os02g25700	LOC_Os08g03850	LOC_Os11g22404	LOC_Os04g32310	LOC_Os05g48050	LOC_Os01g52530	LOC_Os06g11600	LOC_Os06g47310	LOC_Os10g35450	LOC_Os10g36390	LOC_Os02g51160	LOC_Os03g01270	LOC_Os02g08190	LOC_Os06g11410	LOC_Os05g32610	LOC_Os05g33890	LOC_Os03g19462	LOC_Os03g17164	LOC_Os05g48330	LOC_Os03g23030	LOC_Os06g38980	LOC_Os09g31310
LOC_Os10g41130	flower	LOC_Os11g44960	LOC_Os06g13070	LOC_Os05g38750	LOC_Os04g35500	LOC_Os01g04160	LOC_Os08g40930	LOC_Os01g47810	LOC_Os01g11130	LOC_Os02g25700	LOC_Os06g44050	LOC_Os03g51970	LOC_Os04g32310	LOC_Os05g48050	LOC_Os06g47310	LOC_Os06g11600	LOC_Os10g35450	LOC_Os10g36390	LOC_Os07g12160	LOC_Os02g38490	LOC_Os08g09710	LOC_Os06g11410	LOC_Os04g53550	LOC_Os01g41550	LOC_Os03g17164	LOC_Os09g31310	LOC_Os07g09814	LOC_Os01g05470	LOC_Os12g41200	LOC_Os03g28330	LOC_Os03g53210	LOC_Os04g21610	LOC_Os07g42750	LOC_Os03g05180	LOC_Os01g18050	LOC_Os03g39960	LOC_Os04g44290	LOC_Os07g39750	LOC_Os04g11890	LOC_Os11g05190	LOC_Os01g47080	LOC_Os08g41700	LOC_Os08g35110	LOC_Os02g02840	LOC_Os03g48600	LOC_Os08g13350	LOC_Os08g27090	LOC_Os01g65790	LOC_Os01g40680
LOC_Os09g13940	flower	LOC_Os09g32180	LOC_Os06g48190	LOC_Os03g50220	LOC_Os06g45130	LOC_Os03g53730	LOC_Os03g51090	LOC_Os03g47564	LOC_Os03g15370	LOC_Os07g08050	LOC_Os08g28080	LOC_Os01g64020	LOC_Os03g21210	LOC_Os06g48650	LOC_Os12g05680	LOC_Os11g08370	LOC_Os10g30860	LOC_Os02g55540	LOC_Os11g40249	LOC_Os06g09170	LOC_Os05g05560	LOC_Os11g07260	LOC_Os01g68104	LOC_Os06g49810	LOC_Os12g06560	LOC_Os03g44610	LOC_Os11g08940	LOC_Os04g40330	LOC_Os07g40930	LOC_Os03g17560	LOC_Os09g33882	LOC_Os09g02140	LOC_Os01g11130	LOC_Os03g57569	LOC_Os06g09660	LOC_Os07g35130	LOC_Os02g35300	LOC_Os06g20030	LOC_Os03g12320	LOC_Os01g10340	LOC_Os01g02890	LOC_Os06g03180	LOC_Os08g35939	LOC_Os07g09610	LOC_Os07g13980	LOC_Os04g32310	LOC_Os10g35730	LOC_Os11g30210	LOC_Os06g11600
LOC_Os02g36890	flower	LOC_Os06g41880	LOC_Os12g05330	LOC_Os03g08310	LOC_Os02g46680	LOC_Os10g38860	LOC_Os06g13070	LOC_Os11g44960	LOC_Os04g35500	LOC_Os08g30910	LOC_Os01g04160	LOC_Os09g05030	LOC_Os10g38020	LOC_Os01g51310	LOC_Os01g47810	LOC_Os01g62260	LOC_Os01g70500	LOC_Os08g19590	LOC_Os01g03100	LOC_Os07g40930	LOC_Os03g17510	LOC_Os12g01370	LOC_Os01g02890	LOC_Os06g44050	LOC_Os10g21660	LOC_Os06g03180	LOC_Os07g23244	LOC_Os02g25700	LOC_Os08g03850	LOC_Os05g48050	LOC_Os01g52530	LOC_Os11g30210	LOC_Os06g47310	LOC_Os10g35450	LOC_Os07g12160	LOC_Os10g36390	LOC_Os12g07810	LOC_Os02g51160	LOC_Os05g33890	LOC_Os04g53550	LOC_Os05g01790	LOC_Os03g17164	LOC_Os03g23030	LOC_Os06g38980	LOC_Os09g31310	LOC_Os08g36920	LOC_Os12g41200	LOC_Os01g05470	LOC_Os12g41140
LOC_Os07g17230	flower	LOC_Os04g32680	LOC_Os09g24680	LOC_Os07g38290	LOC_Os04g52725	LOC_Os09g38268	LOC_Os06g13070	LOC_Os03g47564	LOC_Os05g36990	LOC_Os07g08050	LOC_Os03g53280	LOC_Os03g21850	LOC_Os07g15270	LOC_Os01g55340	LOC_Os12g05680	LOC_Os11g40110	LOC_Os01g70410	LOC_Os10g30860	LOC_Os02g42380	LOC_Os02g47420	LOC_Os01g47810	LOC_Os01g62260	LOC_Os01g68104	LOC_Os09g21260	LOC_Os08g27100	LOC_Os06g49810	LOC_Os04g40330	LOC_Os01g13280	LOC_Os09g02140	LOC_Os01g11130	LOC_Os12g01370	LOC_Os03g61040	LOC_Os07g35130	LOC_Os06g40590	LOC_Os02g53000	LOC_Os01g02890	LOC_Os03g47980	LOC_Os06g44050	LOC_Os10g21660	LOC_Os06g08790	LOC_Os12g31860	LOC_Os11g22404	LOC_Os03g51970	LOC_Os02g55890	LOC_Os02g49720	LOC_Os07g09610	LOC_Os04g32310	LOC_Os05g50170	LOC_Os01g11980
LOC_Os01g43650	flower	LOC_Os05g42270	LOC_Os07g38290	LOC_Os05g11650	LOC_Os02g51290	LOC_Os02g48330	LOC_Os03g53730	LOC_Os10g38860	LOC_Os01g55340	LOC_Os01g09270	LOC_Os11g15570	LOC_Os09g36160	LOC_Os01g70500	LOC_Os07g48760	LOC_Os04g56060	LOC_Os08g22604	LOC_Os06g11060	LOC_Os01g13280	LOC_Os03g59670	LOC_Os03g18490	LOC_Os03g15750	LOC_Os02g25700	LOC_Os07g23244	LOC_Os10g06690	LOC_Os07g09610	LOC_Os04g32310	LOC_Os01g52530	LOC_Os12g13910	LOC_Os03g19920	LOC_Os07g43160	LOC_Os02g18180	LOC_Os07g48710	LOC_Os04g01690	LOC_Os02g40664	LOC_Os12g30520	LOC_Os02g13900	LOC_Os06g38980	LOC_Os08g36920	LOC_Os03g25760	LOC_Os11g01850	LOC_Os03g28330	LOC_Os07g08400	LOC_Os02g42650	LOC_Os03g56610	LOC_Os02g34970	LOC_Os03g14050	LOC_Os06g13720	LOC_Os01g07480	LOC_Os04g51460
LOC_Os05g02390	flower	LOC_Os06g41880	LOC_Os10g38860	LOC_Os11g44960	LOC_Os01g09270	LOC_Os01g04160	LOC_Os06g09170	LOC_Os09g05030	LOC_Os10g38020	LOC_Os07g40020	LOC_Os01g62260	LOC_Os01g70500	LOC_Os02g43490	LOC_Os08g19590	LOC_Os01g03100	LOC_Os12g06560	LOC_Os11g08940	LOC_Os07g40930	LOC_Os03g55960	LOC_Os01g02890	LOC_Os06g44050	LOC_Os10g21660	LOC_Os07g23244	LOC_Os02g25700	LOC_Os03g51970	LOC_Os05g48050	LOC_Os07g43160	LOC_Os03g01270	LOC_Os05g33890	LOC_Os01g41550	LOC_Os05g01790	LOC_Os03g17164	LOC_Os11g01850	LOC_Os07g08400	LOC_Os05g41670	LOC_Os04g21610	LOC_Os06g17440	LOC_Os03g05180	LOC_Os01g18050	LOC_Os09g36619	LOC_Os03g39960	LOC_Os04g44290	LOC_Os11g05190	LOC_Os01g47080	LOC_Os09g32130	LOC_Os05g35240	LOC_Os08g35110	LOC_Os02g08010	LOC_Os04g52590
LOC_Os08g44050	flower	LOC_Os09g26260	LOC_Os05g04170	LOC_Os05g11650	LOC_Os06g36450	LOC_Os03g12250	LOC_Os04g02510	LOC_Os04g01610	LOC_Os09g29490	LOC_Os06g06250	LOC_Os06g04590	LOC_Os07g18710	LOC_Os04g58380	LOC_Os03g01840	LOC_Os02g34540	LOC_Os06g04250	LOC_Os04g48830	LOC_Os03g25869	LOC_Os10g33900	LOC_Os12g07480	LOC_Os07g05720	LOC_Os06g06990	LOC_Os02g47230	LOC_Os03g61040	LOC_Os01g17470	LOC_Os12g36980	LOC_Os06g40500	LOC_Os01g65630	LOC_Os12g41660	LOC_Os06g47310	LOC_Os02g42470	LOC_Os07g37960	LOC_Os12g07810	LOC_Os02g01980	LOC_Os06g04200	LOC_Os05g32980	LOC_Os03g52880	LOC_Os03g60900	LOC_Os01g01890	LOC_Os11g03450	LOC_Os07g36870	LOC_Os06g09240	LOC_Os02g53350	LOC_Os04g21320	LOC_Os09g02360	LOC_Os08g23180	LOC_Os02g56160	LOC_Os01g42294	LOC_Os02g02820
LOC_Os10g42490	flower	LOC_Os03g08310	LOC_Os02g46680	LOC_Os09g38268	LOC_Os06g13070	LOC_Os07g08050	LOC_Os05g38750	LOC_Os04g35500	LOC_Os08g30910	LOC_Os01g09270	LOC_Os09g05030	LOC_Os10g38020	LOC_Os08g40930	LOC_Os08g19590	LOC_Os01g03100	LOC_Os12g06560	LOC_Os07g40930	LOC_Os01g11130	LOC_Os03g55960	LOC_Os12g01370	LOC_Os11g18940	LOC_Os06g44050	LOC_Os10g21660	LOC_Os10g06690	LOC_Os11g22404	LOC_Os03g51970	LOC_Os04g32310	LOC_Os12g07300	LOC_Os06g11600	LOC_Os12g07810	LOC_Os10g36390	LOC_Os05g32610	LOC_Os04g53550	LOC_Os05g33890	LOC_Os03g19462	LOC_Os05g01790	LOC_Os03g17164	LOC_Os03g23030	LOC_Os06g38980	LOC_Os12g41200	LOC_Os01g05470	LOC_Os03g55670	LOC_Os12g41140	LOC_Os07g42750	LOC_Os06g08890	LOC_Os06g17440	LOC_Os01g38100	LOC_Os03g39960	LOC_Os07g39750
LOC_Os12g38400	flower	LOC_Os06g41880	LOC_Os12g05330	LOC_Os03g08310	LOC_Os02g46680	LOC_Os10g38860	LOC_Os05g38750	LOC_Os04g35500	LOC_Os01g04160	LOC_Os11g02850	LOC_Os06g09170	LOC_Os09g05030	LOC_Os08g40930	LOC_Os10g38020	LOC_Os01g51310	LOC_Os01g47810	LOC_Os01g70500	LOC_Os08g19590	LOC_Os12g06560	LOC_Os11g08940	LOC_Os07g40930	LOC_Os09g33882	LOC_Os03g17510	LOC_Os12g01370	LOC_Os01g02890	LOC_Os11g18940	LOC_Os06g44050	LOC_Os10g21660	LOC_Os07g23244	LOC_Os08g03850	LOC_Os03g51970	LOC_Os11g22404	LOC_Os04g32310	LOC_Os05g48050	LOC_Os12g07300	LOC_Os01g52530	LOC_Os06g11600	LOC_Os06g47310	LOC_Os10g35450	LOC_Os07g12160	LOC_Os10g36390	LOC_Os02g38490	LOC_Os08g09710	LOC_Os07g43160	LOC_Os03g01270	LOC_Os06g11410	LOC_Os05g32610	LOC_Os05g33890	LOC_Os04g53550
LOC_Os08g13840	flower	LOC_Os06g41880	LOC_Os12g05330	LOC_Os02g46680	LOC_Os10g38860	LOC_Os11g44960	LOC_Os01g09270	LOC_Os01g04160	LOC_Os06g09170	LOC_Os10g38020	LOC_Os07g40020	LOC_Os02g43490	LOC_Os01g03100	LOC_Os12g06560	LOC_Os12g01370	LOC_Os06g20030	LOC_Os01g02890	LOC_Os02g25700	LOC_Os06g03180	LOC_Os08g03850	LOC_Os04g32310	LOC_Os01g52530	LOC_Os06g11600	LOC_Os06g47310	LOC_Os02g38490	LOC_Os05g32610	LOC_Os05g33890	LOC_Os04g53550	LOC_Os03g17164	LOC_Os08g36920	LOC_Os12g41200	LOC_Os11g01850	LOC_Os03g28330	LOC_Os07g08400	LOC_Os03g53210	LOC_Os06g17440	LOC_Os01g18050	LOC_Os03g39960	LOC_Os04g44290	LOC_Os07g39750	LOC_Os11g05190	LOC_Os01g47080	LOC_Os09g32130	LOC_Os02g08010	LOC_Os08g16359	LOC_Os11g07124	LOC_Os03g48600	LOC_Os11g37080	LOC_Os08g13350
LOC_Os08g38210	flower	LOC_Os08g36910	LOC_Os06g41880	LOC_Os07g38290	LOC_Os10g03850	LOC_Os03g08310	LOC_Os02g46680	LOC_Os02g42660	LOC_Os01g64020	LOC_Os01g55340	LOC_Os12g13660	LOC_Os10g38020	LOC_Os01g51310	LOC_Os02g34540	LOC_Os04g51680	LOC_Os11g07260	LOC_Os01g68104	LOC_Os05g44160	LOC_Os07g05470	LOC_Os01g16950	LOC_Os01g13280	LOC_Os03g17560	LOC_Os07g37350	LOC_Os12g01370	LOC_Os02g35300	LOC_Os11g18940	LOC_Os10g21660	LOC_Os03g51970	LOC_Os01g52530	LOC_Os01g11980	LOC_Os10g36390	LOC_Os03g05300	LOC_Os03g19920	LOC_Os02g51160	LOC_Os01g17050	LOC_Os06g16630	LOC_Os03g01270	LOC_Os02g08190	LOC_Os05g32610	LOC_Os01g31800	LOC_Os01g66130	LOC_Os03g14840	LOC_Os06g45940	LOC_Os02g40664	LOC_Os01g41550	LOC_Os04g44410	LOC_Os02g13900	LOC_Os05g34240	LOC_Os08g36920
LOC_Os08g33590	flower	LOC_Os05g11650	LOC_Os01g60940	LOC_Os03g50220	LOC_Os03g10810	LOC_Os09g38268	LOC_Os01g53750	LOC_Os01g60260	LOC_Os02g24740	LOC_Os01g55340	LOC_Os01g09270	LOC_Os10g30860	LOC_Os07g18710	LOC_Os11g40249	LOC_Os02g42380	LOC_Os07g40020	LOC_Os05g05560	LOC_Os02g34540	LOC_Os02g43490	LOC_Os01g70500	LOC_Os04g51680	LOC_Os01g03100	LOC_Os11g07260	LOC_Os04g56060	LOC_Os06g49810	LOC_Os12g06560	LOC_Os05g44160	LOC_Os11g08940	LOC_Os07g05470	LOC_Os08g23140	LOC_Os07g40930	LOC_Os12g03270	LOC_Os01g13280	LOC_Os02g51540	LOC_Os12g01370	LOC_Os03g17510	LOC_Os03g61040	LOC_Os06g40590	LOC_Os02g35300	LOC_Os01g10340	LOC_Os04g47250	LOC_Os01g02890	LOC_Os02g25700	LOC_Os06g03180	LOC_Os06g08790	LOC_Os03g15340	LOC_Os07g09610	LOC_Os02g49720	LOC_Os08g38320
LOC_Os01g46800	flower	LOC_Os05g48580	LOC_Os05g04170	LOC_Os06g48190	LOC_Os08g41440	LOC_Os02g21230	LOC_Os01g04500	LOC_Os10g35330	LOC_Os02g46680	LOC_Os06g40170	LOC_Os04g54350	LOC_Os12g01880	LOC_Os09g29490	LOC_Os08g28080	LOC_Os11g09150	LOC_Os04g12600	LOC_Os04g03810	LOC_Os06g04590	LOC_Os08g41960	LOC_Os06g35200	LOC_Os02g45310	LOC_Os01g03980	LOC_Os03g12815	LOC_Os04g58380	LOC_Os03g47270	LOC_Os02g32590	LOC_Os10g25230	LOC_Os01g73060	LOC_Os02g34540	LOC_Os02g33420	LOC_Os04g51680	LOC_Os07g37920	LOC_Os05g45060	LOC_Os07g38480	LOC_Os04g48830	LOC_Os03g25869	LOC_Os10g33900	LOC_Os04g33820	LOC_Os12g44100	LOC_Os06g06990	LOC_Os08g41800	LOC_Os12g35890	LOC_Os05g25580	LOC_Os12g36980	LOC_Os06g22030	LOC_Os06g29490	LOC_Os06g40500	LOC_Os05g34450	LOC_Os06g41020
LOC_Os05g10690	flower	LOC_Os09g32180	LOC_Os12g05810	LOC_Os02g53384	LOC_Os11g32260	LOC_Os11g03200	LOC_Os05g37170	LOC_Os11g44960	LOC_Os10g35644	LOC_Os09g38510	LOC_Os07g08050	LOC_Os12g32820	LOC_Os01g64020	LOC_Os08g19470	LOC_Os05g26040	LOC_Os04g47700	LOC_Os08g27050	LOC_Os03g01200	LOC_Os03g21040	LOC_Os09g01360	LOC_Os06g29350	LOC_Os01g73060	LOC_Os01g70500	LOC_Os02g37970	LOC_Os07g37920	LOC_Os01g68104	LOC_Os06g06210	LOC_Os06g33210	LOC_Os03g61780	LOC_Os03g21960	LOC_Os11g08940	LOC_Os02g05720	LOC_Os12g03270	LOC_Os01g59560	LOC_Os12g42044	LOC_Os09g20500	LOC_Os04g54759	LOC_Os04g04320	LOC_Os09g10850	LOC_Os02g54490	LOC_Os02g04630	LOC_Os12g31860	LOC_Os05g32530	LOC_Os03g15340	LOC_Os08g27824	LOC_Os01g49490	LOC_Os05g19470	LOC_Os03g13370	LOC_Os09g38620
LOC_Os08g33940	flower	LOC_Os05g42270	LOC_Os06g34650	LOC_Os03g10990	LOC_Os02g47610	LOC_Os05g11650	LOC_Os12g05330	LOC_Os11g32260	LOC_Os02g46680	LOC_Os03g10810	LOC_Os01g53750	LOC_Os03g21850	LOC_Os02g07310	LOC_Os08g28080	LOC_Os07g47100	LOC_Os08g30910	LOC_Os02g24740	LOC_Os01g09270	LOC_Os11g02850	LOC_Os02g55540	LOC_Os09g39310	LOC_Os09g05030	LOC_Os12g13660	LOC_Os11g27540	LOC_Os10g38020	LOC_Os08g40930	LOC_Os01g47810	LOC_Os04g51680	LOC_Os04g49000	LOC_Os02g44710	LOC_Os01g59920	LOC_Os11g07260	LOC_Os04g56060	LOC_Os03g25869	LOC_Os03g06705	LOC_Os08g27100	LOC_Os07g37850	LOC_Os07g05470	LOC_Os07g05720	LOC_Os03g59670	LOC_Os06g12280	LOC_Os07g37350	LOC_Os03g61040	LOC_Os03g12320	LOC_Os10g06690	LOC_Os06g44050	LOC_Os06g03180	LOC_Os08g35939	LOC_Os08g03850
LOC_Os12g09250	flower	LOC_Os03g08310	LOC_Os02g46680	LOC_Os06g45130	LOC_Os10g38860	LOC_Os11g44960	LOC_Os07g08050	LOC_Os04g35500	LOC_Os08g30910	LOC_Os01g09270	LOC_Os01g04160	LOC_Os06g09170	LOC_Os10g38020	LOC_Os01g47810	LOC_Os01g70500	LOC_Os08g19590	LOC_Os01g03100	LOC_Os05g44160	LOC_Os07g40930	LOC_Os09g33882	LOC_Os12g01370	LOC_Os11g18940	LOC_Os02g25700	LOC_Os06g03180	LOC_Os06g44050	LOC_Os11g22404	LOC_Os03g51970	LOC_Os05g48050	LOC_Os06g11600	LOC_Os07g12160	LOC_Os06g47310	LOC_Os12g07810	LOC_Os10g35450	LOC_Os07g43160	LOC_Os03g01270	LOC_Os06g11410	LOC_Os05g33890	LOC_Os04g53550	LOC_Os05g01790	LOC_Os03g17164	LOC_Os05g48330	LOC_Os09g31310	LOC_Os07g09814	LOC_Os02g02450	LOC_Os03g55670	LOC_Os12g41140	LOC_Os05g01520	LOC_Os11g01850	LOC_Os07g42750
LOC_Os02g46780	flower	LOC_Os06g41880	LOC_Os03g08310	LOC_Os02g46680	LOC_Os10g38860	LOC_Os09g38268	LOC_Os06g13070	LOC_Os05g38750	LOC_Os01g09270	LOC_Os01g04160	LOC_Os09g05030	LOC_Os07g40020	LOC_Os01g51310	LOC_Os01g62260	LOC_Os01g70500	LOC_Os08g19590	LOC_Os01g03100	LOC_Os11g08940	LOC_Os07g40930	LOC_Os06g20030	LOC_Os01g02890	LOC_Os11g18940	LOC_Os07g23244	LOC_Os10g21660	LOC_Os06g03180	LOC_Os08g03850	LOC_Os11g22404	LOC_Os04g32310	LOC_Os01g52530	LOC_Os06g11600	LOC_Os06g47310	LOC_Os07g43160	LOC_Os03g01270	LOC_Os02g08190	LOC_Os06g11410	LOC_Os05g32610	LOC_Os05g33890	LOC_Os03g19462	LOC_Os04g53550	LOC_Os05g48330	LOC_Os06g38980	LOC_Os09g31310	LOC_Os07g09814	LOC_Os02g02450	LOC_Os01g05470	LOC_Os03g28330	LOC_Os07g08400	LOC_Os05g41670	LOC_Os06g17440
LOC_Os02g08440	flower	LOC_Os01g62950	LOC_Os04g32680	LOC_Os08g41440	LOC_Os08g36910	LOC_Os07g38290	LOC_Os02g48330	LOC_Os03g53730	LOC_Os01g65590	LOC_Os03g10810	LOC_Os10g36170	LOC_Os01g50700	LOC_Os03g21850	LOC_Os03g47530	LOC_Os06g17450	LOC_Os07g47100	LOC_Os07g37690	LOC_Os01g55340	LOC_Os01g03980	LOC_Os02g32590	LOC_Os04g14690	LOC_Os10g25230	LOC_Os11g12650	LOC_Os06g10000	LOC_Os08g31950	LOC_Os01g70500	LOC_Os04g51680	LOC_Os04g49000	LOC_Os04g57380	LOC_Os01g59180	LOC_Os07g40250	LOC_Os07g37920	LOC_Os04g48830	LOC_Os04g41050	LOC_Os04g33820	LOC_Os09g30250	LOC_Os03g50160	LOC_Os02g38040	LOC_Os12g35890	LOC_Os06g47120	LOC_Os05g34450	LOC_Os10g06690	LOC_Os02g19650	LOC_Os02g47370	LOC_Os01g12520	LOC_Os01g45090	LOC_Os04g57350	LOC_Os01g52530	LOC_Os12g13910
LOC_Os11g47460	flower	LOC_Os06g41880	LOC_Os04g52725	LOC_Os11g32260	LOC_Os10g38860	LOC_Os11g44960	LOC_Os03g47564	LOC_Os01g64020	LOC_Os06g02100	LOC_Os06g48650	LOC_Os04g33770	LOC_Os03g02380	LOC_Os11g40110	LOC_Os01g70410	LOC_Os07g18710	LOC_Os11g40249	LOC_Os03g33090	LOC_Os02g44710	LOC_Os09g21260	LOC_Os03g50355	LOC_Os11g08940	LOC_Os07g39820	LOC_Os07g05470	LOC_Os09g30380	LOC_Os09g36260	LOC_Os12g03270	LOC_Os03g50430	LOC_Os06g12280	LOC_Os12g01370	LOC_Os01g10340	LOC_Os06g44050	LOC_Os02g25700	LOC_Os07g02810	LOC_Os12g31860	LOC_Os03g04490	LOC_Os03g51970	LOC_Os02g55890	LOC_Os07g09610	LOC_Os08g38320	LOC_Os04g32310	LOC_Os02g33705	LOC_Os07g33050	LOC_Os03g06980	LOC_Os08g40820	LOC_Os05g33690	LOC_Os08g20486	LOC_Os03g01270	LOC_Os12g17310	LOC_Os02g18180
LOC_Os01g62190	flower	LOC_Os12g05330	LOC_Os03g08310	LOC_Os10g38860	LOC_Os11g44960	LOC_Os01g09270	LOC_Os01g04160	LOC_Os10g38020	LOC_Os01g62260	LOC_Os01g70500	LOC_Os03g55960	LOC_Os10g06690	LOC_Os07g23244	LOC_Os03g51970	LOC_Os04g32310	LOC_Os01g52530	LOC_Os07g43160	LOC_Os03g01270	LOC_Os04g53550	LOC_Os03g17164	LOC_Os05g48330	LOC_Os06g38980	LOC_Os08g36920	LOC_Os07g09814	LOC_Os03g55670	LOC_Os03g28330	LOC_Os07g08400	LOC_Os05g41670	LOC_Os03g05180	LOC_Os01g18050	LOC_Os03g39960	LOC_Os11g43760	LOC_Os11g05190	LOC_Os01g47080	LOC_Os09g32130	LOC_Os05g35240	LOC_Os08g35110	LOC_Os08g08230	LOC_Os02g08010	LOC_Os04g52590	LOC_Os02g02840	LOC_Os03g48600	LOC_Os11g37080	LOC_Os03g45930	LOC_Os08g17410	LOC_Os01g65790	LOC_Os04g49700	LOC_Os03g50490	LOC_Os03g42760
LOC_Os01g63980	flower	LOC_Os05g42270	LOC_Os07g38290	LOC_Os02g48330	LOC_Os03g08310	LOC_Os02g51290	LOC_Os06g45130	LOC_Os03g21850	LOC_Os07g47100	LOC_Os01g55340	LOC_Os04g33770	LOC_Os08g40210	LOC_Os11g15570	LOC_Os04g51680	LOC_Os07g48760	LOC_Os03g15750	LOC_Os06g09660	LOC_Os03g12320	LOC_Os02g25700	LOC_Os10g06690	LOC_Os03g15340	LOC_Os02g55890	LOC_Os07g09610	LOC_Os03g59280	LOC_Os01g52530	LOC_Os01g11980	LOC_Os12g13910	LOC_Os03g19920	LOC_Os09g34960	LOC_Os07g43160	LOC_Os07g48710	LOC_Os07g49230	LOC_Os04g01690	LOC_Os09g25050	LOC_Os02g13900	LOC_Os04g01740	LOC_Os08g36920	LOC_Os03g25760	LOC_Os08g19420	LOC_Os05g41670	LOC_Os03g56610	LOC_Os06g45950	LOC_Os06g13720	LOC_Os10g05720	LOC_Os11g43760	LOC_Os08g34780	LOC_Os05g35240	LOC_Os06g45390	LOC_Os04g36880
LOC_Os01g55340	flower	LOC_Os12g05330	LOC_Os03g08310	LOC_Os02g46680	LOC_Os06g45130	LOC_Os10g38860	LOC_Os06g13070	LOC_Os11g44960	LOC_Os07g08050	LOC_Os05g38750	LOC_Os04g35500	LOC_Os01g09270	LOC_Os01g04160	LOC_Os09g05030	LOC_Os10g38020	LOC_Os01g47810	LOC_Os01g62260	LOC_Os02g43490	LOC_Os01g70500	LOC_Os08g19590	LOC_Os12g06560	LOC_Os05g44160	LOC_Os11g08940	LOC_Os03g17510	LOC_Os12g01370	LOC_Os06g20030	LOC_Os01g02890	LOC_Os11g18940	LOC_Os06g44050	LOC_Os06g03180	LOC_Os10g06690	LOC_Os07g23244	LOC_Os08g03850	LOC_Os11g22404	LOC_Os04g32310	LOC_Os05g48050	LOC_Os12g07300	LOC_Os01g52530	LOC_Os06g11600	LOC_Os10g35450	LOC_Os10g36390	LOC_Os02g38490	LOC_Os08g09710	LOC_Os07g43160	LOC_Os02g08190	LOC_Os05g32610	LOC_Os05g33890	LOC_Os04g53550	LOC_Os01g41550
LOC_Os09g26210	flower	LOC_Os04g32680	LOC_Os02g47610	LOC_Os05g11650	LOC_Os03g08310	LOC_Os02g46680	LOC_Os05g36990	LOC_Os10g36170	LOC_Os05g38750	LOC_Os04g12600	LOC_Os08g30910	LOC_Os02g24740	LOC_Os11g02850	LOC_Os11g27540	LOC_Os02g42380	LOC_Os08g40930	LOC_Os01g47810	LOC_Os01g59920	LOC_Os03g25869	LOC_Os08g27100	LOC_Os03g06705	LOC_Os07g37850	LOC_Os07g05720	LOC_Os03g61040	LOC_Os11g18940	LOC_Os10g06690	LOC_Os08g03850	LOC_Os12g06060	LOC_Os06g47310	LOC_Os07g12160	LOC_Os12g13910	LOC_Os12g07810	LOC_Os12g42430	LOC_Os01g17050	LOC_Os03g40390	LOC_Os02g06360	LOC_Os06g40150	LOC_Os02g53350	LOC_Os05g30160	LOC_Os04g21320	LOC_Os12g41140	LOC_Os05g01520	LOC_Os06g19590	LOC_Os06g45950	LOC_Os05g25900	LOC_Os07g39750	LOC_Os11g43760	LOC_Os01g47610	LOC_Os04g51460
LOC_Os02g53620	flower	LOC_Os03g50220	LOC_Os02g42660	LOC_Os09g38268	LOC_Os11g44960	LOC_Os03g14020	LOC_Os01g64020	LOC_Os12g05680	LOC_Os04g33770	LOC_Os12g13660	LOC_Os02g47420	LOC_Os07g40020	LOC_Os03g33090	LOC_Os01g03100	LOC_Os11g08940	LOC_Os06g11060	LOC_Os08g23140	LOC_Os03g59670	LOC_Os02g51540	LOC_Os06g12280	LOC_Os03g55960	LOC_Os02g25700	LOC_Os04g59560	LOC_Os03g04490	LOC_Os03g15340	LOC_Os11g22404	LOC_Os02g55890	LOC_Os12g06060	LOC_Os03g59280	LOC_Os05g48050	LOC_Os07g12160	LOC_Os03g06980	LOC_Os05g33690	LOC_Os02g08190	LOC_Os02g18180	LOC_Os12g07710	LOC_Os01g66130	LOC_Os04g53550	LOC_Os03g19462	LOC_Os01g31800	LOC_Os04g44410	LOC_Os07g36950	LOC_Os09g25050	LOC_Os05g34460	LOC_Os02g07180	LOC_Os11g06410	LOC_Os01g68890	LOC_Os05g50120	LOC_Os01g68500
LOC_Os11g30370	flower	LOC_Os06g41880	LOC_Os02g46680	LOC_Os10g38860	LOC_Os06g13070	LOC_Os07g08050	LOC_Os05g38750	LOC_Os01g04160	LOC_Os07g40020	LOC_Os01g47810	LOC_Os05g44160	LOC_Os11g08940	LOC_Os07g40930	LOC_Os12g01370	LOC_Os01g02890	LOC_Os06g44050	LOC_Os10g21660	LOC_Os06g03180	LOC_Os03g51970	LOC_Os05g48050	LOC_Os01g52530	LOC_Os07g12160	LOC_Os10g35450	LOC_Os07g43160	LOC_Os02g08190	LOC_Os06g11410	LOC_Os05g48330	LOC_Os03g23030	LOC_Os07g09814	LOC_Os12g41200	LOC_Os01g05470	LOC_Os04g21610	LOC_Os06g17440	LOC_Os03g05180	LOC_Os03g39960	LOC_Os11g05190	LOC_Os01g47080	LOC_Os08g41700	LOC_Os02g08010	LOC_Os08g16359	LOC_Os04g52590	LOC_Os02g02840	LOC_Os10g39500	LOC_Os08g34340	LOC_Os11g34460	LOC_Os11g37080	LOC_Os08g13350	LOC_Os03g45930	LOC_Os08g17410
LOC_Os01g47560	flower	LOC_Os05g42270	LOC_Os06g34650	LOC_Os04g32680	LOC_Os06g48190	LOC_Os05g11650	LOC_Os07g38290	LOC_Os02g48330	LOC_Os02g51290	LOC_Os10g38860	LOC_Os09g38268	LOC_Os01g64020	LOC_Os02g21260	LOC_Os01g09270	LOC_Os01g55340	LOC_Os03g02380	LOC_Os01g04160	LOC_Os12g05680	LOC_Os11g15570	LOC_Os02g47420	LOC_Os07g40020	LOC_Os10g38020	LOC_Os05g05560	LOC_Os02g34540	LOC_Os09g36160	LOC_Os01g70500	LOC_Os04g49000	LOC_Os02g44710	LOC_Os01g68104	LOC_Os04g31820	LOC_Os08g22604	LOC_Os06g11060	LOC_Os07g40930	LOC_Os03g59670	LOC_Os01g13280	LOC_Os03g50430	LOC_Os06g12280	LOC_Os03g57569	LOC_Os03g61040	LOC_Os06g09660	LOC_Os06g41030	LOC_Os03g12320	LOC_Os02g25700	LOC_Os07g02810	LOC_Os04g59560	LOC_Os03g04490	LOC_Os03g51970	LOC_Os07g09610	LOC_Os02g49720
LOC_Os03g20550	flower	LOC_Os06g41880	LOC_Os11g44960	LOC_Os01g09270	LOC_Os01g04160	LOC_Os06g09170	LOC_Os10g38020	LOC_Os01g51310	LOC_Os07g40020	LOC_Os01g62260	LOC_Os01g70500	LOC_Os02g43490	LOC_Os01g03100	LOC_Os12g06560	LOC_Os07g40930	LOC_Os12g01370	LOC_Os03g55960	LOC_Os01g02890	LOC_Os07g23244	LOC_Os02g25700	LOC_Os03g51970	LOC_Os04g32310	LOC_Os05g48050	LOC_Os12g07300	LOC_Os01g52530	LOC_Os07g43160	LOC_Os03g01270	LOC_Os04g53550	LOC_Os01g41550	LOC_Os03g17164	LOC_Os06g38980	LOC_Os12g41200	LOC_Os03g28330	LOC_Os07g08400	LOC_Os04g21610	LOC_Os03g05180	LOC_Os01g18050	LOC_Os03g39960	LOC_Os03g03560	LOC_Os11g05190	LOC_Os01g47080	LOC_Os05g35240	LOC_Os08g41700	LOC_Os02g08010	LOC_Os08g16359	LOC_Os04g52590	LOC_Os02g02840	LOC_Os11g07124	LOC_Os10g39500
LOC_Os02g34970	flower	LOC_Os02g55310	LOC_Os06g41880	LOC_Os12g05330	LOC_Os10g38860	LOC_Os09g38268	LOC_Os06g13070	LOC_Os11g44960	LOC_Os07g08050	LOC_Os01g04160	LOC_Os09g05030	LOC_Os10g38020	LOC_Os01g51310	LOC_Os07g40020	LOC_Os01g62260	LOC_Os01g03100	LOC_Os12g06560	LOC_Os05g44160	LOC_Os07g40930	LOC_Os01g11130	LOC_Os12g01370	LOC_Os06g20030	LOC_Os01g02890	LOC_Os06g44050	LOC_Os10g21660	LOC_Os06g03180	LOC_Os05g48050	LOC_Os12g07300	LOC_Os01g52530	LOC_Os02g51160	LOC_Os02g38490	LOC_Os02g08190	LOC_Os05g32610	LOC_Os06g11410	LOC_Os04g53550	LOC_Os01g41550	LOC_Os05g01790	LOC_Os05g48330	LOC_Os03g23030	LOC_Os06g38980	LOC_Os09g31310	LOC_Os08g36920	LOC_Os02g02450	LOC_Os12g41200	LOC_Os01g05470	LOC_Os03g55670	LOC_Os11g01850	LOC_Os03g28330	LOC_Os07g08400
LOC_Os04g02140	flower	LOC_Os03g05700	LOC_Os02g47610	LOC_Os03g50220	LOC_Os02g51290	LOC_Os03g14020	LOC_Os07g08050	LOC_Os02g07310	LOC_Os03g21850	LOC_Os07g47100	LOC_Os08g30910	LOC_Os01g55340	LOC_Os01g09270	LOC_Os02g21260	LOC_Os11g08370	LOC_Os11g40110	LOC_Os06g09170	LOC_Os11g27540	LOC_Os08g40930	LOC_Os12g12950	LOC_Os01g68104	LOC_Os03g25869	LOC_Os08g27100	LOC_Os12g06560	LOC_Os01g13280	LOC_Os06g40590	LOC_Os03g27780	LOC_Os06g20030	LOC_Os03g12320	LOC_Os01g02890	LOC_Os04g59560	LOC_Os08g35939	LOC_Os08g35930	LOC_Os11g22404	LOC_Os03g15340	LOC_Os07g09610	LOC_Os04g32310	LOC_Os07g33050	LOC_Os06g47310	LOC_Os12g13910	LOC_Os12g07810	LOC_Os12g39630	LOC_Os02g51160	LOC_Os01g36640	LOC_Os08g20486	LOC_Os07g43160	LOC_Os12g17310	LOC_Os02g18180	LOC_Os06g11410
LOC_Os04g32590	flower	LOC_Os02g47610	LOC_Os10g03850	LOC_Os03g08310	LOC_Os10g38860	LOC_Os05g36990	LOC_Os10g36170	LOC_Os03g21850	LOC_Os07g47100	LOC_Os04g35500	LOC_Os01g04160	LOC_Os08g40210	LOC_Os11g15570	LOC_Os11g27540	LOC_Os10g38020	LOC_Os03g33090	LOC_Os01g47810	LOC_Os02g34540	LOC_Os04g51680	LOC_Os04g49000	LOC_Os02g44710	LOC_Os08g27100	LOC_Os06g49810	LOC_Os07g37850	LOC_Os03g44610	LOC_Os01g16950	LOC_Os06g11060	LOC_Os07g39820	LOC_Os07g05470	LOC_Os03g59670	LOC_Os03g18490	LOC_Os12g01370	LOC_Os03g61040	LOC_Os03g27780	LOC_Os06g03180	LOC_Os03g04490	LOC_Os12g06060	LOC_Os10g29390	LOC_Os11g30210	LOC_Os12g07810	LOC_Os07g25800	LOC_Os06g16630	LOC_Os03g01270	LOC_Os03g18400	LOC_Os07g38060	LOC_Os02g06360	LOC_Os04g44410	LOC_Os05g48330	LOC_Os02g53350
LOC_Os11g47630	flower	LOC_Os01g60940	LOC_Os03g08310	LOC_Os02g51290	LOC_Os02g48330	LOC_Os11g44960	LOC_Os03g47564	LOC_Os03g15370	LOC_Os03g53280	LOC_Os01g64020	LOC_Os04g57650	LOC_Os01g55340	LOC_Os04g33770	LOC_Os01g04160	LOC_Os12g05680	LOC_Os11g40110	LOC_Os03g02380	LOC_Os10g30860	LOC_Os11g15570	LOC_Os09g05030	LOC_Os10g38020	LOC_Os07g40020	LOC_Os02g34540	LOC_Os09g36160	LOC_Os01g03100	LOC_Os07g48760	LOC_Os09g21260	LOC_Os04g56060	LOC_Os05g06840	LOC_Os03g50355	LOC_Os03g44610	LOC_Os07g39820	LOC_Os06g11060	LOC_Os09g36260	LOC_Os12g03270	LOC_Os03g59670	LOC_Os01g13280	LOC_Os06g12280	LOC_Os12g01370	LOC_Os03g55960	LOC_Os06g09660	LOC_Os04g47250	LOC_Os01g02890	LOC_Os02g25700	LOC_Os07g02810	LOC_Os04g59560	LOC_Os03g04490	LOC_Os06g08790	LOC_Os07g13980
LOC_Os11g09160	flower	LOC_Os05g42270	LOC_Os09g24680	LOC_Os07g38290	LOC_Os04g52725	LOC_Os10g38860	LOC_Os09g38268	LOC_Os06g13070	LOC_Os03g47564	LOC_Os05g36990	LOC_Os07g08050	LOC_Os03g53280	LOC_Os03g21850	LOC_Os07g47100	LOC_Os08g30910	LOC_Os12g05680	LOC_Os11g40110	LOC_Os01g70410	LOC_Os10g30860	LOC_Os02g47420	LOC_Os01g47810	LOC_Os01g62260	LOC_Os01g68104	LOC_Os08g27100	LOC_Os06g49810	LOC_Os07g39820	LOC_Os04g40330	LOC_Os01g13280	LOC_Os09g02140	LOC_Os03g61040	LOC_Os07g35130	LOC_Os03g12320	LOC_Os01g02890	LOC_Os03g47980	LOC_Os06g44050	LOC_Os10g21660	LOC_Os02g55890	LOC_Os02g49720	LOC_Os07g09610	LOC_Os07g13980	LOC_Os04g32310	LOC_Os06g47310	LOC_Os07g12160	LOC_Os10g35450	LOC_Os01g11980	LOC_Os12g39630	LOC_Os02g38490	LOC_Os08g40820	LOC_Os01g36640
LOC_Os11g06410	flower	LOC_Os06g41880	LOC_Os03g08310	LOC_Os04g35500	LOC_Os01g04160	LOC_Os11g02850	LOC_Os09g05030	LOC_Os10g38020	LOC_Os07g40020	LOC_Os01g47810	LOC_Os01g70500	LOC_Os11g08940	LOC_Os07g40930	LOC_Os01g02890	LOC_Os07g23244	LOC_Os06g03180	LOC_Os10g21660	LOC_Os11g22404	LOC_Os03g51970	LOC_Os12g07300	LOC_Os10g36390	LOC_Os02g51160	LOC_Os07g43160	LOC_Os03g01270	LOC_Os06g11410	LOC_Os05g48330	LOC_Os06g38980	LOC_Os09g31310	LOC_Os12g41140	LOC_Os05g01520	LOC_Os04g21610	LOC_Os03g05180	LOC_Os03g03560	LOC_Os11g05190	LOC_Os09g32130	LOC_Os01g47080	LOC_Os08g35110	LOC_Os02g08010	LOC_Os08g16359	LOC_Os03g48600	LOC_Os06g45900	LOC_Os11g34460	LOC_Os11g37080	LOC_Os03g45930	LOC_Os08g27090	LOC_Os07g07820	LOC_Os01g15300	LOC_Os07g09890	LOC_Os06g17390
LOC_Os02g45200	flower	LOC_Os06g41880	LOC_Os03g08310	LOC_Os06g45130	LOC_Os10g38860	LOC_Os09g38268	LOC_Os11g44960	LOC_Os05g38750	LOC_Os01g04160	LOC_Os06g09170	LOC_Os09g05030	LOC_Os10g38020	LOC_Os07g40020	LOC_Os01g47810	LOC_Os01g62260	LOC_Os02g43490	LOC_Os01g70500	LOC_Os01g03100	LOC_Os12g06560	LOC_Os05g44160	LOC_Os11g08940	LOC_Os07g40930	LOC_Os09g33882	LOC_Os03g17510	LOC_Os12g01370	LOC_Os06g20030	LOC_Os01g02890	LOC_Os07g23244	LOC_Os10g21660	LOC_Os02g25700	LOC_Os08g03850	LOC_Os11g22404	LOC_Os05g48050	LOC_Os01g52530	LOC_Os06g11600	LOC_Os10g35450	LOC_Os10g36390	LOC_Os02g38490	LOC_Os07g43160	LOC_Os02g08190	LOC_Os06g11410	LOC_Os04g53550	LOC_Os01g41550	LOC_Os03g17164	LOC_Os05g48330	LOC_Os09g31310	LOC_Os08g36920	LOC_Os07g09814	LOC_Os12g41200
LOC_Os01g48700	flower	LOC_Os06g41880	LOC_Os12g05330	LOC_Os02g46680	LOC_Os06g45130	LOC_Os09g38268	LOC_Os06g13070	LOC_Os11g44960	LOC_Os07g08050	LOC_Os04g35500	LOC_Os08g30910	LOC_Os01g09270	LOC_Os11g02850	LOC_Os06g09170	LOC_Os08g40930	LOC_Os01g51310	LOC_Os01g62260	LOC_Os01g70500	LOC_Os08g19590	LOC_Os01g03100	LOC_Os12g06560	LOC_Os11g08940	LOC_Os07g40930	LOC_Os01g11130	LOC_Os06g20030	LOC_Os01g02890	LOC_Os11g18940	LOC_Os02g25700	LOC_Os06g03180	LOC_Os10g21660	LOC_Os07g23244	LOC_Os11g22404	LOC_Os03g51970	LOC_Os04g32310	LOC_Os12g07300	LOC_Os01g52530	LOC_Os06g47310	LOC_Os07g12160	LOC_Os02g51160	LOC_Os08g09710	LOC_Os02g08190	LOC_Os05g32610	LOC_Os06g11410	LOC_Os05g33890	LOC_Os03g17164	LOC_Os05g48330	LOC_Os03g23030	LOC_Os06g38980	LOC_Os08g36920
LOC_Os05g40960	flower	LOC_Os04g48375	LOC_Os04g32680	LOC_Os05g04170	LOC_Os03g37810	LOC_Os07g05174	LOC_Os08g19470	LOC_Os01g70260	LOC_Os10g35644	LOC_Os04g52410	LOC_Os04g12600	LOC_Os08g30910	LOC_Os01g71210	LOC_Os08g41960	LOC_Os03g12815	LOC_Os03g18940	LOC_Os03g11614	LOC_Os12g06200	LOC_Os06g29350	LOC_Os02g32590	LOC_Os08g40930	LOC_Os01g73060	LOC_Os03g02830	LOC_Os04g41050	LOC_Os03g25869	LOC_Os10g33900	LOC_Os11g47453	LOC_Os05g25580	LOC_Os06g29490	LOC_Os04g57870	LOC_Os06g40500	LOC_Os08g35930	LOC_Os10g04690	LOC_Os11g22404	LOC_Os07g49510	LOC_Os05g05550	LOC_Os10g33540	LOC_Os11g10640	LOC_Os11g30210	LOC_Os06g47310	LOC_Os07g12160	LOC_Os12g07810	LOC_Os10g28570	LOC_Os07g48830	LOC_Os10g04090	LOC_Os06g04200	LOC_Os08g20486	LOC_Os06g43970	LOC_Os02g06360
LOC_Os07g48560	flower	LOC_Os06g41880	LOC_Os12g05330	LOC_Os06g45130	LOC_Os11g44960	LOC_Os09g05030	LOC_Os07g40020	LOC_Os01g47810	LOC_Os01g70500	LOC_Os08g19590	LOC_Os01g03100	LOC_Os12g01370	LOC_Os06g20030	LOC_Os11g18940	LOC_Os06g44050	LOC_Os10g21660	LOC_Os03g51970	LOC_Os12g07300	LOC_Os07g43160	LOC_Os03g01270	LOC_Os01g41550	LOC_Os05g48330	LOC_Os03g28330	LOC_Os03g53210	LOC_Os11g05190	LOC_Os02g08010	LOC_Os05g48950	LOC_Os11g07124	LOC_Os10g39500	LOC_Os08g13350	LOC_Os08g17410	LOC_Os01g12420	LOC_Os05g45875	LOC_Os08g36020	LOC_Os06g17390	LOC_Os08g33100	LOC_Os04g49700	LOC_Os03g04240	LOC_Os03g21800	LOC_Os11g08380	LOC_Os11g20554	LOC_Os01g61350	LOC_Os03g50490	LOC_Os07g46540	LOC_Os01g66110	LOC_Os07g49000	LOC_Os09g32010	LOC_Os01g56090	LOC_Os06g13060
LOC_Os08g19590	flower	LOC_Os02g55310	LOC_Os06g41880	LOC_Os09g38268	LOC_Os06g13070	LOC_Os11g44960	LOC_Os07g08050	LOC_Os05g38750	LOC_Os08g30910	LOC_Os08g40930	LOC_Os01g47810	LOC_Os01g70500	LOC_Os01g03100	LOC_Os12g06560	LOC_Os11g08940	LOC_Os07g40930	LOC_Os01g11130	LOC_Os03g17510	LOC_Os12g01370	LOC_Os06g20030	LOC_Os01g02890	LOC_Os11g18940	LOC_Os06g44050	LOC_Os10g21660	LOC_Os06g03180	LOC_Os07g23244	LOC_Os11g22404	LOC_Os03g61590	LOC_Os04g32310	LOC_Os05g48050	LOC_Os12g07300	LOC_Os01g52530	LOC_Os11g30210	LOC_Os06g11600	LOC_Os07g12160	LOC_Os10g36390	LOC_Os02g51160	LOC_Os07g43160	LOC_Os03g01270	LOC_Os02g08190	LOC_Os05g32610	LOC_Os05g33890	LOC_Os04g53550	LOC_Os05g01790	LOC_Os03g17164	LOC_Os05g48330	LOC_Os03g23030	LOC_Os06g38980	LOC_Os08g36920
LOC_Os02g10140	flower	LOC_Os06g41880	LOC_Os10g38860	LOC_Os01g04160	LOC_Os06g09170	LOC_Os07g40020	LOC_Os10g38020	LOC_Os01g47810	LOC_Os01g70500	LOC_Os01g03100	LOC_Os12g01370	LOC_Os11g18940	LOC_Os02g25700	LOC_Os06g03180	LOC_Os10g21660	LOC_Os06g44050	LOC_Os03g51970	LOC_Os07g43160	LOC_Os03g01270	LOC_Os04g53550	LOC_Os05g01790	LOC_Os03g17164	LOC_Os05g48330	LOC_Os09g31310	LOC_Os07g09814	LOC_Os03g28330	LOC_Os03g39960	LOC_Os04g44290	LOC_Os03g03560	LOC_Os11g05190	LOC_Os01g47080	LOC_Os08g35110	LOC_Os08g16359	LOC_Os04g52590	LOC_Os02g02840	LOC_Os03g48600	LOC_Os08g27090	LOC_Os08g36020	LOC_Os04g30720	LOC_Os08g33100	LOC_Os04g49700	LOC_Os03g04240	LOC_Os11g08380	LOC_Os06g38650	LOC_Os03g42760	LOC_Os07g04150	LOC_Os09g32010	LOC_Os10g33360	LOC_Os02g48360
LOC_Os01g56690	flower	LOC_Os05g42270	LOC_Os08g36910	LOC_Os07g38290	LOC_Os12g05330	LOC_Os03g08310	LOC_Os02g46680	LOC_Os02g51290	LOC_Os03g10810	LOC_Os05g38750	LOC_Os07g47100	LOC_Os04g35500	LOC_Os02g21260	LOC_Os11g08370	LOC_Os01g04160	LOC_Os10g38020	LOC_Os01g51310	LOC_Os03g33090	LOC_Os02g34540	LOC_Os04g51680	LOC_Os04g49000	LOC_Os07g37850	LOC_Os01g13280	LOC_Os03g59670	LOC_Os06g09660	LOC_Os01g02890	LOC_Os10g06690	LOC_Os02g33705	LOC_Os04g32310	LOC_Os01g52530	LOC_Os06g11600	LOC_Os12g13910	LOC_Os10g36390	LOC_Os12g07810	LOC_Os03g19920	LOC_Os01g17050	LOC_Os07g06610	LOC_Os09g34960	LOC_Os07g43160	LOC_Os06g16630	LOC_Os01g66130	LOC_Os02g40664	LOC_Os04g44410	LOC_Os05g48330	LOC_Os08g36920	LOC_Os02g09480	LOC_Os03g08700	LOC_Os11g31660	LOC_Os03g56610
LOC_Os02g04640	flower	LOC_Os03g05700	LOC_Os04g32680	LOC_Os02g48330	LOC_Os02g51290	LOC_Os03g53730	LOC_Os11g44960	LOC_Os03g53280	LOC_Os01g54950	LOC_Os01g60260	LOC_Os07g15270	LOC_Os01g55340	LOC_Os02g21260	LOC_Os12g05680	LOC_Os01g04160	LOC_Os11g40110	LOC_Os04g33770	LOC_Os10g30860	LOC_Os11g15570	LOC_Os07g40020	LOC_Os01g62260	LOC_Os11g32270	LOC_Os01g70500	LOC_Os04g51680	LOC_Os01g03100	LOC_Os07g48760	LOC_Os09g21260	LOC_Os01g68104	LOC_Os03g44610	LOC_Os02g53260	LOC_Os11g08940	LOC_Os07g40930	LOC_Os12g03270	LOC_Os03g18490	LOC_Os01g13280	LOC_Os03g50430	LOC_Os06g09660	LOC_Os07g35130	LOC_Os01g10340	LOC_Os01g02890	LOC_Os03g47980	LOC_Os04g59560	LOC_Os03g15340	LOC_Os02g55890	LOC_Os07g09610	LOC_Os03g61590	LOC_Os08g38320	LOC_Os12g07300	LOC_Os10g35730
LOC_Os06g51070	flower	LOC_Os09g26260	LOC_Os11g06590	LOC_Os06g48190	LOC_Os03g37810	LOC_Os05g11650	LOC_Os01g60940	LOC_Os06g40170	LOC_Os01g19480	LOC_Os03g47530	LOC_Os06g12070	LOC_Os09g29490	LOC_Os05g38750	LOC_Os04g01610	LOC_Os07g37690	LOC_Os01g08710	LOC_Os08g41960	LOC_Os12g43350	LOC_Os03g12815	LOC_Os11g15570	LOC_Os07g34980	LOC_Os02g32590	LOC_Os02g34540	LOC_Os02g43490	LOC_Os01g53460	LOC_Os06g04250	LOC_Os05g49630	LOC_Os07g38480	LOC_Os10g33900	LOC_Os08g27100	LOC_Os11g45890	LOC_Os04g31820	LOC_Os07g05720	LOC_Os08g44150	LOC_Os03g57569	LOC_Os03g61040	LOC_Os10g33240	LOC_Os06g40500	LOC_Os11g18940	LOC_Os10g06690	LOC_Os05g34450	LOC_Os01g65630	LOC_Os08g41720	LOC_Os10g32740	LOC_Os07g49510	LOC_Os07g09610	LOC_Os12g06060	LOC_Os06g47310	LOC_Os02g42470
LOC_Os04g59380	flower	LOC_Os02g55310	LOC_Os06g41880	LOC_Os12g05330	LOC_Os02g46680	LOC_Os10g38860	LOC_Os09g38268	LOC_Os11g44960	LOC_Os07g08050	LOC_Os05g38750	LOC_Os04g35500	LOC_Os01g04160	LOC_Os06g09170	LOC_Os09g05030	LOC_Os08g40930	LOC_Os10g38020	LOC_Os07g40020	LOC_Os01g62260	LOC_Os01g47810	LOC_Os01g70500	LOC_Os08g19590	LOC_Os01g03100	LOC_Os05g44160	LOC_Os01g11130	LOC_Os12g01370	LOC_Os03g55960	LOC_Os06g20030	LOC_Os01g02890	LOC_Os11g18940	LOC_Os06g44050	LOC_Os06g03180	LOC_Os10g06690	LOC_Os02g25700	LOC_Os08g03850	LOC_Os03g51970	LOC_Os11g22404	LOC_Os04g32310	LOC_Os12g07300	LOC_Os01g52530	LOC_Os06g11600	LOC_Os07g12160	LOC_Os10g35450	LOC_Os10g36390	LOC_Os02g51160	LOC_Os02g38490	LOC_Os07g43160	LOC_Os03g01270	LOC_Os02g08190	LOC_Os06g11410
LOC_Os03g47140	flower	LOC_Os06g41880	LOC_Os11g44960	LOC_Os06g09170	LOC_Os10g38020	LOC_Os08g40930	LOC_Os01g62260	LOC_Os01g03100	LOC_Os01g11130	LOC_Os12g01370	LOC_Os03g17510	LOC_Os07g23244	LOC_Os10g21660	LOC_Os06g44050	LOC_Os11g22404	LOC_Os08g03850	LOC_Os03g51970	LOC_Os04g32310	LOC_Os12g07300	LOC_Os06g47310	LOC_Os07g12160	LOC_Os06g11600	LOC_Os12g07810	LOC_Os10g36390	LOC_Os07g43160	LOC_Os03g17164	LOC_Os09g31310	LOC_Os12g41200	LOC_Os01g05470	LOC_Os12g41140	LOC_Os07g42750	LOC_Os04g21610	LOC_Os01g38100	LOC_Os03g39960	LOC_Os04g44290	LOC_Os07g39750	LOC_Os11g43760	LOC_Os11g05190	LOC_Os01g47080	LOC_Os04g49990	LOC_Os02g08010	LOC_Os04g52590	LOC_Os11g07124	LOC_Os03g48600	LOC_Os06g45900	LOC_Os08g17410	LOC_Os01g65790	LOC_Os07g07820	LOC_Os01g15300
LOC_Os05g34830	flower	LOC_Os09g26260	LOC_Os11g05640	LOC_Os05g04170	LOC_Os02g47610	LOC_Os07g38290	LOC_Os02g48330	LOC_Os03g08310	LOC_Os02g46680	LOC_Os12g32330	LOC_Os10g36170	LOC_Os03g47530	LOC_Os02g07310	LOC_Os09g31270	LOC_Os07g47100	LOC_Os07g37690	LOC_Os01g55340	LOC_Os01g03980	LOC_Os03g48010	LOC_Os03g11614	LOC_Os03g47270	LOC_Os11g27540	LOC_Os02g32590	LOC_Os10g25230	LOC_Os05g49630	LOC_Os04g49000	LOC_Os04g57380	LOC_Os01g59180	LOC_Os07g37920	LOC_Os04g33820	LOC_Os12g13100	LOC_Os06g50370	LOC_Os11g37980	LOC_Os01g58850	LOC_Os10g33240	LOC_Os06g29490	LOC_Os05g34450	LOC_Os10g06690	LOC_Os02g19650	LOC_Os02g47370	LOC_Os07g49510	LOC_Os01g12520	LOC_Os07g25700	LOC_Os01g45090	LOC_Os04g57350	LOC_Os08g40100	LOC_Os11g30210	LOC_Os06g11600	LOC_Os12g13910
LOC_Os02g32140	flower	LOC_Os01g62950	LOC_Os02g01830	LOC_Os02g37470	LOC_Os11g05640	LOC_Os04g52890	LOC_Os02g48330	LOC_Os05g08350	LOC_Os02g33560	LOC_Os07g35310	LOC_Os03g47530	LOC_Os01g55280	LOC_Os01g60260	LOC_Os01g64020	LOC_Os03g06654	LOC_Os01g55340	LOC_Os03g21040	LOC_Os03g53360	LOC_Os01g11460	LOC_Os03g33090	LOC_Os09g39020	LOC_Os02g37970	LOC_Os01g59180	LOC_Os03g50355	LOC_Os06g11730	LOC_Os06g11060	LOC_Os03g18490	LOC_Os02g35300	LOC_Os03g55420	LOC_Os03g12320	LOC_Os01g59890	LOC_Os09g20490	LOC_Os10g06690	LOC_Os02g04630	LOC_Os01g54300	LOC_Os08g02840	LOC_Os03g57880	LOC_Os02g06170	LOC_Os10g32740	LOC_Os02g49720	LOC_Os07g25700	LOC_Os03g59480	LOC_Os01g12520	LOC_Os05g48050	LOC_Os06g11600	LOC_Os02g55330	LOC_Os03g38790	LOC_Os03g19920	LOC_Os02g25230
LOC_Os04g46400	flower	LOC_Os06g13070	LOC_Os11g44960	LOC_Os03g53280	LOC_Os04g57650	LOC_Os07g15270	LOC_Os01g55340	LOC_Os12g04720	LOC_Os12g05680	LOC_Os01g04160	LOC_Os07g18710	LOC_Os04g49000	LOC_Os03g06705	LOC_Os09g30380	LOC_Os07g05720	LOC_Os12g03270	LOC_Os06g12280	LOC_Os03g55960	LOC_Os02g53000	LOC_Os04g47250	LOC_Os06g44050	LOC_Os07g02810	LOC_Os03g15340	LOC_Os08g38320	LOC_Os10g35730	LOC_Os05g48050	LOC_Os07g33050	LOC_Os06g11600	LOC_Os10g35450	LOC_Os03g05300	LOC_Os12g42430	LOC_Os02g38490	LOC_Os08g40820	LOC_Os05g33690	LOC_Os12g17310	LOC_Os06g11410	LOC_Os07g48710	LOC_Os04g53550	LOC_Os02g06360	LOC_Os04g01690	LOC_Os01g41550	LOC_Os03g17164	LOC_Os03g39000	LOC_Os02g07180	LOC_Os05g50120	LOC_Os07g09814	LOC_Os02g42650	LOC_Os06g19590	LOC_Os07g47960
LOC_Os01g57650	flower	LOC_Os02g55310	LOC_Os06g41880	LOC_Os03g08310	LOC_Os02g46680	LOC_Os06g45130	LOC_Os10g38860	LOC_Os09g38268	LOC_Os06g13070	LOC_Os07g08050	LOC_Os04g35500	LOC_Os08g30910	LOC_Os01g09270	LOC_Os01g04160	LOC_Os09g05030	LOC_Os08g40930	LOC_Os10g38020	LOC_Os07g40020	LOC_Os01g62260	LOC_Os01g47810	LOC_Os02g43490	LOC_Os01g70500	LOC_Os08g19590	LOC_Os01g03100	LOC_Os05g44160	LOC_Os07g40930	LOC_Os01g11130	LOC_Os12g01370	LOC_Os01g02890	LOC_Os11g18940	LOC_Os06g44050	LOC_Os10g21660	LOC_Os06g03180	LOC_Os10g06690	LOC_Os08g03850	LOC_Os03g51970	LOC_Os04g32310	LOC_Os12g07300	LOC_Os11g30210	LOC_Os06g11600	LOC_Os06g47310	LOC_Os10g35450	LOC_Os07g12160	LOC_Os10g36390	LOC_Os08g09710	LOC_Os02g08190	LOC_Os06g11410	LOC_Os05g32610	LOC_Os04g53550
LOC_Os02g35660	flower	LOC_Os05g11650	LOC_Os01g60940	LOC_Os03g50220	LOC_Os06g45130	LOC_Os09g38268	LOC_Os06g13070	LOC_Os01g53750	LOC_Os01g60260	LOC_Os01g64020	LOC_Os02g21260	LOC_Os01g09270	LOC_Os01g55340	LOC_Os04g33770	LOC_Os11g02850	LOC_Os10g30860	LOC_Os07g18710	LOC_Os11g40249	LOC_Os07g40020	LOC_Os05g05560	LOC_Os01g70500	LOC_Os02g43490	LOC_Os01g03100	LOC_Os11g07260	LOC_Os04g56060	LOC_Os06g49810	LOC_Os12g06560	LOC_Os05g44160	LOC_Os03g44610	LOC_Os02g53260	LOC_Os08g23140	LOC_Os07g40930	LOC_Os09g36260	LOC_Os12g03270	LOC_Os02g51540	LOC_Os01g13280	LOC_Os12g01370	LOC_Os06g40590	LOC_Os02g35300	LOC_Os03g12320	LOC_Os01g10340	LOC_Os04g47250	LOC_Os01g02890	LOC_Os02g25700	LOC_Os06g03180	LOC_Os03g15340	LOC_Os07g09610	LOC_Os02g49720	LOC_Os08g38320
LOC_Os04g55970	flower	LOC_Os08g36910	LOC_Os10g03850	LOC_Os06g13070	LOC_Os11g44960	LOC_Os03g53280	LOC_Os05g38750	LOC_Os04g57650	LOC_Os07g15270	LOC_Os02g24740	LOC_Os12g04720	LOC_Os12g05680	LOC_Os01g04160	LOC_Os01g68104	LOC_Os03g06705	LOC_Os09g30380	LOC_Os07g05720	LOC_Os12g03270	LOC_Os06g12280	LOC_Os03g55960	LOC_Os07g35130	LOC_Os02g35300	LOC_Os04g47250	LOC_Os06g44050	LOC_Os02g25700	LOC_Os07g02810	LOC_Os03g15340	LOC_Os08g38320	LOC_Os10g35730	LOC_Os05g48050	LOC_Os02g33705	LOC_Os06g11600	LOC_Os10g35450	LOC_Os03g05300	LOC_Os03g19920	LOC_Os03g06980	LOC_Os02g38490	LOC_Os12g42430	LOC_Os06g16630	LOC_Os12g17310	LOC_Os01g31800	LOC_Os04g53550	LOC_Os07g38060	LOC_Os04g01690	LOC_Os01g41550	LOC_Os03g17164	LOC_Os02g13900	LOC_Os03g22040	LOC_Os02g07180
LOC_Os06g45650	flower	LOC_Os06g41880	LOC_Os02g47610	LOC_Os02g51290	LOC_Os03g51090	LOC_Os09g38268	LOC_Os03g47564	LOC_Os01g12260	LOC_Os03g14020	LOC_Os07g08050	LOC_Os01g60260	LOC_Os01g64020	LOC_Os07g15270	LOC_Os06g09170	LOC_Os08g40930	LOC_Os11g32270	LOC_Os07g48760	LOC_Os01g68104	LOC_Os03g25869	LOC_Os12g06560	LOC_Os02g39380	LOC_Os01g13280	LOC_Os03g50430	LOC_Os06g40590	LOC_Os01g10340	LOC_Os07g23244	LOC_Os03g15340	LOC_Os11g22404	LOC_Os03g50100	LOC_Os01g11980	LOC_Os12g39630	LOC_Os02g51160	LOC_Os08g40820	LOC_Os08g09710	LOC_Os03g40390	LOC_Os01g50970	LOC_Os05g32610	LOC_Os06g11410	LOC_Os06g05580	LOC_Os12g04220	LOC_Os12g30520	LOC_Os09g32450	LOC_Os01g40250	LOC_Os03g23030	LOC_Os02g07180	LOC_Os03g25050	LOC_Os11g06410	LOC_Os05g30160	LOC_Os03g61560
LOC_Os06g09420	flower	LOC_Os05g42270	LOC_Os07g38290	LOC_Os04g52725	LOC_Os10g38860	LOC_Os09g38268	LOC_Os06g13070	LOC_Os03g47564	LOC_Os05g36990	LOC_Os07g08050	LOC_Os03g53280	LOC_Os08g30910	LOC_Os07g15270	LOC_Os05g43770	LOC_Os12g05680	LOC_Os01g70410	LOC_Os02g47420	LOC_Os01g47810	LOC_Os01g62260	LOC_Os01g68104	LOC_Os09g21260	LOC_Os08g27100	LOC_Os06g49810	LOC_Os07g39820	LOC_Os04g40330	LOC_Os09g02140	LOC_Os01g11130	LOC_Os03g61040	LOC_Os02g53000	LOC_Os03g12320	LOC_Os03g47980	LOC_Os06g44050	LOC_Os10g21660	LOC_Os06g08790	LOC_Os12g31860	LOC_Os11g22404	LOC_Os03g51970	LOC_Os07g13980	LOC_Os05g50170	LOC_Os06g47310	LOC_Os07g12160	LOC_Os10g35450	LOC_Os01g11980	LOC_Os12g39630	LOC_Os02g38490	LOC_Os08g40820	LOC_Os09g34960	LOC_Os08g20486	LOC_Os01g36640
LOC_Os08g09900	flower	LOC_Os06g41880	LOC_Os10g38860	LOC_Os09g38268	LOC_Os11g44960	LOC_Os07g08050	LOC_Os01g04160	LOC_Os06g09170	LOC_Os07g40020	LOC_Os01g51310	LOC_Os01g47810	LOC_Os01g62260	LOC_Os02g43490	LOC_Os01g70500	LOC_Os01g03100	LOC_Os12g06560	LOC_Os11g08940	LOC_Os07g40930	LOC_Os12g01370	LOC_Os06g20030	LOC_Os01g02890	LOC_Os07g23244	LOC_Os06g03180	LOC_Os02g25700	LOC_Os08g03850	LOC_Os03g51970	LOC_Os05g48050	LOC_Os12g07300	LOC_Os01g52530	LOC_Os10g36390	LOC_Os02g51160	LOC_Os02g38490	LOC_Os08g09710	LOC_Os07g43160	LOC_Os03g01270	LOC_Os06g11410	LOC_Os05g32610	LOC_Os05g33890	LOC_Os04g53550	LOC_Os03g17164	LOC_Os12g41200	LOC_Os11g01850	LOC_Os03g28330	LOC_Os07g08400	LOC_Os07g42750	LOC_Os04g21610	LOC_Os06g17440	LOC_Os03g05180	LOC_Os01g18050
LOC_Os12g07120	flower	LOC_Os03g05700	LOC_Os01g60940	LOC_Os02g48330	LOC_Os02g51290	LOC_Os11g31590	LOC_Os10g38860	LOC_Os03g53730	LOC_Os11g44960	LOC_Os06g13070	LOC_Os06g02100	LOC_Os05g38750	LOC_Os04g35500	LOC_Os02g24740	LOC_Os12g05680	LOC_Os01g04160	LOC_Os01g70410	LOC_Os02g47420	LOC_Os07g40020	LOC_Os10g38020	LOC_Os04g51680	LOC_Os02g44710	LOC_Os07g48760	LOC_Os09g21260	LOC_Os03g25869	LOC_Os08g22604	LOC_Os12g06560	LOC_Os07g39820	LOC_Os09g30380	LOC_Os09g36260	LOC_Os01g13280	LOC_Os03g59670	LOC_Os02g51540	LOC_Os03g15750	LOC_Os01g11130	LOC_Os12g01370	LOC_Os06g41030	LOC_Os02g53000	LOC_Os03g12320	LOC_Os04g47250	LOC_Os11g18940	LOC_Os10g06690	LOC_Os10g21660	LOC_Os02g49720	LOC_Os07g13980	LOC_Os07g33050	LOC_Os06g11600	LOC_Os03g05300	LOC_Os07g43160
LOC_Os09g31140	flower	LOC_Os06g48190	LOC_Os05g11650	LOC_Os12g05330	LOC_Os01g60940	LOC_Os02g46680	LOC_Os11g32260	LOC_Os05g36990	LOC_Os10g36170	LOC_Os05g38750	LOC_Os07g47100	LOC_Os02g24740	LOC_Os03g21210	LOC_Os09g05030	LOC_Os02g42380	LOC_Os11g27540	LOC_Os10g38020	LOC_Os08g40930	LOC_Os01g47810	LOC_Os02g34540	LOC_Os01g59920	LOC_Os04g56060	LOC_Os03g06705	LOC_Os08g27100	LOC_Os07g37850	LOC_Os07g05470	LOC_Os03g59670	LOC_Os07g37350	LOC_Os04g47250	LOC_Os11g18940	LOC_Os06g44050	LOC_Os08g03850	LOC_Os01g34560	LOC_Os11g30210	LOC_Os06g47310	LOC_Os07g12160	LOC_Os12g13910	LOC_Os12g07810	LOC_Os10g36390	LOC_Os02g34710	LOC_Os12g42430	LOC_Os01g17050	LOC_Os06g16630	LOC_Os11g02350	LOC_Os03g14500	LOC_Os02g06360	LOC_Os06g45940	LOC_Os02g13900	LOC_Os06g40150
LOC_Os06g04090	flower	LOC_Os06g41880	LOC_Os03g08310	LOC_Os02g46680	LOC_Os10g38860	LOC_Os09g38268	LOC_Os06g13070	LOC_Os11g44960	LOC_Os05g38750	LOC_Os04g35500	LOC_Os01g04160	LOC_Os11g02850	LOC_Os06g09170	LOC_Os09g05030	LOC_Os08g40930	LOC_Os10g38020	LOC_Os07g40020	LOC_Os01g62260	LOC_Os01g47810	LOC_Os01g70500	LOC_Os08g19590	LOC_Os12g06560	LOC_Os07g40930	LOC_Os12g01370	LOC_Os01g02890	LOC_Os11g18940	LOC_Os06g44050	LOC_Os10g21660	LOC_Os06g03180	LOC_Os08g03850	LOC_Os03g51970	LOC_Os11g22404	LOC_Os05g48050	LOC_Os01g52530	LOC_Os06g11600	LOC_Os06g47310	LOC_Os10g35450	LOC_Os10g36390	LOC_Os12g07810	LOC_Os02g51160	LOC_Os07g43160	LOC_Os03g01270	LOC_Os02g08190	LOC_Os05g01790	LOC_Os03g17164	LOC_Os05g48330	LOC_Os03g23030	LOC_Os06g38980	LOC_Os09g31310
LOC_Os02g07170	flower	LOC_Os02g01830	LOC_Os11g05640	LOC_Os02g21230	LOC_Os02g48330	LOC_Os02g26390	LOC_Os03g47530	LOC_Os01g54950	LOC_Os02g07310	LOC_Os04g49980	LOC_Os05g26660	LOC_Os01g55340	LOC_Os06g08290	LOC_Os03g47270	LOC_Os06g29350	LOC_Os01g09500	LOC_Os01g59180	LOC_Os07g36450	LOC_Os11g37980	LOC_Os12g44100	LOC_Os01g13280	LOC_Os03g18490	LOC_Os06g47120	LOC_Os06g22030	LOC_Os11g18940	LOC_Os02g19650	LOC_Os03g57880	LOC_Os02g47370	LOC_Os01g12520	LOC_Os02g30114	LOC_Os07g43240	LOC_Os12g13910	LOC_Os02g55330	LOC_Os01g74020	LOC_Os02g43810	LOC_Os06g16630	LOC_Os01g66130	LOC_Os08g38990	LOC_Os01g58690	LOC_Os02g13900	LOC_Os01g09384	LOC_Os04g01740	LOC_Os11g05394	LOC_Os02g56140	LOC_Os08g36920	LOC_Os06g14670	LOC_Os01g48910	LOC_Os03g25490	LOC_Os07g45550
LOC_Os07g12340	flower	LOC_Os06g34650	LOC_Os05g11650	LOC_Os01g60940	LOC_Os03g08310	LOC_Os02g48330	LOC_Os11g31590	LOC_Os10g38860	LOC_Os07g38290	LOC_Os03g10810	LOC_Os01g54950	LOC_Os05g38750	LOC_Os02g21260	LOC_Os03g21210	LOC_Os01g55340	LOC_Os03g02380	LOC_Os01g04160	LOC_Os11g15570	LOC_Os07g18710	LOC_Os09g05030	LOC_Os02g47420	LOC_Os10g38020	LOC_Os05g05560	LOC_Os03g33090	LOC_Os01g62260	LOC_Os02g34540	LOC_Os09g36160	LOC_Os02g43490	LOC_Os01g70500	LOC_Os04g51680	LOC_Os04g49000	LOC_Os01g03100	LOC_Os02g44710	LOC_Os09g21260	LOC_Os04g56060	LOC_Os03g06705	LOC_Os03g50355	LOC_Os01g16950	LOC_Os06g11060	LOC_Os03g59670	LOC_Os07g37350	LOC_Os12g01370	LOC_Os11g18940	LOC_Os06g44050	LOC_Os02g25700	LOC_Os07g02810	LOC_Os03g04490	LOC_Os02g55890	LOC_Os12g06060
LOC_Os07g31470	flower	LOC_Os06g41880	LOC_Os12g05330	LOC_Os02g46680	LOC_Os10g38860	LOC_Os09g38268	LOC_Os06g13070	LOC_Os05g38750	LOC_Os04g35500	LOC_Os01g04160	LOC_Os11g02850	LOC_Os06g09170	LOC_Os09g05030	LOC_Os10g38020	LOC_Os01g51310	LOC_Os07g40020	LOC_Os01g47810	LOC_Os01g70500	LOC_Os01g03100	LOC_Os12g06560	LOC_Os07g40930	LOC_Os09g33882	LOC_Os03g17510	LOC_Os12g01370	LOC_Os03g55960	LOC_Os06g20030	LOC_Os11g18940	LOC_Os02g25700	LOC_Os06g03180	LOC_Os08g03850	LOC_Os03g51970	LOC_Os04g32310	LOC_Os10g35450	LOC_Os02g38490	LOC_Os07g43160	LOC_Os03g01270	LOC_Os05g32610	LOC_Os04g53550	LOC_Os03g19462	LOC_Os05g01790	LOC_Os03g17164	LOC_Os05g48330	LOC_Os06g38980	LOC_Os09g31310	LOC_Os07g09814	LOC_Os01g05470	LOC_Os12g41140	LOC_Os07g08400	LOC_Os07g42750
LOC_Os03g15790	flower	LOC_Os02g46680	LOC_Os10g38860	LOC_Os09g38268	LOC_Os06g13070	LOC_Os11g44960	LOC_Os07g08050	LOC_Os05g38750	LOC_Os04g35500	LOC_Os01g04160	LOC_Os11g02850	LOC_Os06g09170	LOC_Os09g05030	LOC_Os08g40930	LOC_Os10g38020	LOC_Os07g40020	LOC_Os01g62260	LOC_Os01g47810	LOC_Os02g43490	LOC_Os01g70500	LOC_Os08g19590	LOC_Os01g03100	LOC_Os12g06560	LOC_Os05g44160	LOC_Os11g08940	LOC_Os07g40930	LOC_Os01g11130	LOC_Os12g01370	LOC_Os03g55960	LOC_Os06g20030	LOC_Os01g02890	LOC_Os06g44050	LOC_Os10g21660	LOC_Os06g03180	LOC_Os07g23244	LOC_Os02g25700	LOC_Os08g03850	LOC_Os03g51970	LOC_Os04g32310	LOC_Os05g48050	LOC_Os12g07300	LOC_Os06g11600	LOC_Os06g47310	LOC_Os10g35450	LOC_Os07g12160	LOC_Os10g36390	LOC_Os02g51160	LOC_Os02g38490	LOC_Os07g43160
LOC_Os03g19375	flower	LOC_Os03g50220	LOC_Os11g44960	LOC_Os02g24740	LOC_Os12g04720	LOC_Os01g09270	LOC_Os12g05680	LOC_Os11g40110	LOC_Os11g15570	LOC_Os02g47420	LOC_Os10g38020	LOC_Os12g12950	LOC_Os02g34540	LOC_Os01g70500	LOC_Os04g51680	LOC_Os01g03100	LOC_Os07g48760	LOC_Os01g68104	LOC_Os04g56060	LOC_Os03g50355	LOC_Os04g31820	LOC_Os06g49810	LOC_Os08g22604	LOC_Os03g44610	LOC_Os05g44160	LOC_Os12g03270	LOC_Os03g17560	LOC_Os09g33882	LOC_Os03g18490	LOC_Os06g12280	LOC_Os03g15750	LOC_Os12g01370	LOC_Os06g09660	LOC_Os07g02810	LOC_Os10g21660	LOC_Os07g09610	LOC_Os12g06060	LOC_Os05g48050	LOC_Os03g05300	LOC_Os10g37520	LOC_Os09g34960	LOC_Os07g43160	LOC_Os03g01270	LOC_Os04g53550	LOC_Os06g45940	LOC_Os04g44410	LOC_Os05g34460	LOC_Os04g01740	LOC_Os01g68890
LOC_Os02g26430	flower	LOC_Os05g42270	LOC_Os08g36910	LOC_Os02g47610	LOC_Os07g38290	LOC_Os12g05330	LOC_Os02g46680	LOC_Os03g53730	LOC_Os02g07310	LOC_Os04g12600	LOC_Os07g47100	LOC_Os08g30910	LOC_Os11g08370	LOC_Os04g51680	LOC_Os04g49000	LOC_Os07g05720	LOC_Os03g18490	LOC_Os03g15750	LOC_Os03g47980	LOC_Os10g06690	LOC_Os01g52530	LOC_Os06g11600	LOC_Os12g07810	LOC_Os06g16630	LOC_Os07g48710	LOC_Os01g66130	LOC_Os03g14500	LOC_Os02g40664	LOC_Os02g13900	LOC_Os09g32610	LOC_Os02g53350	LOC_Os08g36920	LOC_Os02g09480	LOC_Os03g48230	LOC_Os06g45950	LOC_Os03g14050	LOC_Os06g41060	LOC_Os03g16460	LOC_Os10g05720	LOC_Os04g51460	LOC_Os08g34780	LOC_Os04g49990	LOC_Os10g38080	LOC_Os04g33950	LOC_Os05g32710	LOC_Os01g02290	LOC_Os06g45900	LOC_Os02g48780	LOC_Os11g34460
LOC_Os07g48180	flower	LOC_Os06g41880	LOC_Os03g08310	LOC_Os02g46680	LOC_Os10g38860	LOC_Os07g08050	LOC_Os05g38750	LOC_Os04g35500	LOC_Os01g09270	LOC_Os01g04160	LOC_Os09g05030	LOC_Os06g09170	LOC_Os07g40020	LOC_Os08g40930	LOC_Os01g47810	LOC_Os10g38020	LOC_Os01g70500	LOC_Os08g19590	LOC_Os01g03100	LOC_Os05g44160	LOC_Os09g33882	LOC_Os01g11130	LOC_Os12g01370	LOC_Os06g20030	LOC_Os11g18940	LOC_Os02g25700	LOC_Os06g03180	LOC_Os10g21660	LOC_Os07g23244	LOC_Os06g44050	LOC_Os03g51970	LOC_Os05g48050	LOC_Os06g47310	LOC_Os06g11600	LOC_Os10g35450	LOC_Os07g43160	LOC_Os03g01270	LOC_Os05g32610	LOC_Os04g53550	LOC_Os05g33890	LOC_Os05g01790	LOC_Os01g41550	LOC_Os03g17164	LOC_Os05g48330	LOC_Os03g23030	LOC_Os09g31310	LOC_Os07g09814	LOC_Os02g02450	LOC_Os12g41140
LOC_Os02g49440	flower	LOC_Os03g10990	LOC_Os02g47610	LOC_Os02g46680	LOC_Os01g53750	LOC_Os10g36170	LOC_Os03g21850	LOC_Os02g07310	LOC_Os02g24740	LOC_Os02g42380	LOC_Os01g47810	LOC_Os11g32270	LOC_Os01g16950	LOC_Os06g11060	LOC_Os01g11130	LOC_Os02g53000	LOC_Os10g06690	LOC_Os03g05300	LOC_Os02g34710	LOC_Os01g17050	LOC_Os03g14500	LOC_Os02g06360	LOC_Os03g14710	LOC_Os03g39000	LOC_Os05g50120	LOC_Os05g30160	LOC_Os01g68500	LOC_Os02g46120	LOC_Os01g62920	LOC_Os06g33320	LOC_Os03g45970	LOC_Os02g32420	LOC_Os04g54300	LOC_Os10g35230	LOC_Os03g48600	LOC_Os06g45900	LOC_Os02g32465	LOC_Os03g45930	LOC_Os07g41590	LOC_Os11g37390	LOC_Os05g20914	LOC_Os09g34985	LOC_Os01g67970	LOC_Os02g15670	LOC_Os02g37254	LOC_Os03g09260	LOC_Os02g43370	LOC_Os05g35780	LOC_Os01g57150
LOC_Os01g09640	flower	LOC_Os07g40290	LOC_Os10g41480	LOC_Os01g73110	LOC_Os12g05330	LOC_Os02g48330	LOC_Os01g03360	LOC_Os03g01820	LOC_Os02g41840	LOC_Os08g04630	LOC_Os10g26720	LOC_Os09g31270	LOC_Os01g26000	LOC_Os02g34970	LOC_Os01g11110	LOC_Os03g42760	LOC_Os01g14100	LOC_Os07g23660	LOC_Os04g14690	LOC_Os11g10980	LOC_Os03g22680	LOC_Os04g47890	LOC_Os02g49230	LOC_Os01g70500	LOC_Os01g52610	LOC_Os01g71270	LOC_Os04g32960	LOC_Os11g02240	LOC_Os05g41490	LOC_Os01g10130	LOC_Os03g18130	LOC_Os01g12430	LOC_Os07g16970	LOC_Os04g40070	LOC_Os07g42160	LOC_Os03g18490	LOC_Os07g23640	LOC_Os06g25250	LOC_Os12g02200	LOC_Os03g50160	LOC_Os10g17940	LOC_Os08g29770	LOC_Os06g03670	LOC_Os02g32465	LOC_Os04g19740	LOC_Os06g36560	LOC_Os01g53220	LOC_Os08g01910	LOC_Os01g12520
LOC_Os06g17410	flower	LOC_Os08g41440	LOC_Os02g21230	LOC_Os02g47610	LOC_Os01g04500	LOC_Os03g37810	LOC_Os01g71250	LOC_Os12g32330	LOC_Os08g19470	LOC_Os10g36170	LOC_Os10g35644	LOC_Os09g29490	LOC_Os04g03810	LOC_Os02g45310	LOC_Os01g71210	LOC_Os01g08710	LOC_Os03g12815	LOC_Os06g10140	LOC_Os03g01200	LOC_Os01g68179	LOC_Os03g48010	LOC_Os07g34980	LOC_Os03g47270	LOC_Os02g42380	LOC_Os12g42190	LOC_Os02g32590	LOC_Os09g24210	LOC_Os01g73060	LOC_Os11g32270	LOC_Os02g47930	LOC_Os02g33420	LOC_Os06g04250	LOC_Os01g59920	LOC_Os07g37920	LOC_Os03g25869	LOC_Os02g56840	LOC_Os10g33900	LOC_Os04g31820	LOC_Os12g07480	LOC_Os01g16950	LOC_Os06g42470	LOC_Os02g37580	LOC_Os02g47230	LOC_Os12g36980	LOC_Os06g40500	LOC_Os01g65630	LOC_Os02g19650	LOC_Os08g41720	LOC_Os01g12520
LOC_Os03g19370	flower	LOC_Os06g41880	LOC_Os10g38860	LOC_Os01g09270	LOC_Os01g04160	LOC_Os07g40020	LOC_Os10g38020	LOC_Os01g70500	LOC_Os01g03100	LOC_Os05g44160	LOC_Os07g40930	LOC_Os12g01370	LOC_Os06g20030	LOC_Os02g25700	LOC_Os03g51970	LOC_Os05g48050	LOC_Os07g43160	LOC_Os03g01270	LOC_Os05g33890	LOC_Os05g01790	LOC_Os01g41550	LOC_Os05g48330	LOC_Os11g01850	LOC_Os03g28330	LOC_Os04g21610	LOC_Os03g39960	LOC_Os04g44290	LOC_Os03g03560	LOC_Os11g05190	LOC_Os01g47080	LOC_Os08g35110	LOC_Os02g08010	LOC_Os08g16359	LOC_Os04g52590	LOC_Os08g13350	LOC_Os08g27090	LOC_Os08g17410	LOC_Os01g65790	LOC_Os07g07820	LOC_Os08g36020	LOC_Os04g30720	LOC_Os08g33100	LOC_Os04g49700	LOC_Os04g38420	LOC_Os11g08380	LOC_Os11g20554	LOC_Os03g42760	LOC_Os07g49000	LOC_Os09g32010
LOC_Os10g33940	flower	LOC_Os06g45250	LOC_Os11g32260	LOC_Os02g46680	LOC_Os08g28080	LOC_Os01g09270	LOC_Os12g05680	LOC_Os10g30860	LOC_Os09g39310	LOC_Os11g27540	LOC_Os08g40930	LOC_Os01g70500	LOC_Os07g48760	LOC_Os04g56060	LOC_Os03g06705	LOC_Os03g50355	LOC_Os07g05720	LOC_Os07g40930	LOC_Os12g03270	LOC_Os03g15750	LOC_Os06g40590	LOC_Os03g27780	LOC_Os03g12320	LOC_Os01g02890	LOC_Os07g02810	LOC_Os11g22404	LOC_Os12g06060	LOC_Os04g32310	LOC_Os05g48050	LOC_Os03g50100	LOC_Os02g51160	LOC_Os02g38490	LOC_Os08g09710	LOC_Os07g25800	LOC_Os02g18180	LOC_Os02g51970	LOC_Os05g32610	LOC_Os01g31800	LOC_Os06g05580	LOC_Os06g45940	LOC_Os09g32450	LOC_Os03g23030	LOC_Os01g68890	LOC_Os06g38980	LOC_Os08g24930	LOC_Os12g41200	LOC_Os03g25760	LOC_Os04g21320	LOC_Os01g54040
LOC_Os05g36160	flower	LOC_Os06g41880	LOC_Os06g45130	LOC_Os10g38860	LOC_Os11g44960	LOC_Os07g08050	LOC_Os04g35500	LOC_Os01g09270	LOC_Os01g04160	LOC_Os06g09170	LOC_Os09g05030	LOC_Os07g40020	LOC_Os01g70500	LOC_Os08g19590	LOC_Os01g03100	LOC_Os05g44160	LOC_Os07g40930	LOC_Os09g33882	LOC_Os01g11130	LOC_Os12g01370	LOC_Os06g20030	LOC_Os02g25700	LOC_Os06g03180	LOC_Os06g44050	LOC_Os10g21660	LOC_Os11g22404	LOC_Os03g51970	LOC_Os05g48050	LOC_Os06g47310	LOC_Os06g11600	LOC_Os10g35450	LOC_Os03g01270	LOC_Os05g32610	LOC_Os04g53550	LOC_Os05g33890	LOC_Os03g17164	LOC_Os05g48330	LOC_Os09g31310	LOC_Os07g09814	LOC_Os02g02450	LOC_Os12g41140	LOC_Os11g01850	LOC_Os03g28330	LOC_Os07g42750	LOC_Os04g21610	LOC_Os03g05180	LOC_Os01g38100	LOC_Os03g39960	LOC_Os04g44290
LOC_Os04g57610	flower	LOC_Os11g32260	LOC_Os02g46680	LOC_Os03g47564	LOC_Os10g30860	LOC_Os09g39310	LOC_Os11g27540	LOC_Os08g40930	LOC_Os01g70500	LOC_Os07g48760	LOC_Os04g56060	LOC_Os03g06705	LOC_Os07g05720	LOC_Os12g03270	LOC_Os06g40590	LOC_Os03g27780	LOC_Os03g12320	LOC_Os01g02890	LOC_Os07g02810	LOC_Os11g22404	LOC_Os12g06060	LOC_Os05g48050	LOC_Os03g50100	LOC_Os05g50170	LOC_Os02g51160	LOC_Os08g09710	LOC_Os07g25800	LOC_Os02g18180	LOC_Os05g32610	LOC_Os01g31800	LOC_Os05g33890	LOC_Os06g05580	LOC_Os06g45940	LOC_Os09g32450	LOC_Os03g23030	LOC_Os01g68890	LOC_Os06g38980	LOC_Os08g24930	LOC_Os12g41200	LOC_Os03g25760	LOC_Os04g21320	LOC_Os01g54040	LOC_Os11g31660	LOC_Os03g28330	LOC_Os09g24220	LOC_Os07g08400	LOC_Os03g53210	LOC_Os07g42750	LOC_Os04g21610
LOC_Os01g54890	flower	LOC_Os02g01830	LOC_Os08g41440	LOC_Os02g48330	LOC_Os03g47530	LOC_Os01g55280	LOC_Os04g01610	LOC_Os03g06654	LOC_Os01g55340	LOC_Os08g36450	LOC_Os03g53360	LOC_Os12g05394	LOC_Os03g33090	LOC_Os02g04540	LOC_Os02g37970	LOC_Os06g04250	LOC_Os02g42560	LOC_Os03g50355	LOC_Os06g11730	LOC_Os06g11060	LOC_Os07g05720	LOC_Os03g50160	LOC_Os03g55960	LOC_Os01g04710	LOC_Os03g55420	LOC_Os12g36980	LOC_Os10g06690	LOC_Os02g04630	LOC_Os01g54300	LOC_Os03g57880	LOC_Os10g32740	LOC_Os01g12520	LOC_Os07g25700	LOC_Os01g71240	LOC_Os05g48050	LOC_Os06g11600	LOC_Os03g38790	LOC_Os02g25230	LOC_Os02g38490	LOC_Os05g41500	LOC_Os02g01190	LOC_Os02g56480	LOC_Os03g01270	LOC_Os02g18390	LOC_Os03g20850	LOC_Os03g60900	LOC_Os06g03720	LOC_Os03g14840	LOC_Os03g51760
LOC_Os05g03884	flower	LOC_Os09g32180	LOC_Os03g10990	LOC_Os06g41880	LOC_Os09g24680	LOC_Os04g52725	LOC_Os02g51290	LOC_Os06g45130	LOC_Os10g38860	LOC_Os02g42660	LOC_Os09g38268	LOC_Os03g53280	LOC_Os03g14020	LOC_Os07g08050	LOC_Os01g60260	LOC_Os07g15270	LOC_Os02g21260	LOC_Os12g04720	LOC_Os06g48650	LOC_Os03g02380	LOC_Os01g04160	LOC_Os12g05680	LOC_Os04g33770	LOC_Os11g40110	LOC_Os06g09170	LOC_Os02g42380	LOC_Os02g47420	LOC_Os09g36160	LOC_Os01g70500	LOC_Os08g19590	LOC_Os01g03100	LOC_Os07g48760	LOC_Os01g59920	LOC_Os11g07260	LOC_Os03g50355	LOC_Os12g06560	LOC_Os05g44160	LOC_Os09g30380	LOC_Os09g36260	LOC_Os07g40930	LOC_Os12g03270	LOC_Os02g51540	LOC_Os06g40590	LOC_Os06g09660	LOC_Os01g42070	LOC_Os02g53000	LOC_Os01g02890	LOC_Os01g63840	LOC_Os10g21660
LOC_Os03g21060	flower	LOC_Os04g32680	LOC_Os12g05330	LOC_Os03g08310	LOC_Os02g51290	LOC_Os02g48330	LOC_Os01g54950	LOC_Os01g55340	LOC_Os11g08370	LOC_Os01g70500	LOC_Os04g51680	LOC_Os07g48760	LOC_Os01g13280	LOC_Os03g18490	LOC_Os06g09660	LOC_Os02g55890	LOC_Os07g09610	LOC_Os01g52530	LOC_Os12g13910	LOC_Os01g66130	LOC_Os12g30520	LOC_Os05g48330	LOC_Os04g01740	LOC_Os08g36920	LOC_Os05g30160	LOC_Os04g50760	LOC_Os05g41670	LOC_Os02g34970	LOC_Os06g13720	LOC_Os11g43760	LOC_Os08g34780	LOC_Os05g26070	LOC_Os06g49470	LOC_Os08g08230	LOC_Os02g45980	LOC_Os02g08010	LOC_Os04g33950	LOC_Os01g02290	LOC_Os03g27110	LOC_Os01g09665	LOC_Os02g32465	LOC_Os01g57540	LOC_Os07g03060	LOC_Os12g13380	LOC_Os06g30400	LOC_Os03g50490	LOC_Os08g10670	LOC_Os03g30130	LOC_Os03g42760
LOC_Os05g29810	flower	LOC_Os08g36910	LOC_Os10g03850	LOC_Os10g36170	LOC_Os06g13070	LOC_Os11g44960	LOC_Os03g53280	LOC_Os08g28080	LOC_Os05g38750	LOC_Os04g57650	LOC_Os02g24740	LOC_Os01g55340	LOC_Os12g04720	LOC_Os06g48650	LOC_Os12g05680	LOC_Os01g04160	LOC_Os10g30860	LOC_Os08g40930	LOC_Os01g47810	LOC_Os04g49000	LOC_Os01g68104	LOC_Os03g06705	LOC_Os02g53260	LOC_Os07g05720	LOC_Os06g12280	LOC_Os02g35300	LOC_Os02g53000	LOC_Os04g47250	LOC_Os02g25700	LOC_Os06g44050	LOC_Os07g02810	LOC_Os08g35939	LOC_Os03g15340	LOC_Os08g38320	LOC_Os02g33705	LOC_Os05g48050	LOC_Os07g33050	LOC_Os07g12160	LOC_Os10g35450	LOC_Os03g05300	LOC_Os03g19920	LOC_Os03g06980	LOC_Os02g38490	LOC_Os08g40820	LOC_Os12g42430	LOC_Os05g33690	LOC_Os06g16630	LOC_Os12g17310	LOC_Os07g48710
LOC_Os01g65370	flower	LOC_Os12g05330	LOC_Os03g08310	LOC_Os11g44960	LOC_Os04g35500	LOC_Os01g09270	LOC_Os01g04160	LOC_Os11g02850	LOC_Os09g05030	LOC_Os01g51310	LOC_Os01g47810	LOC_Os01g70500	LOC_Os09g33882	LOC_Os12g01370	LOC_Os03g55960	LOC_Os01g02890	LOC_Os11g18940	LOC_Os06g44050	LOC_Os06g03180	LOC_Os10g06690	LOC_Os08g03850	LOC_Os03g51970	LOC_Os04g32310	LOC_Os05g48050	LOC_Os01g52530	LOC_Os06g11600	LOC_Os07g12160	LOC_Os10g35450	LOC_Os10g36390	LOC_Os12g07810	LOC_Os07g43160	LOC_Os02g08190	LOC_Os04g53550	LOC_Os03g19462	LOC_Os05g01790	LOC_Os05g48330	LOC_Os09g31310	LOC_Os08g36920	LOC_Os07g09814	LOC_Os12g41200	LOC_Os01g05470	LOC_Os12g41140	LOC_Os03g28330	LOC_Os05g41670	LOC_Os03g53210	LOC_Os06g17440	LOC_Os01g18050	LOC_Os01g38100	LOC_Os09g36619
LOC_Os01g64310	flower	LOC_Os11g06590	LOC_Os05g04170	LOC_Os08g41440	LOC_Os02g47610	LOC_Os03g37810	LOC_Os03g08310	LOC_Os07g05174	LOC_Os01g65590	LOC_Os06g40170	LOC_Os01g50700	LOC_Os03g21850	LOC_Os03g47530	LOC_Os07g47100	LOC_Os08g30910	LOC_Os08g41960	LOC_Os01g03980	LOC_Os03g12815	LOC_Os03g11614	LOC_Os03g47270	LOC_Os02g32590	LOC_Os12g42190	LOC_Os01g47810	LOC_Os11g12650	LOC_Os08g31950	LOC_Os09g33550	LOC_Os04g51680	LOC_Os01g59180	LOC_Os04g33820	LOC_Os12g13100	LOC_Os06g50370	LOC_Os11g37980	LOC_Os12g44100	LOC_Os03g59670	LOC_Os01g17470	LOC_Os03g01160	LOC_Os03g36110	LOC_Os04g52540	LOC_Os01g65630	LOC_Os02g19650	LOC_Os12g22145	LOC_Os12g41660	LOC_Os07g49510	LOC_Os02g47370	LOC_Os01g12520	LOC_Os01g34560	LOC_Os04g57350	LOC_Os11g30210	LOC_Os09g26999
LOC_Os09g29360	flower	LOC_Os03g50220	LOC_Os01g60940	LOC_Os09g38268	LOC_Os06g13070	LOC_Os01g53750	LOC_Os02g24740	LOC_Os02g21260	LOC_Os11g02850	LOC_Os07g18710	LOC_Os07g40020	LOC_Os05g05560	LOC_Os01g70500	LOC_Os01g03100	LOC_Os12g06560	LOC_Os05g44160	LOC_Os07g05470	LOC_Os08g23140	LOC_Os09g36260	LOC_Os12g03270	LOC_Os02g51540	LOC_Os03g17510	LOC_Os12g01370	LOC_Os03g12320	LOC_Os01g10340	LOC_Os01g02890	LOC_Os06g08790	LOC_Os03g15340	LOC_Os07g09610	LOC_Os08g38320	LOC_Os07g13980	LOC_Os05g48050	LOC_Os07g33050	LOC_Os10g35450	LOC_Os10g37520	LOC_Os02g08190	LOC_Os02g51970	LOC_Os07g48710	LOC_Os04g53550	LOC_Os02g06360	LOC_Os02g40664	LOC_Os05g01790	LOC_Os09g32450	LOC_Os03g17164	LOC_Os03g22040	LOC_Os06g40330	LOC_Os01g46400	LOC_Os03g39000	LOC_Os11g01850
LOC_Os08g02070	flower	LOC_Os09g32180	LOC_Os06g34650	LOC_Os02g51290	LOC_Os01g60260	LOC_Os01g64020	LOC_Os01g70410	LOC_Os11g15570	LOC_Os10g30860	LOC_Os02g47420	LOC_Os03g33090	LOC_Os01g62260	LOC_Os01g70500	LOC_Os05g06840	LOC_Os03g44610	LOC_Os01g13280	LOC_Os01g11130	LOC_Os03g27780	LOC_Os02g35300	LOC_Os06g20030	LOC_Os03g12320	LOC_Os01g10340	LOC_Os07g02810	LOC_Os10g21660	LOC_Os03g04490	LOC_Os07g06610	LOC_Os12g17310	LOC_Os02g18180	LOC_Os01g31800	LOC_Os01g66130	LOC_Os07g38060	LOC_Os01g13520	LOC_Os05g48330	LOC_Os01g40250	LOC_Os02g07180	LOC_Os03g25050	LOC_Os02g46120	LOC_Os01g54040	LOC_Os03g28330	LOC_Os02g34970	LOC_Os10g19190	LOC_Os03g05180	LOC_Os04g30210	LOC_Os03g39960	LOC_Os01g58680	LOC_Os08g33400	LOC_Os02g08010	LOC_Os04g52590	LOC_Os03g30830
LOC_Os03g10140	flower	LOC_Os06g34650	LOC_Os05g11650	LOC_Os07g38290	LOC_Os03g08310	LOC_Os02g46680	LOC_Os06g45130	LOC_Os02g48330	LOC_Os11g31590	LOC_Os05g36990	LOC_Os05g38750	LOC_Os04g35500	LOC_Os01g55340	LOC_Os01g09270	LOC_Os02g21260	LOC_Os08g40210	LOC_Os02g34540	LOC_Os02g43490	LOC_Os04g51680	LOC_Os09g21260	LOC_Os04g56060	LOC_Os08g27100	LOC_Os03g50355	LOC_Os04g31820	LOC_Os05g44160	LOC_Os03g12320	LOC_Os11g18940	LOC_Os10g06690	LOC_Os01g34560	LOC_Os03g59280	LOC_Os05g48050	LOC_Os06g47310	LOC_Os12g13910	LOC_Os12g07810	LOC_Os03g05300	LOC_Os02g34710	LOC_Os01g17050	LOC_Os03g40390	LOC_Os07g48710	LOC_Os04g44410	LOC_Os04g01740	LOC_Os02g53350	LOC_Os09g31310	LOC_Os01g68500	LOC_Os12g41140	LOC_Os05g41670	LOC_Os06g19590	LOC_Os10g05720	LOC_Os11g43760
LOC_Os08g34360	flower	LOC_Os09g32180	LOC_Os02g46680	LOC_Os10g36170	LOC_Os03g47564	LOC_Os08g28080	LOC_Os02g24740	LOC_Os03g21210	LOC_Os02g47420	LOC_Os03g33090	LOC_Os02g43490	LOC_Os11g07260	LOC_Os03g25869	LOC_Os01g16950	LOC_Os07g05720	LOC_Os03g18490	LOC_Os03g27780	LOC_Os03g12320	LOC_Os10g06690	LOC_Os02g49720	LOC_Os01g17050	LOC_Os02g06360	LOC_Os04g44410	LOC_Os03g23030	LOC_Os04g01740	LOC_Os02g53350	LOC_Os02g09480	LOC_Os03g48230	LOC_Os01g68500	LOC_Os02g42650	LOC_Os03g51680	LOC_Os06g41060	LOC_Os01g62990	LOC_Os02g45980	LOC_Os03g45970	LOC_Os04g54300	LOC_Os07g29770	LOC_Os01g02290	LOC_Os01g61860	LOC_Os02g21090	LOC_Os03g45930	LOC_Os01g12950	LOC_Os01g60740	LOC_Os01g68830	LOC_Os02g15670	LOC_Os02g37254	LOC_Os03g18430	LOC_Os07g42420	LOC_Os02g15950
LOC_Os10g33760	flower	LOC_Os06g41880	LOC_Os10g38860	LOC_Os09g38268	LOC_Os11g44960	LOC_Os07g08050	LOC_Os01g04160	LOC_Os11g02850	LOC_Os09g05030	LOC_Os07g40020	LOC_Os01g47810	LOC_Os01g62260	LOC_Os02g43490	LOC_Os01g70500	LOC_Os01g03100	LOC_Os12g06560	LOC_Os07g40930	LOC_Os12g01370	LOC_Os06g44050	LOC_Os11g22404	LOC_Os03g51970	LOC_Os12g07300	LOC_Os01g52530	LOC_Os06g11600	LOC_Os10g35450	LOC_Os07g43160	LOC_Os03g01270	LOC_Os02g08190	LOC_Os05g32610	LOC_Os06g11410	LOC_Os04g53550	LOC_Os01g41550	LOC_Os05g01790	LOC_Os05g48330	LOC_Os07g09814	LOC_Os02g02450	LOC_Os01g05470	LOC_Os11g01850	LOC_Os03g28330	LOC_Os07g08400	LOC_Os05g41670	LOC_Os04g21610	LOC_Os06g17440	LOC_Os03g05180	LOC_Os01g18050	LOC_Os11g05190	LOC_Os01g47080	LOC_Os09g32130	LOC_Os08g35110
LOC_Os05g46610	flower	LOC_Os06g41880	LOC_Os03g08310	LOC_Os02g46680	LOC_Os10g38860	LOC_Os09g38268	LOC_Os06g13070	LOC_Os11g44960	LOC_Os01g04160	LOC_Os11g02850	LOC_Os09g05030	LOC_Os10g38020	LOC_Os01g47810	LOC_Os01g62260	LOC_Os01g70500	LOC_Os08g19590	LOC_Os01g03100	LOC_Os12g06560	LOC_Os07g40930	LOC_Os03g17510	LOC_Os12g01370	LOC_Os11g18940	LOC_Os06g44050	LOC_Os10g21660	LOC_Os06g03180	LOC_Os07g23244	LOC_Os02g25700	LOC_Os08g03850	LOC_Os11g22404	LOC_Os04g32310	LOC_Os05g48050	LOC_Os01g52530	LOC_Os06g11600	LOC_Os06g47310	LOC_Os10g35450	LOC_Os07g12160	LOC_Os07g43160	LOC_Os03g01270	LOC_Os06g11410	LOC_Os05g33890	LOC_Os03g19462	LOC_Os05g01790	LOC_Os05g48330	LOC_Os09g31310	LOC_Os08g36920	LOC_Os02g02450	LOC_Os12g41200	LOC_Os12g41140	LOC_Os03g28330
LOC_Os05g44400	flower	LOC_Os06g41880	LOC_Os03g08310	LOC_Os02g46680	LOC_Os10g38860	LOC_Os06g13070	LOC_Os11g44960	LOC_Os05g38750	LOC_Os04g35500	LOC_Os01g09270	LOC_Os01g04160	LOC_Os07g40020	LOC_Os01g62260	LOC_Os01g70500	LOC_Os08g19590	LOC_Os12g06560	LOC_Os05g44160	LOC_Os11g08940	LOC_Os01g11130	LOC_Os12g01370	LOC_Os06g20030	LOC_Os11g18940	LOC_Os07g23244	LOC_Os10g21660	LOC_Os06g03180	LOC_Os06g44050	LOC_Os02g25700	LOC_Os11g22404	LOC_Os08g03850	LOC_Os10g06690	LOC_Os04g32310	LOC_Os05g48050	LOC_Os06g11600	LOC_Os07g43160	LOC_Os03g01270	LOC_Os02g08190	LOC_Os06g11410	LOC_Os05g33890	LOC_Os04g53550	LOC_Os05g01790	LOC_Os05g48330	LOC_Os03g23030	LOC_Os09g31310	LOC_Os08g36920	LOC_Os07g09814	LOC_Os06g38980	LOC_Os12g41140	LOC_Os03g28330	LOC_Os05g41670
LOC_Os05g40070	flower	LOC_Os06g41880	LOC_Os10g38860	LOC_Os09g38268	LOC_Os01g04160	LOC_Os06g09170	LOC_Os07g40020	LOC_Os10g38020	LOC_Os01g47810	LOC_Os01g62260	LOC_Os01g70500	LOC_Os02g43490	LOC_Os07g40930	LOC_Os01g02890	LOC_Os02g25700	LOC_Os07g23244	LOC_Os08g03850	LOC_Os03g51970	LOC_Os05g48050	LOC_Os01g52530	LOC_Os07g43160	LOC_Os03g17164	LOC_Os08g36920	LOC_Os06g38980	LOC_Os12g41200	LOC_Os12g41140	LOC_Os11g01850	LOC_Os03g28330	LOC_Os07g08400	LOC_Os03g39960	LOC_Os03g03560	LOC_Os11g05190	LOC_Os05g35240	LOC_Os09g32130	LOC_Os02g08010	LOC_Os08g16359	LOC_Os04g52590	LOC_Os11g07124	LOC_Os11g37080	LOC_Os08g13350	LOC_Os03g45930	LOC_Os08g17410	LOC_Os01g65790	LOC_Os07g07820	LOC_Os06g36380	LOC_Os06g17390	LOC_Os04g30720	LOC_Os08g33100	LOC_Os11g08380
LOC_Os11g35030	flower	LOC_Os06g41880	LOC_Os02g46680	LOC_Os10g38860	LOC_Os11g44960	LOC_Os05g38750	LOC_Os01g09270	LOC_Os06g09170	LOC_Os08g40930	LOC_Os01g62260	LOC_Os01g70500	LOC_Os01g03100	LOC_Os01g11130	LOC_Os03g17510	LOC_Os12g01370	LOC_Os03g55960	LOC_Os01g02890	LOC_Os07g23244	LOC_Os02g25700	LOC_Os10g21660	LOC_Os06g44050	LOC_Os08g03850	LOC_Os03g51970	LOC_Os04g32310	LOC_Os12g07300	LOC_Os06g11600	LOC_Os07g12160	LOC_Os10g35450	LOC_Os10g36390	LOC_Os07g43160	LOC_Os03g01270	LOC_Os05g32610	LOC_Os03g17164	LOC_Os05g48330	LOC_Os03g23030	LOC_Os09g31310	LOC_Os12g41200	LOC_Os01g05470	LOC_Os03g28330	LOC_Os07g42750	LOC_Os04g21610	LOC_Os01g38100	LOC_Os03g39960	LOC_Os04g44290	LOC_Os07g39750	LOC_Os04g11890	LOC_Os11g05190	LOC_Os01g47080	LOC_Os08g35110
LOC_Os12g07280	flower	LOC_Os06g41880	LOC_Os06g45130	LOC_Os10g38860	LOC_Os06g13070	LOC_Os11g44960	LOC_Os07g08050	LOC_Os05g38750	LOC_Os01g04160	LOC_Os07g40020	LOC_Os01g62260	LOC_Os02g43490	LOC_Os01g70500	LOC_Os08g19590	LOC_Os01g03100	LOC_Os12g06560	LOC_Os05g44160	LOC_Os11g08940	LOC_Os07g40930	LOC_Os12g01370	LOC_Os03g55960	LOC_Os06g20030	LOC_Os01g02890	LOC_Os06g44050	LOC_Os10g21660	LOC_Os06g03180	LOC_Os07g23244	LOC_Os02g25700	LOC_Os08g03850	LOC_Os03g51970	LOC_Os04g32310	LOC_Os05g48050	LOC_Os12g07300	LOC_Os01g52530	LOC_Os10g35450	LOC_Os10g36390	LOC_Os02g38490	LOC_Os03g01270	LOC_Os02g08190	LOC_Os05g32610	LOC_Os05g33890	LOC_Os03g19462	LOC_Os04g53550	LOC_Os01g41550	LOC_Os05g01790	LOC_Os03g17164	LOC_Os05g48330	LOC_Os06g38980	LOC_Os09g31310
LOC_Os07g01180	flower	LOC_Os06g41880	LOC_Os02g46680	LOC_Os06g45130	LOC_Os10g38860	LOC_Os09g38268	LOC_Os06g13070	LOC_Os07g08050	LOC_Os05g38750	LOC_Os04g35500	LOC_Os01g09270	LOC_Os01g04160	LOC_Os11g02850	LOC_Os06g09170	LOC_Os10g38020	LOC_Os07g40020	LOC_Os01g47810	LOC_Os01g62260	LOC_Os02g43490	LOC_Os01g70500	LOC_Os08g19590	LOC_Os01g03100	LOC_Os12g06560	LOC_Os05g44160	LOC_Os07g40930	LOC_Os12g01370	LOC_Os03g55960	LOC_Os06g20030	LOC_Os01g02890	LOC_Os06g44050	LOC_Os10g21660	LOC_Os07g23244	LOC_Os02g25700	LOC_Os08g03850	LOC_Os03g51970	LOC_Os04g32310	LOC_Os12g07300	LOC_Os01g52530	LOC_Os06g11600	LOC_Os10g35450	LOC_Os10g36390	LOC_Os02g51160	LOC_Os08g09710	LOC_Os07g43160	LOC_Os03g01270	LOC_Os02g08190	LOC_Os05g32610	LOC_Os05g33890	LOC_Os03g19462
LOC_Os05g50610	flower	LOC_Os01g62950	LOC_Os09g26260	LOC_Os04g32680	LOC_Os02g47610	LOC_Os02g48330	LOC_Os10g36170	LOC_Os01g50700	LOC_Os03g21850	LOC_Os02g07310	LOC_Os03g10390	LOC_Os04g12600	LOC_Os04g03810	LOC_Os07g47100	LOC_Os01g03980	LOC_Os07g37690	LOC_Os03g11614	LOC_Os11g10110	LOC_Os03g47270	LOC_Os02g32590	LOC_Os04g14690	LOC_Os01g11460	LOC_Os10g25230	LOC_Os04g51680	LOC_Os07g37920	LOC_Os04g57380	LOC_Os01g59180	LOC_Os04g33820	LOC_Os03g18490	LOC_Os12g35890	LOC_Os06g47120	LOC_Os06g22030	LOC_Os05g34450	LOC_Os10g06690	LOC_Os02g19650	LOC_Os02g47370	LOC_Os04g57350	LOC_Os05g08970	LOC_Os12g13910	LOC_Os02g55330	LOC_Os12g07810	LOC_Os09g24590	LOC_Os07g48830	LOC_Os01g66130	LOC_Os08g34890	LOC_Os02g40664	LOC_Os09g32610	LOC_Os02g53350	LOC_Os08g36920
LOC_Os01g63160	flower	LOC_Os06g41880	LOC_Os03g08310	LOC_Os02g46680	LOC_Os10g38860	LOC_Os09g38268	LOC_Os06g13070	LOC_Os11g44960	LOC_Os07g08050	LOC_Os05g38750	LOC_Os04g35500	LOC_Os01g09270	LOC_Os01g04160	LOC_Os11g02850	LOC_Os06g09170	LOC_Os09g05030	LOC_Os08g40930	LOC_Os10g38020	LOC_Os01g47810	LOC_Os01g62260	LOC_Os01g70500	LOC_Os08g19590	LOC_Os01g03100	LOC_Os12g06560	LOC_Os11g08940	LOC_Os07g40930	LOC_Os03g17510	LOC_Os12g01370	LOC_Os03g55960	LOC_Os01g02890	LOC_Os06g44050	LOC_Os10g21660	LOC_Os06g03180	LOC_Os07g23244	LOC_Os02g25700	LOC_Os08g03850	LOC_Os04g32310	LOC_Os05g48050	LOC_Os12g07300	LOC_Os01g52530	LOC_Os06g11600	LOC_Os06g47310	LOC_Os10g35450	LOC_Os07g12160	LOC_Os10g36390	LOC_Os02g51160	LOC_Os02g38490	LOC_Os08g09710	LOC_Os07g43160
LOC_Os10g41330	flower	LOC_Os02g01830	LOC_Os08g41440	LOC_Os04g52890	LOC_Os06g40170	LOC_Os07g35310	LOC_Os10g36170	LOC_Os03g47530	LOC_Os02g24740	LOC_Os01g08710	LOC_Os03g21210	LOC_Os03g58350	LOC_Os02g32590	LOC_Os12g42190	LOC_Os01g11460	LOC_Os01g31570	LOC_Os08g27100	LOC_Os02g32615	LOC_Os07g05720	LOC_Os01g04710	LOC_Os03g55420	LOC_Os03g01160	LOC_Os12g36980	LOC_Os04g52540	LOC_Os01g12520	LOC_Os02g55330	LOC_Os01g17050	LOC_Os07g48830	LOC_Os03g26500	LOC_Os03g43670	LOC_Os08g34890	LOC_Os01g55160	LOC_Os02g53350	LOC_Os10g30070	LOC_Os03g59240	LOC_Os03g48230	LOC_Os05g30160	LOC_Os07g37700	LOC_Os09g35020	LOC_Os06g41060	LOC_Os03g04220	LOC_Os01g62920	LOC_Os03g51740	LOC_Os01g66590	LOC_Os02g46910	LOC_Os08g08820	LOC_Os03g40000	LOC_Os07g04450	LOC_Os03g45970
LOC_Os09g32260	flower	LOC_Os06g41880	LOC_Os10g38860	LOC_Os09g38268	LOC_Os06g13070	LOC_Os11g44960	LOC_Os09g05030	LOC_Os07g40020	LOC_Os01g51310	LOC_Os01g47810	LOC_Os01g62260	LOC_Os01g70500	LOC_Os02g43490	LOC_Os08g19590	LOC_Os01g03100	LOC_Os12g06560	LOC_Os11g08940	LOC_Os07g40930	LOC_Os03g17510	LOC_Os12g01370	LOC_Os01g02890	LOC_Os06g44050	LOC_Os10g21660	LOC_Os03g51970	LOC_Os04g32310	LOC_Os12g07300	LOC_Os01g52530	LOC_Os03g01270	LOC_Os02g08190	LOC_Os05g32610	LOC_Os01g41550	LOC_Os05g01790	LOC_Os05g48330	LOC_Os12g41200	LOC_Os01g05470	LOC_Os11g01850	LOC_Os03g28330	LOC_Os05g41670	LOC_Os07g42750	LOC_Os04g21610	LOC_Os06g17440	LOC_Os03g05180	LOC_Os01g18050	LOC_Os04g44290	LOC_Os03g03560	LOC_Os11g05190	LOC_Os01g47080	LOC_Os09g32130	LOC_Os05g35240
LOC_Os02g06330	flower	LOC_Os02g46680	LOC_Os10g36170	LOC_Os06g13070	LOC_Os03g47564	LOC_Os01g55340	LOC_Os03g21210	LOC_Os02g47420	LOC_Os03g33090	LOC_Os02g43490	LOC_Os11g07260	LOC_Os03g25869	LOC_Os08g27100	LOC_Os03g50355	LOC_Os01g16950	LOC_Os06g11060	LOC_Os07g05720	LOC_Os03g55960	LOC_Os03g57569	LOC_Os02g35300	LOC_Os10g06690	LOC_Os03g51970	LOC_Os05g48050	LOC_Os03g50100	LOC_Os06g11600	LOC_Os03g19920	LOC_Os01g17050	LOC_Os02g38490	LOC_Os05g33690	LOC_Os03g40390	LOC_Os06g16630	LOC_Os03g14840	LOC_Os02g06360	LOC_Os04g44410	LOC_Os05g34460	LOC_Os04g01740	LOC_Os02g53350	LOC_Os01g68890	LOC_Os02g09480	LOC_Os03g25760	LOC_Os05g30160	LOC_Os01g68500	LOC_Os02g42650	LOC_Os03g53210	LOC_Os01g42024	LOC_Os03g51680	LOC_Os01g07480	LOC_Os03g56730	LOC_Os12g36810
LOC_Os03g62230	flower	LOC_Os06g41880	LOC_Os03g08310	LOC_Os02g46680	LOC_Os10g38860	LOC_Os09g38268	LOC_Os11g44960	LOC_Os07g08050	LOC_Os01g09270	LOC_Os01g04160	LOC_Os09g05030	LOC_Os02g43490	LOC_Os01g70500	LOC_Os08g19590	LOC_Os01g03100	LOC_Os12g06560	LOC_Os05g44160	LOC_Os07g40930	LOC_Os01g02890	LOC_Os06g44050	LOC_Os07g23244	LOC_Os02g25700	LOC_Os08g03850	LOC_Os03g51970	LOC_Os04g32310	LOC_Os12g07300	LOC_Os01g52530	LOC_Os10g35450	LOC_Os10g36390	LOC_Os02g38490	LOC_Os07g43160	LOC_Os03g01270	LOC_Os02g08190	LOC_Os06g11410	LOC_Os05g33890	LOC_Os03g19462	LOC_Os03g17164	LOC_Os09g31310	LOC_Os08g36920	LOC_Os07g09814	LOC_Os12g41140	LOC_Os03g28330	LOC_Os05g41670	LOC_Os04g21610	LOC_Os06g17440	LOC_Os03g05180	LOC_Os09g36619	LOC_Os04g44290	LOC_Os11g43760
LOC_Os08g36740	flower	LOC_Os09g32180	LOC_Os03g21850	LOC_Os07g47100	LOC_Os04g35500	LOC_Os08g30910	LOC_Os11g08370	LOC_Os02g55540	LOC_Os08g40930	LOC_Os08g27100	LOC_Os03g59670	LOC_Os06g12280	LOC_Os03g27780	LOC_Os11g18940	LOC_Os10g06690	LOC_Os10g21660	LOC_Os05g50170	LOC_Os12g13910	LOC_Os12g07810	LOC_Os10g36390	LOC_Os01g17050	LOC_Os07g06610	LOC_Os01g36640	LOC_Os06g16630	LOC_Os01g66130	LOC_Os06g45940	LOC_Os02g40664	LOC_Os09g32450	LOC_Os05g48330	LOC_Os02g13900	LOC_Os03g14710	LOC_Os05g34240	LOC_Os02g09480	LOC_Os05g30160	LOC_Os01g54040	LOC_Os12g38590	LOC_Os03g56610	LOC_Os06g19590	LOC_Os06g17440	LOC_Os03g51680	LOC_Os07g47960	LOC_Os03g14050	LOC_Os06g41060	LOC_Os01g38100	LOC_Os01g62920	LOC_Os10g41390	LOC_Os05g05300	LOC_Os06g30730	LOC_Os06g33320
LOC_Os12g41860	flower	LOC_Os02g55310	LOC_Os06g41880	LOC_Os03g08310	LOC_Os02g46680	LOC_Os09g38268	LOC_Os06g13070	LOC_Os07g08050	LOC_Os05g38750	LOC_Os08g30910	LOC_Os01g09270	LOC_Os01g04160	LOC_Os09g05030	LOC_Os08g40930	LOC_Os10g38020	LOC_Os02g43490	LOC_Os01g70500	LOC_Os08g19590	LOC_Os01g03100	LOC_Os12g06560	LOC_Os11g08940	LOC_Os07g40930	LOC_Os03g17510	LOC_Os12g01370	LOC_Os03g55960	LOC_Os06g20030	LOC_Os01g02890	LOC_Os11g18940	LOC_Os06g44050	LOC_Os10g21660	LOC_Os06g03180	LOC_Os07g23244	LOC_Os02g25700	LOC_Os11g22404	LOC_Os03g51970	LOC_Os04g32310	LOC_Os05g48050	LOC_Os12g07300	LOC_Os01g52530	LOC_Os06g11600	LOC_Os07g12160	LOC_Os10g36390	LOC_Os02g51160	LOC_Os07g43160	LOC_Os03g01270	LOC_Os02g08190	LOC_Os06g11410	LOC_Os05g32610	LOC_Os05g33890
LOC_Os08g38220	flower	LOC_Os06g41880	LOC_Os03g08310	LOC_Os02g46680	LOC_Os10g38860	LOC_Os11g44960	LOC_Os05g38750	LOC_Os04g35500	LOC_Os01g04160	LOC_Os09g05030	LOC_Os10g38020	LOC_Os01g70500	LOC_Os01g03100	LOC_Os09g33882	LOC_Os02g25700	LOC_Os11g22404	LOC_Os03g61590	LOC_Os04g32310	LOC_Os01g52530	LOC_Os06g11600	LOC_Os10g35450	LOC_Os10g36390	LOC_Os12g07810	LOC_Os02g38490	LOC_Os07g43160	LOC_Os03g01270	LOC_Os05g33890	LOC_Os04g53550	LOC_Os05g01790	LOC_Os05g48330	LOC_Os09g31310	LOC_Os08g36920	LOC_Os02g02450	LOC_Os03g28330	LOC_Os07g08400	LOC_Os03g53210	LOC_Os06g17440	LOC_Os03g05180	LOC_Os01g18050	LOC_Os04g11890	LOC_Os11g43760	LOC_Os01g47080	LOC_Os09g32130	LOC_Os05g35240	LOC_Os04g49990	LOC_Os08g08230	LOC_Os08g16359	LOC_Os04g52590	LOC_Os08g36570
LOC_Os09g24800	flower	LOC_Os12g05330	LOC_Os02g46680	LOC_Os06g13070	LOC_Os04g35500	LOC_Os08g30910	LOC_Os01g09270	LOC_Os11g02850	LOC_Os10g38020	LOC_Os08g40930	LOC_Os01g47810	LOC_Os01g51310	LOC_Os01g11130	LOC_Os03g55960	LOC_Os06g20030	LOC_Os10g06690	LOC_Os07g23244	LOC_Os10g21660	LOC_Os06g44050	LOC_Os11g22404	LOC_Os08g03850	LOC_Os05g48050	LOC_Os11g30210	LOC_Os06g47310	LOC_Os06g11600	LOC_Os12g07810	LOC_Os05g32610	LOC_Os03g23030	LOC_Os09g31310	LOC_Os01g05470	LOC_Os12g41140	LOC_Os05g01520	LOC_Os03g53210	LOC_Os07g42750	LOC_Os06g17440	LOC_Os03g05180	LOC_Os09g36619	LOC_Os01g38100	LOC_Os01g47080	LOC_Os08g35110	LOC_Os04g49990	LOC_Os10g39500	LOC_Os05g32710	LOC_Os03g48600	LOC_Os01g40680	LOC_Os07g09890	LOC_Os08g36020	LOC_Os06g17390	LOC_Os08g33100
LOC_Os11g25560	flower	LOC_Os05g11650	LOC_Os01g60940	LOC_Os06g45130	LOC_Os06g13070	LOC_Os01g60260	LOC_Os01g64020	LOC_Os02g24740	LOC_Os02g21260	LOC_Os01g09270	LOC_Os01g55340	LOC_Os11g02850	LOC_Os10g30860	LOC_Os07g18710	LOC_Os11g40249	LOC_Os02g42380	LOC_Os07g40020	LOC_Os05g05560	LOC_Os02g34540	LOC_Os01g70500	LOC_Os02g43490	LOC_Os04g51680	LOC_Os01g03100	LOC_Os11g07260	LOC_Os04g56060	LOC_Os06g49810	LOC_Os12g06560	LOC_Os05g44160	LOC_Os03g44610	LOC_Os07g05470	LOC_Os07g40930	LOC_Os12g03270	LOC_Os01g13280	LOC_Os03g17510	LOC_Os12g01370	LOC_Os03g61040	LOC_Os06g40590	LOC_Os02g35300	LOC_Os03g12320	LOC_Os01g10340	LOC_Os04g47250	LOC_Os01g02890	LOC_Os02g25700	LOC_Os06g03180	LOC_Os06g08790	LOC_Os03g15340	LOC_Os07g09610	LOC_Os02g49720	LOC_Os05g48050
LOC_Os04g52770	flower	LOC_Os03g50220	LOC_Os01g60940	LOC_Os03g10810	LOC_Os09g38268	LOC_Os06g13070	LOC_Os01g53750	LOC_Os08g28080	LOC_Os01g60260	LOC_Os01g64020	LOC_Os02g24740	LOC_Os02g21260	LOC_Os01g09270	LOC_Os04g33770	LOC_Os11g02850	LOC_Os10g30860	LOC_Os07g18710	LOC_Os08g40930	LOC_Os07g40020	LOC_Os02g43490	LOC_Os01g70500	LOC_Os04g51680	LOC_Os01g03100	LOC_Os11g07260	LOC_Os12g06560	LOC_Os05g44160	LOC_Os07g05470	LOC_Os08g23140	LOC_Os07g40930	LOC_Os09g36260	LOC_Os12g03270	LOC_Os02g51540	LOC_Os01g13280	LOC_Os12g01370	LOC_Os03g17510	LOC_Os06g40590	LOC_Os02g35300	LOC_Os03g12320	LOC_Os01g10340	LOC_Os02g25700	LOC_Os06g08790	LOC_Os03g15340	LOC_Os07g09610	LOC_Os08g38320	LOC_Os07g13980	LOC_Os05g48050	LOC_Os07g33050	LOC_Os10g35450	LOC_Os10g37520
LOC_Os08g33670	flower	LOC_Os06g41880	LOC_Os10g38860	LOC_Os11g44960	LOC_Os07g08050	LOC_Os05g38750	LOC_Os01g09270	LOC_Os01g04160	LOC_Os09g05030	LOC_Os10g38020	LOC_Os07g40020	LOC_Os01g47810	LOC_Os01g62260	LOC_Os02g43490	LOC_Os01g70500	LOC_Os08g19590	LOC_Os01g03100	LOC_Os05g44160	LOC_Os11g08940	LOC_Os07g40930	LOC_Os03g17510	LOC_Os12g01370	LOC_Os01g02890	LOC_Os06g44050	LOC_Os06g03180	LOC_Os11g22404	LOC_Os05g48050	LOC_Os12g07300	LOC_Os01g52530	LOC_Os02g38490	LOC_Os07g43160	LOC_Os03g01270	LOC_Os05g32610	LOC_Os03g17164	LOC_Os05g48330	LOC_Os03g23030	LOC_Os01g05470	LOC_Os03g28330	LOC_Os07g08400	LOC_Os07g42750	LOC_Os03g53210	LOC_Os04g21610	LOC_Os06g17440	LOC_Os01g18050	LOC_Os01g38100	LOC_Os04g44290	LOC_Os03g03560	LOC_Os11g05190	LOC_Os01g47080
LOC_Os09g28210	flower	LOC_Os02g47610	LOC_Os09g38268	LOC_Os01g53750	LOC_Os01g60260	LOC_Os01g64020	LOC_Os01g55340	LOC_Os11g02850	LOC_Os11g40249	LOC_Os02g43490	LOC_Os01g70500	LOC_Os04g51680	LOC_Os11g07260	LOC_Os04g56060	LOC_Os06g49810	LOC_Os03g44610	LOC_Os07g05470	LOC_Os07g40930	LOC_Os12g03270	LOC_Os02g51540	LOC_Os01g10340	LOC_Os04g47250	LOC_Os02g25700	LOC_Os06g03180	LOC_Os06g08790	LOC_Os02g49720	LOC_Os08g38320	LOC_Os12g13910	LOC_Os10g35450	LOC_Os03g05300	LOC_Os10g37520	LOC_Os06g16630	LOC_Os02g51970	LOC_Os05g32610	LOC_Os07g48710	LOC_Os01g66130	LOC_Os07g49230	LOC_Os08g38990	LOC_Os09g32450	LOC_Os03g17164	LOC_Os03g22040	LOC_Os05g34240	LOC_Os06g40330	LOC_Os01g46400	LOC_Os11g06410	LOC_Os08g24930	LOC_Os03g55670	LOC_Os01g54040	LOC_Os03g08700
LOC_Os04g39050	flower	LOC_Os02g55310	LOC_Os06g41880	LOC_Os12g05330	LOC_Os03g08310	LOC_Os06g45130	LOC_Os10g38860	LOC_Os09g38268	LOC_Os07g08050	LOC_Os05g38750	LOC_Os04g35500	LOC_Os08g30910	LOC_Os01g09270	LOC_Os06g09170	LOC_Os09g05030	LOC_Os08g40930	LOC_Os01g47810	LOC_Os01g62260	LOC_Os02g43490	LOC_Os08g19590	LOC_Os01g03100	LOC_Os05g44160	LOC_Os11g08940	LOC_Os07g40930	LOC_Os01g11130	LOC_Os06g20030	LOC_Os10g06690	LOC_Os07g23244	LOC_Os02g25700	LOC_Os11g22404	LOC_Os03g51970	LOC_Os04g32310	LOC_Os05g48050	LOC_Os06g47310	LOC_Os07g12160	LOC_Os10g35450	LOC_Os10g36390	LOC_Os12g07810	LOC_Os02g51160	LOC_Os02g38490	LOC_Os08g09710	LOC_Os07g43160	LOC_Os02g08190	LOC_Os05g32610	LOC_Os04g53550	LOC_Os03g17164	LOC_Os03g23030	LOC_Os06g38980	LOC_Os09g31310
LOC_Os09g27650	flower	LOC_Os02g55310	LOC_Os06g41880	LOC_Os12g05330	LOC_Os03g08310	LOC_Os02g46680	LOC_Os06g45130	LOC_Os10g38860	LOC_Os06g13070	LOC_Os11g44960	LOC_Os05g38750	LOC_Os04g35500	LOC_Os01g09270	LOC_Os01g04160	LOC_Os11g02850	LOC_Os06g09170	LOC_Os09g05030	LOC_Os10g38020	LOC_Os07g40020	LOC_Os01g47810	LOC_Os01g62260	LOC_Os08g19590	LOC_Os01g03100	LOC_Os12g06560	LOC_Os05g44160	LOC_Os07g40930	LOC_Os01g11130	LOC_Os12g01370	LOC_Os06g20030	LOC_Os01g02890	LOC_Os11g18940	LOC_Os06g44050	LOC_Os10g21660	LOC_Os06g03180	LOC_Os10g06690	LOC_Os07g23244	LOC_Os02g25700	LOC_Os03g51970	LOC_Os11g22404	LOC_Os04g32310	LOC_Os05g48050	LOC_Os12g07300	LOC_Os01g52530	LOC_Os06g47310	LOC_Os10g35450	LOC_Os10g36390	LOC_Os02g51160	LOC_Os02g38490	LOC_Os08g09710
LOC_Os11g05740	flower	LOC_Os05g42270	LOC_Os07g38290	LOC_Os04g52725	LOC_Os10g38860	LOC_Os03g47564	LOC_Os07g08050	LOC_Os07g15270	LOC_Os01g55340	LOC_Os12g05680	LOC_Os11g40110	LOC_Os01g70410	LOC_Os02g47420	LOC_Os01g62260	LOC_Os09g21260	LOC_Os06g49810	LOC_Os07g39820	LOC_Os04g40330	LOC_Os09g02140	LOC_Os12g01370	LOC_Os06g40590	LOC_Os07g35130	LOC_Os02g53000	LOC_Os01g02890	LOC_Os06g44050	LOC_Os10g21660	LOC_Os12g31860	LOC_Os11g22404	LOC_Os03g51970	LOC_Os02g55890	LOC_Os07g09610	LOC_Os02g49720	LOC_Os01g34560	LOC_Os04g32310	LOC_Os01g11980	LOC_Os10g35450	LOC_Os12g39630	LOC_Os02g51160	LOC_Os08g40820	LOC_Os09g34960	LOC_Os08g20486	LOC_Os01g36640	LOC_Os12g17310	LOC_Os02g08190	LOC_Os05g32610	LOC_Os01g66130	LOC_Os04g53550	LOC_Os07g38060	LOC_Os06g06420
LOC_Os05g39720	flower	LOC_Os03g05700	LOC_Os08g36910	LOC_Os07g38290	LOC_Os01g60940	LOC_Os02g48330	LOC_Os02g51290	LOC_Os10g03850	LOC_Os03g53730	LOC_Os11g44960	LOC_Os03g47564	LOC_Os03g53280	LOC_Os02g21260	LOC_Os01g55340	LOC_Os12g05680	LOC_Os03g02380	LOC_Os11g08370	LOC_Os01g70410	LOC_Os11g15570	LOC_Os10g30860	LOC_Os05g05560	LOC_Os01g70500	LOC_Os04g51680	LOC_Os01g03100	LOC_Os07g48760	LOC_Os04g56060	LOC_Os06g49810	LOC_Os07g05470	LOC_Os07g05720	LOC_Os12g03270	LOC_Os01g13280	LOC_Os02g51540	LOC_Os03g15750	LOC_Os03g55960	LOC_Os12g01370	LOC_Os06g09660	LOC_Os03g12320	LOC_Os02g25700	LOC_Os04g59560	LOC_Os12g31860	LOC_Os03g04490	LOC_Os07g09610	LOC_Os02g33705	LOC_Os04g32310	LOC_Os01g52530	LOC_Os03g19920	LOC_Os09g34960	LOC_Os07g43160	LOC_Os02g18180
LOC_Os02g43940	flower	LOC_Os05g46550	LOC_Os08g41440	LOC_Os04g52890	LOC_Os02g46680	LOC_Os12g36735	LOC_Os01g09670	LOC_Os06g40170	LOC_Os07g35310	LOC_Os10g36170	LOC_Os06g41910	LOC_Os03g47530	LOC_Os01g55280	LOC_Os04g01610	LOC_Os06g04590	LOC_Os01g55340	LOC_Os02g45310	LOC_Os03g50560	LOC_Os01g08710	LOC_Os03g21040	LOC_Os03g53360	LOC_Os03g58350	LOC_Os12g05394	LOC_Os12g42190	LOC_Os02g47420	LOC_Os01g11460	LOC_Os03g33090	LOC_Os02g43490	LOC_Os02g04540	LOC_Os02g37970	LOC_Os03g30290	LOC_Os03g25869	LOC_Os08g27100	LOC_Os01g01740	LOC_Os03g02290	LOC_Os02g32615	LOC_Os01g08520	LOC_Os03g50160	LOC_Os03g18490	LOC_Os02g56490	LOC_Os01g14880	LOC_Os01g04710	LOC_Os03g01160	LOC_Os10g06690	LOC_Os05g12670	LOC_Os03g39020	LOC_Os01g54300	LOC_Os03g57880	LOC_Os02g06170
LOC_Os04g41820	flower	LOC_Os06g41880	LOC_Os02g46680	LOC_Os06g45130	LOC_Os10g38860	LOC_Os11g44960	LOC_Os04g35500	LOC_Os01g04160	LOC_Os06g09170	LOC_Os09g05030	LOC_Os08g40930	LOC_Os07g40020	LOC_Os10g38020	LOC_Os08g19590	LOC_Os01g03100	LOC_Os07g40930	LOC_Os09g33882	LOC_Os01g11130	LOC_Os12g01370	LOC_Os06g20030	LOC_Os11g18940	LOC_Os02g25700	LOC_Os06g03180	LOC_Os07g23244	LOC_Os10g21660	LOC_Os06g44050	LOC_Os03g51970	LOC_Os05g48050	LOC_Os06g47310	LOC_Os06g11600	LOC_Os10g35450	LOC_Os07g43160	LOC_Os03g01270	LOC_Os04g53550	LOC_Os05g01790	LOC_Os01g41550	LOC_Os03g17164	LOC_Os09g31310	LOC_Os07g09814	LOC_Os02g02450	LOC_Os03g55670	LOC_Os12g41140	LOC_Os11g01850	LOC_Os03g28330	LOC_Os07g42750	LOC_Os03g53210	LOC_Os03g05180	LOC_Os01g38100	LOC_Os03g39960
LOC_Os06g10350	flower	LOC_Os05g42270	LOC_Os06g34650	LOC_Os03g05700	LOC_Os05g11650	LOC_Os03g50220	LOC_Os03g08310	LOC_Os02g46680	LOC_Os03g10810	LOC_Os01g53750	LOC_Os06g13070	LOC_Os08g28080	LOC_Os04g35500	LOC_Os08g30910	LOC_Os02g24740	LOC_Os07g18710	LOC_Os09g05030	LOC_Os11g27540	LOC_Os02g47420	LOC_Os10g38020	LOC_Os08g40930	LOC_Os01g47810	LOC_Os04g49000	LOC_Os02g44710	LOC_Os01g03100	LOC_Os04g56060	LOC_Os03g25869	LOC_Os03g06705	LOC_Os03g50355	LOC_Os08g27100	LOC_Os07g37850	LOC_Os07g05720	LOC_Os03g18490	LOC_Os02g51540	LOC_Os06g12280	LOC_Os03g55960	LOC_Os12g01370	LOC_Os03g61040	LOC_Os02g53000	LOC_Os04g47250	LOC_Os01g63840	LOC_Os10g06690	LOC_Os06g44050	LOC_Os06g03180	LOC_Os08g35939	LOC_Os03g04490	LOC_Os11g22404	LOC_Os12g06060	LOC_Os01g34560
LOC_Os03g45194	flower	LOC_Os09g32180	LOC_Os04g32680	LOC_Os10g36170	LOC_Os05g36990	LOC_Os07g08050	LOC_Os02g07310	LOC_Os08g30910	LOC_Os02g42380	LOC_Os11g27540	LOC_Os08g40930	LOC_Os01g47810	LOC_Os01g59920	LOC_Os03g25869	LOC_Os07g37850	LOC_Os08g23140	LOC_Os03g18490	LOC_Os11g18940	LOC_Os10g06690	LOC_Os06g03180	LOC_Os08g35930	LOC_Os01g34560	LOC_Os11g30210	LOC_Os07g12160	LOC_Os12g13910	LOC_Os12g07810	LOC_Os02g51160	LOC_Os06g16630	LOC_Os03g18400	LOC_Os06g45940	LOC_Os08g38990	LOC_Os02g13900	LOC_Os04g01740	LOC_Os09g32610	LOC_Os03g60840	LOC_Os03g08700	LOC_Os05g01520	LOC_Os12g38590	LOC_Os07g42750	LOC_Os06g08890	LOC_Os06g41060	LOC_Os07g10400	LOC_Os05g05300	LOC_Os11g43760	LOC_Os06g49470	LOC_Os06g47210	LOC_Os03g45970	LOC_Os11g17600	LOC_Os04g54300
LOC_Os01g39330	flower	LOC_Os05g11650	LOC_Os01g60940	LOC_Os03g50220	LOC_Os09g38268	LOC_Os06g13070	LOC_Os01g64020	LOC_Os02g24740	LOC_Os02g21260	LOC_Os01g55340	LOC_Os10g30860	LOC_Os07g18710	LOC_Os07g40020	LOC_Os05g05560	LOC_Os02g43490	LOC_Os01g70500	LOC_Os04g51680	LOC_Os01g03100	LOC_Os04g56060	LOC_Os06g49810	LOC_Os03g44610	LOC_Os07g05470	LOC_Os09g36260	LOC_Os07g40930	LOC_Os12g03270	LOC_Os01g13280	LOC_Os12g01370	LOC_Os01g10340	LOC_Os04g47250	LOC_Os01g02890	LOC_Os02g25700	LOC_Os08g38320	LOC_Os05g48050	LOC_Os07g33050	LOC_Os03g05300	LOC_Os03g19920	LOC_Os10g37520	LOC_Os02g08190	LOC_Os02g18180	LOC_Os07g48710	LOC_Os02g51970	LOC_Os01g66130	LOC_Os04g53550	LOC_Os07g49230	LOC_Os12g04220	LOC_Os01g46400	LOC_Os03g25050	LOC_Os11g01850	LOC_Os11g31660
LOC_Os02g33430	flower	LOC_Os02g55310	LOC_Os06g41880	LOC_Os12g05330	LOC_Os02g46680	LOC_Os06g45130	LOC_Os10g38860	LOC_Os09g38268	LOC_Os06g13070	LOC_Os07g08050	LOC_Os04g35500	LOC_Os08g30910	LOC_Os01g04160	LOC_Os11g02850	LOC_Os06g09170	LOC_Os08g40930	LOC_Os01g51310	LOC_Os01g62260	LOC_Os01g70500	LOC_Os08g19590	LOC_Os01g03100	LOC_Os12g06560	LOC_Os07g40930	LOC_Os01g11130	LOC_Os12g01370	LOC_Os03g17510	LOC_Os06g20030	LOC_Os01g02890	LOC_Os11g18940	LOC_Os07g23244	LOC_Os06g03180	LOC_Os10g21660	LOC_Os11g22404	LOC_Os04g32310	LOC_Os12g07300	LOC_Os05g48050	LOC_Os11g30210	LOC_Os10g35450	LOC_Os02g51160	LOC_Os07g43160	LOC_Os03g01270	LOC_Os02g08190	LOC_Os05g32610	LOC_Os06g11410	LOC_Os05g33890	LOC_Os01g41550	LOC_Os03g17164	LOC_Os05g48330	LOC_Os03g23030
LOC_Os08g07970	flower	LOC_Os06g41880	LOC_Os10g38860	LOC_Os11g44960	LOC_Os01g09270	LOC_Os01g04160	LOC_Os09g05030	LOC_Os07g40020	LOC_Os01g70500	LOC_Os08g19590	LOC_Os01g03100	LOC_Os05g44160	LOC_Os07g40930	LOC_Os12g01370	LOC_Os02g25700	LOC_Os06g03180	LOC_Os07g23244	LOC_Os10g21660	LOC_Os06g44050	LOC_Os03g51970	LOC_Os05g48050	LOC_Os10g35450	LOC_Os07g43160	LOC_Os03g01270	LOC_Os05g32610	LOC_Os04g53550	LOC_Os05g33890	LOC_Os03g17164	LOC_Os05g48330	LOC_Os07g09814	LOC_Os11g01850	LOC_Os03g28330	LOC_Os03g53210	LOC_Os03g05180	LOC_Os03g39960	LOC_Os04g44290	LOC_Os01g47080	LOC_Os08g35110	LOC_Os08g16359	LOC_Os04g52590	LOC_Os03g48600	LOC_Os08g27090	LOC_Os08g17410	LOC_Os01g12420	LOC_Os01g65790	LOC_Os07g07820	LOC_Os01g15300	LOC_Os08g36020	LOC_Os11g05300
LOC_Os01g01430	flower	LOC_Os06g41880	LOC_Os10g38860	LOC_Os11g44960	LOC_Os01g04160	LOC_Os06g09170	LOC_Os10g38020	LOC_Os07g40020	LOC_Os01g62260	LOC_Os01g70500	LOC_Os02g43490	LOC_Os08g19590	LOC_Os01g03100	LOC_Os11g08940	LOC_Os07g40930	LOC_Os12g01370	LOC_Os01g02890	LOC_Os10g21660	LOC_Os03g51970	LOC_Os04g32310	LOC_Os01g52530	LOC_Os02g08190	LOC_Os05g32610	LOC_Os04g53550	LOC_Os03g17164	LOC_Os05g48330	LOC_Os05g41670	LOC_Os06g17440	LOC_Os03g05180	LOC_Os01g18050	LOC_Os04g44290	LOC_Os03g03560	LOC_Os11g05190	LOC_Os01g47080	LOC_Os08g16359	LOC_Os08g36570	LOC_Os11g07124	LOC_Os11g37080	LOC_Os08g13350	LOC_Os03g45930	LOC_Os01g12420	LOC_Os01g65790	LOC_Os08g36020	LOC_Os06g36380	LOC_Os06g17390	LOC_Os04g30720	LOC_Os04g49700	LOC_Os11g08380	LOC_Os06g38650
LOC_Os01g48290	flower	LOC_Os03g08310	LOC_Os06g45130	LOC_Os10g38860	LOC_Os06g13070	LOC_Os11g44960	LOC_Os05g38750	LOC_Os04g35500	LOC_Os01g09270	LOC_Os01g04160	LOC_Os09g05030	LOC_Os10g38020	LOC_Os01g47810	LOC_Os01g62260	LOC_Os02g43490	LOC_Os01g70500	LOC_Os08g19590	LOC_Os12g06560	LOC_Os11g08940	LOC_Os09g33882	LOC_Os01g11130	LOC_Os12g01370	LOC_Os06g20030	LOC_Os01g02890	LOC_Os06g44050	LOC_Os10g21660	LOC_Os06g03180	LOC_Os10g06690	LOC_Os02g25700	LOC_Os08g03850	LOC_Os04g32310	LOC_Os05g48050	LOC_Os12g07300	LOC_Os01g52530	LOC_Os06g11600	LOC_Os06g47310	LOC_Os07g12160	LOC_Os10g36390	LOC_Os02g38490	LOC_Os03g01270	LOC_Os02g08190	LOC_Os06g11410	LOC_Os05g32610	LOC_Os04g53550	LOC_Os05g01790	LOC_Os03g17164	LOC_Os05g48330	LOC_Os09g31310	LOC_Os08g36920
LOC_Os03g13400	flower	LOC_Os06g41880	LOC_Os12g05330	LOC_Os02g46680	LOC_Os06g45130	LOC_Os10g38860	LOC_Os09g38268	LOC_Os06g13070	LOC_Os11g44960	LOC_Os07g08050	LOC_Os05g38750	LOC_Os01g09270	LOC_Os01g04160	LOC_Os06g09170	LOC_Os09g05030	LOC_Os10g38020	LOC_Os07g40020	LOC_Os01g47810	LOC_Os01g62260	LOC_Os02g43490	LOC_Os01g70500	LOC_Os08g19590	LOC_Os01g03100	LOC_Os12g06560	LOC_Os05g44160	LOC_Os11g08940	LOC_Os07g40930	LOC_Os01g11130	LOC_Os12g01370	LOC_Os03g55960	LOC_Os06g20030	LOC_Os11g18940	LOC_Os07g23244	LOC_Os10g21660	LOC_Os06g03180	LOC_Os02g25700	LOC_Os08g03850	LOC_Os04g32310	LOC_Os05g48050	LOC_Os12g07300	LOC_Os01g52530	LOC_Os06g11600	LOC_Os06g47310	LOC_Os10g35450	LOC_Os07g12160	LOC_Os03g01270	LOC_Os02g08190	LOC_Os05g32610	LOC_Os05g33890
LOC_Os03g21030	flower	LOC_Os10g03850	LOC_Os03g08310	LOC_Os02g51290	LOC_Os11g31590	LOC_Os10g38860	LOC_Os01g54950	LOC_Os01g64020	LOC_Os02g21260	LOC_Os01g55340	LOC_Os12g05680	LOC_Os01g04160	LOC_Os03g02380	LOC_Os01g70410	LOC_Os11g15570	LOC_Os10g30860	LOC_Os09g05030	LOC_Os05g05560	LOC_Os01g51310	LOC_Os03g33090	LOC_Os01g62260	LOC_Os09g36160	LOC_Os02g43490	LOC_Os01g70500	LOC_Os04g51680	LOC_Os04g49000	LOC_Os01g03100	LOC_Os02g44710	LOC_Os09g21260	LOC_Os08g22604	LOC_Os07g39820	LOC_Os01g13280	LOC_Os03g59670	LOC_Os03g18490	LOC_Os03g15750	LOC_Os06g09660	LOC_Os07g35130	LOC_Os02g35300	LOC_Os03g12320	LOC_Os04g47250	LOC_Os01g02890	LOC_Os02g25700	LOC_Os03g51970	LOC_Os02g55890	LOC_Os07g09610	LOC_Os02g49720	LOC_Os04g32310	LOC_Os03g59280	LOC_Os01g52530
LOC_Os04g45750	flower	LOC_Os06g41880	LOC_Os03g08310	LOC_Os10g38860	LOC_Os04g35500	LOC_Os01g04160	LOC_Os11g02850	LOC_Os09g05030	LOC_Os10g38020	LOC_Os07g40020	LOC_Os01g47810	LOC_Os01g70500	LOC_Os07g40930	LOC_Os12g01370	LOC_Os01g02890	LOC_Os07g23244	LOC_Os06g03180	LOC_Os10g21660	LOC_Os02g25700	LOC_Os11g22404	LOC_Os03g51970	LOC_Os12g07300	LOC_Os10g36390	LOC_Os02g51160	LOC_Os07g43160	LOC_Os03g01270	LOC_Os06g11410	LOC_Os05g48330	LOC_Os09g31310	LOC_Os08g36920	LOC_Os12g41200	LOC_Os12g41140	LOC_Os05g01520	LOC_Os03g28330	LOC_Os04g21610	LOC_Os03g03560	LOC_Os01g47080	LOC_Os09g32130	LOC_Os08g35110	LOC_Os02g08010	LOC_Os08g16359	LOC_Os10g39500	LOC_Os03g48600	LOC_Os11g34460	LOC_Os11g37080	LOC_Os03g45930	LOC_Os08g27090	LOC_Os01g65790	LOC_Os07g07820
LOC_Os10g28330	flower	LOC_Os02g55310	LOC_Os06g41880	LOC_Os12g05330	LOC_Os02g46680	LOC_Os06g45130	LOC_Os05g38750	LOC_Os04g35500	LOC_Os08g30910	LOC_Os11g02850	LOC_Os08g40930	LOC_Os10g38020	LOC_Os02g43490	LOC_Os11g18940	LOC_Os10g06690	LOC_Os08g03850	LOC_Os11g30210	LOC_Os06g47310	LOC_Os07g12160	LOC_Os10g36390	LOC_Os12g07810	LOC_Os01g41550	LOC_Os03g23030	LOC_Os09g31310	LOC_Os08g36920	LOC_Os12g41140	LOC_Os07g42750	LOC_Os06g08890	LOC_Os09g36619	LOC_Os10g05720	LOC_Os07g39750	LOC_Os11g43760	LOC_Os04g49990	LOC_Os05g32710	LOC_Os03g48600	LOC_Os11g34460	LOC_Os03g45930	LOC_Os01g66030	LOC_Os01g65790	LOC_Os07g09890	LOC_Os06g36380	LOC_Os11g05300	LOC_Os02g10630	LOC_Os01g61350	LOC_Os09g30180	LOC_Os08g34240	LOC_Os02g55050	LOC_Os03g42760	LOC_Os01g02050
LOC_Os04g02510	flower	LOC_Os06g41880	LOC_Os03g08310	LOC_Os02g46680	LOC_Os06g45130	LOC_Os10g38860	LOC_Os09g38268	LOC_Os06g13070	LOC_Os11g44960	LOC_Os07g08050	LOC_Os04g35500	LOC_Os01g04160	LOC_Os11g02850	LOC_Os10g38020	LOC_Os07g40020	LOC_Os01g47810	LOC_Os01g62260	LOC_Os02g43490	LOC_Os01g70500	LOC_Os08g19590	LOC_Os01g03100	LOC_Os05g44160	LOC_Os11g08940	LOC_Os07g40930	LOC_Os01g11130	LOC_Os12g01370	LOC_Os03g55960	LOC_Os06g20030	LOC_Os01g02890	LOC_Os06g44050	LOC_Os10g21660	LOC_Os06g03180	LOC_Os07g23244	LOC_Os02g25700	LOC_Os08g03850	LOC_Os03g51970	LOC_Os11g22404	LOC_Os04g32310	LOC_Os05g48050	LOC_Os12g07300	LOC_Os01g52530	LOC_Os06g11600	LOC_Os06g47310	LOC_Os10g35450	LOC_Os07g12160	LOC_Os10g36390	LOC_Os02g51160	LOC_Os02g38490	LOC_Os08g09710
LOC_Os04g52410	flower	LOC_Os09g32180	LOC_Os04g32680	LOC_Os02g51290	LOC_Os02g46680	LOC_Os01g53750	LOC_Os02g07310	LOC_Os01g54950	LOC_Os08g28080	LOC_Os01g60260	LOC_Os01g64020	LOC_Os07g47100	LOC_Os02g24740	LOC_Os02g21260	LOC_Os08g40210	LOC_Os11g40249	LOC_Os09g05030	LOC_Os06g09170	LOC_Os02g42380	LOC_Os02g47420	LOC_Os08g40930	LOC_Os03g25869	LOC_Os07g37850	LOC_Os03g44610	LOC_Os01g13280	LOC_Os01g11130	LOC_Os07g37350	LOC_Os03g27780	LOC_Os02g35300	LOC_Os06g20030	LOC_Os03g12320	LOC_Os01g10340	LOC_Os11g18940	LOC_Os10g21660	LOC_Os08g35939	LOC_Os03g04490	LOC_Os08g03850	LOC_Os02g49720	LOC_Os01g52530	LOC_Os06g47310	LOC_Os02g34710	LOC_Os01g17050	LOC_Os07g06610	LOC_Os12g17310	LOC_Os02g18180	LOC_Os01g66130	LOC_Os07g38060	LOC_Os06g45940	LOC_Os08g38990
LOC_Os04g51190	flower	LOC_Os06g41880	LOC_Os03g08310	LOC_Os02g46680	LOC_Os10g38860	LOC_Os05g38750	LOC_Os06g09170	LOC_Os10g38020	LOC_Os08g40930	LOC_Os01g11130	LOC_Os03g17510	LOC_Os03g55960	LOC_Os06g44050	LOC_Os11g22404	LOC_Os08g03850	LOC_Os04g32310	LOC_Os06g11600	LOC_Os07g12160	LOC_Os10g35450	LOC_Os10g36390	LOC_Os12g07810	LOC_Os09g31310	LOC_Os12g41200	LOC_Os12g41140	LOC_Os05g01520	LOC_Os07g42750	LOC_Os04g21610	LOC_Os03g39960	LOC_Os07g39750	LOC_Os04g11890	LOC_Os11g43760	LOC_Os01g47080	LOC_Os04g49990	LOC_Os08g35110	LOC_Os03g48600	LOC_Os06g45900	LOC_Os11g34460	LOC_Os08g17410	LOC_Os01g65790	LOC_Os07g07820	LOC_Os01g15300	LOC_Os11g05300	LOC_Os04g49700	LOC_Os04g38420	LOC_Os11g20554	LOC_Os09g30180	LOC_Os08g34240	LOC_Os02g55050	LOC_Os01g02050
LOC_Os07g32170	flower	LOC_Os09g32180	LOC_Os03g10990	LOC_Os07g38290	LOC_Os01g60940	LOC_Os03g08310	LOC_Os05g11650	LOC_Os06g13070	LOC_Os03g47564	LOC_Os03g15370	LOC_Os03g21850	LOC_Os08g28080	LOC_Os07g47100	LOC_Os08g30910	LOC_Os03g21210	LOC_Os02g55540	LOC_Os02g47420	LOC_Os08g40930	LOC_Os10g38020	LOC_Os01g47810	LOC_Os04g49000	LOC_Os02g44710	LOC_Os03g25869	LOC_Os03g06705	LOC_Os04g31820	LOC_Os06g49810	LOC_Os07g37850	LOC_Os11g08940	LOC_Os06g11060	LOC_Os07g05720	LOC_Os09g02140	LOC_Os06g41030	LOC_Os02g53000	LOC_Os03g12320	LOC_Os03g47980	LOC_Os03g04490	LOC_Os01g34560	LOC_Os05g48050	LOC_Os10g29390	LOC_Os06g11600	LOC_Os12g13910	LOC_Os10g35450	LOC_Os12g07810	LOC_Os12g42430	LOC_Os01g36640	LOC_Os09g32450	LOC_Os03g23030	LOC_Os03g39000	LOC_Os02g53350
LOC_Os11g45740	flower	LOC_Os05g48770	LOC_Os08g36910	LOC_Os05g02640	LOC_Os02g48330	LOC_Os03g08310	LOC_Os10g03850	LOC_Os11g32260	LOC_Os02g26390	LOC_Os07g35310	LOC_Os10g36170	LOC_Os03g21850	LOC_Os02g07310	LOC_Os12g36750	LOC_Os03g10390	LOC_Os07g47100	LOC_Os07g37690	LOC_Os05g26660	LOC_Os01g55340	LOC_Os05g34480	LOC_Os01g03980	LOC_Os11g08370	LOC_Os02g55540	LOC_Os03g47270	LOC_Os06g29350	LOC_Os08g41750	LOC_Os08g04420	LOC_Os04g14690	LOC_Os10g25230	LOC_Os11g12650	LOC_Os08g31950	LOC_Os01g09500	LOC_Os04g51680	LOC_Os04g57380	LOC_Os01g59180	LOC_Os11g36190	LOC_Os04g50790	LOC_Os04g33820	LOC_Os12g40790	LOC_Os03g50160	LOC_Os07g10550	LOC_Os02g38040	LOC_Os10g33240	LOC_Os06g09660	LOC_Os04g53720	LOC_Os03g58800	LOC_Os02g19650	LOC_Os01g12520	LOC_Os02g49720
LOC_Os04g44670	flower	LOC_Os06g13070	LOC_Os11g44960	LOC_Os03g53280	LOC_Os04g57650	LOC_Os07g15270	LOC_Os02g24740	LOC_Os12g05680	LOC_Os07g18710	LOC_Os12g13660	LOC_Os01g47810	LOC_Os01g68104	LOC_Os09g30380	LOC_Os07g05720	LOC_Os06g12280	LOC_Os03g55960	LOC_Os07g35130	LOC_Os02g53000	LOC_Os04g47250	LOC_Os06g44050	LOC_Os02g25700	LOC_Os07g02810	LOC_Os03g15340	LOC_Os08g38320	LOC_Os10g35730	LOC_Os05g48050	LOC_Os02g33705	LOC_Os07g33050	LOC_Os05g50170	LOC_Os03g05300	LOC_Os03g19920	LOC_Os03g06980	LOC_Os12g42430	LOC_Os05g33690	LOC_Os12g17310	LOC_Os06g11410	LOC_Os07g48710	LOC_Os01g31800	LOC_Os04g53550	LOC_Os04g01690	LOC_Os01g41550	LOC_Os03g22040	LOC_Os02g07180	LOC_Os07g09814	LOC_Os02g02450	LOC_Os01g68500	LOC_Os03g61560	LOC_Os06g04340	LOC_Os02g42650
LOC_Os12g43790	flower	LOC_Os06g45130	LOC_Os10g38860	LOC_Os11g44960	LOC_Os06g09170	LOC_Os09g05030	LOC_Os07g40020	LOC_Os01g47810	LOC_Os01g70500	LOC_Os01g03100	LOC_Os07g40930	LOC_Os06g20030	LOC_Os06g44050	LOC_Os03g51970	LOC_Os10g35450	LOC_Os07g43160	LOC_Os03g01270	LOC_Os05g32610	LOC_Os04g53550	LOC_Os05g01790	LOC_Os01g41550	LOC_Os03g17164	LOC_Os05g48330	LOC_Os09g31310	LOC_Os07g09814	LOC_Os11g01850	LOC_Os07g42750	LOC_Os03g53210	LOC_Os03g05180	LOC_Os04g44290	LOC_Os03g03560	LOC_Os11g05190	LOC_Os08g35110	LOC_Os02g08010	LOC_Os08g16359	LOC_Os04g52590	LOC_Os02g02840	LOC_Os03g48600	LOC_Os08g27090	LOC_Os08g17410	LOC_Os01g12420	LOC_Os07g07820	LOC_Os01g15300	LOC_Os08g36020	LOC_Os11g05300	LOC_Os06g17390	LOC_Os08g33100	LOC_Os03g04240	LOC_Os11g08380
LOC_Os01g61080	flower	LOC_Os08g36910	LOC_Os02g48330	LOC_Os02g46680	LOC_Os03g53730	LOC_Os10g36170	LOC_Os02g21260	LOC_Os01g55340	LOC_Os11g15570	LOC_Os02g34540	LOC_Os01g70500	LOC_Os04g51680	LOC_Os02g44710	LOC_Os07g48760	LOC_Os04g56060	LOC_Os03g18490	LOC_Os09g33882	LOC_Os10g06690	LOC_Os01g52530	LOC_Os01g17050	LOC_Os02g51970	LOC_Os07g48710	LOC_Os01g66130	LOC_Os03g14500	LOC_Os02g40664	LOC_Os02g13900	LOC_Os08g36920	LOC_Os05g30160	LOC_Os12g41140	LOC_Os11g01850	LOC_Os11g31660	LOC_Os06g45950	LOC_Os03g14050	LOC_Os01g62920	LOC_Os10g05720	LOC_Os04g51460	LOC_Os06g04169	LOC_Os08g34780	LOC_Os03g16780	LOC_Os04g49990	LOC_Os04g33950	LOC_Os01g02290	LOC_Os02g32465	LOC_Os03g45930	LOC_Os07g41590	LOC_Os08g40060	LOC_Os05g14360	LOC_Os11g37480	LOC_Os02g15670
LOC_Os08g02300	flower	LOC_Os06g41880	LOC_Os02g46680	LOC_Os10g38860	LOC_Os09g38268	LOC_Os06g13070	LOC_Os11g44960	LOC_Os05g38750	LOC_Os01g04160	LOC_Os11g02850	LOC_Os09g05030	LOC_Os10g38020	LOC_Os01g51310	LOC_Os07g40020	LOC_Os01g62260	LOC_Os01g47810	LOC_Os02g43490	LOC_Os01g70500	LOC_Os08g19590	LOC_Os01g03100	LOC_Os12g06560	LOC_Os07g40930	LOC_Os12g01370	LOC_Os11g18940	LOC_Os06g44050	LOC_Os06g03180	LOC_Os08g03850	LOC_Os03g51970	LOC_Os06g11600	LOC_Os10g35450	LOC_Os10g36390	LOC_Os07g43160	LOC_Os03g01270	LOC_Os02g08190	LOC_Os04g53550	LOC_Os05g01790	LOC_Os03g17164	LOC_Os05g48330	LOC_Os07g09814	LOC_Os12g41200	LOC_Os01g05470	LOC_Os11g01850	LOC_Os03g53210	LOC_Os06g17440	LOC_Os03g05180	LOC_Os01g18050	LOC_Os01g38100	LOC_Os04g44290	LOC_Os07g39750
LOC_Os12g37970	flower	LOC_Os06g41880	LOC_Os11g44960	LOC_Os01g64020	LOC_Os01g70410	LOC_Os09g21260	LOC_Os04g56060	LOC_Os11g08940	LOC_Os07g39820	LOC_Os09g30380	LOC_Os12g03270	LOC_Os01g02890	LOC_Os02g25700	LOC_Os07g02810	LOC_Os03g15340	LOC_Os02g55890	LOC_Os07g09610	LOC_Os08g38320	LOC_Os08g20486	LOC_Os03g01270	LOC_Os02g18180	LOC_Os02g51970	LOC_Os01g31800	LOC_Os05g01790	LOC_Os11g31660	LOC_Os07g08400	LOC_Os04g50760	LOC_Os02g34970	LOC_Os01g18050	LOC_Os01g07480	LOC_Os11g47120	LOC_Os03g39960	LOC_Os11g04070	LOC_Os11g05190	LOC_Os08g16359	LOC_Os01g71220	LOC_Os11g07124	LOC_Os10g28700	LOC_Os01g57540	LOC_Os11g03710	LOC_Os08g33100	LOC_Os10g04674	LOC_Os06g38650	LOC_Os08g10670	LOC_Os02g32760	LOC_Os01g74200	LOC_Os05g51660	LOC_Os06g13060	LOC_Os07g47480
LOC_Os03g08930	flower	LOC_Os03g50220	LOC_Os01g60940	LOC_Os03g10810	LOC_Os09g38268	LOC_Os06g13070	LOC_Os01g53750	LOC_Os01g64020	LOC_Os02g24740	LOC_Os02g21260	LOC_Os04g33770	LOC_Os11g02850	LOC_Os10g30860	LOC_Os07g18710	LOC_Os07g40020	LOC_Os05g05560	LOC_Os02g43490	LOC_Os01g70500	LOC_Os04g51680	LOC_Os11g07260	LOC_Os12g06560	LOC_Os08g23140	LOC_Os07g40930	LOC_Os09g36260	LOC_Os12g03270	LOC_Os02g51540	LOC_Os01g13280	LOC_Os01g11130	LOC_Os12g01370	LOC_Os03g17510	LOC_Os06g40590	LOC_Os03g12320	LOC_Os01g02890	LOC_Os06g03180	LOC_Os03g15340	LOC_Os07g09610	LOC_Os08g38320	LOC_Os07g13980	LOC_Os07g33050	LOC_Os10g35450	LOC_Os03g05300	LOC_Os03g19920	LOC_Os02g08190	LOC_Os02g18180	LOC_Os07g48710	LOC_Os02g51970	LOC_Os01g66130	LOC_Os04g53550	LOC_Os02g40664
LOC_Os05g04640	flower	LOC_Os06g48190	LOC_Os02g46680	LOC_Os03g10810	LOC_Os11g15570	LOC_Os02g34540	LOC_Os02g43490	LOC_Os04g56060	LOC_Os03g25869	LOC_Os03g57569	LOC_Os06g03180	LOC_Os12g06060	LOC_Os03g59280	LOC_Os06g47310	LOC_Os12g07810	LOC_Os02g34710	LOC_Os01g17050	LOC_Os03g14500	LOC_Os02g06360	LOC_Os06g45940	LOC_Os02g53350	LOC_Os08g36920	LOC_Os05g30160	LOC_Os12g41140	LOC_Os11g01850	LOC_Os03g53210	LOC_Os06g45950	LOC_Os01g62920	LOC_Os07g39750	LOC_Os11g43760	LOC_Os03g16780	LOC_Os04g35390	LOC_Os10g38080	LOC_Os02g32420	LOC_Os04g54300	LOC_Os01g41950	LOC_Os02g21090	LOC_Os03g45930	LOC_Os09g31230	LOC_Os12g13340	LOC_Os10g33550	LOC_Os06g43980	LOC_Os11g37480	LOC_Os04g21340	LOC_Os02g15670	LOC_Os09g03990	LOC_Os10g41300	LOC_Os08g34240	LOC_Os03g51330
LOC_Os06g51260	flower	LOC_Os06g39875	LOC_Os08g39950	LOC_Os09g32610	LOC_Os07g05174	LOC_Os08g09420	LOC_Os12g32330	LOC_Os03g25490	LOC_Os04g21320	LOC_Os05g01520	LOC_Os04g12600	LOC_Os08g19260	LOC_Os08g30910	LOC_Os06g48930	LOC_Os08g41960	LOC_Os06g08890	LOC_Os06g45050	LOC_Os03g18940	LOC_Os04g50870	LOC_Os07g37690	LOC_Os03g11614	LOC_Os04g45480	LOC_Os01g42160	LOC_Os04g47890	LOC_Os11g43760	LOC_Os01g17214	LOC_Os05g33580	LOC_Os07g37920	LOC_Os11g13670	LOC_Os01g72670	LOC_Os01g71270	LOC_Os04g32960	LOC_Os02g05000	LOC_Os03g25869	LOC_Os04g49990	LOC_Os08g04190	LOC_Os01g10130	LOC_Os04g28420	LOC_Os07g04450	LOC_Os06g33330	LOC_Os02g37120	LOC_Os08g09670	LOC_Os03g22250	LOC_Os04g48370	LOC_Os11g37260	LOC_Os07g36880	LOC_Os02g37694	LOC_Os08g15920	LOC_Os01g05840
LOC_Os04g54474	flower	LOC_Os06g41880	LOC_Os11g44960	LOC_Os07g08050	LOC_Os01g04160	LOC_Os09g05030	LOC_Os07g40020	LOC_Os10g38020	LOC_Os01g70500	LOC_Os08g19590	LOC_Os01g03100	LOC_Os11g08940	LOC_Os07g40930	LOC_Os12g01370	LOC_Os02g25700	LOC_Os07g23244	LOC_Os06g44050	LOC_Os03g51970	LOC_Os10g35450	LOC_Os03g01270	LOC_Os05g32610	LOC_Os04g53550	LOC_Os05g33890	LOC_Os01g41550	LOC_Os05g48330	LOC_Os07g09814	LOC_Os02g02450	LOC_Os11g01850	LOC_Os03g28330	LOC_Os04g21610	LOC_Os01g18050	LOC_Os03g39960	LOC_Os04g44290	LOC_Os11g05190	LOC_Os01g47080	LOC_Os08g08230	LOC_Os08g35110	LOC_Os02g08010	LOC_Os08g16359	LOC_Os04g52590	LOC_Os02g02840	LOC_Os08g13350	LOC_Os08g17410	LOC_Os08g27090	LOC_Os01g12420	LOC_Os01g65790	LOC_Os07g07820	LOC_Os01g15300	LOC_Os08g36020
LOC_Os03g20910	flower	LOC_Os06g41880	LOC_Os12g05330	LOC_Os03g08310	LOC_Os06g45130	LOC_Os09g38268	LOC_Os06g13070	LOC_Os11g44960	LOC_Os01g09270	LOC_Os07g40020	LOC_Os01g70500	LOC_Os08g19590	LOC_Os01g03100	LOC_Os07g40930	LOC_Os12g01370	LOC_Os06g20030	LOC_Os06g44050	LOC_Os10g21660	LOC_Os07g23244	LOC_Os03g51970	LOC_Os12g07300	LOC_Os02g38490	LOC_Os07g43160	LOC_Os03g01270	LOC_Os05g32610	LOC_Os06g11410	LOC_Os05g01790	LOC_Os01g41550	LOC_Os05g48330	LOC_Os08g36920	LOC_Os01g05470	LOC_Os12g41200	LOC_Os12g41140	LOC_Os07g08400	LOC_Os01g18050	LOC_Os03g39960	LOC_Os04g11890	LOC_Os11g05190	LOC_Os01g47080	LOC_Os08g35110	LOC_Os02g08010	LOC_Os11g07124	LOC_Os03g48600	LOC_Os08g13350	LOC_Os08g27090	LOC_Os08g17410	LOC_Os01g12420	LOC_Os05g45875	LOC_Os11g05300
LOC_Os11g45920	flower	LOC_Os06g41880	LOC_Os10g38860	LOC_Os07g08050	LOC_Os01g70500	LOC_Os02g43490	LOC_Os01g03100	LOC_Os11g08940	LOC_Os07g40930	LOC_Os12g01370	LOC_Os06g03180	LOC_Os04g32310	LOC_Os12g07300	LOC_Os01g52530	LOC_Os02g38490	LOC_Os07g43160	LOC_Os03g01270	LOC_Os05g32610	LOC_Os05g33890	LOC_Os04g53550	LOC_Os01g41550	LOC_Os12g41200	LOC_Os11g01850	LOC_Os07g08400	LOC_Os04g21610	LOC_Os01g18050	LOC_Os03g39960	LOC_Os04g44290	LOC_Os01g47080	LOC_Os09g32130	LOC_Os05g35240	LOC_Os08g41700	LOC_Os02g08010	LOC_Os08g16359	LOC_Os04g52590	LOC_Os02g02840	LOC_Os11g07124	LOC_Os10g39500	LOC_Os06g45900	LOC_Os11g37080	LOC_Os08g13350	LOC_Os03g45930	LOC_Os08g17410	LOC_Os08g27090	LOC_Os07g07820	LOC_Os01g15300	LOC_Os06g17390	LOC_Os11g08380	LOC_Os06g38650
LOC_Os05g43920	flower	LOC_Os04g32680	LOC_Os11g32260	LOC_Os02g46680	LOC_Os03g47564	LOC_Os08g28080	LOC_Os01g09270	LOC_Os12g05680	LOC_Os10g30860	LOC_Os09g39310	LOC_Os11g27540	LOC_Os08g40930	LOC_Os07g48760	LOC_Os03g06705	LOC_Os03g50355	LOC_Os07g40930	LOC_Os12g03270	LOC_Os03g15750	LOC_Os06g40590	LOC_Os03g27780	LOC_Os03g12320	LOC_Os01g02890	LOC_Os11g22404	LOC_Os04g32310	LOC_Os05g48050	LOC_Os03g50100	LOC_Os05g50170	LOC_Os02g38490	LOC_Os08g09710	LOC_Os02g18180	LOC_Os02g51970	LOC_Os05g32610	LOC_Os01g31800	LOC_Os05g33890	LOC_Os06g05580	LOC_Os06g45940	LOC_Os09g32450	LOC_Os03g23030	LOC_Os09g32610	LOC_Os06g38980	LOC_Os08g24930	LOC_Os12g41200	LOC_Os03g25760	LOC_Os04g21320	LOC_Os01g54040	LOC_Os11g31660	LOC_Os03g28330	LOC_Os09g24220	LOC_Os07g42750
LOC_Os01g62130	flower	LOC_Os06g34650	LOC_Os03g05700	LOC_Os12g32814	LOC_Os05g11650	LOC_Os03g08310	LOC_Os07g38290	LOC_Os04g32470	LOC_Os02g48330	LOC_Os11g31590	LOC_Os05g47830	LOC_Os03g44450	LOC_Os03g12250	LOC_Os01g50700	LOC_Os12g36735	LOC_Os01g19480	LOC_Os08g37630	LOC_Os04g01610	LOC_Os01g45390	LOC_Os05g26660	LOC_Os01g55340	LOC_Os01g40190	LOC_Os01g15970	LOC_Os08g27050	LOC_Os11g15570	LOC_Os03g21040	LOC_Os12g05394	LOC_Os08g41750	LOC_Os08g04420	LOC_Os03g01840	LOC_Os10g25230	LOC_Os08g39460	LOC_Os02g34540	LOC_Os05g49630	LOC_Os04g51680	LOC_Os01g03100	LOC_Os05g50160	LOC_Os07g48760	LOC_Os05g45060	LOC_Os04g56060	LOC_Os11g45890	LOC_Os03g50355	LOC_Os03g21960	LOC_Os02g58520	LOC_Os02g39380	LOC_Os07g39820	LOC_Os04g52320	LOC_Os08g39480	LOC_Os06g48320
LOC_Os06g02560	flower	LOC_Os06g41880	LOC_Os03g08310	LOC_Os02g46680	LOC_Os10g38860	LOC_Os11g44960	LOC_Os05g38750	LOC_Os06g09170	LOC_Os10g38020	LOC_Os08g40930	LOC_Os01g62260	LOC_Os01g70500	LOC_Os01g03100	LOC_Os01g11130	LOC_Os12g01370	LOC_Os03g55960	LOC_Os01g02890	LOC_Os02g25700	LOC_Os07g23244	LOC_Os10g21660	LOC_Os08g03850	LOC_Os03g51970	LOC_Os11g22404	LOC_Os04g32310	LOC_Os12g07300	LOC_Os06g11600	LOC_Os07g12160	LOC_Os10g35450	LOC_Os10g36390	LOC_Os06g47310	LOC_Os07g43160	LOC_Os03g01270	LOC_Os05g32610	LOC_Os03g17164	LOC_Os05g48330	LOC_Os03g23030	LOC_Os09g31310	LOC_Os12g41200	LOC_Os01g05470	LOC_Os12g41140	LOC_Os03g28330	LOC_Os07g42750	LOC_Os04g21610	LOC_Os06g17440	LOC_Os01g38100	LOC_Os03g39960	LOC_Os04g44290	LOC_Os07g39750	LOC_Os04g11890
LOC_Os01g09590	flower	LOC_Os06g41880	LOC_Os12g05330	LOC_Os10g38860	LOC_Os05g38750	LOC_Os04g35500	LOC_Os01g09270	LOC_Os01g04160	LOC_Os11g02850	LOC_Os06g09170	LOC_Os09g05030	LOC_Os10g38020	LOC_Os01g62260	LOC_Os01g70500	LOC_Os01g03100	LOC_Os12g06560	LOC_Os11g08940	LOC_Os07g40930	LOC_Os09g33882	LOC_Os12g01370	LOC_Os03g55960	LOC_Os06g20030	LOC_Os01g02890	LOC_Os06g44050	LOC_Os07g23244	LOC_Os02g25700	LOC_Os08g03850	LOC_Os03g51970	LOC_Os05g48050	LOC_Os12g07300	LOC_Os01g52530	LOC_Os10g35450	LOC_Os10g36390	LOC_Os02g38490	LOC_Os07g43160	LOC_Os02g08190	LOC_Os06g11410	LOC_Os05g32610	LOC_Os05g33890	LOC_Os03g19462	LOC_Os04g53550	LOC_Os03g17164	LOC_Os05g48330	LOC_Os06g38980	LOC_Os09g31310	LOC_Os07g09814	LOC_Os02g02450	LOC_Os12g41200	LOC_Os01g05470
LOC_Os04g45020	flower	LOC_Os06g41880	LOC_Os03g08310	LOC_Os10g38860	LOC_Os09g38268	LOC_Os06g13070	LOC_Os11g44960	LOC_Os04g35500	LOC_Os01g09270	LOC_Os01g04160	LOC_Os11g02850	LOC_Os09g05030	LOC_Os01g62260	LOC_Os08g19590	LOC_Os12g06560	LOC_Os11g08940	LOC_Os07g40930	LOC_Os09g33882	LOC_Os01g11130	LOC_Os03g17510	LOC_Os12g01370	LOC_Os03g55960	LOC_Os06g20030	LOC_Os01g02890	LOC_Os11g18940	LOC_Os10g06690	LOC_Os06g03180	LOC_Os07g23244	LOC_Os08g03850	LOC_Os11g22404	LOC_Os04g32310	LOC_Os05g48050	LOC_Os12g07300	LOC_Os01g52530	LOC_Os06g11600	LOC_Os06g47310	LOC_Os10g35450	LOC_Os07g12160	LOC_Os10g36390	LOC_Os07g43160	LOC_Os03g01270	LOC_Os02g08190	LOC_Os06g11410	LOC_Os05g32610	LOC_Os04g53550	LOC_Os03g19462	LOC_Os05g01790	LOC_Os03g17164	LOC_Os05g48330
LOC_Os03g05160	flower	LOC_Os09g32180	LOC_Os03g10990	LOC_Os02g47610	LOC_Os03g51090	LOC_Os01g64020	LOC_Os07g47100	LOC_Os08g40210	LOC_Os07g40020	LOC_Os02g34540	LOC_Os08g19590	LOC_Os02g44710	LOC_Os01g68104	LOC_Os04g56060	LOC_Os03g25869	LOC_Os06g11060	LOC_Os09g30380	LOC_Os03g59670	LOC_Os03g55960	LOC_Os03g17510	LOC_Os07g35130	LOC_Os03g27780	LOC_Os03g12320	LOC_Os12g06060	LOC_Os02g49720	LOC_Os10g35730	LOC_Os05g48050	LOC_Os12g13910	LOC_Os03g05300	LOC_Os01g17050	LOC_Os03g40390	LOC_Os06g16630	LOC_Os06g06420	LOC_Os01g13520	LOC_Os02g53350	LOC_Os08g36920	LOC_Os09g31310	LOC_Os04g21320	LOC_Os03g55670	LOC_Os03g08700	LOC_Os06g04340	LOC_Os12g38590	LOC_Os09g24220	LOC_Os02g42650	LOC_Os10g19190	LOC_Os03g51680	LOC_Os05g05440	LOC_Os01g18050	LOC_Os09g35600
LOC_Os06g41100	flower	LOC_Os06g41880	LOC_Os10g38860	LOC_Os01g09270	LOC_Os09g05030	LOC_Os07g40020	LOC_Os10g38020	LOC_Os08g19590	LOC_Os01g03100	LOC_Os05g44160	LOC_Os07g40930	LOC_Os12g01370	LOC_Os11g18940	LOC_Os06g44050	LOC_Os06g03180	LOC_Os10g21660	LOC_Os03g51970	LOC_Os05g48050	LOC_Os10g35450	LOC_Os03g01270	LOC_Os04g53550	LOC_Os05g01790	LOC_Os01g41550	LOC_Os03g17164	LOC_Os05g48330	LOC_Os02g02450	LOC_Os11g01850	LOC_Os04g21610	LOC_Os04g44290	LOC_Os03g03560	LOC_Os01g47080	LOC_Os08g35110	LOC_Os02g08010	LOC_Os08g16359	LOC_Os04g52590	LOC_Os02g02840	LOC_Os08g27090	LOC_Os08g17410	LOC_Os01g12420	LOC_Os07g07820	LOC_Os01g15300	LOC_Os08g36020	LOC_Os06g17390	LOC_Os04g30720	LOC_Os08g33100	LOC_Os04g49700	LOC_Os11g08380	LOC_Os06g38650	LOC_Os03g42760
LOC_Os10g26620	flower	LOC_Os02g21230	LOC_Os08g11760	LOC_Os10g40550	LOC_Os08g41960	LOC_Os01g26000	LOC_Os06g45050	LOC_Os11g43760	LOC_Os07g37920	LOC_Os08g03790	LOC_Os01g10130	LOC_Os07g16970	LOC_Os10g33240	LOC_Os08g29770	LOC_Os05g34450	LOC_Os10g06690	LOC_Os01g12520	LOC_Os04g28020	LOC_Os12g07810	LOC_Os05g08480	LOC_Os11g05410	LOC_Os02g38804	LOC_Os07g41370	LOC_Os05g41950
LOC_Os01g60600	flower	LOC_Os05g42270	LOC_Os06g48190	LOC_Os02g47610	LOC_Os07g38290	LOC_Os12g05330	LOC_Os05g11650	LOC_Os08g36910	LOC_Os03g50220	LOC_Os03g53730	LOC_Os01g53750	LOC_Os03g47564	LOC_Os03g14020	LOC_Os05g38750	LOC_Os04g57650	LOC_Os07g47100	LOC_Os02g21260	LOC_Os01g09270	LOC_Os03g21210	LOC_Os01g55340	LOC_Os01g04160	LOC_Os03g02380	LOC_Os11g08370	LOC_Os11g15570	LOC_Os10g38020	LOC_Os01g51310	LOC_Os01g62260	LOC_Os09g36160	LOC_Os04g51680	LOC_Os04g49000	LOC_Os01g59920	LOC_Os01g03100	LOC_Os07g48760	LOC_Os02g44710	LOC_Os03g06705	LOC_Os04g31820	LOC_Os03g44610	LOC_Os03g41600	LOC_Os06g11060	LOC_Os07g05470	LOC_Os03g59670	LOC_Os03g18490	LOC_Os03g15750	LOC_Os12g01370	LOC_Os03g55960	LOC_Os03g57569	LOC_Os01g63840	LOC_Os03g47980	LOC_Os07g02810
LOC_Os08g33750	flower	LOC_Os06g41880	LOC_Os10g38860	LOC_Os11g44960	LOC_Os01g09270	LOC_Os10g38020	LOC_Os07g40020	LOC_Os01g62260	LOC_Os01g70500	LOC_Os01g03100	LOC_Os12g01370	LOC_Os01g02890	LOC_Os06g44050	LOC_Os07g23244	LOC_Os11g22404	LOC_Os03g51970	LOC_Os05g48050	LOC_Os06g47310	LOC_Os07g43160	LOC_Os04g53550	LOC_Os05g33890	LOC_Os03g19462	LOC_Os09g31310	LOC_Os06g38980	LOC_Os12g41200	LOC_Os12g41140	LOC_Os11g01850	LOC_Os07g08400	LOC_Os05g41670	LOC_Os09g32130	LOC_Os08g08230	LOC_Os02g08010	LOC_Os08g16359	LOC_Os02g02840	LOC_Os11g07124	LOC_Os10g39500	LOC_Os03g48600	LOC_Os11g37080	LOC_Os03g45930	LOC_Os08g17410	LOC_Os08g27090	LOC_Os01g40680	LOC_Os06g17390	LOC_Os04g30720	LOC_Os11g08380	LOC_Os07g46540	LOC_Os01g66110	LOC_Os10g35490	LOC_Os07g49000
LOC_Os01g51690	flower	LOC_Os06g34650	LOC_Os06g48190	LOC_Os12g05330	LOC_Os02g48330	LOC_Os02g46680	LOC_Os02g51290	LOC_Os03g53730	LOC_Os06g13070	LOC_Os03g47564	LOC_Os03g14020	LOC_Os03g53280	LOC_Os05g38750	LOC_Os04g57650	LOC_Os07g47100	LOC_Os02g24740	LOC_Os01g55340	LOC_Os03g02380	LOC_Os01g04160	LOC_Os11g08370	LOC_Os11g15570	LOC_Os07g40020	LOC_Os01g51310	LOC_Os10g38020	LOC_Os01g62260	LOC_Os01g70500	LOC_Os02g43490	LOC_Os04g51680	LOC_Os04g49000	LOC_Os01g03100	LOC_Os07g48760	LOC_Os04g56060	LOC_Os06g49810	LOC_Os08g22604	LOC_Os03g44610	LOC_Os03g18490	LOC_Os09g33882	LOC_Os06g09660	LOC_Os03g12320	LOC_Os01g02890	LOC_Os01g63840	LOC_Os10g06690	LOC_Os07g09610	LOC_Os02g49720	LOC_Os04g32310	LOC_Os01g52530	LOC_Os12g13910	LOC_Os10g36390	LOC_Os12g39630
LOC_Os02g53100	flower	LOC_Os06g41880	LOC_Os10g38860	LOC_Os09g38268	LOC_Os11g44960	LOC_Os05g38750	LOC_Os01g09270	LOC_Os01g04160	LOC_Os06g09170	LOC_Os07g40020	LOC_Os10g38020	LOC_Os01g70500	LOC_Os02g43490	LOC_Os01g03100	LOC_Os11g08940	LOC_Os12g01370	LOC_Os06g20030	LOC_Os01g02890	LOC_Os02g25700	LOC_Os07g23244	LOC_Os03g51970	LOC_Os04g32310	LOC_Os12g07300	LOC_Os05g48050	LOC_Os01g52530	LOC_Os06g11600	LOC_Os01g41550	LOC_Os06g38980	LOC_Os11g01850	LOC_Os03g28330	LOC_Os07g08400	LOC_Os03g53210	LOC_Os04g21610	LOC_Os01g18050	LOC_Os11g05190	LOC_Os05g35240	LOC_Os09g32130	LOC_Os02g08010	LOC_Os08g16359	LOC_Os04g52590	LOC_Os10g39500	LOC_Os11g37080	LOC_Os08g13350	LOC_Os03g45930	LOC_Os08g17410	LOC_Os08g27090	LOC_Os05g45875	LOC_Os07g07820	LOC_Os01g15300
LOC_Os10g42130	flower	LOC_Os03g08310	LOC_Os10g38860	LOC_Os06g13070	LOC_Os11g44960	LOC_Os09g05030	LOC_Os01g51310	LOC_Os01g62260	LOC_Os01g70500	LOC_Os02g43490	LOC_Os01g03100	LOC_Os12g06560	LOC_Os11g08940	LOC_Os07g40930	LOC_Os12g01370	LOC_Os01g02890	LOC_Os02g25700	LOC_Os10g21660	LOC_Os08g03850	LOC_Os03g51970	LOC_Os11g22404	LOC_Os04g32310	LOC_Os12g07300	LOC_Os01g52530	LOC_Os07g43160	LOC_Os02g08190	LOC_Os05g01790	LOC_Os03g17164	LOC_Os05g48330	LOC_Os06g38980	LOC_Os07g09814	LOC_Os03g28330	LOC_Os05g41670	LOC_Os04g21610	LOC_Os03g05180	LOC_Os03g03560	LOC_Os11g43760	LOC_Os11g05190	LOC_Os09g32130	LOC_Os02g08010	LOC_Os08g16359	LOC_Os04g52590	LOC_Os02g02840	LOC_Os11g07124	LOC_Os05g32710	LOC_Os11g37080	LOC_Os08g13350	LOC_Os03g45930	LOC_Os08g17410
LOC_Os02g16540	flower	LOC_Os06g41880	LOC_Os10g38860	LOC_Os11g44960	LOC_Os05g38750	LOC_Os01g04160	LOC_Os10g38020	LOC_Os07g40020	LOC_Os01g62260	LOC_Os01g70500	LOC_Os02g43490	LOC_Os01g03100	LOC_Os12g06560	LOC_Os07g40930	LOC_Os12g01370	LOC_Os06g20030	LOC_Os01g02890	LOC_Os02g25700	LOC_Os06g03180	LOC_Os08g03850	LOC_Os03g51970	LOC_Os11g22404	LOC_Os04g32310	LOC_Os12g07300	LOC_Os01g52530	LOC_Os06g11600	LOC_Os02g38490	LOC_Os03g01270	LOC_Os05g32610	LOC_Os06g11410	LOC_Os05g33890	LOC_Os04g53550	LOC_Os03g17164	LOC_Os06g38980	LOC_Os12g41140	LOC_Os11g01850	LOC_Os03g28330	LOC_Os07g08400	LOC_Os04g21610	LOC_Os06g17440	LOC_Os03g05180	LOC_Os03g39960	LOC_Os04g44290	LOC_Os03g03560	LOC_Os07g39750	LOC_Os11g05190	LOC_Os01g47080	LOC_Os09g32130	LOC_Os05g35240
LOC_Os01g09280	flower	LOC_Os09g32180	LOC_Os05g42270	LOC_Os02g55310	LOC_Os08g36910	LOC_Os12g05330	LOC_Os02g48330	LOC_Os11g32260	LOC_Os03g10810	LOC_Os10g36170	LOC_Os03g21850	LOC_Os07g08050	LOC_Os02g07310	LOC_Os08g28080	LOC_Os01g60260	LOC_Os08g30910	LOC_Os01g55340	LOC_Os02g55540	LOC_Os08g40930	LOC_Os11g32270	LOC_Os04g51680	LOC_Os01g59920	LOC_Os01g68104	LOC_Os12g06560	LOC_Os04g40330	LOC_Os07g40930	LOC_Os03g18490	LOC_Os06g09660	LOC_Os06g20030	LOC_Os03g12320	LOC_Os03g47980	LOC_Os12g31860	LOC_Os08g35939	LOC_Os02g49720	LOC_Os10g35730	LOC_Os12g07300	LOC_Os11g30210	LOC_Os07g12160	LOC_Os12g13910	LOC_Os12g39630	LOC_Os10g34320	LOC_Os03g40390	LOC_Os03g18400	LOC_Os01g66130	LOC_Os08g38990	LOC_Os09g32450	LOC_Os07g36950	LOC_Os09g25050	LOC_Os02g13900
LOC_Os02g04810	flower	LOC_Os04g32680	LOC_Os11g32260	LOC_Os02g46680	LOC_Os09g39310	LOC_Os11g27540	LOC_Os08g40930	LOC_Os04g56060	LOC_Os03g06705	LOC_Os07g05720	LOC_Os03g27780	LOC_Os03g12320	LOC_Os03g50100	LOC_Os05g50170	LOC_Os02g51160	LOC_Os05g32610	LOC_Os06g45940	LOC_Os09g32450	LOC_Os03g23030	LOC_Os09g32610	LOC_Os08g24930	LOC_Os12g41200	LOC_Os04g21320	LOC_Os01g54040	LOC_Os11g31660	LOC_Os09g24220	LOC_Os07g42750	LOC_Os06g08890	LOC_Os02g34970	LOC_Os06g17440	LOC_Os03g56610	LOC_Os07g47960	LOC_Os04g33840	LOC_Os05g05300	LOC_Os06g30730	LOC_Os06g04169	LOC_Os06g33320	LOC_Os08g41700	LOC_Os03g45970	LOC_Os03g01120	LOC_Os11g17600	LOC_Os08g02670	LOC_Os03g27110	LOC_Os08g13350	LOC_Os09g31230	LOC_Os12g41350	LOC_Os01g60740	LOC_Os05g02670	LOC_Os01g68830
LOC_Os01g24070	flower	LOC_Os03g05700	LOC_Os08g36910	LOC_Os10g03850	LOC_Os01g60940	LOC_Os02g51290	LOC_Os11g31590	LOC_Os10g38860	LOC_Os02g42660	LOC_Os05g36990	LOC_Os11g44960	LOC_Os06g13070	LOC_Os02g24740	LOC_Os03g21210	LOC_Os03g02380	LOC_Os01g04160	LOC_Os01g70410	LOC_Os09g05030	LOC_Os10g38020	LOC_Os07g40020	LOC_Os01g70500	LOC_Os02g43490	LOC_Os04g51680	LOC_Os02g44710	LOC_Os07g48760	LOC_Os09g21260	LOC_Os05g06840	LOC_Os07g37850	LOC_Os08g22604	LOC_Os07g39820	LOC_Os09g30380	LOC_Os02g51540	LOC_Os07g37350	LOC_Os12g01370	LOC_Os04g47250	LOC_Os11g18940	LOC_Os02g25700	LOC_Os06g44050	LOC_Os12g31860	LOC_Os07g13980	LOC_Os04g32310	LOC_Os03g59280	LOC_Os01g52530	LOC_Os01g11980	LOC_Os07g12160	LOC_Os10g35450	LOC_Os12g39630	LOC_Os03g19920	LOC_Os02g34710
LOC_Os08g33050	flower	LOC_Os02g46680	LOC_Os10g36170	LOC_Os08g28080	LOC_Os08g30910	LOC_Os02g24740	LOC_Os07g18710	LOC_Os09g05030	LOC_Os11g27540	LOC_Os03g06705	LOC_Os07g37850	LOC_Os07g05720	LOC_Os03g59670	LOC_Os03g18490	LOC_Os07g37350	LOC_Os03g57569	LOC_Os06g44050	LOC_Os10g06690	LOC_Os06g03180	LOC_Os08g35930	LOC_Os11g22404	LOC_Os08g03850	LOC_Os12g06060	LOC_Os11g30210	LOC_Os07g12160	LOC_Os02g51160	LOC_Os02g34710	LOC_Os12g42430	LOC_Os01g36640	LOC_Os03g18400	LOC_Os06g11410	LOC_Os06g45940	LOC_Os08g38990	LOC_Os06g06420	LOC_Os02g13900	LOC_Os09g31310	LOC_Os08g36920	LOC_Os02g09480	LOC_Os03g60840	LOC_Os12g41140	LOC_Os11g01850	LOC_Os12g38590	LOC_Os07g42750	LOC_Os05g05440	LOC_Os09g35600	LOC_Os06g41060	LOC_Os01g62920	LOC_Os07g39750	LOC_Os03g45970
LOC_Os01g60020	flower	LOC_Os12g05330	LOC_Os03g08310	LOC_Os02g46680	LOC_Os06g13070	LOC_Os01g09270	LOC_Os01g04160	LOC_Os06g09170	LOC_Os09g05030	LOC_Os07g40020	LOC_Os01g70500	LOC_Os01g03100	LOC_Os05g44160	LOC_Os12g01370	LOC_Os11g18940	LOC_Os06g44050	LOC_Os10g21660	LOC_Os10g06690	LOC_Os04g32310	LOC_Os01g52530	LOC_Os12g07810	LOC_Os02g51160	LOC_Os02g08190	LOC_Os05g01790	LOC_Os03g17164	LOC_Os05g48330	LOC_Os09g31310	LOC_Os08g36920	LOC_Os12g41140	LOC_Os11g01850	LOC_Os03g28330	LOC_Os05g41670	LOC_Os03g53210	LOC_Os10g05720	LOC_Os11g43760	LOC_Os11g05190	LOC_Os01g47080	LOC_Os09g32130	LOC_Os05g35240	LOC_Os08g35110	LOC_Os04g49990	LOC_Os02g08010	LOC_Os08g16359	LOC_Os10g39500	LOC_Os03g48600	LOC_Os03g45930	LOC_Os01g12420	LOC_Os01g65790	LOC_Os06g36380
LOC_Os01g52540	flower	LOC_Os05g42270	LOC_Os04g32680	LOC_Os09g24680	LOC_Os07g38290	LOC_Os04g52725	LOC_Os09g38268	LOC_Os03g47564	LOC_Os05g36990	LOC_Os03g53280	LOC_Os07g08050	LOC_Os02g07310	LOC_Os03g21850	LOC_Os07g47100	LOC_Os08g30910	LOC_Os01g70410	LOC_Os10g30860	LOC_Os02g47420	LOC_Os01g47810	LOC_Os03g25869	LOC_Os06g49810	LOC_Os09g02140	LOC_Os01g11130	LOC_Os06g40590	LOC_Os07g35130	LOC_Os02g53000	LOC_Os03g12320	LOC_Os01g02890	LOC_Os03g47980	LOC_Os06g44050	LOC_Os10g21660	LOC_Os06g08790	LOC_Os12g31860	LOC_Os11g22404	LOC_Os02g49720	LOC_Os01g34560	LOC_Os07g13980	LOC_Os05g50170	LOC_Os06g47310	LOC_Os07g12160	LOC_Os10g35450	LOC_Os01g11980	LOC_Os12g39630	LOC_Os02g51160	LOC_Os02g38490	LOC_Os08g40820	LOC_Os01g36640	LOC_Os08g20486	LOC_Os12g17310
LOC_Os05g49100	flower	LOC_Os06g34650	LOC_Os03g05700	LOC_Os08g36910	LOC_Os07g38290	LOC_Os02g48330	LOC_Os02g51290	LOC_Os03g53730	LOC_Os10g38860	LOC_Os01g64020	LOC_Os02g21260	LOC_Os01g09270	LOC_Os01g55340	LOC_Os12g05680	LOC_Os03g02380	LOC_Os11g08370	LOC_Os01g70410	LOC_Os11g15570	LOC_Os10g30860	LOC_Os06g09170	LOC_Os02g47420	LOC_Os07g40020	LOC_Os05g05560	LOC_Os01g62260	LOC_Os09g36160	LOC_Os07g48760	LOC_Os08g22604	LOC_Os12g06560	LOC_Os06g11060	LOC_Os07g40930	LOC_Os12g03270	LOC_Os01g13280	LOC_Os09g02140	LOC_Os03g50430	LOC_Os03g15750	LOC_Os03g55960	LOC_Os06g09660	LOC_Os03g12320	LOC_Os01g10340	LOC_Os01g02890	LOC_Os03g47980	LOC_Os02g25700	LOC_Os07g23244	LOC_Os04g59560	LOC_Os06g08790	LOC_Os07g09610	LOC_Os02g49720	LOC_Os08g38320	LOC_Os04g32310
LOC_Os03g08490	flower	LOC_Os02g01830	LOC_Os12g36735	LOC_Os06g40170	LOC_Os07g35310	LOC_Os01g64020	LOC_Os04g01610	LOC_Os06g08080	LOC_Os03g21040	LOC_Os12g05394	LOC_Os03g33090	LOC_Os02g04540	LOC_Os03g50355	LOC_Os06g11730	LOC_Os01g01740	LOC_Os01g62660	LOC_Os02g32615	LOC_Os03g50160	LOC_Os01g14880	LOC_Os01g04710	LOC_Os03g55420	LOC_Os01g54300	LOC_Os02g25230	LOC_Os02g56480	LOC_Os03g01270	LOC_Os03g14840	LOC_Os05g06990	LOC_Os10g30070	LOC_Os02g32020	LOC_Os03g28330	LOC_Os02g42650	LOC_Os03g53210	LOC_Os01g07480	LOC_Os03g04220	LOC_Os01g42294	LOC_Os01g07560	LOC_Os02g08320	LOC_Os02g46910	LOC_Os03g53580	LOC_Os03g40000	LOC_Os03g30830	LOC_Os01g02290	LOC_Os01g53980	LOC_Os03g44190	LOC_Os01g53500	LOC_Os03g45930	LOC_Os02g56510	LOC_Os05g35360	LOC_Os01g65790
LOC_Os02g47744	flower	LOC_Os09g32180	LOC_Os02g55310	LOC_Os07g08050	LOC_Os02g07310	LOC_Os08g28080	LOC_Os08g30910	LOC_Os11g27540	LOC_Os08g40930	LOC_Os11g32270	LOC_Os01g59920	LOC_Os03g25869	LOC_Os05g44160	LOC_Os11g08940	LOC_Os08g23140	LOC_Os03g57569	LOC_Os03g27780	LOC_Os03g47980	LOC_Os06g03180	LOC_Os08g35939	LOC_Os12g06060	LOC_Os07g12160	LOC_Os12g07810	LOC_Os02g51160	LOC_Os08g20486	LOC_Os03g40390	LOC_Os03g18400	LOC_Os02g06360	LOC_Os08g38990	LOC_Os07g36950	LOC_Os01g40250	LOC_Os03g39000	LOC_Os09g32610	LOC_Os08g24930	LOC_Os03g48230	LOC_Os05g30160	LOC_Os05g01520	LOC_Os12g38590	LOC_Os06g08890	LOC_Os03g51680	LOC_Os08g09320	LOC_Os03g16460	LOC_Os07g10400	LOC_Os10g05720	LOC_Os11g43760	LOC_Os01g47610	LOC_Os04g49990	LOC_Os02g45980	LOC_Os04g47912
LOC_Os09g38340	flower	LOC_Os06g34650	LOC_Os04g32680	LOC_Os06g48190	LOC_Os05g11650	LOC_Os01g60940	LOC_Os11g31590	LOC_Os11g44960	LOC_Os05g38750	LOC_Os01g70410	LOC_Os11g02850	LOC_Os08g40210	LOC_Os11g15570	LOC_Os07g18710	LOC_Os09g05030	LOC_Os11g27540	LOC_Os02g34540	LOC_Os02g43490	LOC_Os02g44710	LOC_Os09g21260	LOC_Os03g25869	LOC_Os08g27100	LOC_Os03g50355	LOC_Os04g31820	LOC_Os07g39820	LOC_Os09g30380	LOC_Os07g05720	LOC_Os12g01370	LOC_Os03g57569	LOC_Os03g61040	LOC_Os02g35300	LOC_Os06g44050	LOC_Os07g02810	LOC_Os12g06060	LOC_Os03g59280	LOC_Os06g47310	LOC_Os02g34710	LOC_Os03g01270	LOC_Os03g14500	LOC_Os04g53550	LOC_Os01g41550	LOC_Os04g44410	LOC_Os01g13520	LOC_Os04g24414	LOC_Os05g30160	LOC_Os01g68500	LOC_Os12g41140	LOC_Os05g41670	LOC_Os06g19590
LOC_Os12g38200	flower	LOC_Os06g41880	LOC_Os12g05330	LOC_Os10g38860	LOC_Os09g38268	LOC_Os06g13070	LOC_Os11g44960	LOC_Os05g38750	LOC_Os01g04160	LOC_Os06g09170	LOC_Os09g05030	LOC_Os10g38020	LOC_Os07g40020	LOC_Os01g47810	LOC_Os01g62260	LOC_Os08g19590	LOC_Os01g03100	LOC_Os12g06560	LOC_Os05g44160	LOC_Os11g08940	LOC_Os07g40930	LOC_Os09g33882	LOC_Os03g17510	LOC_Os12g01370	LOC_Os06g20030	LOC_Os06g44050	LOC_Os10g21660	LOC_Os06g03180	LOC_Os02g25700	LOC_Os11g22404	LOC_Os03g51970	LOC_Os04g32310	LOC_Os05g48050	LOC_Os12g07300	LOC_Os01g52530	LOC_Os06g11600	LOC_Os07g12160	LOC_Os10g36390	LOC_Os03g01270	LOC_Os02g08190	LOC_Os06g11410	LOC_Os05g32610	LOC_Os05g33890	LOC_Os04g53550	LOC_Os01g41550	LOC_Os05g01790	LOC_Os03g17164	LOC_Os05g48330	LOC_Os06g38980
LOC_Os05g48010	flower	LOC_Os06g41880	LOC_Os12g05330	LOC_Os03g08310	LOC_Os02g46680	LOC_Os10g38860	LOC_Os11g44960	LOC_Os05g38750	LOC_Os01g09270	LOC_Os01g04160	LOC_Os06g09170	LOC_Os09g05030	LOC_Os10g38020	LOC_Os01g51310	LOC_Os07g40020	LOC_Os01g62260	LOC_Os01g47810	LOC_Os01g70500	LOC_Os01g03100	LOC_Os12g06560	LOC_Os09g33882	LOC_Os12g01370	LOC_Os01g02890	LOC_Os06g44050	LOC_Os10g21660	LOC_Os06g03180	LOC_Os07g23244	LOC_Os02g25700	LOC_Os08g03850	LOC_Os03g51970	LOC_Os04g32310	LOC_Os05g48050	LOC_Os12g07300	LOC_Os01g52530	LOC_Os06g11600	LOC_Os10g35450	LOC_Os02g38490	LOC_Os07g43160	LOC_Os03g01270	LOC_Os05g33890	LOC_Os03g19462	LOC_Os05g01790	LOC_Os03g17164	LOC_Os05g48330	LOC_Os09g31310	LOC_Os08g36920	LOC_Os07g09814	LOC_Os02g02450	LOC_Os12g41200
LOC_Os02g01380	flower	LOC_Os06g41880	LOC_Os02g47610	LOC_Os02g48330	LOC_Os02g51290	LOC_Os10g03850	LOC_Os01g53750	LOC_Os05g36990	LOC_Os10g36170	LOC_Os03g53280	LOC_Os07g47100	LOC_Os04g35500	LOC_Os11g08370	LOC_Os08g40210	LOC_Os02g55540	LOC_Os11g15570	LOC_Os10g30860	LOC_Os09g05030	LOC_Os11g27540	LOC_Os10g38020	LOC_Os05g05560	LOC_Os01g47810	LOC_Os03g33090	LOC_Os02g34540	LOC_Os01g70500	LOC_Os04g51680	LOC_Os04g49000	LOC_Os02g44710	LOC_Os03g25869	LOC_Os08g27100	LOC_Os06g49810	LOC_Os07g37850	LOC_Os07g39820	LOC_Os06g11060	LOC_Os07g05470	LOC_Os07g40930	LOC_Os03g59670	LOC_Os02g51540	LOC_Os03g61040	LOC_Os06g09660	LOC_Os03g27780	LOC_Os01g10340	LOC_Os01g63840	LOC_Os07g23244	LOC_Os06g03180	LOC_Os03g15340	LOC_Os03g04490	LOC_Os11g22404	LOC_Os03g51970
LOC_Os06g13670	flower	LOC_Os06g41880	LOC_Os12g05330	LOC_Os03g08310	LOC_Os02g46680	LOC_Os06g45130	LOC_Os09g38268	LOC_Os06g13070	LOC_Os11g44960	LOC_Os07g08050	LOC_Os05g38750	LOC_Os04g35500	LOC_Os01g09270	LOC_Os01g04160	LOC_Os11g02850	LOC_Os06g09170	LOC_Os08g40930	LOC_Os10g38020	LOC_Os01g62260	LOC_Os01g70500	LOC_Os08g19590	LOC_Os01g03100	LOC_Os12g06560	LOC_Os07g40930	LOC_Os01g11130	LOC_Os12g01370	LOC_Os06g20030	LOC_Os01g02890	LOC_Os07g23244	LOC_Os10g21660	LOC_Os06g03180	LOC_Os02g25700	LOC_Os11g22404	LOC_Os03g51970	LOC_Os04g32310	LOC_Os05g48050	LOC_Os12g07300	LOC_Os01g52530	LOC_Os06g47310	LOC_Os07g12160	LOC_Os10g35450	LOC_Os02g51160	LOC_Os07g43160	LOC_Os02g08190	LOC_Os06g11410	LOC_Os05g32610	LOC_Os05g33890	LOC_Os03g17164	LOC_Os05g48330
LOC_Os05g35500	flower	LOC_Os06g41880	LOC_Os12g05330	LOC_Os03g08310	LOC_Os10g38860	LOC_Os09g38268	LOC_Os06g13070	LOC_Os11g44960	LOC_Os07g08050	LOC_Os01g09270	LOC_Os01g04160	LOC_Os11g02850	LOC_Os06g09170	LOC_Os09g05030	LOC_Os08g40930	LOC_Os01g62260	LOC_Os01g70500	LOC_Os08g19590	LOC_Os01g03100	LOC_Os11g08940	LOC_Os07g40930	LOC_Os09g33882	LOC_Os01g11130	LOC_Os03g17510	LOC_Os12g01370	LOC_Os03g55960	LOC_Os01g02890	LOC_Os07g23244	LOC_Os10g21660	LOC_Os11g22404	LOC_Os03g61590	LOC_Os04g32310	LOC_Os05g48050	LOC_Os12g07300	LOC_Os01g52530	LOC_Os07g12160	LOC_Os10g35450	LOC_Os10g36390	LOC_Os02g51160	LOC_Os02g38490	LOC_Os08g09710	LOC_Os03g01270	LOC_Os02g08190	LOC_Os06g11410	LOC_Os05g33890	LOC_Os03g19462	LOC_Os04g53550	LOC_Os05g01790	LOC_Os03g17164
LOC_Os04g32620	flower	LOC_Os01g62950	LOC_Os02g01830	LOC_Os11g05640	LOC_Os02g48330	LOC_Os07g35310	LOC_Os03g47530	LOC_Os01g60260	LOC_Os01g64020	LOC_Os03g06654	LOC_Os01g55340	LOC_Os03g21040	LOC_Os03g33090	LOC_Os09g39020	LOC_Os01g59180	LOC_Os01g62660	LOC_Os03g50160	LOC_Os03g18490	LOC_Os03g55420	LOC_Os03g12320	LOC_Os02g04630	LOC_Os03g57880	LOC_Os01g12520	LOC_Os02g49720	LOC_Os07g25700	LOC_Os03g59480	LOC_Os06g11600	LOC_Os02g55330	LOC_Os03g27760	LOC_Os07g48830	LOC_Os02g18180	LOC_Os03g20850	LOC_Os02g18390	LOC_Os06g03720	LOC_Os03g51760	LOC_Os01g34970	LOC_Os04g01740	LOC_Os06g03710	LOC_Os05g06990	LOC_Os01g55160	LOC_Os08g44190	LOC_Os03g25760	LOC_Os03g25490	LOC_Os03g28330	LOC_Os10g40824	LOC_Os11g34390	LOC_Os03g07170	LOC_Os07g09950	LOC_Os01g07480
LOC_Os03g55990	flower	LOC_Os08g36910	LOC_Os03g50220	LOC_Os01g60940	LOC_Os02g51290	LOC_Os11g32260	LOC_Os11g31590	LOC_Os03g51090	LOC_Os01g12260	LOC_Os11g44960	LOC_Os03g47564	LOC_Os03g14020	LOC_Os01g60260	LOC_Os08g28080	LOC_Os01g64020	LOC_Os06g02100	LOC_Os01g55340	LOC_Os01g09270	LOC_Os03g21210	LOC_Os11g08370	LOC_Os11g40110	LOC_Os01g70410	LOC_Os02g55540	LOC_Os11g40249	LOC_Os02g47420	LOC_Os08g40930	LOC_Os01g51310	LOC_Os08g33440	LOC_Os11g32270	LOC_Os02g34540	LOC_Os01g70500	LOC_Os02g44710	LOC_Os01g03100	LOC_Os07g48760	LOC_Os01g59920	LOC_Os11g07260	LOC_Os01g68104	LOC_Os03g50355	LOC_Os12g06560	LOC_Os02g39380	LOC_Os01g16950	LOC_Os12g03270	LOC_Os01g13280	LOC_Os07g37350	LOC_Os03g17510	LOC_Os06g09660	LOC_Os02g35300	LOC_Os02g53000	LOC_Os01g10340
LOC_Os03g13600	flower	LOC_Os06g41880	LOC_Os12g05330	LOC_Os02g46680	LOC_Os10g38860	LOC_Os06g13070	LOC_Os11g44960	LOC_Os05g38750	LOC_Os08g30910	LOC_Os01g09270	LOC_Os01g04160	LOC_Os11g02850	LOC_Os09g05030	LOC_Os08g40930	LOC_Os07g40020	LOC_Os01g47810	LOC_Os01g62260	LOC_Os02g43490	LOC_Os01g03100	LOC_Os05g44160	LOC_Os01g11130	LOC_Os12g01370	LOC_Os06g20030	LOC_Os01g02890	LOC_Os11g18940	LOC_Os06g44050	LOC_Os10g21660	LOC_Os06g03180	LOC_Os07g23244	LOC_Os02g25700	LOC_Os08g03850	LOC_Os03g51970	LOC_Os11g22404	LOC_Os04g32310	LOC_Os01g52530	LOC_Os06g47310	LOC_Os07g12160	LOC_Os10g35450	LOC_Os10g36390	LOC_Os02g38490	LOC_Os08g09710	LOC_Os07g43160	LOC_Os02g08190	LOC_Os06g11410	LOC_Os05g32610	LOC_Os05g33890	LOC_Os03g19462	LOC_Os04g53550	LOC_Os01g41550
LOC_Os03g58420	flower	LOC_Os06g41880	LOC_Os10g38860	LOC_Os11g44960	LOC_Os05g38750	LOC_Os01g09270	LOC_Os06g09170	LOC_Os07g40020	LOC_Os01g62260	LOC_Os01g70500	LOC_Os02g43490	LOC_Os01g03100	LOC_Os12g06560	LOC_Os07g40930	LOC_Os01g02890	LOC_Os02g25700	LOC_Os07g23244	LOC_Os03g51970	LOC_Os12g07300	LOC_Os05g48050	LOC_Os10g36390	LOC_Os02g38490	LOC_Os07g43160	LOC_Os03g01270	LOC_Os05g32610	LOC_Os04g53550	LOC_Os05g33890	LOC_Os03g17164	LOC_Os12g41200	LOC_Os11g01850	LOC_Os07g08400	LOC_Os03g53210	LOC_Os04g21610	LOC_Os06g17440	LOC_Os01g18050	LOC_Os03g39960	LOC_Os04g44290	LOC_Os11g05190	LOC_Os05g35240	LOC_Os01g47080	LOC_Os09g32130	LOC_Os08g41700	LOC_Os02g08010	LOC_Os08g16359	LOC_Os04g52590	LOC_Os02g02840	LOC_Os08g13350	LOC_Os03g45930	LOC_Os08g17410
LOC_Os01g06640	flower	LOC_Os09g38268	LOC_Os01g64020	LOC_Os02g21260	LOC_Os01g09270	LOC_Os01g55340	LOC_Os04g33770	LOC_Os10g30860	LOC_Os07g40020	LOC_Os01g70500	LOC_Os04g51680	LOC_Os01g03100	LOC_Os04g56060	LOC_Os06g49810	LOC_Os05g44160	LOC_Os09g36260	LOC_Os07g40930	LOC_Os01g13280	LOC_Os02g51540	LOC_Os03g12320	LOC_Os01g10340	LOC_Os04g47250	LOC_Os02g25700	LOC_Os06g08790	LOC_Os03g15340	LOC_Os07g09610	LOC_Os08g38320	LOC_Os12g13910	LOC_Os10g37520	LOC_Os03g19920	LOC_Os03g06980	LOC_Os02g08190	LOC_Os02g18180	LOC_Os07g48710	LOC_Os01g66130	LOC_Os03g14840	LOC_Os07g49230	LOC_Os05g01790	LOC_Os03g25050	LOC_Os11g06410	LOC_Os11g31660	LOC_Os08g19420	LOC_Os03g28330	LOC_Os07g08400	LOC_Os04g50760	LOC_Os02g42650	LOC_Os03g56610	LOC_Os02g34970	LOC_Os07g47960
LOC_Os02g58670	flower	LOC_Os08g36910	LOC_Os12g05330	LOC_Os02g46680	LOC_Os05g36990	LOC_Os02g07310	LOC_Os08g30910	LOC_Os01g09270	LOC_Os08g40930	LOC_Os11g32270	LOC_Os04g49000	LOC_Os03g25869	LOC_Os05g44160	LOC_Os08g23140	LOC_Os04g40330	LOC_Os09g33882	LOC_Os09g02140	LOC_Os03g12320	LOC_Os03g47980	LOC_Os10g06690	LOC_Os06g03180	LOC_Os08g35939	LOC_Os06g47310	LOC_Os07g12160	LOC_Os12g13910	LOC_Os12g07810	LOC_Os10g34320	LOC_Os03g40390	LOC_Os06g45940	LOC_Os08g38990	LOC_Os09g32450	LOC_Os02g09480	LOC_Os03g48230	LOC_Os05g30160	LOC_Os03g55670	LOC_Os06g19590	LOC_Os08g41480	LOC_Os06g41060	LOC_Os01g38100	LOC_Os10g05720	LOC_Os04g44290	LOC_Os05g05300	LOC_Os07g06060	LOC_Os10g38080	LOC_Os03g45970	LOC_Os11g17600	LOC_Os04g33950	LOC_Os10g35230	LOC_Os07g29770
LOC_Os06g36480	flower	LOC_Os06g41880	LOC_Os10g38860	LOC_Os09g38268	LOC_Os06g13070	LOC_Os11g44960	LOC_Os01g09270	LOC_Os01g04160	LOC_Os11g02850	LOC_Os09g05030	LOC_Os10g38020	LOC_Os07g40020	LOC_Os01g47810	LOC_Os01g62260	LOC_Os01g70500	LOC_Os08g19590	LOC_Os01g03100	LOC_Os12g01370	LOC_Os11g18940	LOC_Os10g21660	LOC_Os06g03180	LOC_Os08g03850	LOC_Os03g51970	LOC_Os11g22404	LOC_Os04g32310	LOC_Os01g52530	LOC_Os06g11600	LOC_Os06g47310	LOC_Os02g51160	LOC_Os07g43160	LOC_Os05g32610	LOC_Os04g53550	LOC_Os01g41550	LOC_Os05g01790	LOC_Os03g17164	LOC_Os05g48330	LOC_Os09g31310	LOC_Os08g36920	LOC_Os01g05470	LOC_Os12g41140	LOC_Os11g01850	LOC_Os03g28330	LOC_Os03g53210	LOC_Os06g17440	LOC_Os03g05180	LOC_Os03g39960	LOC_Os04g44290	LOC_Os07g39750	LOC_Os04g11890
LOC_Os09g29820	flower	LOC_Os06g41880	LOC_Os10g38860	LOC_Os11g44960	LOC_Os01g04160	LOC_Os06g09170	LOC_Os09g05030	LOC_Os07g40020	LOC_Os10g38020	LOC_Os01g47810	LOC_Os01g70500	LOC_Os08g19590	LOC_Os11g08940	LOC_Os07g40930	LOC_Os12g01370	LOC_Os06g20030	LOC_Os06g44050	LOC_Os10g21660	LOC_Os03g51970	LOC_Os05g48050	LOC_Os10g35450	LOC_Os07g43160	LOC_Os03g01270	LOC_Os05g32610	LOC_Os06g11410	LOC_Os05g33890	LOC_Os05g01790	LOC_Os01g41550	LOC_Os03g17164	LOC_Os05g48330	LOC_Os07g09814	LOC_Os03g28330	LOC_Os04g21610	LOC_Os03g05180	LOC_Os01g18050	LOC_Os04g44290	LOC_Os03g03560	LOC_Os11g05190	LOC_Os01g47080	LOC_Os08g08230	LOC_Os08g35110	LOC_Os02g08010	LOC_Os08g16359	LOC_Os04g52590	LOC_Os08g13350	LOC_Os08g17410	LOC_Os08g27090	LOC_Os01g12420	LOC_Os01g65790
LOC_Os01g14420	flower	LOC_Os09g32180	LOC_Os03g10990	LOC_Os01g60940	LOC_Os07g08050	LOC_Os08g28080	LOC_Os01g64020	LOC_Os04g35500	LOC_Os03g02380	LOC_Os01g04160	LOC_Os11g08370	LOC_Os02g55540	LOC_Os10g30860	LOC_Os11g40249	LOC_Os12g13660	LOC_Os02g47420	LOC_Os10g38020	LOC_Os11g32270	LOC_Os02g43490	LOC_Os04g49000	LOC_Os04g56060	LOC_Os04g31820	LOC_Os01g16950	LOC_Os11g08940	LOC_Os07g40930	LOC_Os02g51540	LOC_Os06g09660	LOC_Os03g27780	LOC_Os01g02890	LOC_Os11g18940	LOC_Os06g44050	LOC_Os10g06690	LOC_Os04g59560	LOC_Os03g04490	LOC_Os05g48050	LOC_Os10g35450	LOC_Os10g36390	LOC_Os02g51160	LOC_Os07g06610	LOC_Os07g43160	LOC_Os06g16630	LOC_Os06g11410	LOC_Os07g48710	LOC_Os03g19462	LOC_Os08g38990	LOC_Os06g45940	LOC_Os01g41550	LOC_Os05g34460	LOC_Os02g13900
LOC_Os02g14490	flower	LOC_Os06g41880	LOC_Os06g45130	LOC_Os10g38860	LOC_Os11g44960	LOC_Os01g04160	LOC_Os09g05030	LOC_Os10g38020	LOC_Os07g40020	LOC_Os01g47810	LOC_Os01g62260	LOC_Os01g70500	LOC_Os08g19590	LOC_Os01g03100	LOC_Os12g06560	LOC_Os07g40930	LOC_Os12g01370	LOC_Os03g55960	LOC_Os01g02890	LOC_Os06g44050	LOC_Os06g03180	LOC_Os07g23244	LOC_Os08g03850	LOC_Os03g51970	LOC_Os11g22404	LOC_Os03g61590	LOC_Os04g32310	LOC_Os01g52530	LOC_Os10g36390	LOC_Os07g43160	LOC_Os05g32610	LOC_Os06g11410	LOC_Os04g53550	LOC_Os03g19462	LOC_Os01g41550	LOC_Os03g17164	LOC_Os05g48330	LOC_Os02g02450	LOC_Os12g41200	LOC_Os11g01850	LOC_Os07g08400	LOC_Os05g41670	LOC_Os06g17440	LOC_Os01g18050	LOC_Os09g36619	LOC_Os04g44290	LOC_Os03g03560	LOC_Os07g39750	LOC_Os01g47080
LOC_Os01g09850	flower	LOC_Os02g55310	LOC_Os06g41880	LOC_Os12g05330	LOC_Os06g45130	LOC_Os10g38860	LOC_Os09g38268	LOC_Os06g13070	LOC_Os11g44960	LOC_Os07g08050	LOC_Os05g38750	LOC_Os01g04160	LOC_Os06g09170	LOC_Os09g05030	LOC_Os07g40020	LOC_Os01g47810	LOC_Os01g62260	LOC_Os02g43490	LOC_Os01g70500	LOC_Os08g19590	LOC_Os01g03100	LOC_Os12g06560	LOC_Os05g44160	LOC_Os07g40930	LOC_Os12g01370	LOC_Os06g20030	LOC_Os11g18940	LOC_Os07g23244	LOC_Os10g21660	LOC_Os06g03180	LOC_Os02g25700	LOC_Os08g03850	LOC_Os11g22404	LOC_Os04g32310	LOC_Os05g48050	LOC_Os12g07300	LOC_Os01g52530	LOC_Os06g11600	LOC_Os10g36390	LOC_Os02g38490	LOC_Os08g09710	LOC_Os02g08190	LOC_Os06g11410	LOC_Os05g32610	LOC_Os05g33890	LOC_Os04g53550	LOC_Os03g17164	LOC_Os05g48330	LOC_Os06g38980
LOC_Os06g45890	flower	LOC_Os03g16270	LOC_Os07g35310	LOC_Os03g10390	LOC_Os04g49980	LOC_Os05g26660	LOC_Os03g47270	LOC_Os02g32590	LOC_Os01g09500	LOC_Os04g33820	LOC_Os10g33240	LOC_Os06g47120	LOC_Os02g47370	LOC_Os01g12520	LOC_Os07g25700	LOC_Os07g43240	LOC_Os12g13910	LOC_Os01g74020	LOC_Os07g48830	LOC_Os07g48710	LOC_Os01g66130	LOC_Os08g38990	LOC_Os01g09384	LOC_Os04g01740	LOC_Os09g32610	LOC_Os08g36920	LOC_Os01g48910	LOC_Os02g34970	LOC_Os01g14100	LOC_Os11g43760	LOC_Os01g52610	LOC_Os07g49480	LOC_Os06g49470	LOC_Os09g31486	LOC_Os02g46910	LOC_Os01g10130	LOC_Os02g02970	LOC_Os01g12820	LOC_Os12g43750	LOC_Os06g45900	LOC_Os02g32465	LOC_Os02g53380	LOC_Os08g37690	LOC_Os12g04980	LOC_Os12g13380	LOC_Os05g19954	LOC_Os07g40290	LOC_Os03g50490	LOC_Os02g30910
LOC_Os02g43790	flower	LOC_Os02g48330	LOC_Os01g53750	LOC_Os06g13070	LOC_Os03g47564	LOC_Os03g53280	LOC_Os01g64020	LOC_Os01g55340	LOC_Os03g21210	LOC_Os02g47420	LOC_Os03g33090	LOC_Os02g43490	LOC_Os08g27100	LOC_Os03g18490	LOC_Os03g55960	LOC_Os03g12320	LOC_Os07g13980	LOC_Os05g48050	LOC_Os03g50100	LOC_Os03g19920	LOC_Os01g17050	LOC_Os02g38490	LOC_Os04g44410	LOC_Os04g01740	LOC_Os01g59880	LOC_Os02g09480	LOC_Os03g25760	LOC_Os01g68500	LOC_Os07g08400	LOC_Os02g42650	LOC_Os03g53210	LOC_Os01g42024	LOC_Os01g62920	LOC_Os12g36810	LOC_Os01g07560	LOC_Os03g53580	LOC_Os01g02290	LOC_Os03g48600	LOC_Os03g55880	LOC_Os03g44190	LOC_Os03g27110	LOC_Os03g55290	LOC_Os02g32465	LOC_Os01g61860	LOC_Os02g21090	LOC_Os08g13350	LOC_Os03g45930	LOC_Os03g58880	LOC_Os08g27090
LOC_Os06g46270	flower	LOC_Os12g05330	LOC_Os10g38860	LOC_Os11g44960	LOC_Os06g09170	LOC_Os07g40020	LOC_Os01g47810	LOC_Os01g62260	LOC_Os01g70500	LOC_Os08g19590	LOC_Os01g03100	LOC_Os07g40930	LOC_Os12g01370	LOC_Os01g02890	LOC_Os02g25700	LOC_Os03g51970	LOC_Os05g48050	LOC_Os12g07300	LOC_Os01g52530	LOC_Os06g11600	LOC_Os10g35450	LOC_Os10g36390	LOC_Os07g43160	LOC_Os02g08190	LOC_Os05g32610	LOC_Os04g53550	LOC_Os05g01790	LOC_Os03g17164	LOC_Os05g48330	LOC_Os06g38980	LOC_Os07g09814	LOC_Os02g02450	LOC_Os12g41200	LOC_Os01g05470	LOC_Os11g01850	LOC_Os03g28330	LOC_Os07g08400	LOC_Os05g41670	LOC_Os04g21610	LOC_Os06g17440	LOC_Os03g05180	LOC_Os01g18050	LOC_Os03g39960	LOC_Os03g03560	LOC_Os11g43760	LOC_Os11g05190	LOC_Os01g47080	LOC_Os08g35110	LOC_Os02g08010
LOC_Os01g68160	flower	LOC_Os02g55310	LOC_Os06g41880	LOC_Os12g05330	LOC_Os06g45130	LOC_Os10g38860	LOC_Os09g38268	LOC_Os06g13070	LOC_Os07g08050	LOC_Os05g38750	LOC_Os04g12600	LOC_Os08g30910	LOC_Os01g09270	LOC_Os01g04160	LOC_Os11g02850	LOC_Os06g09170	LOC_Os09g05030	LOC_Os01g47810	LOC_Os02g43490	LOC_Os08g19590	LOC_Os01g03100	LOC_Os12g06560	LOC_Os05g44160	LOC_Os11g08940	LOC_Os07g40930	LOC_Os01g11130	LOC_Os06g20030	LOC_Os01g02890	LOC_Os11g18940	LOC_Os07g23244	LOC_Os10g21660	LOC_Os04g32310	LOC_Os12g07300	LOC_Os01g52530	LOC_Os11g30210	LOC_Os06g11600	LOC_Os07g12160	LOC_Os02g51160	LOC_Os02g38490	LOC_Os08g09710	LOC_Os02g08190	LOC_Os06g11410	LOC_Os05g32610	LOC_Os05g33890	LOC_Os03g19462	LOC_Os04g53550	LOC_Os03g17164	LOC_Os05g48330	LOC_Os03g23030
LOC_Os09g25070	flower	LOC_Os08g36910	LOC_Os01g60940	LOC_Os03g53730	LOC_Os11g44960	LOC_Os03g47564	LOC_Os04g57650	LOC_Os02g21260	LOC_Os01g55340	LOC_Os03g02380	LOC_Os01g70410	LOC_Os11g15570	LOC_Os10g30860	LOC_Os05g05560	LOC_Os01g51310	LOC_Os02g34540	LOC_Os09g36160	LOC_Os02g43490	LOC_Os01g70500	LOC_Os04g51680	LOC_Os07g48760	LOC_Os04g56060	LOC_Os03g50355	LOC_Os08g22604	LOC_Os06g11060	LOC_Os07g05720	LOC_Os12g03270	LOC_Os06g12280	LOC_Os12g01370	LOC_Os01g02890	LOC_Os02g25700	LOC_Os07g02810	LOC_Os04g59560	LOC_Os03g04490	LOC_Os03g51970	LOC_Os07g09610	LOC_Os03g59280	LOC_Os01g52530	LOC_Os03g05300	LOC_Os12g39630	LOC_Os03g19920	LOC_Os02g34710	LOC_Os07g43160	LOC_Os03g01270	LOC_Os02g18180	LOC_Os02g51970	LOC_Os07g48710	LOC_Os01g31800	LOC_Os01g66130
LOC_Os02g56600	flower	LOC_Os06g41880	LOC_Os11g44960	LOC_Os05g38750	LOC_Os01g04160	LOC_Os11g02850	LOC_Os06g09170	LOC_Os10g38020	LOC_Os07g40020	LOC_Os01g47810	LOC_Os01g62260	LOC_Os01g70500	LOC_Os08g19590	LOC_Os01g03100	LOC_Os12g06560	LOC_Os07g40930	LOC_Os03g17510	LOC_Os12g01370	LOC_Os01g02890	LOC_Os06g44050	LOC_Os10g21660	LOC_Os06g03180	LOC_Os02g25700	LOC_Os03g51970	LOC_Os04g32310	LOC_Os05g48050	LOC_Os12g07300	LOC_Os01g52530	LOC_Os06g11600	LOC_Os10g35450	LOC_Os10g36390	LOC_Os07g43160	LOC_Os03g01270	LOC_Os02g08190	LOC_Os05g32610	LOC_Os04g53550	LOC_Os01g41550	LOC_Os03g17164	LOC_Os05g48330	LOC_Os09g31310	LOC_Os08g36920	LOC_Os01g05470	LOC_Os11g01850	LOC_Os07g08400	LOC_Os05g41670	LOC_Os03g53210	LOC_Os04g21610	LOC_Os06g17440	LOC_Os03g05180
LOC_Os02g41510	flower	LOC_Os12g05330	LOC_Os03g08310	LOC_Os02g46680	LOC_Os06g45130	LOC_Os10g38860	LOC_Os06g13070	LOC_Os11g44960	LOC_Os05g38750	LOC_Os01g09270	LOC_Os01g04160	LOC_Os11g02850	LOC_Os06g09170	LOC_Os09g05030	LOC_Os10g38020	LOC_Os01g51310	LOC_Os01g62260	LOC_Os01g70500	LOC_Os12g01370	LOC_Os03g55960	LOC_Os01g02890	LOC_Os11g18940	LOC_Os06g44050	LOC_Os10g21660	LOC_Os07g23244	LOC_Os02g25700	LOC_Os08g03850	LOC_Os03g51970	LOC_Os04g32310	LOC_Os05g48050	LOC_Os01g52530	LOC_Os10g35450	LOC_Os10g36390	LOC_Os02g08190	LOC_Os04g53550	LOC_Os03g19462	LOC_Os05g01790	LOC_Os05g48330	LOC_Os06g38980	LOC_Os09g31310	LOC_Os07g09814	LOC_Os08g36920	LOC_Os12g41200	LOC_Os12g41140	LOC_Os03g28330	LOC_Os07g08400	LOC_Os05g41670	LOC_Os07g42750	LOC_Os03g53210
LOC_Os01g58760	flower	LOC_Os10g35644	LOC_Os02g07310	LOC_Os08g30910	LOC_Os01g71210	LOC_Os08g41960	LOC_Os03g18940	LOC_Os03g11614	LOC_Os12g06200	LOC_Os04g20960	LOC_Os10g33900	LOC_Os11g47453	LOC_Os06g40500	LOC_Os10g04690	LOC_Os10g33540	LOC_Os11g10640	LOC_Os01g49490	LOC_Os06g47310	LOC_Os12g07810	LOC_Os05g08480	LOC_Os10g04090	LOC_Os03g14334	LOC_Os02g06360	LOC_Os06g45940	LOC_Os03g48230	LOC_Os05g30160	LOC_Os05g01520	LOC_Os03g43990	LOC_Os04g34330	LOC_Os08g04190	LOC_Os08g08820	LOC_Os04g36800	LOC_Os03g45970	LOC_Os07g29770	LOC_Os12g38540	LOC_Os06g03165	LOC_Os09g31230	LOC_Os10g22869	LOC_Os10g33550	LOC_Os02g12840	LOC_Os07g09890	LOC_Os10g38940	LOC_Os12g07390	LOC_Os07g42770	LOC_Os02g12130	LOC_Os02g21750	LOC_Os08g36220	LOC_Os07g30240	LOC_Os08g19260
LOC_Os02g09480	flower	LOC_Os06g41880	LOC_Os12g05330	LOC_Os03g08310	LOC_Os02g46680	LOC_Os10g38860	LOC_Os11g44960	LOC_Os08g30910	LOC_Os01g04160	LOC_Os06g09170	LOC_Os09g05030	LOC_Os08g40930	LOC_Os10g38020	LOC_Os01g47810	LOC_Os01g62260	LOC_Os01g70500	LOC_Os08g19590	LOC_Os01g03100	LOC_Os12g06560	LOC_Os11g08940	LOC_Os07g40930	LOC_Os09g33882	LOC_Os01g11130	LOC_Os03g17510	LOC_Os12g01370	LOC_Os03g55960	LOC_Os06g20030	LOC_Os01g02890	LOC_Os06g44050	LOC_Os10g06690	LOC_Os07g23244	LOC_Os02g25700	LOC_Os08g03850	LOC_Os11g22404	LOC_Os05g48050	LOC_Os12g07300	LOC_Os01g52530	LOC_Os06g47310	LOC_Os07g12160	LOC_Os10g36390	LOC_Os02g51160	LOC_Os08g09710	LOC_Os03g01270	LOC_Os02g08190	LOC_Os05g33890	LOC_Os03g19462	LOC_Os05g01790	LOC_Os05g48330	LOC_Os03g23030
LOC_Os05g37190	flower	LOC_Os01g62950	LOC_Os03g05700	LOC_Os02g48330	LOC_Os03g08310	LOC_Os01g50700	LOC_Os12g36750	LOC_Os05g26660	LOC_Os01g55340	LOC_Os02g47400	LOC_Os03g21040	LOC_Os08g04420	LOC_Os10g25230	LOC_Os04g51680	LOC_Os04g57380	LOC_Os01g59180	LOC_Os07g48760	LOC_Os03g50160	LOC_Os08g44150	LOC_Os04g53720	LOC_Os03g58800	LOC_Os10g06690	LOC_Os07g09610	LOC_Os07g25700	LOC_Os04g57350	LOC_Os05g08970	LOC_Os01g52530	LOC_Os12g13910	LOC_Os02g18180	LOC_Os07g48710	LOC_Os02g40664	LOC_Os06g10210	LOC_Os04g01740	LOC_Os08g36920	LOC_Os07g45550	LOC_Os07g08400	LOC_Os05g41670	LOC_Os01g14100	LOC_Os06g13720	LOC_Os11g10980	LOC_Os11g43760	LOC_Os01g52610	LOC_Os07g49480	LOC_Os05g26070	LOC_Os02g46910	LOC_Os09g36790	LOC_Os06g50180	LOC_Os06g25250	LOC_Os10g17940
LOC_Os01g07880	flower	LOC_Os06g41880	LOC_Os02g46680	LOC_Os10g38860	LOC_Os11g44960	LOC_Os04g35500	LOC_Os01g09270	LOC_Os10g38020	LOC_Os01g70500	LOC_Os08g19590	LOC_Os01g03100	LOC_Os05g44160	LOC_Os09g33882	LOC_Os12g01370	LOC_Os11g18940	LOC_Os06g44050	LOC_Os06g03180	LOC_Os10g21660	LOC_Os03g51970	LOC_Os05g48050	LOC_Os06g11600	LOC_Os06g47310	LOC_Os10g35450	LOC_Os12g07810	LOC_Os07g43160	LOC_Os05g32610	LOC_Os04g53550	LOC_Os05g01790	LOC_Os03g17164	LOC_Os09g31310	LOC_Os07g09814	LOC_Os12g41140	LOC_Os11g01850	LOC_Os03g05180	LOC_Os01g38100	LOC_Os03g39960	LOC_Os04g44290	LOC_Os03g03560	LOC_Os11g43760	LOC_Os01g47080	LOC_Os02g08010	LOC_Os08g16359	LOC_Os08g17410	LOC_Os08g27090	LOC_Os07g07820	LOC_Os01g15300	LOC_Os08g36020	LOC_Os06g17390	LOC_Os04g30720
LOC_Os03g44540	flower	LOC_Os03g50220	LOC_Os02g42660	LOC_Os09g38268	LOC_Os11g44960	LOC_Os03g53280	LOC_Os03g14020	LOC_Os01g64020	LOC_Os12g05680	LOC_Os02g47420	LOC_Os07g40020	LOC_Os03g33090	LOC_Os04g49000	LOC_Os01g03100	LOC_Os11g08940	LOC_Os08g23140	LOC_Os03g59670	LOC_Os06g12280	LOC_Os06g41030	LOC_Os03g12320	LOC_Os04g47250	LOC_Os04g59560	LOC_Os03g04490	LOC_Os03g15340	LOC_Os02g55890	LOC_Os12g06060	LOC_Os03g59280	LOC_Os05g48050	LOC_Os07g12160	LOC_Os03g06980	LOC_Os05g33690	LOC_Os02g18180	LOC_Os12g07710	LOC_Os03g14840	LOC_Os04g53550	LOC_Os03g19462	LOC_Os02g06360	LOC_Os01g31800	LOC_Os04g44410	LOC_Os07g36950	LOC_Os09g25050	LOC_Os05g34460	LOC_Os06g40150	LOC_Os03g14710	LOC_Os01g46400	LOC_Os02g07180	LOC_Os01g68890	LOC_Os09g31310	LOC_Os05g50120
LOC_Os05g09020	flower	LOC_Os04g32680	LOC_Os06g48190	LOC_Os02g47610	LOC_Os11g32260	LOC_Os03g10810	LOC_Os03g21850	LOC_Os02g07310	LOC_Os04g12600	LOC_Os08g30910	LOC_Os02g42380	LOC_Os08g40930	LOC_Os04g51680	LOC_Os01g59920	LOC_Os03g59670	LOC_Os01g17050	LOC_Os03g18400	LOC_Os01g66130	LOC_Os06g45940	LOC_Os08g38990	LOC_Os07g36950	LOC_Os02g13900	LOC_Os09g34290	LOC_Os02g53350	LOC_Os08g36920	LOC_Os04g21320	LOC_Os11g31660	LOC_Os07g42750	LOC_Os06g45950	LOC_Os06g41060	LOC_Os03g16460	LOC_Os07g10400	LOC_Os10g05720	LOC_Os05g05300	LOC_Os03g16780	LOC_Os04g49990	LOC_Os10g38080	LOC_Os03g45970	LOC_Os04g54300	LOC_Os04g33950	LOC_Os01g02290	LOC_Os02g32465	LOC_Os11g34460	LOC_Os01g60740	LOC_Os10g33550	LOC_Os05g14360	LOC_Os11g37390	LOC_Os06g36380	LOC_Os05g19954
LOC_Os03g08960	flower	LOC_Os06g41880	LOC_Os03g08310	LOC_Os06g13070	LOC_Os11g44960	LOC_Os05g38750	LOC_Os01g09270	LOC_Os01g04160	LOC_Os09g05030	LOC_Os01g47810	LOC_Os01g70500	LOC_Os01g03100	LOC_Os12g01370	LOC_Os03g55960	LOC_Os01g02890	LOC_Os11g18940	LOC_Os06g44050	LOC_Os10g21660	LOC_Os07g23244	LOC_Os02g25700	LOC_Os03g51970	LOC_Os03g61590	LOC_Os01g52530	LOC_Os06g11600	LOC_Os10g36390	LOC_Os07g43160	LOC_Os03g01270	LOC_Os02g08190	LOC_Os04g53550	LOC_Os03g19462	LOC_Os01g41550	LOC_Os05g01790	LOC_Os03g17164	LOC_Os07g09814	LOC_Os01g05470	LOC_Os12g41140	LOC_Os07g08400	LOC_Os05g41670	LOC_Os03g53210	LOC_Os06g17440	LOC_Os01g38100	LOC_Os03g39960	LOC_Os04g44290	LOC_Os04g11890	LOC_Os11g05190	LOC_Os01g47080	LOC_Os08g41700	LOC_Os02g08010	LOC_Os08g16359
LOC_Os04g38720	flower	LOC_Os06g41880	LOC_Os12g05330	LOC_Os03g08310	LOC_Os10g38860	LOC_Os09g38268	LOC_Os11g44960	LOC_Os05g38750	LOC_Os01g04160	LOC_Os11g02850	LOC_Os09g05030	LOC_Os10g38020	LOC_Os01g51310	LOC_Os07g40020	LOC_Os01g62260	LOC_Os01g47810	LOC_Os02g43490	LOC_Os01g70500	LOC_Os08g19590	LOC_Os01g03100	LOC_Os12g06560	LOC_Os05g44160	LOC_Os07g40930	LOC_Os12g01370	LOC_Os11g18940	LOC_Os06g44050	LOC_Os06g03180	LOC_Os02g25700	LOC_Os03g51970	LOC_Os04g32310	LOC_Os01g52530	LOC_Os06g11600	LOC_Os10g35450	LOC_Os07g43160	LOC_Os03g01270	LOC_Os06g11410	LOC_Os04g53550	LOC_Os01g41550	LOC_Os05g01790	LOC_Os03g17164	LOC_Os05g48330	LOC_Os09g31310	LOC_Os07g09814	LOC_Os02g02450	LOC_Os01g05470	LOC_Os12g41140	LOC_Os11g01850	LOC_Os03g53210	LOC_Os04g21610
LOC_Os12g07640	flower	LOC_Os06g41880	LOC_Os03g08310	LOC_Os02g46680	LOC_Os10g38860	LOC_Os06g13070	LOC_Os11g44960	LOC_Os07g08050	LOC_Os05g38750	LOC_Os01g09270	LOC_Os01g04160	LOC_Os11g02850	LOC_Os09g05030	LOC_Os01g51310	LOC_Os01g62260	LOC_Os01g70500	LOC_Os08g19590	LOC_Os01g03100	LOC_Os12g06560	LOC_Os11g08940	LOC_Os12g01370	LOC_Os03g55960	LOC_Os06g20030	LOC_Os01g02890	LOC_Os11g18940	LOC_Os10g06690	LOC_Os10g21660	LOC_Os06g03180	LOC_Os07g23244	LOC_Os02g25700	LOC_Os08g03850	LOC_Os11g22404	LOC_Os03g61590	LOC_Os04g32310	LOC_Os05g48050	LOC_Os12g07300	LOC_Os06g47310	LOC_Os10g35450	LOC_Os02g38490	LOC_Os08g09710	LOC_Os07g43160	LOC_Os03g01270	LOC_Os06g11410	LOC_Os05g32610	LOC_Os04g53550	LOC_Os03g19462	LOC_Os03g17164	LOC_Os05g48330	LOC_Os06g38980
LOC_Os01g59760	flower	LOC_Os06g41880	LOC_Os02g46680	LOC_Os10g38860	LOC_Os07g08050	LOC_Os08g30910	LOC_Os01g09270	LOC_Os06g09170	LOC_Os10g38020	LOC_Os08g40930	LOC_Os01g47810	LOC_Os01g70500	LOC_Os08g19590	LOC_Os01g03100	LOC_Os05g44160	LOC_Os07g40930	LOC_Os09g33882	LOC_Os12g01370	LOC_Os11g18940	LOC_Os07g23244	LOC_Os10g21660	LOC_Os06g44050	LOC_Os06g03180	LOC_Os11g22404	LOC_Os03g51970	LOC_Os05g48050	LOC_Os06g47310	LOC_Os06g11600	LOC_Os10g35450	LOC_Os07g43160	LOC_Os05g32610	LOC_Os05g33890	LOC_Os04g53550	LOC_Os03g17164	LOC_Os09g31310	LOC_Os02g02450	LOC_Os03g55670	LOC_Os12g41140	LOC_Os05g01520	LOC_Os11g01850	LOC_Os03g53210	LOC_Os07g42750	LOC_Os04g21610	LOC_Os03g05180	LOC_Os01g38100	LOC_Os10g05720	LOC_Os03g39960	LOC_Os04g44290	LOC_Os03g03560
LOC_Os01g57890	flower	LOC_Os06g41880	LOC_Os03g08310	LOC_Os02g46680	LOC_Os09g38268	LOC_Os06g13070	LOC_Os11g44960	LOC_Os07g08050	LOC_Os05g38750	LOC_Os04g35500	LOC_Os08g30910	LOC_Os01g09270	LOC_Os09g05030	LOC_Os08g40930	LOC_Os10g38020	LOC_Os01g47810	LOC_Os01g70500	LOC_Os08g19590	LOC_Os01g03100	LOC_Os12g06560	LOC_Os11g08940	LOC_Os07g40930	LOC_Os01g11130	LOC_Os03g17510	LOC_Os12g01370	LOC_Os03g55960	LOC_Os06g20030	LOC_Os01g02890	LOC_Os10g06690	LOC_Os10g21660	LOC_Os06g03180	LOC_Os07g23244	LOC_Os11g22404	LOC_Os04g32310	LOC_Os12g07300	LOC_Os01g52530	LOC_Os06g11600	LOC_Os07g12160	LOC_Os10g36390	LOC_Os12g07810	LOC_Os02g51160	LOC_Os07g43160	LOC_Os03g01270	LOC_Os02g08190	LOC_Os05g32610	LOC_Os05g33890	LOC_Os03g19462	LOC_Os04g53550	LOC_Os05g48330
LOC_Os01g64790	flower	LOC_Os01g62950	LOC_Os05g42270	LOC_Os11g05640	LOC_Os02g01830	LOC_Os08g41440	LOC_Os02g48330	LOC_Os02g46680	LOC_Os07g05174	LOC_Os01g65590	LOC_Os10g36170	LOC_Os07g35310	LOC_Os03g47530	LOC_Os01g55340	LOC_Os03g21210	LOC_Os02g10440	LOC_Os02g32590	LOC_Os09g22540	LOC_Os03g33090	LOC_Os01g11460	LOC_Os03g40930	LOC_Os01g59180	LOC_Os01g31570	LOC_Os03g50160	LOC_Os03g18490	LOC_Os06g48320	LOC_Os03g12320	LOC_Os03g55420	LOC_Os12g36980	LOC_Os10g06690	LOC_Os02g04630	LOC_Os02g06170	LOC_Os03g57880	LOC_Os01g12520	LOC_Os07g25700	LOC_Os06g11600	LOC_Os02g42470	LOC_Os02g55330	LOC_Os01g17050	LOC_Os05g41500	LOC_Os07g48830	LOC_Os02g01190	LOC_Os02g56480	LOC_Os03g40390	LOC_Os06g16630	LOC_Os02g43670	LOC_Os08g34890	LOC_Os01g09384	LOC_Os04g01740
LOC_Os04g34970	flower	LOC_Os01g53750	LOC_Os01g60260	LOC_Os01g64020	LOC_Os01g55340	LOC_Os02g47420	LOC_Os03g33090	LOC_Os01g16950	LOC_Os07g05720	LOC_Os03g18490	LOC_Os03g57569	LOC_Os03g12320	LOC_Os10g06690	LOC_Os02g49720	LOC_Os06g11600	LOC_Os03g19920	LOC_Os01g17050	LOC_Os02g38490	LOC_Os03g14840	LOC_Os04g44410	LOC_Os05g34460	LOC_Os04g01740	LOC_Os01g59880	LOC_Os01g68890	LOC_Os02g09480	LOC_Os03g25760	LOC_Os05g30160	LOC_Os01g68500	LOC_Os07g08400	LOC_Os01g42024	LOC_Os03g05180	LOC_Os01g07480	LOC_Os01g62990	LOC_Os01g07560	LOC_Os03g30830	LOC_Os04g54300	LOC_Os01g02290	LOC_Os03g55880	LOC_Os03g55290	LOC_Os02g21090	LOC_Os03g45930	LOC_Os03g58880	LOC_Os08g27090	LOC_Os01g65790	LOC_Os05g37800	LOC_Os03g51200	LOC_Os08g33100	LOC_Os08g10670	LOC_Os05g27090
LOC_Os02g45420	flower	LOC_Os05g42270	LOC_Os08g36910	LOC_Os10g03850	LOC_Os02g48330	LOC_Os02g46680	LOC_Os01g53750	LOC_Os03g53280	LOC_Os04g57650	LOC_Os02g24740	LOC_Os01g55340	LOC_Os03g21210	LOC_Os01g04160	LOC_Os02g47420	LOC_Os03g33090	LOC_Os01g47810	LOC_Os02g43490	LOC_Os07g05720	LOC_Os03g18490	LOC_Os03g55960	LOC_Os07g35130	LOC_Os02g53000	LOC_Os03g12320	LOC_Os06g44050	LOC_Os07g02810	LOC_Os08g38320	LOC_Os02g33705	LOC_Os06g11600	LOC_Os03g19920	LOC_Os12g42430	LOC_Os05g33690	LOC_Os01g17050	LOC_Os03g01270	LOC_Os07g48710	LOC_Os04g01690	LOC_Os04g44410	LOC_Os03g17164	LOC_Os02g13900	LOC_Os03g22040	LOC_Os04g01740	LOC_Os02g07180	LOC_Os02g09480	LOC_Os03g25760	LOC_Os02g42650	LOC_Os01g42024	LOC_Os07g47960	LOC_Os06g41060	LOC_Os01g07480	LOC_Os01g62920
LOC_Os12g42400	flower	LOC_Os05g42270	LOC_Os03g50220	LOC_Os02g51290	LOC_Os09g38268	LOC_Os11g44960	LOC_Os03g53280	LOC_Os03g14020	LOC_Os04g54350	LOC_Os01g64020	LOC_Os12g05680	LOC_Os04g33770	LOC_Os12g13660	LOC_Os02g47420	LOC_Os07g40020	LOC_Os03g33090	LOC_Os01g03100	LOC_Os01g68104	LOC_Os11g08940	LOC_Os06g11060	LOC_Os08g23140	LOC_Os03g59670	LOC_Os06g12280	LOC_Os06g41030	LOC_Os03g12320	LOC_Os04g47250	LOC_Os02g25700	LOC_Os04g59560	LOC_Os03g04490	LOC_Os03g15340	LOC_Os11g22404	LOC_Os03g51970	LOC_Os02g55890	LOC_Os12g06060	LOC_Os05g48050	LOC_Os07g12160	LOC_Os03g06980	LOC_Os02g08190	LOC_Os02g18180	LOC_Os12g07710	LOC_Os01g66130	LOC_Os04g53550	LOC_Os03g19462	LOC_Os02g06360	LOC_Os03g14840	LOC_Os04g44410	LOC_Os07g36950	LOC_Os09g25050	LOC_Os05g34460
LOC_Os01g03720	flower	LOC_Os12g05330	LOC_Os11g44960	LOC_Os01g09270	LOC_Os01g62260	LOC_Os01g70500	LOC_Os12g06560	LOC_Os07g40930	LOC_Os03g17510	LOC_Os01g02890	LOC_Os07g23244	LOC_Os10g21660	LOC_Os02g25700	LOC_Os03g51970	LOC_Os12g07300	LOC_Os01g52530	LOC_Os06g11600	LOC_Os07g43160	LOC_Os03g01270	LOC_Os02g08190	LOC_Os05g33890	LOC_Os04g53550	LOC_Os05g01790	LOC_Os03g17164	LOC_Os05g48330	LOC_Os07g09814	LOC_Os07g08400	LOC_Os01g18050	LOC_Os03g39960	LOC_Os11g43760	LOC_Os11g05190	LOC_Os01g47080	LOC_Os05g35240	LOC_Os08g35110	LOC_Os08g16359	LOC_Os04g52590	LOC_Os11g07124	LOC_Os03g48600	LOC_Os11g37080	LOC_Os08g13350	LOC_Os01g12420	LOC_Os01g65790	LOC_Os06g17390	LOC_Os04g30720	LOC_Os03g04240	LOC_Os04g49700	LOC_Os08g33100	LOC_Os11g08380	LOC_Os03g50490
LOC_Os04g49230	flower	LOC_Os05g42270	LOC_Os09g24680	LOC_Os03g53280	LOC_Os07g08050	LOC_Os12g05680	LOC_Os11g40110	LOC_Os10g30860	LOC_Os02g42380	LOC_Os02g47420	LOC_Os01g47810	LOC_Os01g62260	LOC_Os04g51680	LOC_Os09g21260	LOC_Os08g27100	LOC_Os07g39820	LOC_Os04g40330	LOC_Os01g13280	LOC_Os09g02140	LOC_Os01g11130	LOC_Os12g01370	LOC_Os03g61040	LOC_Os07g35130	LOC_Os06g40590	LOC_Os02g53000	LOC_Os03g12320	LOC_Os01g02890	LOC_Os03g47980	LOC_Os06g44050	LOC_Os10g21660	LOC_Os06g08790	LOC_Os12g31860	LOC_Os02g55890	LOC_Os02g49720	LOC_Os07g09610	LOC_Os01g34560	LOC_Os07g13980	LOC_Os01g11980	LOC_Os10g35450	LOC_Os12g39630	LOC_Os02g51160	LOC_Os02g38490	LOC_Os01g36640	LOC_Os09g34960	LOC_Os08g20486	LOC_Os12g17310	LOC_Os02g08190	LOC_Os05g32610	LOC_Os01g66130
LOC_Os09g23200	flower	LOC_Os06g41880	LOC_Os02g46680	LOC_Os06g45130	LOC_Os10g38860	LOC_Os04g35500	LOC_Os08g30910	LOC_Os09g05030	LOC_Os08g40930	LOC_Os10g38020	LOC_Os07g40020	LOC_Os01g62260	LOC_Os01g70500	LOC_Os01g03100	LOC_Os12g06560	LOC_Os07g40930	LOC_Os01g11130	LOC_Os03g17510	LOC_Os12g01370	LOC_Os03g55960	LOC_Os06g20030	LOC_Os06g44050	LOC_Os06g03180	LOC_Os10g06690	LOC_Os07g23244	LOC_Os08g03850	LOC_Os03g51970	LOC_Os11g22404	LOC_Os04g32310	LOC_Os05g48050	LOC_Os12g07300	LOC_Os01g52530	LOC_Os06g47310	LOC_Os10g35450	LOC_Os10g36390	LOC_Os12g07810	LOC_Os02g51160	LOC_Os02g38490	LOC_Os08g09710	LOC_Os07g43160	LOC_Os05g32610	LOC_Os05g33890	LOC_Os03g19462	LOC_Os04g53550	LOC_Os03g23030	LOC_Os06g38980	LOC_Os09g31310	LOC_Os07g09814	LOC_Os02g02450
LOC_Os02g38130	flower	LOC_Os06g41880	LOC_Os03g08310	LOC_Os02g46680	LOC_Os10g38860	LOC_Os09g38268	LOC_Os11g44960	LOC_Os07g08050	LOC_Os05g38750	LOC_Os04g35500	LOC_Os01g04160	LOC_Os11g02850	LOC_Os09g05030	LOC_Os08g40930	LOC_Os10g38020	LOC_Os07g40020	LOC_Os01g62260	LOC_Os01g47810	LOC_Os01g70500	LOC_Os08g19590	LOC_Os01g03100	LOC_Os12g06560	LOC_Os11g08940	LOC_Os07g40930	LOC_Os01g11130	LOC_Os12g01370	LOC_Os01g02890	LOC_Os06g44050	LOC_Os10g21660	LOC_Os02g25700	LOC_Os11g22404	LOC_Os03g51970	LOC_Os12g07300	LOC_Os01g52530	LOC_Os06g11600	LOC_Os06g47310	LOC_Os10g36390	LOC_Os02g51160	LOC_Os08g09710	LOC_Os07g43160	LOC_Os03g01270	LOC_Os02g08190	LOC_Os05g32610	LOC_Os03g17164	LOC_Os06g38980	LOC_Os09g31310	LOC_Os08g36920	LOC_Os12g41200	LOC_Os01g05470
LOC_Os06g40960	flower	LOC_Os02g55310	LOC_Os06g48190	LOC_Os05g11650	LOC_Os03g08310	LOC_Os02g46680	LOC_Os06g45130	LOC_Os11g32260	LOC_Os10g36170	LOC_Os05g36990	LOC_Os03g21850	LOC_Os02g07310	LOC_Os05g38750	LOC_Os07g47100	LOC_Os08g40210	LOC_Os02g55540	LOC_Os11g40249	LOC_Os11g27540	LOC_Os02g42380	LOC_Os08g40930	LOC_Os01g47810	LOC_Os04g51680	LOC_Os01g59920	LOC_Os03g06705	LOC_Os08g27100	LOC_Os07g37850	LOC_Os03g59670	LOC_Os11g18940	LOC_Os10g06690	LOC_Os08g03850	LOC_Os12g06060	LOC_Os01g34560	LOC_Os06g47310	LOC_Os10g36390	LOC_Os12g07810	LOC_Os02g51160	LOC_Os01g17050	LOC_Os03g40390	LOC_Os06g16630	LOC_Os03g18400	LOC_Os08g38990	LOC_Os02g13900	LOC_Os02g53350	LOC_Os08g36920	LOC_Os02g09480	LOC_Os03g60840	LOC_Os05g30160	LOC_Os12g41140	LOC_Os05g01520
LOC_Os11g03370	flower	LOC_Os09g32180	LOC_Os05g48770	LOC_Os10g03850	LOC_Os11g32260	LOC_Os05g06300	LOC_Os07g35310	LOC_Os10g35644	LOC_Os03g21850	LOC_Os12g36750	LOC_Os09g31270	LOC_Os07g47100	LOC_Os05g34480	LOC_Os06g19200	LOC_Os03g02380	LOC_Os02g55540	LOC_Os03g11614	LOC_Os02g32590	LOC_Os04g14690	LOC_Os03g33090	LOC_Os11g12650	LOC_Os08g23780	LOC_Os09g33550	LOC_Os04g51680	LOC_Os03g17210	LOC_Os06g46500	LOC_Os11g36190	LOC_Os07g47380	LOC_Os02g38040	LOC_Os04g53720	LOC_Os06g47120	LOC_Os02g19650	LOC_Os02g08364	LOC_Os02g47370	LOC_Os02g49720	LOC_Os07g25700	LOC_Os03g06850	LOC_Os05g44810	LOC_Os01g52530	LOC_Os09g24590	LOC_Os07g15640	LOC_Os07g48830	LOC_Os07g37400	LOC_Os02g18180	LOC_Os01g46570	LOC_Os01g66130	LOC_Os08g38990	LOC_Os01g09384	LOC_Os11g05394
LOC_Os09g16510	flower	LOC_Os07g12700	LOC_Os01g19220	LOC_Os04g32680	LOC_Os08g41440	LOC_Os04g32470	LOC_Os06g40170	LOC_Os03g47530	LOC_Os04g02510	LOC_Os05g38750	LOC_Os04g01610	LOC_Os09g29490	LOC_Os01g08710	LOC_Os01g55340	LOC_Os01g40190	LOC_Os06g35200	LOC_Os11g15570	LOC_Os03g19670	LOC_Os03g01840	LOC_Os02g32590	LOC_Os10g25230	LOC_Os08g39460	LOC_Os02g34540	LOC_Os01g70500	LOC_Os04g51680	LOC_Os04g41810	LOC_Os02g44710	LOC_Os07g37920	LOC_Os05g45060	LOC_Os07g38480	LOC_Os02g42560	LOC_Os03g61780	LOC_Os04g48830	LOC_Os03g50355	LOC_Os04g41050	LOC_Os09g30250	LOC_Os02g58520	LOC_Os06g10610	LOC_Os07g05720	LOC_Os03g59670	LOC_Os03g50160	LOC_Os01g37670	LOC_Os03g14090	LOC_Os05g30970	LOC_Os12g36980	LOC_Os03g17250	LOC_Os07g02810	LOC_Os01g65630	LOC_Os02g19650
LOC_Os06g40330	flower	LOC_Os06g41880	LOC_Os02g46680	LOC_Os10g38860	LOC_Os09g38268	LOC_Os06g13070	LOC_Os07g08050	LOC_Os05g38750	LOC_Os04g35500	LOC_Os08g30910	LOC_Os01g09270	LOC_Os01g04160	LOC_Os06g09170	LOC_Os08g40930	LOC_Os10g38020	LOC_Os01g62260	LOC_Os01g70500	LOC_Os08g19590	LOC_Os01g03100	LOC_Os12g06560	LOC_Os11g08940	LOC_Os07g40930	LOC_Os09g33882	LOC_Os01g11130	LOC_Os03g17510	LOC_Os12g01370	LOC_Os03g55960	LOC_Os06g20030	LOC_Os06g44050	LOC_Os10g21660	LOC_Os06g03180	LOC_Os07g23244	LOC_Os02g25700	LOC_Os08g03850	LOC_Os03g51970	LOC_Os04g32310	LOC_Os12g07300	LOC_Os01g52530	LOC_Os06g11600	LOC_Os07g12160	LOC_Os10g36390	LOC_Os02g51160	LOC_Os02g38490	LOC_Os08g09710	LOC_Os07g43160	LOC_Os03g01270	LOC_Os02g08190	LOC_Os05g32610	LOC_Os05g33890
LOC_Os03g45450	flower	LOC_Os06g48190	LOC_Os02g47610	LOC_Os08g36910	LOC_Os02g46680	LOC_Os03g10810	LOC_Os04g54350	LOC_Os02g07310	LOC_Os04g12600	LOC_Os02g42380	LOC_Os11g32270	LOC_Os02g43490	LOC_Os04g51680	LOC_Os03g59670	LOC_Os06g03180	LOC_Os08g35939	LOC_Os12g06060	LOC_Os06g47310	LOC_Os12g07810	LOC_Os02g34710	LOC_Os01g36640	LOC_Os03g14500	LOC_Os02g06360	LOC_Os08g38990	LOC_Os06g45940	LOC_Os05g50120	LOC_Os05g30160	LOC_Os12g41140	LOC_Os11g01850	LOC_Os06g08890	LOC_Os06g41060	LOC_Os07g10400	LOC_Os04g33840	LOC_Os05g05300	LOC_Os07g39750	LOC_Os11g43760	LOC_Os03g16780	LOC_Os04g35390	LOC_Os02g32420	LOC_Os11g17600	LOC_Os04g54300	LOC_Os02g32465	LOC_Os11g34460	LOC_Os02g21090	LOC_Os09g31230	LOC_Os01g12950	LOC_Os10g33550	LOC_Os05g14360	LOC_Os11g37390
LOC_Os04g43910	flower	LOC_Os02g46680	LOC_Os03g47564	LOC_Os12g05680	LOC_Os10g30860	LOC_Os09g39310	LOC_Os01g70500	LOC_Os07g48760	LOC_Os04g56060	LOC_Os03g50355	LOC_Os07g05720	LOC_Os12g03270	LOC_Os03g15750	LOC_Os06g40590	LOC_Os03g27780	LOC_Os03g12320	LOC_Os01g02890	LOC_Os07g02810	LOC_Os11g22404	LOC_Os12g06060	LOC_Os04g32310	LOC_Os05g48050	LOC_Os03g50100	LOC_Os05g50170	LOC_Os07g25800	LOC_Os02g18180	LOC_Os02g51970	LOC_Os05g32610	LOC_Os01g31800	LOC_Os05g33890	LOC_Os06g45940	LOC_Os06g38980	LOC_Os12g41200	LOC_Os03g25760	LOC_Os11g31660	LOC_Os03g28330	LOC_Os09g24220	LOC_Os07g08400	LOC_Os03g53210	LOC_Os04g21610	LOC_Os02g34970	LOC_Os06g17440	LOC_Os04g38570	LOC_Os03g56610	LOC_Os01g18050	LOC_Os07g47960	LOC_Os07g47490	LOC_Os01g07480	LOC_Os11g47120
LOC_Os11g10130	flower	LOC_Os06g41880	LOC_Os03g08310	LOC_Os09g38268	LOC_Os11g44960	LOC_Os05g38750	LOC_Os01g09270	LOC_Os01g04160	LOC_Os11g02850	LOC_Os06g09170	LOC_Os09g05030	LOC_Os10g38020	LOC_Os07g40020	LOC_Os01g62260	LOC_Os01g70500	LOC_Os08g19590	LOC_Os01g03100	LOC_Os12g06560	LOC_Os11g08940	LOC_Os07g40930	LOC_Os09g33882	LOC_Os03g17510	LOC_Os03g55960	LOC_Os06g20030	LOC_Os01g02890	LOC_Os11g18940	LOC_Os06g44050	LOC_Os10g21660	LOC_Os07g23244	LOC_Os02g25700	LOC_Os08g03850	LOC_Os04g32310	LOC_Os05g48050	LOC_Os12g07300	LOC_Os06g11600	LOC_Os10g35450	LOC_Os10g36390	LOC_Os03g01270	LOC_Os02g08190	LOC_Os05g32610	LOC_Os05g33890	LOC_Os03g19462	LOC_Os05g01790	LOC_Os03g17164	LOC_Os05g48330	LOC_Os06g38980	LOC_Os09g31310	LOC_Os07g09814	LOC_Os02g02450
LOC_Os04g42950	flower	LOC_Os06g41880	LOC_Os03g08310	LOC_Os06g45130	LOC_Os10g38860	LOC_Os09g38268	LOC_Os11g44960	LOC_Os07g08050	LOC_Os05g38750	LOC_Os04g35500	LOC_Os01g04160	LOC_Os06g09170	LOC_Os09g05030	LOC_Os07g40020	LOC_Os01g51310	LOC_Os01g62260	LOC_Os01g70500	LOC_Os08g19590	LOC_Os01g03100	LOC_Os12g06560	LOC_Os11g08940	LOC_Os07g40930	LOC_Os03g17510	LOC_Os12g01370	LOC_Os03g55960	LOC_Os06g20030	LOC_Os01g02890	LOC_Os11g18940	LOC_Os07g23244	LOC_Os06g03180	LOC_Os02g25700	LOC_Os08g03850	LOC_Os03g51970	LOC_Os04g32310	LOC_Os10g36390	LOC_Os02g51160	LOC_Os02g38490	LOC_Os07g43160	LOC_Os03g01270	LOC_Os05g32610	LOC_Os04g53550	LOC_Os05g01790	LOC_Os05g48330	LOC_Os09g31310	LOC_Os08g36920	LOC_Os07g09814	LOC_Os01g05470	LOC_Os07g08400	LOC_Os03g53210
LOC_Os05g37730	flower	LOC_Os06g41880	LOC_Os03g08310	LOC_Os11g44960	LOC_Os04g35500	LOC_Os08g30910	LOC_Os01g09270	LOC_Os01g04160	LOC_Os11g02850	LOC_Os09g05030	LOC_Os01g47810	LOC_Os01g03100	LOC_Os12g01370	LOC_Os03g55960	LOC_Os11g18940	LOC_Os06g44050	LOC_Os06g03180	LOC_Os07g23244	LOC_Os08g03850	LOC_Os03g51970	LOC_Os11g22404	LOC_Os05g48050	LOC_Os06g11600	LOC_Os06g47310	LOC_Os07g12160	LOC_Os10g36390	LOC_Os07g43160	LOC_Os05g01790	LOC_Os03g17164	LOC_Os05g48330	LOC_Os09g31310	LOC_Os08g36920	LOC_Os02g02450	LOC_Os01g05470	LOC_Os12g41140	LOC_Os03g28330	LOC_Os05g41670	LOC_Os03g53210	LOC_Os06g17440	LOC_Os03g05180	LOC_Os07g39750	LOC_Os01g47080	LOC_Os05g35240	LOC_Os08g35110	LOC_Os04g49990	LOC_Os08g16359	LOC_Os04g52590	LOC_Os02g02840	LOC_Os05g32710
LOC_Os05g06340	flower	LOC_Os09g32180	LOC_Os06g34650	LOC_Os03g10990	LOC_Os08g36910	LOC_Os09g24680	LOC_Os04g52725	LOC_Os01g60940	LOC_Os02g51290	LOC_Os11g31590	LOC_Os10g38860	LOC_Os03g51090	LOC_Os09g38268	LOC_Os06g13070	LOC_Os11g44960	LOC_Os10g36170	LOC_Os03g53280	LOC_Os01g60260	LOC_Os05g38750	LOC_Os06g02100	LOC_Os01g64020	LOC_Os07g47100	LOC_Os08g30910	LOC_Os02g24740	LOC_Os06g48650	LOC_Os12g05680	LOC_Os01g04160	LOC_Os11g02850	LOC_Os01g70410	LOC_Os11g40249	LOC_Os09g05030	LOC_Os02g47420	LOC_Os10g38020	LOC_Os01g62260	LOC_Os11g32270	LOC_Os09g36160	LOC_Os01g70500	LOC_Os04g51680	LOC_Os08g19590	LOC_Os07g48760	LOC_Os08g22604	LOC_Os12g06560	LOC_Os07g39820	LOC_Os09g30380	LOC_Os08g23140	LOC_Os03g59670	LOC_Os02g51540	LOC_Os09g02140	LOC_Os03g50430
LOC_Os07g48660	flower	LOC_Os06g41880	LOC_Os06g45130	LOC_Os10g38860	LOC_Os07g08050	LOC_Os08g30910	LOC_Os08g40930	LOC_Os10g38020	LOC_Os01g47810	LOC_Os01g70500	LOC_Os08g19590	LOC_Os01g03100	LOC_Os05g44160	LOC_Os07g40930	LOC_Os09g33882	LOC_Os12g01370	LOC_Os11g18940	LOC_Os06g44050	LOC_Os10g21660	LOC_Os03g51970	LOC_Os05g48050	LOC_Os06g47310	LOC_Os10g35450	LOC_Os07g43160	LOC_Os05g32610	LOC_Os05g33890	LOC_Os04g53550	LOC_Os05g01790	LOC_Os09g31310	LOC_Os12g41140	LOC_Os11g01850	LOC_Os07g42750	LOC_Os04g21610	LOC_Os01g38100	LOC_Os10g05720	LOC_Os03g39960	LOC_Os04g44290	LOC_Os03g03560	LOC_Os11g05190	LOC_Os01g47080	LOC_Os02g08010	LOC_Os03g48600	LOC_Os11g34460	LOC_Os08g27090	LOC_Os08g17410	LOC_Os01g12420	LOC_Os01g15300	LOC_Os07g09890	LOC_Os08g36020
LOC_Os07g13260	flower	LOC_Os08g36910	LOC_Os02g47610	LOC_Os03g08310	LOC_Os02g46680	LOC_Os10g36170	LOC_Os03g21850	LOC_Os02g07310	LOC_Os02g42380	LOC_Os11g32270	LOC_Os04g51680	LOC_Os03g25869	LOC_Os08g27100	LOC_Os05g44160	LOC_Os07g05720	LOC_Os03g59670	LOC_Os03g57569	LOC_Os03g27780	LOC_Os03g47980	LOC_Os10g06690	LOC_Os12g06060	LOC_Os10g29390	LOC_Os11g30210	LOC_Os07g12160	LOC_Os12g07810	LOC_Os02g51160	LOC_Os01g17050	LOC_Os08g20486	LOC_Os03g14500	LOC_Os02g06360	LOC_Os02g40664	LOC_Os07g36950	LOC_Os02g13900	LOC_Os03g14710	LOC_Os03g23030	LOC_Os03g39000	LOC_Os05g50120	LOC_Os08g24930	LOC_Os03g60840	LOC_Os05g30160	LOC_Os04g21320	LOC_Os02g46120	LOC_Os05g01520	LOC_Os11g31660	LOC_Os03g51680	LOC_Os06g41060	LOC_Os01g62920	LOC_Os07g39750	LOC_Os04g51460
LOC_Os01g50720	flower	LOC_Os03g08310	LOC_Os02g46680	LOC_Os10g38860	LOC_Os11g44960	LOC_Os01g04160	LOC_Os11g02850	LOC_Os09g05030	LOC_Os10g38020	LOC_Os07g40020	LOC_Os01g62260	LOC_Os01g03100	LOC_Os09g33882	LOC_Os12g01370	LOC_Os01g02890	LOC_Os11g18940	LOC_Os06g44050	LOC_Os10g21660	LOC_Os06g03180	LOC_Os07g23244	LOC_Os02g25700	LOC_Os08g03850	LOC_Os11g22404	LOC_Os01g52530	LOC_Os06g11600	LOC_Os07g12160	LOC_Os10g35450	LOC_Os10g36390	LOC_Os12g07810	LOC_Os03g01270	LOC_Os02g08190	LOC_Os06g11410	LOC_Os05g32610	LOC_Os05g33890	LOC_Os03g19462	LOC_Os04g53550	LOC_Os03g17164	LOC_Os05g48330	LOC_Os08g36920	LOC_Os01g05470	LOC_Os03g28330	LOC_Os05g41670	LOC_Os03g53210	LOC_Os06g17440	LOC_Os01g18050	LOC_Os01g38100	LOC_Os09g36619	LOC_Os03g39960	LOC_Os03g03560
LOC_Os12g06080	flower	LOC_Os09g24680	LOC_Os07g38290	LOC_Os04g52725	LOC_Os10g38860	LOC_Os05g36990	LOC_Os06g13070	LOC_Os03g47564	LOC_Os03g53280	LOC_Os07g08050	LOC_Os07g15270	LOC_Os11g40110	LOC_Os01g70410	LOC_Os10g30860	LOC_Os02g47420	LOC_Os01g47810	LOC_Os01g62260	LOC_Os04g51680	LOC_Os01g68104	LOC_Os09g21260	LOC_Os06g49810	LOC_Os07g39820	LOC_Os04g40330	LOC_Os01g13280	LOC_Os09g02140	LOC_Os01g11130	LOC_Os12g01370	LOC_Os03g61040	LOC_Os07g35130	LOC_Os06g40590	LOC_Os02g53000	LOC_Os03g12320	LOC_Os01g02890	LOC_Os03g47980	LOC_Os06g44050	LOC_Os10g21660	LOC_Os06g08790	LOC_Os12g31860	LOC_Os11g22404	LOC_Os03g51970	LOC_Os02g55890	LOC_Os02g49720	LOC_Os07g09610	LOC_Os01g34560	LOC_Os04g32310	LOC_Os06g47310	LOC_Os01g11980	LOC_Os10g35450	LOC_Os12g39630
LOC_Os03g11614	flower	LOC_Os09g32180	LOC_Os04g32680	LOC_Os02g48330	LOC_Os02g46680	LOC_Os01g53750	LOC_Os02g07310	LOC_Os01g54950	LOC_Os08g28080	LOC_Os01g60260	LOC_Os07g47100	LOC_Os02g21260	LOC_Os08g40210	LOC_Os11g40249	LOC_Os09g05030	LOC_Os06g09170	LOC_Os02g42380	LOC_Os08g40930	LOC_Os03g25869	LOC_Os07g37850	LOC_Os03g44610	LOC_Os01g11130	LOC_Os03g27780	LOC_Os06g20030	LOC_Os11g18940	LOC_Os10g21660	LOC_Os08g35939	LOC_Os08g03850	LOC_Os01g66130	LOC_Os06g45940	LOC_Os08g38990	LOC_Os02g40664	LOC_Os01g40250	LOC_Os03g39000	LOC_Os02g46120	LOC_Os01g54040	LOC_Os05g01520	LOC_Os03g05180	LOC_Os04g30210	LOC_Os03g16460	LOC_Os01g62920	LOC_Os04g51460	LOC_Os11g43760	LOC_Os01g58680	LOC_Os03g45970	LOC_Os02g32290	LOC_Os01g41950	LOC_Os02g32465	LOC_Os03g64310
LOC_Os01g09100	flower	LOC_Os12g05330	LOC_Os10g38860	LOC_Os11g44960	LOC_Os05g38750	LOC_Os01g04160	LOC_Os06g09170	LOC_Os10g38020	LOC_Os07g40020	LOC_Os01g62260	LOC_Os02g43490	LOC_Os01g70500	LOC_Os01g03100	LOC_Os07g40930	LOC_Os12g01370	LOC_Os01g02890	LOC_Os07g23244	LOC_Os02g25700	LOC_Os03g51970	LOC_Os04g32310	LOC_Os01g52530	LOC_Os02g38490	LOC_Os03g01270	LOC_Os05g32610	LOC_Os03g28330	LOC_Os07g08400	LOC_Os06g17440	LOC_Os01g18050	LOC_Os04g44290	LOC_Os03g03560	LOC_Os11g05190	LOC_Os01g47080	LOC_Os09g32130	LOC_Os08g41700	LOC_Os02g08010	LOC_Os08g16359	LOC_Os04g52590	LOC_Os11g07124	LOC_Os11g37080	LOC_Os08g13350	LOC_Os08g27090	LOC_Os01g12420	LOC_Os01g65790	LOC_Os06g36380	LOC_Os06g17390	LOC_Os03g21800	LOC_Os11g08380	LOC_Os11g20554	LOC_Os06g38650
LOC_Os02g52190	flower	LOC_Os05g11650	LOC_Os01g60940	LOC_Os09g38268	LOC_Os06g13070	LOC_Os01g53750	LOC_Os01g60260	LOC_Os01g64020	LOC_Os02g24740	LOC_Os02g21260	LOC_Os04g33770	LOC_Os10g30860	LOC_Os07g18710	LOC_Os11g40249	LOC_Os07g40020	LOC_Os05g05560	LOC_Os01g70500	LOC_Os02g43490	LOC_Os01g03100	LOC_Os11g07260	LOC_Os04g56060	LOC_Os12g06560	LOC_Os05g44160	LOC_Os11g08940	LOC_Os03g44610	LOC_Os07g05470	LOC_Os07g40930	LOC_Os09g36260	LOC_Os01g13280	LOC_Os02g51540	LOC_Os12g01370	LOC_Os03g61040	LOC_Os06g40590	LOC_Os02g35300	LOC_Os03g12320	LOC_Os01g10340	LOC_Os04g47250	LOC_Os02g25700	LOC_Os06g03180	LOC_Os06g08790	LOC_Os03g15340	LOC_Os07g09610	LOC_Os08g38320	LOC_Os07g13980	LOC_Os05g48050	LOC_Os07g33050	LOC_Os10g35450	LOC_Os10g37520	LOC_Os03g19920
LOC_Os05g41760	flower	LOC_Os02g47610	LOC_Os02g48330	LOC_Os11g44960	LOC_Os06g13070	LOC_Os03g53280	LOC_Os08g28080	LOC_Os05g38750	LOC_Os07g15270	LOC_Os02g24740	LOC_Os01g55340	LOC_Os12g04720	LOC_Os12g05680	LOC_Os01g04160	LOC_Os10g30860	LOC_Os07g18710	LOC_Os08g40930	LOC_Os04g49000	LOC_Os01g68104	LOC_Os03g06705	LOC_Os01g16950	LOC_Os12g03270	LOC_Os06g12280	LOC_Os03g55960	LOC_Os07g35130	LOC_Os02g53000	LOC_Os04g47250	LOC_Os02g25700	LOC_Os06g44050	LOC_Os07g02810	LOC_Os08g35939	LOC_Os03g04490	LOC_Os03g15340	LOC_Os08g38320	LOC_Os10g35730	LOC_Os05g48050	LOC_Os02g33705	LOC_Os05g50170	LOC_Os06g11600	LOC_Os07g12160	LOC_Os03g19920	LOC_Os12g42430	LOC_Os08g40820	LOC_Os05g33690	LOC_Os06g16630	LOC_Os12g17310	LOC_Os06g11410	LOC_Os07g48710	LOC_Os04g53550
LOC_Os01g39110	flower	LOC_Os06g41880	LOC_Os12g05330	LOC_Os02g46680	LOC_Os06g45130	LOC_Os10g38860	LOC_Os09g38268	LOC_Os11g44960	LOC_Os07g08050	LOC_Os05g38750	LOC_Os04g35500	LOC_Os01g09270	LOC_Os01g04160	LOC_Os11g02850	LOC_Os09g05030	LOC_Os08g40930	LOC_Os01g47810	LOC_Os01g62260	LOC_Os02g43490	LOC_Os01g70500	LOC_Os08g19590	LOC_Os01g03100	LOC_Os12g06560	LOC_Os05g44160	LOC_Os11g08940	LOC_Os07g40930	LOC_Os12g01370	LOC_Os06g20030	LOC_Os01g02890	LOC_Os11g18940	LOC_Os07g23244	LOC_Os10g21660	LOC_Os06g03180	LOC_Os02g25700	LOC_Os08g03850	LOC_Os03g51970	LOC_Os11g22404	LOC_Os04g32310	LOC_Os05g48050	LOC_Os12g07300	LOC_Os01g52530	LOC_Os06g11600	LOC_Os06g47310	LOC_Os10g35450	LOC_Os07g12160	LOC_Os10g36390	LOC_Os02g51160	LOC_Os02g38490	LOC_Os08g09710
LOC_Os08g36220	flower	LOC_Os06g41880	LOC_Os02g46680	LOC_Os06g13070	LOC_Os07g08050	LOC_Os05g38750	LOC_Os08g30910	LOC_Os09g05030	LOC_Os08g40930	LOC_Os10g38020	LOC_Os01g03100	LOC_Os01g11130	LOC_Os12g01370	LOC_Os03g17510	LOC_Os03g55960	LOC_Os11g18940	LOC_Os10g06690	LOC_Os06g44050	LOC_Os11g22404	LOC_Os04g32310	LOC_Os06g11600	LOC_Os12g07810	LOC_Os02g08190	LOC_Os05g32610	LOC_Os05g01790	LOC_Os03g17164	LOC_Os03g23030	LOC_Os12g41140	LOC_Os04g21610	LOC_Os06g08890	LOC_Os06g17440	LOC_Os01g38100	LOC_Os07g39750	LOC_Os02g02840	LOC_Os03g48600	LOC_Os11g37080	LOC_Os08g13350	LOC_Os08g17410	LOC_Os01g65790	LOC_Os08g36020	LOC_Os11g05300	LOC_Os06g17390	LOC_Os03g04240	LOC_Os02g10630	LOC_Os11g20554	LOC_Os01g61350	LOC_Os08g34240	LOC_Os07g46540	LOC_Os03g42760
LOC_Os08g33660	flower	LOC_Os06g41880	LOC_Os12g05330	LOC_Os03g08310	LOC_Os02g46680	LOC_Os10g38860	LOC_Os09g38268	LOC_Os06g13070	LOC_Os11g44960	LOC_Os07g08050	LOC_Os05g38750	LOC_Os04g35500	LOC_Os08g30910	LOC_Os01g04160	LOC_Os11g02850	LOC_Os06g09170	LOC_Os09g05030	LOC_Os08g40930	LOC_Os10g38020	LOC_Os07g40020	LOC_Os01g62260	LOC_Os01g47810	LOC_Os01g70500	LOC_Os08g19590	LOC_Os01g03100	LOC_Os12g06560	LOC_Os07g40930	LOC_Os01g11130	LOC_Os03g17510	LOC_Os12g01370	LOC_Os03g55960	LOC_Os06g20030	LOC_Os01g02890	LOC_Os11g18940	LOC_Os10g06690	LOC_Os10g21660	LOC_Os06g03180	LOC_Os02g25700	LOC_Os08g03850	LOC_Os03g51970	LOC_Os04g32310	LOC_Os05g48050	LOC_Os12g07300	LOC_Os01g52530	LOC_Os06g11600	LOC_Os06g47310	LOC_Os10g35450	LOC_Os07g12160	LOC_Os10g36390
LOC_Os03g51910	flower	LOC_Os01g60940	LOC_Os09g38268	LOC_Os08g28080	LOC_Os01g64020	LOC_Os02g24740	LOC_Os02g21260	LOC_Os01g09270	LOC_Os11g02850	LOC_Os10g30860	LOC_Os07g18710	LOC_Os11g40249	LOC_Os02g42380	LOC_Os07g40020	LOC_Os02g34540	LOC_Os02g43490	LOC_Os01g70500	LOC_Os01g03100	LOC_Os11g07260	LOC_Os06g49810	LOC_Os12g06560	LOC_Os05g44160	LOC_Os11g08940	LOC_Os03g44610	LOC_Os08g23140	LOC_Os07g40930	LOC_Os09g36260	LOC_Os01g13280	LOC_Os01g11130	LOC_Os12g01370	LOC_Os03g17510	LOC_Os03g61040	LOC_Os06g40590	LOC_Os03g12320	LOC_Os01g10340	LOC_Os01g02890	LOC_Os06g03180	LOC_Os06g08790	LOC_Os08g35939	LOC_Os03g15340	LOC_Os07g09610	LOC_Os08g38320	LOC_Os07g13980	LOC_Os07g33050	LOC_Os03g05300	LOC_Os03g19920	LOC_Os10g37520	LOC_Os03g06980	LOC_Os03g40390
LOC_Os08g37580	flower	LOC_Os06g41880	LOC_Os03g08310	LOC_Os02g46680	LOC_Os11g44960	LOC_Os06g13070	LOC_Os07g08050	LOC_Os05g38750	LOC_Os08g30910	LOC_Os01g09270	LOC_Os09g05030	LOC_Os08g40930	LOC_Os01g47810	LOC_Os01g03100	LOC_Os12g06560	LOC_Os07g40930	LOC_Os01g11130	LOC_Os03g17510	LOC_Os01g02890	LOC_Os11g18940	LOC_Os10g06690	LOC_Os10g21660	LOC_Os11g22404	LOC_Os03g51970	LOC_Os06g11600	LOC_Os12g07810	LOC_Os05g32610	LOC_Os04g53550	LOC_Os05g33890	LOC_Os05g01790	LOC_Os03g17164	LOC_Os03g23030	LOC_Os06g38980	LOC_Os01g05470	LOC_Os12g41200	LOC_Os12g41140	LOC_Os06g08890	LOC_Os04g21610	LOC_Os06g17440	LOC_Os01g38100	LOC_Os04g44290	LOC_Os07g39750	LOC_Os08g41700	LOC_Os02g02840	LOC_Os11g07124	LOC_Os03g48600	LOC_Os08g13350	LOC_Os05g45875	LOC_Os01g65790
LOC_Os02g04340	flower	LOC_Os09g32180	LOC_Os01g60940	LOC_Os07g08050	LOC_Os01g64020	LOC_Os03g02380	LOC_Os01g04160	LOC_Os11g08370	LOC_Os02g55540	LOC_Os01g70410	LOC_Os10g30860	LOC_Os12g13660	LOC_Os02g42380	LOC_Os02g47420	LOC_Os10g38020	LOC_Os12g12950	LOC_Os11g32270	LOC_Os09g36160	LOC_Os02g43490	LOC_Os04g49000	LOC_Os04g56060	LOC_Os04g31820	LOC_Os01g16950	LOC_Os06g11060	LOC_Os07g39820	LOC_Os09g30380	LOC_Os07g40930	LOC_Os12g03270	LOC_Os01g13280	LOC_Os06g09660	LOC_Os03g27780	LOC_Os07g35130	LOC_Os11g18940	LOC_Os06g44050	LOC_Os07g02810	LOC_Os04g59560	LOC_Os03g04490	LOC_Os08g03850	LOC_Os05g48050	LOC_Os07g33050	LOC_Os02g51160	LOC_Os07g06610	LOC_Os07g43160	LOC_Os06g16630	LOC_Os06g11410	LOC_Os07g48710	LOC_Os03g19462	LOC_Os05g01790	LOC_Os01g41550
LOC_Os05g49620	flower	LOC_Os06g41880	LOC_Os12g05330	LOC_Os02g46680	LOC_Os10g38860	LOC_Os11g44960	LOC_Os05g38750	LOC_Os04g35500	LOC_Os10g38020	LOC_Os01g51310	LOC_Os01g62260	LOC_Os02g43490	LOC_Os01g03100	LOC_Os12g01370	LOC_Os01g02890	LOC_Os07g23244	LOC_Os08g03850	LOC_Os03g51970	LOC_Os04g32310	LOC_Os01g52530	LOC_Os06g11600	LOC_Os10g36390	LOC_Os12g07810	LOC_Os07g43160	LOC_Os03g01270	LOC_Os03g17164	LOC_Os06g38980	LOC_Os08g36920	LOC_Os12g41140	LOC_Os11g01850	LOC_Os03g28330	LOC_Os07g08400	LOC_Os03g53210	LOC_Os04g21610	LOC_Os01g18050	LOC_Os10g05720	LOC_Os04g44290	LOC_Os03g39960	LOC_Os03g03560	LOC_Os07g39750	LOC_Os11g05190	LOC_Os09g32130	LOC_Os05g35240	LOC_Os08g41700	LOC_Os04g49990	LOC_Os02g08010	LOC_Os08g16359	LOC_Os04g52590	LOC_Os02g02840
LOC_Os01g16810	flower	LOC_Os02g55310	LOC_Os06g41880	LOC_Os12g05330	LOC_Os03g08310	LOC_Os02g46680	LOC_Os10g38860	LOC_Os09g38268	LOC_Os06g13070	LOC_Os11g44960	LOC_Os07g08050	LOC_Os05g38750	LOC_Os04g35500	LOC_Os01g09270	LOC_Os11g02850	LOC_Os06g09170	LOC_Os09g05030	LOC_Os08g40930	LOC_Os01g51310	LOC_Os07g40020	LOC_Os01g62260	LOC_Os01g47810	LOC_Os01g70500	LOC_Os08g19590	LOC_Os01g03100	LOC_Os12g06560	LOC_Os07g40930	LOC_Os09g33882	LOC_Os01g11130	LOC_Os03g17510	LOC_Os12g01370	LOC_Os03g55960	LOC_Os06g20030	LOC_Os01g02890	LOC_Os11g18940	LOC_Os06g44050	LOC_Os10g21660	LOC_Os06g03180	LOC_Os10g06690	LOC_Os07g23244	LOC_Os08g03850	LOC_Os03g51970	LOC_Os11g22404	LOC_Os04g32310	LOC_Os05g48050	LOC_Os12g07300	LOC_Os06g11600	LOC_Os10g36390	LOC_Os02g51160
LOC_Os02g49986	flower	LOC_Os05g42270	LOC_Os06g34650	LOC_Os08g36910	LOC_Os02g47610	LOC_Os05g11650	LOC_Os12g05330	LOC_Os03g08310	LOC_Os02g46680	LOC_Os07g38290	LOC_Os10g03850	LOC_Os11g32260	LOC_Os05g36990	LOC_Os03g14020	LOC_Os02g07310	LOC_Os08g28080	LOC_Os05g38750	LOC_Os04g57650	LOC_Os07g47100	LOC_Os08g30910	LOC_Os01g55340	LOC_Os01g09270	LOC_Os03g21210	LOC_Os01g70410	LOC_Os11g02850	LOC_Os02g55540	LOC_Os09g05030	LOC_Os12g13660	LOC_Os11g27540	LOC_Os02g47420	LOC_Os08g40930	LOC_Os01g47810	LOC_Os01g62260	LOC_Os11g32270	LOC_Os04g49000	LOC_Os02g44710	LOC_Os01g59920	LOC_Os04g56060	LOC_Os03g25869	LOC_Os03g06705	LOC_Os04g31820	LOC_Os07g05720	LOC_Os03g18490	LOC_Os02g51540	LOC_Os09g02140	LOC_Os06g09660	LOC_Os02g53000	LOC_Os03g12320	LOC_Os10g06690
LOC_Os03g55080	flower	LOC_Os06g41880	LOC_Os02g46680	LOC_Os10g38860	LOC_Os11g44960	LOC_Os01g09270	LOC_Os10g38020	LOC_Os07g40020	LOC_Os02g43490	LOC_Os01g03100	LOC_Os12g06560	LOC_Os11g08940	LOC_Os07g40930	LOC_Os06g20030	LOC_Os01g02890	LOC_Os02g25700	LOC_Os06g03180	LOC_Os03g51970	LOC_Os04g32310	LOC_Os01g52530	LOC_Os02g38490	LOC_Os07g43160	LOC_Os03g01270	LOC_Os05g33890	LOC_Os03g17164	LOC_Os08g36920	LOC_Os12g41200	LOC_Os12g41140	LOC_Os11g01850	LOC_Os03g28330	LOC_Os07g08400	LOC_Os07g42750	LOC_Os04g21610	LOC_Os01g18050	LOC_Os04g44290	LOC_Os03g03560	LOC_Os05g35240	LOC_Os08g16359	LOC_Os11g07124	LOC_Os05g32710	LOC_Os03g48600	LOC_Os11g34460	LOC_Os11g37080	LOC_Os08g17410	LOC_Os05g45875	LOC_Os07g07820	LOC_Os06g36380	LOC_Os11g08380	LOC_Os08g34240
LOC_Os05g40280	flower	LOC_Os05g42270	LOC_Os04g32680	LOC_Os09g24680	LOC_Os07g38290	LOC_Os04g52725	LOC_Os10g38860	LOC_Os09g38268	LOC_Os06g13070	LOC_Os03g47564	LOC_Os05g36990	LOC_Os07g08050	LOC_Os02g07310	LOC_Os03g53280	LOC_Os03g21850	LOC_Os07g47100	LOC_Os08g30910	LOC_Os07g15270	LOC_Os01g55340	LOC_Os12g05680	LOC_Os11g40110	LOC_Os10g30860	LOC_Os01g47810	LOC_Os01g62260	LOC_Os04g51680	LOC_Os01g68104	LOC_Os07g39820	LOC_Os04g40330	LOC_Os01g13280	LOC_Os09g02140	LOC_Os01g11130	LOC_Os12g01370	LOC_Os06g40590	LOC_Os07g35130	LOC_Os03g12320	LOC_Os01g02890	LOC_Os03g47980	LOC_Os10g21660	LOC_Os06g08790	LOC_Os12g31860	LOC_Os03g51970	LOC_Os02g49720	LOC_Os07g09610	LOC_Os01g34560	LOC_Os05g50170	LOC_Os01g11980	LOC_Os07g12160	LOC_Os12g39630	LOC_Os02g51160
LOC_Os03g27390	flower	LOC_Os05g11650	LOC_Os03g50220	LOC_Os06g45130	LOC_Os01g53750	LOC_Os08g28080	LOC_Os01g64020	LOC_Os02g21260	LOC_Os01g09270	LOC_Os01g55340	LOC_Os04g33770	LOC_Os11g02850	LOC_Os10g30860	LOC_Os11g40249	LOC_Os08g40930	LOC_Os07g40020	LOC_Os05g05560	LOC_Os02g34540	LOC_Os02g43490	LOC_Os01g70500	LOC_Os04g51680	LOC_Os01g03100	LOC_Os11g07260	LOC_Os06g49810	LOC_Os03g44610	LOC_Os05g44160	LOC_Os02g53260	LOC_Os07g05470	LOC_Os08g23140	LOC_Os07g40930	LOC_Os09g36260	LOC_Os12g03270	LOC_Os02g51540	LOC_Os01g11130	LOC_Os12g01370	LOC_Os03g61040	LOC_Os06g40590	LOC_Os03g12320	LOC_Os01g10340	LOC_Os04g47250	LOC_Os01g02890	LOC_Os02g25700	LOC_Os06g03180	LOC_Os06g08790	LOC_Os08g35939	LOC_Os03g15340	LOC_Os07g09610	LOC_Os02g49720	LOC_Os08g38320
LOC_Os07g48870	flower	LOC_Os06g41880	LOC_Os12g05330	LOC_Os03g08310	LOC_Os10g38860	LOC_Os09g38268	LOC_Os11g44960	LOC_Os01g09270	LOC_Os01g04160	LOC_Os11g02850	LOC_Os06g09170	LOC_Os09g05030	LOC_Os01g51310	LOC_Os01g62260	LOC_Os01g70500	LOC_Os08g19590	LOC_Os01g03100	LOC_Os12g06560	LOC_Os07g40930	LOC_Os06g44050	LOC_Os02g25700	LOC_Os03g51970	LOC_Os04g32310	LOC_Os05g48050	LOC_Os12g07300	LOC_Os01g52530	LOC_Os02g38490	LOC_Os07g43160	LOC_Os03g01270	LOC_Os02g08190	LOC_Os04g53550	LOC_Os03g19462	LOC_Os05g01790	LOC_Os03g17164	LOC_Os05g48330	LOC_Os06g38980	LOC_Os08g36920	LOC_Os07g09814	LOC_Os02g02450	LOC_Os03g28330	LOC_Os07g08400	LOC_Os05g41670	LOC_Os03g53210	LOC_Os04g21610	LOC_Os06g17440	LOC_Os03g05180	LOC_Os01g18050	LOC_Os09g36619	LOC_Os03g39960
LOC_Os08g43210	flower	LOC_Os06g39875	LOC_Os04g01740	LOC_Os02g48330	LOC_Os01g54030	LOC_Os02g41840	LOC_Os02g08230	LOC_Os10g36170	LOC_Os02g50690	LOC_Os03g25490	LOC_Os03g30130	LOC_Os01g55340	LOC_Os06g45050	LOC_Os02g06360	LOC_Os01g59180	LOC_Os03g25869	LOC_Os11g47453	LOC_Os02g46910	LOC_Os08g08820	LOC_Os04g28420	LOC_Os03g18130	LOC_Os07g04450	LOC_Os03g22510	LOC_Os03g18490	LOC_Os04g54300	LOC_Os08g29760	LOC_Os03g22250	LOC_Os03g55420	LOC_Os08g29770	LOC_Os10g06690	LOC_Os03g57880	LOC_Os01g12520	LOC_Os07g25700	LOC_Os01g50910	LOC_Os06g11600	LOC_Os12g12880	LOC_Os01g17050	LOC_Os07g48830	LOC_Os10g38940	LOC_Os08g34890	LOC_Os05g12670
LOC_Os07g48596	flower	LOC_Os02g47610	LOC_Os05g11650	LOC_Os01g60940	LOC_Os10g36170	LOC_Os04g12600	LOC_Os08g30910	LOC_Os11g02850	LOC_Os01g47810	LOC_Os03g25869	LOC_Os04g31820	LOC_Os09g30380	LOC_Os12g01370	LOC_Os10g06690	LOC_Os11g22404	LOC_Os12g06060	LOC_Os06g47310	LOC_Os07g12160	LOC_Os12g13910	LOC_Os12g07810	LOC_Os12g42430	LOC_Os08g20486	LOC_Os02g06360	LOC_Os06g45940	LOC_Os03g39000	LOC_Os02g53350	LOC_Os05g30160	LOC_Os04g21320	LOC_Os08g19420	LOC_Os09g24220	LOC_Os06g08890	LOC_Os02g44270	LOC_Os01g38100	LOC_Os10g05720	LOC_Os07g39750	LOC_Os04g51460	LOC_Os01g47610	LOC_Os03g45970	LOC_Os04g54300	LOC_Os08g34340	LOC_Os01g23880	LOC_Os09g31230	LOC_Os08g40060	LOC_Os10g33550	LOC_Os07g09890	LOC_Os08g34240	LOC_Os01g58754	LOC_Os02g55050	LOC_Os12g18770
LOC_Os02g07770	flower	LOC_Os05g11650	LOC_Os01g60940	LOC_Os10g38860	LOC_Os02g42660	LOC_Os10g36170	LOC_Os12g05680	LOC_Os01g70410	LOC_Os09g05030	LOC_Os02g42380	LOC_Os02g47420	LOC_Os07g40020	LOC_Os10g38020	LOC_Os01g47810	LOC_Os01g62260	LOC_Os03g33090	LOC_Os01g70500	LOC_Os04g49000	LOC_Os02g44710	LOC_Os01g59920	LOC_Os04g56060	LOC_Os03g06705	LOC_Os03g50355	LOC_Os04g31820	LOC_Os07g37850	LOC_Os08g22604	LOC_Os03g44610	LOC_Os01g16950	LOC_Os07g05470	LOC_Os09g30380	LOC_Os07g05720	LOC_Os03g59670	LOC_Os12g01370	LOC_Os03g57569	LOC_Os02g53000	LOC_Os01g10340	LOC_Os01g02890	LOC_Os07g23244	LOC_Os06g03180	LOC_Os06g44050	LOC_Os07g02810	LOC_Os06g08790	LOC_Os08g03850	LOC_Os12g06060	LOC_Os07g09610	LOC_Os03g61590	LOC_Os08g38320	LOC_Os05g48050	LOC_Os02g33705
LOC_Os09g23620	flower	LOC_Os06g41880	LOC_Os03g08310	LOC_Os06g45130	LOC_Os10g38860	LOC_Os09g38268	LOC_Os11g44960	LOC_Os01g09270	LOC_Os01g04160	LOC_Os06g09170	LOC_Os09g05030	LOC_Os10g38020	LOC_Os07g40020	LOC_Os01g62260	LOC_Os01g70500	LOC_Os01g03100	LOC_Os12g01370	LOC_Os03g55960	LOC_Os01g02890	LOC_Os06g44050	LOC_Os02g25700	LOC_Os03g51970	LOC_Os03g61590	LOC_Os04g32310	LOC_Os01g52530	LOC_Os10g36390	LOC_Os07g43160	LOC_Os03g01270	LOC_Os02g08190	LOC_Os05g33890	LOC_Os03g19462	LOC_Os04g53550	LOC_Os05g01790	LOC_Os03g17164	LOC_Os05g48330	LOC_Os06g38980	LOC_Os08g36920	LOC_Os02g02450	LOC_Os03g28330	LOC_Os07g08400	LOC_Os05g41670	LOC_Os01g18050	LOC_Os03g39960	LOC_Os03g03560	LOC_Os04g11890	LOC_Os11g05190	LOC_Os01g47080	LOC_Os05g35240	LOC_Os08g35110
LOC_Os04g46220	flower	LOC_Os02g01830	LOC_Os01g19220	LOC_Os08g41440	LOC_Os04g52890	LOC_Os11g31590	LOC_Os06g40170	LOC_Os07g35310	LOC_Os10g36170	LOC_Os03g47530	LOC_Os01g55280	LOC_Os02g45310	LOC_Os01g55340	LOC_Os02g55540	LOC_Os03g21040	LOC_Os12g05394	LOC_Os12g42190	LOC_Os03g33090	LOC_Os08g39460	LOC_Os02g37970	LOC_Os01g59180	LOC_Os02g42560	LOC_Os04g56060	LOC_Os08g27100	LOC_Os03g50355	LOC_Os01g01740	LOC_Os12g07480	LOC_Os09g30250	LOC_Os01g16950	LOC_Os02g32615	LOC_Os04g39100	LOC_Os03g59670	LOC_Os07g13834	LOC_Os08g36010	LOC_Os01g04710	LOC_Os03g55420	LOC_Os03g12320	LOC_Os07g02810	LOC_Os01g54300	LOC_Os03g57880	LOC_Os02g49720	LOC_Os01g34560	LOC_Os05g23393	LOC_Os12g16690	LOC_Os04g42100	LOC_Os04g45750	LOC_Os03g15790	LOC_Os07g48830	LOC_Os02g56480
LOC_Os04g40140	flower	LOC_Os02g55310	LOC_Os06g41880	LOC_Os03g08310	LOC_Os10g38860	LOC_Os09g38268	LOC_Os11g44960	LOC_Os07g08050	LOC_Os09g05030	LOC_Os08g40930	LOC_Os07g40020	LOC_Os01g62260	LOC_Os12g06560	LOC_Os01g11130	LOC_Os12g01370	LOC_Os01g02890	LOC_Os06g44050	LOC_Os11g22404	LOC_Os03g51970	LOC_Os01g52530	LOC_Os06g11600	LOC_Os02g51160	LOC_Os07g43160	LOC_Os03g01270	LOC_Os02g08190	LOC_Os05g32610	LOC_Os05g01790	LOC_Os05g48330	LOC_Os01g05470	LOC_Os04g21610	LOC_Os01g18050	LOC_Os03g03560	LOC_Os01g47080	LOC_Os08g36570	LOC_Os05g48950	LOC_Os04g52590	LOC_Os11g07124	LOC_Os10g39500	LOC_Os11g37080	LOC_Os08g27090	LOC_Os08g17410	LOC_Os01g12420	LOC_Os01g65790	LOC_Os11g05300	LOC_Os06g17390	LOC_Os03g21800	LOC_Os04g49700	LOC_Os04g38420	LOC_Os11g08380
LOC_Os05g38460	flower	LOC_Os06g41880	LOC_Os12g05330	LOC_Os03g08310	LOC_Os02g46680	LOC_Os06g45130	LOC_Os10g38860	LOC_Os09g38268	LOC_Os11g44960	LOC_Os07g08050	LOC_Os05g38750	LOC_Os01g09270	LOC_Os01g04160	LOC_Os11g02850	LOC_Os06g09170	LOC_Os09g05030	LOC_Os08g40930	LOC_Os10g38020	LOC_Os01g47810	LOC_Os01g62260	LOC_Os01g70500	LOC_Os01g03100	LOC_Os12g06560	LOC_Os11g08940	LOC_Os07g40930	LOC_Os09g33882	LOC_Os01g11130	LOC_Os03g17510	LOC_Os12g01370	LOC_Os03g55960	LOC_Os06g20030	LOC_Os01g02890	LOC_Os06g44050	LOC_Os10g21660	LOC_Os06g03180	LOC_Os07g23244	LOC_Os08g03850	LOC_Os03g51970	LOC_Os11g22404	LOC_Os04g32310	LOC_Os12g07300	LOC_Os01g52530	LOC_Os06g11600	LOC_Os07g12160	LOC_Os10g36390	LOC_Os02g51160	LOC_Os02g38490	LOC_Os08g09710	LOC_Os07g43160
LOC_Os05g41540	flower	LOC_Os06g41880	LOC_Os10g38860	LOC_Os11g44960	LOC_Os07g08050	LOC_Os01g09270	LOC_Os06g09170	LOC_Os09g05030	LOC_Os07g40020	LOC_Os10g38020	LOC_Os01g47810	LOC_Os01g70500	LOC_Os08g19590	LOC_Os01g03100	LOC_Os05g44160	LOC_Os07g40930	LOC_Os09g33882	LOC_Os01g11130	LOC_Os12g01370	LOC_Os06g20030	LOC_Os02g25700	LOC_Os06g03180	LOC_Os07g23244	LOC_Os06g44050	LOC_Os11g22404	LOC_Os03g51970	LOC_Os05g48050	LOC_Os10g35450	LOC_Os07g43160	LOC_Os03g01270	LOC_Os05g32610	LOC_Os06g11410	LOC_Os05g33890	LOC_Os01g41550	LOC_Os03g17164	LOC_Os05g48330	LOC_Os09g31310	LOC_Os07g09814	LOC_Os02g02450	LOC_Os11g01850	LOC_Os03g28330	LOC_Os07g42750	LOC_Os04g21610	LOC_Os01g18050	LOC_Os01g38100	LOC_Os03g39960	LOC_Os04g44290	LOC_Os03g03560	LOC_Os11g05190
LOC_Os08g33150	flower	LOC_Os04g32680	LOC_Os02g46680	LOC_Os05g36990	LOC_Os03g21850	LOC_Os02g07310	LOC_Os08g28080	LOC_Os07g47100	LOC_Os04g35500	LOC_Os01g09270	LOC_Os11g02850	LOC_Os04g51680	LOC_Os04g49000	LOC_Os01g59920	LOC_Os08g27100	LOC_Os07g37850	LOC_Os07g05720	LOC_Os03g18490	LOC_Os10g06690	LOC_Os12g06060	LOC_Os10g29390	LOC_Os11g30210	LOC_Os06g47310	LOC_Os06g11600	LOC_Os12g13910	LOC_Os12g07810	LOC_Os03g40390	LOC_Os03g18400	LOC_Os03g14500	LOC_Os06g45940	LOC_Os08g38990	LOC_Os06g40150	LOC_Os04g01740	LOC_Os09g32610	LOC_Os05g30160	LOC_Os04g21320	LOC_Os12g41140	LOC_Os06g08890	LOC_Os06g45950	LOC_Os06g41060	LOC_Os04g51460	LOC_Os06g33320	LOC_Os04g54300	LOC_Os06g03970	LOC_Os11g41380	LOC_Os02g48780	LOC_Os03g45930	LOC_Os06g33250	LOC_Os01g60740
LOC_Os05g51160	flower	LOC_Os06g34650	LOC_Os05g11650	LOC_Os10g03850	LOC_Os11g32260	LOC_Os01g12260	LOC_Os01g53750	LOC_Os11g44960	LOC_Os03g47564	LOC_Os05g36990	LOC_Os10g36170	LOC_Os03g53280	LOC_Os01g64020	LOC_Os04g35500	LOC_Os02g24740	LOC_Os03g02380	LOC_Os01g70410	LOC_Os11g02850	LOC_Os09g05030	LOC_Os11g27540	LOC_Os03g33090	LOC_Os01g62260	LOC_Os04g51680	LOC_Os08g27100	LOC_Os03g44610	LOC_Os07g05470	LOC_Os09g30380	LOC_Os07g05720	LOC_Os09g02140	LOC_Os03g50430	LOC_Os06g12280	LOC_Os07g37350	LOC_Os03g55960	LOC_Os02g35300	LOC_Os03g12320	LOC_Os01g02890	LOC_Os06g44050	LOC_Os06g03180	LOC_Os02g25700	LOC_Os07g02810	LOC_Os12g31860	LOC_Os11g22404	LOC_Os03g04490	LOC_Os04g32310	LOC_Os01g52530	LOC_Os10g36390	LOC_Os12g39630	LOC_Os03g05300	LOC_Os10g37520
LOC_Os01g69830	flower	LOC_Os06g41880	LOC_Os12g05330	LOC_Os03g08310	LOC_Os02g46680	LOC_Os10g38860	LOC_Os11g44960	LOC_Os01g04160	LOC_Os10g38020	LOC_Os07g40020	LOC_Os01g62260	LOC_Os08g19590	LOC_Os07g40930	LOC_Os12g01370	LOC_Os01g02890	LOC_Os11g18940	LOC_Os06g44050	LOC_Os06g03180	LOC_Os07g23244	LOC_Os08g03850	LOC_Os03g51970	LOC_Os04g32310	LOC_Os05g48050	LOC_Os01g52530	LOC_Os06g11600	LOC_Os07g12160	LOC_Os12g07810	LOC_Os02g51160	LOC_Os07g43160	LOC_Os03g01270	LOC_Os06g11410	LOC_Os03g17164	LOC_Os05g48330	LOC_Os09g31310	LOC_Os07g09814	LOC_Os01g05470	LOC_Os07g08400	LOC_Os07g42750	LOC_Os06g17440	LOC_Os03g05180	LOC_Os01g38100	LOC_Os03g39960	LOC_Os03g03560	LOC_Os11g43760	LOC_Os11g05190	LOC_Os01g47080	LOC_Os05g35240	LOC_Os04g49990	LOC_Os08g35110
LOC_Os01g09550	flower	LOC_Os06g41880	LOC_Os02g46680	LOC_Os10g38860	LOC_Os09g38268	LOC_Os06g13070	LOC_Os11g44960	LOC_Os01g04160	LOC_Os11g02850	LOC_Os10g38020	LOC_Os07g40020	LOC_Os01g47810	LOC_Os01g62260	LOC_Os01g70500	LOC_Os08g19590	LOC_Os01g03100	LOC_Os12g01370	LOC_Os06g20030	LOC_Os11g18940	LOC_Os06g44050	LOC_Os10g21660	LOC_Os06g03180	LOC_Os02g25700	LOC_Os08g03850	LOC_Os03g51970	LOC_Os04g32310	LOC_Os05g48050	LOC_Os01g52530	LOC_Os06g11600	LOC_Os06g47310	LOC_Os10g35450	LOC_Os10g36390	LOC_Os12g07810	LOC_Os02g51160	LOC_Os03g01270	LOC_Os02g08190	LOC_Os05g32610	LOC_Os04g53550	LOC_Os01g41550	LOC_Os05g01790	LOC_Os05g48330	LOC_Os03g23030	LOC_Os06g38980	LOC_Os07g09814	LOC_Os02g02450	LOC_Os01g05470	LOC_Os12g41140	LOC_Os11g01850	LOC_Os03g28330
LOC_Os04g47990	flower	LOC_Os06g41880	LOC_Os03g08310	LOC_Os09g38268	LOC_Os06g13070	LOC_Os11g44960	LOC_Os07g08050	LOC_Os05g38750	LOC_Os04g35500	LOC_Os01g09270	LOC_Os01g04160	LOC_Os06g09170	LOC_Os09g05030	LOC_Os10g38020	LOC_Os07g40020	LOC_Os01g47810	LOC_Os01g62260	LOC_Os02g43490	LOC_Os01g70500	LOC_Os08g19590	LOC_Os01g03100	LOC_Os12g06560	LOC_Os07g40930	LOC_Os09g33882	LOC_Os03g17510	LOC_Os12g01370	LOC_Os06g20030	LOC_Os01g02890	LOC_Os11g18940	LOC_Os06g44050	LOC_Os10g21660	LOC_Os06g03180	LOC_Os10g06690	LOC_Os07g23244	LOC_Os08g03850	LOC_Os02g25700	LOC_Os11g22404	LOC_Os04g32310	LOC_Os05g48050	LOC_Os12g07300	LOC_Os01g52530	LOC_Os06g11600	LOC_Os06g47310	LOC_Os10g35450	LOC_Os10g36390	LOC_Os02g51160	LOC_Os02g38490	LOC_Os08g09710	LOC_Os07g43160
LOC_Os09g32944	flower	LOC_Os06g41880	LOC_Os03g08310	LOC_Os02g46680	LOC_Os10g38860	LOC_Os06g13070	LOC_Os11g44960	LOC_Os05g38750	LOC_Os04g35500	LOC_Os08g30910	LOC_Os01g04160	LOC_Os08g40930	LOC_Os10g38020	LOC_Os07g40020	LOC_Os01g62260	LOC_Os01g47810	LOC_Os08g19590	LOC_Os05g44160	LOC_Os11g08940	LOC_Os01g11130	LOC_Os01g02890	LOC_Os11g18940	LOC_Os10g21660	LOC_Os06g03180	LOC_Os04g32310	LOC_Os05g48050	LOC_Os01g52530	LOC_Os06g11600	LOC_Os07g12160	LOC_Os10g35450	LOC_Os12g07810	LOC_Os03g01270	LOC_Os02g08190	LOC_Os05g32610	LOC_Os03g23030	LOC_Os06g38980	LOC_Os07g09814	LOC_Os02g02450	LOC_Os12g41200	LOC_Os01g05470	LOC_Os03g28330	LOC_Os03g53210	LOC_Os04g21610	LOC_Os06g17440	LOC_Os01g38100	LOC_Os03g39960	LOC_Os07g39750	LOC_Os11g43760	LOC_Os11g05190
LOC_Os10g35300	flower	LOC_Os06g41880	LOC_Os12g05330	LOC_Os03g08310	LOC_Os06g45130	LOC_Os10g38860	LOC_Os09g38268	LOC_Os06g13070	LOC_Os11g44960	LOC_Os07g08050	LOC_Os05g38750	LOC_Os01g09270	LOC_Os01g04160	LOC_Os01g47810	LOC_Os01g62260	LOC_Os02g43490	LOC_Os01g70500	LOC_Os08g19590	LOC_Os01g03100	LOC_Os12g06560	LOC_Os05g44160	LOC_Os11g08940	LOC_Os07g40930	LOC_Os09g33882	LOC_Os01g11130	LOC_Os03g17510	LOC_Os12g01370	LOC_Os06g20030	LOC_Os01g02890	LOC_Os06g44050	LOC_Os10g21660	LOC_Os06g03180	LOC_Os02g25700	LOC_Os08g03850	LOC_Os03g51970	LOC_Os11g22404	LOC_Os03g61590	LOC_Os12g07300	LOC_Os01g52530	LOC_Os06g11600	LOC_Os10g35450	LOC_Os02g51160	LOC_Os02g38490	LOC_Os08g09710	LOC_Os07g43160	LOC_Os03g01270	LOC_Os02g08190	LOC_Os06g11410	LOC_Os05g32610
LOC_Os01g48130	flower	LOC_Os06g41880	LOC_Os12g05330	LOC_Os03g08310	LOC_Os02g46680	LOC_Os09g38268	LOC_Os11g44960	LOC_Os01g04160	LOC_Os11g02850	LOC_Os06g09170	LOC_Os09g05030	LOC_Os07g40020	LOC_Os01g47810	LOC_Os01g62260	LOC_Os02g43490	LOC_Os01g70500	LOC_Os08g19590	LOC_Os01g03100	LOC_Os12g06560	LOC_Os07g40930	LOC_Os12g01370	LOC_Os06g20030	LOC_Os11g18940	LOC_Os06g44050	LOC_Os06g03180	LOC_Os02g25700	LOC_Os08g03850	LOC_Os11g22404	LOC_Os04g32310	LOC_Os01g52530	LOC_Os06g11600	LOC_Os10g35450	LOC_Os10g36390	LOC_Os02g51160	LOC_Os07g43160	LOC_Os03g01270	LOC_Os02g08190	LOC_Os06g11410	LOC_Os04g53550	LOC_Os01g41550	LOC_Os05g01790	LOC_Os03g17164	LOC_Os05g48330	LOC_Os06g38980	LOC_Os09g31310	LOC_Os07g09814	LOC_Os02g02450	LOC_Os08g36920	LOC_Os12g41200
LOC_Os12g39400	flower	LOC_Os12g05330	LOC_Os10g38860	LOC_Os09g38268	LOC_Os01g04160	LOC_Os07g40020	LOC_Os01g62260	LOC_Os01g70500	LOC_Os01g03100	LOC_Os12g06560	LOC_Os07g40930	LOC_Os03g51970	LOC_Os04g32310	LOC_Os01g52530	LOC_Os07g43160	LOC_Os03g01270	LOC_Os02g08190	LOC_Os05g01790	LOC_Os05g48330	LOC_Os08g36920	LOC_Os07g09814	LOC_Os03g55670	LOC_Os07g08400	LOC_Os01g18050	LOC_Os03g39960	LOC_Os11g05190	LOC_Os01g47080	LOC_Os05g35240	LOC_Os08g35110	LOC_Os08g08230	LOC_Os02g08010	LOC_Os04g52590	LOC_Os10g39500	LOC_Os11g37080	LOC_Os08g17410	LOC_Os01g12420	LOC_Os01g65790	LOC_Os06g36380	LOC_Os06g17390	LOC_Os03g04240	LOC_Os03g21800	LOC_Os04g49700	LOC_Os11g08380	LOC_Os06g38650	LOC_Os03g42760	LOC_Os07g49000	LOC_Os03g44430	LOC_Os09g32010	LOC_Os10g33360
LOC_Os10g23050	flower	LOC_Os05g11650	LOC_Os11g31590	LOC_Os03g51090	LOC_Os09g38268	LOC_Os01g53750	LOC_Os01g60260	LOC_Os05g38750	LOC_Os01g64020	LOC_Os02g24740	LOC_Os02g21260	LOC_Os01g55340	LOC_Os04g33770	LOC_Os12g05680	LOC_Os11g02850	LOC_Os01g70410	LOC_Os10g30860	LOC_Os07g18710	LOC_Os11g40249	LOC_Os02g42380	LOC_Os03g33090	LOC_Os02g34540	LOC_Os01g70500	LOC_Os04g51680	LOC_Os01g03100	LOC_Os04g56060	LOC_Os06g49810	LOC_Os12g06560	LOC_Os03g44610	LOC_Os06g11060	LOC_Os07g05470	LOC_Os07g05720	LOC_Os07g40930	LOC_Os12g03270	LOC_Os03g17510	LOC_Os06g09660	LOC_Os03g12320	LOC_Os04g47250	LOC_Os01g02890	LOC_Os02g25700	LOC_Os07g02810	LOC_Os06g08790	LOC_Os03g15340	LOC_Os03g51970	LOC_Os07g09610	LOC_Os02g49720	LOC_Os08g38320	LOC_Os05g48050	LOC_Os03g50100
LOC_Os12g02400	flower	LOC_Os09g32180	LOC_Os05g04170	LOC_Os08g41440	LOC_Os02g47610	LOC_Os08g36910	LOC_Os11g32260	LOC_Os06g40170	LOC_Os01g50700	LOC_Os10g35644	LOC_Os03g21850	LOC_Os03g47530	LOC_Os02g07310	LOC_Os12g36750	LOC_Os12g01880	LOC_Os01g12290	LOC_Os04g12600	LOC_Os04g03810	LOC_Os08g30910	LOC_Os01g71210	LOC_Os08g41960	LOC_Os03g12815	LOC_Os03g02380	LOC_Os07g47100	LOC_Os02g47400	LOC_Os02g10440	LOC_Os07g37690	LOC_Os01g08710	LOC_Os03g11614	LOC_Os12g06200	LOC_Os06g29350	LOC_Os08g36250	LOC_Os02g42380	LOC_Os09g22540	LOC_Os01g47810	LOC_Os11g12650	LOC_Os08g23780	LOC_Os01g73060	LOC_Os09g33550	LOC_Os02g33420	LOC_Os04g51680	LOC_Os07g37920	LOC_Os04g57380	LOC_Os07g38480	LOC_Os04g41050	LOC_Os10g33900	LOC_Os12g13100	LOC_Os01g37670	LOC_Os12g42044
LOC_Os03g51110	flower	LOC_Os12g05330	LOC_Os10g38860	LOC_Os09g38268	LOC_Os11g44960	LOC_Os05g38750	LOC_Os04g35500	LOC_Os01g09270	LOC_Os01g04160	LOC_Os11g02850	LOC_Os06g09170	LOC_Os09g05030	LOC_Os07g40020	LOC_Os01g51310	LOC_Os01g47810	LOC_Os01g62260	LOC_Os01g70500	LOC_Os08g19590	LOC_Os01g03100	LOC_Os12g06560	LOC_Os07g40930	LOC_Os09g33882	LOC_Os12g01370	LOC_Os03g55960	LOC_Os07g23244	LOC_Os10g21660	LOC_Os06g03180	LOC_Os02g25700	LOC_Os08g03850	LOC_Os04g32310	LOC_Os05g48050	LOC_Os12g07300	LOC_Os01g52530	LOC_Os10g36390	LOC_Os02g51160	LOC_Os02g38490	LOC_Os07g43160	LOC_Os03g01270	LOC_Os06g11410	LOC_Os05g33890	LOC_Os03g19462	LOC_Os04g53550	LOC_Os05g01790	LOC_Os03g17164	LOC_Os05g48330	LOC_Os06g38980	LOC_Os09g31310	LOC_Os07g09814	LOC_Os12g41200
LOC_Os10g39750	flower	LOC_Os05g11650	LOC_Os03g10810	LOC_Os09g38268	LOC_Os02g24740	LOC_Os02g21260	LOC_Os01g09270	LOC_Os01g55340	LOC_Os04g33770	LOC_Os07g18710	LOC_Os11g40249	LOC_Os02g42380	LOC_Os05g05560	LOC_Os02g34540	LOC_Os02g43490	LOC_Os01g70500	LOC_Os04g51680	LOC_Os11g07260	LOC_Os04g56060	LOC_Os06g49810	LOC_Os03g44610	LOC_Os07g05470	LOC_Os09g36260	LOC_Os07g40930	LOC_Os12g03270	LOC_Os02g51540	LOC_Os03g17510	LOC_Os06g40590	LOC_Os03g12320	LOC_Os01g10340	LOC_Os04g47250	LOC_Os01g02890	LOC_Os02g25700	LOC_Os02g49720	LOC_Os08g38320	LOC_Os05g48050	LOC_Os07g33050	LOC_Os12g13910	LOC_Os10g35450	LOC_Os10g37520	LOC_Os02g34710	LOC_Os03g06980	LOC_Os02g08190	LOC_Os02g18180	LOC_Os05g32610	LOC_Os02g51970	LOC_Os01g66130	LOC_Os04g53550	LOC_Os03g14840
LOC_Os01g19970	flower	LOC_Os04g32680	LOC_Os12g05330	LOC_Os01g53750	LOC_Os07g47100	LOC_Os11g27540	LOC_Os08g40930	LOC_Os01g47810	LOC_Os01g59920	LOC_Os10g06690	LOC_Os06g03180	LOC_Os12g06060	LOC_Os06g11600	LOC_Os06g47310	LOC_Os12g07810	LOC_Os10g36390	LOC_Os02g40664	LOC_Os09g24220	LOC_Os06g45950	LOC_Os06g41060	LOC_Os01g62920	LOC_Os04g51460	LOC_Os04g49990	LOC_Os02g48780	LOC_Os01g41950	LOC_Os11g34460	LOC_Os07g41590	LOC_Os01g60740	LOC_Os12g13340	LOC_Os10g33550	LOC_Os11g37480	LOC_Os06g43980	LOC_Os04g21340	LOC_Os11g24484	LOC_Os04g45720	LOC_Os05g19954	LOC_Os12g31000	LOC_Os03g09260	LOC_Os06g43044	LOC_Os11g38010	LOC_Os02g55050	LOC_Os12g18770	LOC_Os08g43140	LOC_Os04g45480	LOC_Os04g18030	LOC_Os01g11550	LOC_Os02g17460	LOC_Os03g44760	LOC_Os04g51190
LOC_Os01g50940	flower	LOC_Os04g32680	LOC_Os03g08310	LOC_Os05g36990	LOC_Os03g21850	LOC_Os04g12600	LOC_Os04g35500	LOC_Os08g30910	LOC_Os02g21260	LOC_Os07g47100	LOC_Os11g08370	LOC_Os08g40930	LOC_Os04g51680	LOC_Os08g27100	LOC_Os07g37850	LOC_Os05g44160	LOC_Os06g11060	LOC_Os01g16950	LOC_Os06g12280	LOC_Os12g01370	LOC_Os06g44050	LOC_Os10g06690	LOC_Os01g34560	LOC_Os01g52530	LOC_Os12g13910	LOC_Os12g07810	LOC_Os10g36390	LOC_Os01g17050	LOC_Os06g16630	LOC_Os01g66130	LOC_Os06g45940	LOC_Os02g40664	LOC_Os01g41550	LOC_Os05g48330	LOC_Os02g13900	LOC_Os09g31310	LOC_Os02g09480	LOC_Os04g24414	LOC_Os05g30160	LOC_Os03g53210	LOC_Os06g17440	LOC_Os03g51680	LOC_Os01g38100	LOC_Os01g62920	LOC_Os02g50040	LOC_Os01g47080	LOC_Os06g33320	LOC_Os05g50820	LOC_Os05g32710
LOC_Os06g10880	flower	LOC_Os06g41880	LOC_Os02g46680	LOC_Os10g38860	LOC_Os11g44960	LOC_Os07g08050	LOC_Os04g35500	LOC_Os01g09270	LOC_Os01g04160	LOC_Os09g05030	LOC_Os06g09170	LOC_Os07g40020	LOC_Os10g38020	LOC_Os01g70500	LOC_Os08g19590	LOC_Os01g03100	LOC_Os07g40930	LOC_Os12g01370	LOC_Os06g20030	LOC_Os02g25700	LOC_Os06g03180	LOC_Os06g44050	LOC_Os10g21660	LOC_Os11g22404	LOC_Os03g51970	LOC_Os05g48050	LOC_Os06g11600	LOC_Os06g47310	LOC_Os10g35450	LOC_Os07g43160	LOC_Os05g32610	LOC_Os04g53550	LOC_Os01g41550	LOC_Os03g17164	LOC_Os05g48330	LOC_Os09g31310	LOC_Os07g09814	LOC_Os02g02450	LOC_Os12g41140	LOC_Os11g01850	LOC_Os07g42750	LOC_Os01g38100	LOC_Os04g44290	LOC_Os03g03560	LOC_Os11g43760	LOC_Os11g05190	LOC_Os01g47080	LOC_Os08g16359	LOC_Os04g52590
LOC_Os02g53690	flower	LOC_Os06g41880	LOC_Os10g38860	LOC_Os11g44960	LOC_Os05g38750	LOC_Os01g62260	LOC_Os01g70500	LOC_Os01g03100	LOC_Os03g55960	LOC_Os01g02890	LOC_Os06g44050	LOC_Os08g03850	LOC_Os11g22404	LOC_Os03g51970	LOC_Os12g07300	LOC_Os01g52530	LOC_Os06g47310	LOC_Os06g11600	LOC_Os10g35450	LOC_Os10g36390	LOC_Os03g17164	LOC_Os03g23030	LOC_Os12g41200	LOC_Os01g05470	LOC_Os12g41140	LOC_Os03g28330	LOC_Os07g42750	LOC_Os06g17440	LOC_Os03g39960	LOC_Os07g39750	LOC_Os01g47080	LOC_Os08g35110	LOC_Os02g08010	LOC_Os04g52590	LOC_Os11g07124	LOC_Os03g48600	LOC_Os11g34460	LOC_Os08g17410	LOC_Os01g65790	LOC_Os11g05300	LOC_Os04g49700	LOC_Os11g08380	LOC_Os11g20554	LOC_Os09g30180	LOC_Os08g34240	LOC_Os07g46540	LOC_Os03g42760	LOC_Os03g08790	LOC_Os09g32010
LOC_Os02g41450	flower	LOC_Os06g41880	LOC_Os03g08310	LOC_Os02g46680	LOC_Os10g38860	LOC_Os11g44960	LOC_Os01g04160	LOC_Os10g38020	LOC_Os01g47810	LOC_Os02g43490	LOC_Os01g70500	LOC_Os01g03100	LOC_Os07g40930	LOC_Os12g01370	LOC_Os01g02890	LOC_Os11g18940	LOC_Os02g25700	LOC_Os10g21660	LOC_Os03g51970	LOC_Os06g11600	LOC_Os07g43160	LOC_Os03g01270	LOC_Os05g32610	LOC_Os04g53550	LOC_Os01g41550	LOC_Os05g01790	LOC_Os05g48330	LOC_Os07g09814	LOC_Os01g05470	LOC_Os12g41200	LOC_Os05g41670	LOC_Os06g17440	LOC_Os07g39750	LOC_Os11g05190	LOC_Os08g35110	LOC_Os02g08010	LOC_Os08g16359	LOC_Os04g52590	LOC_Os02g02840	LOC_Os11g07124	LOC_Os10g39500	LOC_Os03g48600	LOC_Os08g13350	LOC_Os03g45930	LOC_Os08g17410	LOC_Os01g12420	LOC_Os08g36020	LOC_Os06g36380	LOC_Os06g17390
LOC_Os07g47790	flower	LOC_Os10g03850	LOC_Os02g48330	LOC_Os06g13070	LOC_Os11g44960	LOC_Os03g53280	LOC_Os05g38750	LOC_Os04g57650	LOC_Os02g24740	LOC_Os01g55340	LOC_Os12g04720	LOC_Os06g48650	LOC_Os12g05680	LOC_Os01g04160	LOC_Os10g30860	LOC_Os07g18710	LOC_Os12g13660	LOC_Os08g40930	LOC_Os01g47810	LOC_Os04g49000	LOC_Os01g68104	LOC_Os03g06705	LOC_Os01g16950	LOC_Os09g30380	LOC_Os06g12280	LOC_Os03g55960	LOC_Os07g35130	LOC_Os02g25700	LOC_Os07g02810	LOC_Os03g15340	LOC_Os03g04490	LOC_Os08g38320	LOC_Os02g33705	LOC_Os05g48050	LOC_Os07g33050	LOC_Os06g11600	LOC_Os10g35450	LOC_Os03g19920	LOC_Os12g42430	LOC_Os08g40820	LOC_Os06g16630	LOC_Os12g17310	LOC_Os06g11410	LOC_Os07g48710	LOC_Os01g31800	LOC_Os06g05580	LOC_Os02g06360	LOC_Os07g38060	LOC_Os04g01690
LOC_Os08g38080	flower	LOC_Os05g11650	LOC_Os03g50220	LOC_Os09g38268	LOC_Os06g13070	LOC_Os01g53750	LOC_Os08g28080	LOC_Os01g60260	LOC_Os01g64020	LOC_Os02g24740	LOC_Os02g21260	LOC_Os01g09270	LOC_Os01g55340	LOC_Os04g33770	LOC_Os11g02850	LOC_Os10g30860	LOC_Os11g40249	LOC_Os07g40020	LOC_Os05g05560	LOC_Os02g43490	LOC_Os01g70500	LOC_Os04g51680	LOC_Os01g03100	LOC_Os11g07260	LOC_Os06g49810	LOC_Os12g06560	LOC_Os03g44610	LOC_Os08g23140	LOC_Os07g40930	LOC_Os09g36260	LOC_Os12g03270	LOC_Os01g11130	LOC_Os03g17510	LOC_Os03g61040	LOC_Os06g40590	LOC_Os02g35300	LOC_Os03g12320	LOC_Os01g10340	LOC_Os04g47250	LOC_Os01g02890	LOC_Os02g25700	LOC_Os06g08790	LOC_Os03g15340	LOC_Os08g35939	LOC_Os07g09610	LOC_Os02g49720	LOC_Os08g38320	LOC_Os05g48050	LOC_Os07g33050
LOC_Os03g17150	flower	LOC_Os06g41880	LOC_Os10g38860	LOC_Os06g13070	LOC_Os11g44960	LOC_Os05g38750	LOC_Os01g09270	LOC_Os10g38020	LOC_Os07g40020	LOC_Os01g47810	LOC_Os01g62260	LOC_Os01g70500	LOC_Os02g43490	LOC_Os01g03100	LOC_Os12g06560	LOC_Os01g02890	LOC_Os11g18940	LOC_Os06g44050	LOC_Os10g21660	LOC_Os06g03180	LOC_Os07g23244	LOC_Os02g25700	LOC_Os05g48050	LOC_Os12g07300	LOC_Os10g35450	LOC_Os10g36390	LOC_Os02g38490	LOC_Os07g43160	LOC_Os03g01270	LOC_Os05g33890	LOC_Os03g19462	LOC_Os01g41550	LOC_Os05g48330	LOC_Os06g38980	LOC_Os09g31310	LOC_Os07g09814	LOC_Os02g02450	LOC_Os07g08400	LOC_Os05g41670	LOC_Os06g17440	LOC_Os03g05180	LOC_Os01g18050	LOC_Os09g36619	LOC_Os03g39960	LOC_Os11g05190	LOC_Os01g47080	LOC_Os09g32130	LOC_Os05g35240	LOC_Os08g08230
LOC_Os06g04870	flower	LOC_Os02g55310	LOC_Os06g41880	LOC_Os03g08310	LOC_Os06g13070	LOC_Os11g44960	LOC_Os07g08050	LOC_Os05g38750	LOC_Os04g35500	LOC_Os01g09270	LOC_Os09g05030	LOC_Os10g38020	LOC_Os01g47810	LOC_Os01g70500	LOC_Os08g19590	LOC_Os12g06560	LOC_Os11g08940	LOC_Os07g40930	LOC_Os03g17510	LOC_Os12g01370	LOC_Os03g55960	LOC_Os01g02890	LOC_Os11g18940	LOC_Os06g44050	LOC_Os10g21660	LOC_Os06g03180	LOC_Os07g23244	LOC_Os02g25700	LOC_Os11g22404	LOC_Os03g51970	LOC_Os04g32310	LOC_Os05g48050	LOC_Os12g07300	LOC_Os01g52530	LOC_Os06g11600	LOC_Os07g12160	LOC_Os10g36390	LOC_Os02g38490	LOC_Os07g43160	LOC_Os03g01270	LOC_Os02g08190	LOC_Os05g33890	LOC_Os03g19462	LOC_Os04g53550	LOC_Os01g41550	LOC_Os05g01790	LOC_Os03g17164	LOC_Os05g48330	LOC_Os03g23030
LOC_Os07g02060	flower	LOC_Os06g41880	LOC_Os12g05330	LOC_Os10g38860	LOC_Os11g44960	LOC_Os07g08050	LOC_Os06g09170	LOC_Os10g38020	LOC_Os01g47810	LOC_Os02g43490	LOC_Os12g06560	LOC_Os11g08940	LOC_Os07g40930	LOC_Os12g01370	LOC_Os06g20030	LOC_Os02g25700	LOC_Os06g03180	LOC_Os08g03850	LOC_Os04g32310	LOC_Os12g07300	LOC_Os10g36390	LOC_Os02g51160	LOC_Os02g38490	LOC_Os08g09710	LOC_Os07g43160	LOC_Os06g11410	LOC_Os04g53550	LOC_Os03g17164	LOC_Os12g41140	LOC_Os11g01850	LOC_Os07g08400	LOC_Os07g42750	LOC_Os03g53210	LOC_Os06g17440	LOC_Os03g05180	LOC_Os10g05720	LOC_Os04g44290	LOC_Os11g05190	LOC_Os01g47080	LOC_Os09g32130	LOC_Os05g35240	LOC_Os08g41700	LOC_Os02g08010	LOC_Os04g52590	LOC_Os02g02840	LOC_Os11g07124	LOC_Os03g48600	LOC_Os06g45900	LOC_Os11g34460
LOC_Os05g46020	flower	LOC_Os08g36910	LOC_Os04g32470	LOC_Os12g05330	LOC_Os02g48330	LOC_Os03g53730	LOC_Os09g38510	LOC_Os01g50700	LOC_Os03g47530	LOC_Os12g36750	LOC_Os08g37630	LOC_Os05g38750	LOC_Os06g17450	LOC_Os07g37690	LOC_Os01g55340	LOC_Os01g40190	LOC_Os11g15570	LOC_Os04g58380	LOC_Os08g41750	LOC_Os03g01840	LOC_Os02g32590	LOC_Os01g11460	LOC_Os10g25230	LOC_Os11g12650	LOC_Os06g10000	LOC_Os02g34540	LOC_Os09g33550	LOC_Os04g51680	LOC_Os04g49000	LOC_Os04g57380	LOC_Os01g59180	LOC_Os05g45060	LOC_Os07g38480	LOC_Os07g40250	LOC_Os04g48830	LOC_Os04g41050	LOC_Os02g58520	LOC_Os03g50160	LOC_Os01g14880	LOC_Os01g37670	LOC_Os10g25060	LOC_Os01g58850	LOC_Os08g44150	LOC_Os05g30970	LOC_Os01g55600	LOC_Os12g35890	LOC_Os04g53720	LOC_Os03g55420	LOC_Os06g47120
LOC_Os09g29960	flower	LOC_Os03g08310	LOC_Os10g38860	LOC_Os06g13070	LOC_Os04g35500	LOC_Os01g04160	LOC_Os06g09170	LOC_Os01g47810	LOC_Os01g62260	LOC_Os01g70500	LOC_Os08g19590	LOC_Os01g11130	LOC_Os10g06690	LOC_Os08g03850	LOC_Os04g32310	LOC_Os01g52530	LOC_Os06g47310	LOC_Os02g51160	LOC_Os02g38490	LOC_Os07g43160	LOC_Os06g38980	LOC_Os09g31310	LOC_Os08g36920	LOC_Os07g09814	LOC_Os12g41200	LOC_Os12g41140	LOC_Os05g01520	LOC_Os03g53210	LOC_Os06g08890	LOC_Os03g05180	LOC_Os01g18050	LOC_Os01g38100	LOC_Os05g35240	LOC_Os08g16359	LOC_Os04g52590	LOC_Os08g36570	LOC_Os03g48600	LOC_Os08g34340	LOC_Os06g45900	LOC_Os11g34460	LOC_Os08g13350	LOC_Os03g45930	LOC_Os08g27090	LOC_Os01g65790	LOC_Os07g07820	LOC_Os11g05300	LOC_Os03g04240	LOC_Os03g50490	LOC_Os02g55050
LOC_Os03g20090	flower	LOC_Os09g32180	LOC_Os04g32680	LOC_Os08g36910	LOC_Os02g47610	LOC_Os10g03850	LOC_Os12g05330	LOC_Os03g08310	LOC_Os02g46680	LOC_Os03g10810	LOC_Os09g38268	LOC_Os01g53750	LOC_Os10g36170	LOC_Os03g21850	LOC_Os01g64020	LOC_Os07g47100	LOC_Os03g21210	LOC_Os03g02380	LOC_Os11g02850	LOC_Os09g05030	LOC_Os02g42380	LOC_Os03g33090	LOC_Os01g62260	LOC_Os11g32270	LOC_Os04g51680	LOC_Os02g44710	LOC_Os01g59920	LOC_Os07g05720	LOC_Os03g59670	LOC_Os09g33882	LOC_Os09g02140	LOC_Os03g17510	LOC_Os06g09660	LOC_Os03g12320	LOC_Os03g47980	LOC_Os12g31860	LOC_Os02g49720	LOC_Os01g52530	LOC_Os07g12160	LOC_Os12g13910	LOC_Os10g36390	LOC_Os02g51160	LOC_Os01g17050	LOC_Os07g06610	LOC_Os07g48710	LOC_Os01g66130	LOC_Os06g45940	LOC_Os08g38990	LOC_Os09g32450
LOC_Os01g53040	flower	LOC_Os10g38860	LOC_Os06g13070	LOC_Os01g09270	LOC_Os01g04160	LOC_Os10g38020	LOC_Os07g40020	LOC_Os01g62260	LOC_Os01g70500	LOC_Os01g03100	LOC_Os07g40930	LOC_Os12g01370	LOC_Os03g55960	LOC_Os01g02890	LOC_Os02g25700	LOC_Os04g32310	LOC_Os12g07300	LOC_Os01g52530	LOC_Os03g01270	LOC_Os05g32610	LOC_Os01g41550	LOC_Os03g28330	LOC_Os07g08400	LOC_Os01g18050	LOC_Os11g05190	LOC_Os01g47080	LOC_Os09g32130	LOC_Os05g35240	LOC_Os02g08010	LOC_Os04g52590	LOC_Os02g02840	LOC_Os11g07124	LOC_Os10g39500	LOC_Os11g37080	LOC_Os08g13350	LOC_Os03g45930	LOC_Os01g15300	LOC_Os06g36380	LOC_Os08g33100	LOC_Os11g08380	LOC_Os03g50490	LOC_Os06g38650	LOC_Os07g46540	LOC_Os03g42760	LOC_Os01g66110	LOC_Os07g04150	LOC_Os06g13060	LOC_Os07g03150	LOC_Os02g14910
LOC_Os01g62660	flower	LOC_Os06g41880	LOC_Os06g45130	LOC_Os10g38860	LOC_Os11g44960	LOC_Os07g08050	LOC_Os04g35500	LOC_Os01g04160	LOC_Os09g05030	LOC_Os10g38020	LOC_Os07g40020	LOC_Os01g70500	LOC_Os08g19590	LOC_Os01g03100	LOC_Os12g06560	LOC_Os05g44160	LOC_Os11g08940	LOC_Os07g40930	LOC_Os01g11130	LOC_Os03g17510	LOC_Os12g01370	LOC_Os06g20030	LOC_Os11g18940	LOC_Os07g23244	LOC_Os06g03180	LOC_Os08g03850	LOC_Os03g51970	LOC_Os11g22404	LOC_Os03g61590	LOC_Os04g32310	LOC_Os05g48050	LOC_Os12g07300	LOC_Os01g52530	LOC_Os10g36390	LOC_Os02g51160	LOC_Os02g38490	LOC_Os07g43160	LOC_Os06g11410	LOC_Os05g32610	LOC_Os05g33890	LOC_Os03g19462	LOC_Os04g53550	LOC_Os01g41550	LOC_Os03g17164	LOC_Os03g23030	LOC_Os06g38980	LOC_Os09g31310	LOC_Os07g09814	LOC_Os02g02450
LOC_Os09g36730	flower	LOC_Os06g41880	LOC_Os12g05330	LOC_Os03g08310	LOC_Os06g45130	LOC_Os10g38860	LOC_Os09g38268	LOC_Os06g13070	LOC_Os11g44960	LOC_Os07g08050	LOC_Os05g38750	LOC_Os01g04160	LOC_Os11g02850	LOC_Os06g09170	LOC_Os09g05030	LOC_Os08g40930	LOC_Os10g38020	LOC_Os07g40020	LOC_Os01g62260	LOC_Os01g47810	LOC_Os01g70500	LOC_Os08g19590	LOC_Os01g03100	LOC_Os12g06560	LOC_Os11g08940	LOC_Os07g40930	LOC_Os01g11130	LOC_Os03g17510	LOC_Os12g01370	LOC_Os03g55960	LOC_Os06g20030	LOC_Os01g02890	LOC_Os11g18940	LOC_Os07g23244	LOC_Os10g21660	LOC_Os06g03180	LOC_Os11g22404	LOC_Os04g32310	LOC_Os05g48050	LOC_Os12g07300	LOC_Os01g52530	LOC_Os06g11600	LOC_Os06g47310	LOC_Os10g35450	LOC_Os07g12160	LOC_Os10g36390	LOC_Os02g51160	LOC_Os02g38490	LOC_Os08g09710
LOC_Os01g08160	flower	LOC_Os02g46680	LOC_Os10g38860	LOC_Os11g44960	LOC_Os08g30910	LOC_Os01g04160	LOC_Os09g05030	LOC_Os10g38020	LOC_Os01g62260	LOC_Os01g70500	LOC_Os01g03100	LOC_Os12g06560	LOC_Os12g01370	LOC_Os06g20030	LOC_Os01g02890	LOC_Os07g23244	LOC_Os10g06690	LOC_Os06g44050	LOC_Os06g03180	LOC_Os04g32310	LOC_Os05g48050	LOC_Os06g47310	LOC_Os07g12160	LOC_Os10g35450	LOC_Os06g11410	LOC_Os04g53550	LOC_Os05g33890	LOC_Os03g19462	LOC_Os03g17164	LOC_Os05g48330	LOC_Os09g31310	LOC_Os08g36920	LOC_Os12g41140	LOC_Os05g41670	LOC_Os07g42750	LOC_Os07g39750	LOC_Os01g47080	LOC_Os04g52590	LOC_Os02g02840	LOC_Os10g39500	LOC_Os03g48600	LOC_Os11g34460	LOC_Os03g45930	LOC_Os01g12420	LOC_Os01g40680	LOC_Os07g07820	LOC_Os08g36020	LOC_Os04g30720	LOC_Os01g02050
LOC_Os03g06850	flower	LOC_Os05g42270	LOC_Os04g52725	LOC_Os09g38268	LOC_Os06g13070	LOC_Os03g47564	LOC_Os05g36990	LOC_Os07g08050	LOC_Os03g53280	LOC_Os03g21850	LOC_Os07g47100	LOC_Os08g30910	LOC_Os07g15270	LOC_Os01g55340	LOC_Os12g05680	LOC_Os11g40110	LOC_Os10g30860	LOC_Os02g42380	LOC_Os02g47420	LOC_Os01g47810	LOC_Os01g62260	LOC_Os04g51680	LOC_Os01g68104	LOC_Os09g21260	LOC_Os08g27100	LOC_Os04g40330	LOC_Os01g13280	LOC_Os09g02140	LOC_Os01g11130	LOC_Os12g01370	LOC_Os06g40590	LOC_Os07g35130	LOC_Os02g53000	LOC_Os03g12320	LOC_Os03g47980	LOC_Os06g44050	LOC_Os10g21660	LOC_Os12g31860	LOC_Os11g22404	LOC_Os03g51970	LOC_Os02g55890	LOC_Os07g09610	LOC_Os01g34560	LOC_Os05g50170	LOC_Os01g11980	LOC_Os07g12160	LOC_Os10g35450	LOC_Os12g39630	LOC_Os02g51160
LOC_Os03g20900	flower	LOC_Os09g32180	LOC_Os04g32680	LOC_Os03g21850	LOC_Os07g08050	LOC_Os04g54350	LOC_Os02g07310	LOC_Os04g12600	LOC_Os08g30910	LOC_Os08g40930	LOC_Os02g53260	LOC_Os11g08940	LOC_Os08g23140	LOC_Os04g40330	LOC_Os03g47980	LOC_Os08g35930	LOC_Os08g35939	LOC_Os11g30210	LOC_Os07g12160	LOC_Os08g20486	LOC_Os08g38990	LOC_Os09g32450	LOC_Os01g40250	LOC_Os03g23030	LOC_Os09g32610	LOC_Os08g24930	LOC_Os05g01520	LOC_Os11g31660	LOC_Os09g24220	LOC_Os07g42750	LOC_Os06g08890	LOC_Os07g10400	LOC_Os10g05720	LOC_Os05g05300	LOC_Os04g49990	LOC_Os06g47210	LOC_Os03g45970	LOC_Os11g17600	LOC_Os04g33950	LOC_Os02g32290	LOC_Os06g45900	LOC_Os11g41380	LOC_Os02g32465	LOC_Os03g64310	LOC_Os07g47070	LOC_Os06g33250	LOC_Os11g37390	LOC_Os09g34985	LOC_Os07g09890
LOC_Os01g70110	flower	LOC_Os06g41880	LOC_Os03g08310	LOC_Os10g38860	LOC_Os11g44960	LOC_Os01g09270	LOC_Os01g04160	LOC_Os11g02850	LOC_Os09g05030	LOC_Os07g40020	LOC_Os01g62260	LOC_Os02g43490	LOC_Os01g70500	LOC_Os01g03100	LOC_Os12g06560	LOC_Os05g44160	LOC_Os12g01370	LOC_Os01g02890	LOC_Os06g44050	LOC_Os06g03180	LOC_Os10g06690	LOC_Os02g25700	LOC_Os08g03850	LOC_Os04g32310	LOC_Os05g48050	LOC_Os01g52530	LOC_Os06g11600	LOC_Os06g47310	LOC_Os10g35450	LOC_Os10g36390	LOC_Os07g43160	LOC_Os03g01270	LOC_Os02g08190	LOC_Os05g32610	LOC_Os04g53550	LOC_Os01g41550	LOC_Os05g01790	LOC_Os05g48330	LOC_Os06g38980	LOC_Os09g31310	LOC_Os07g09814	LOC_Os02g02450	LOC_Os12g41200	LOC_Os01g05470	LOC_Os12g41140	LOC_Os03g28330	LOC_Os03g53210	LOC_Os03g05180	LOC_Os01g18050
LOC_Os03g56580	flower	LOC_Os06g48190	LOC_Os06g41880	LOC_Os05g11650	LOC_Os01g60940	LOC_Os03g08310	LOC_Os10g38860	LOC_Os03g47564	LOC_Os01g54950	LOC_Os05g38750	LOC_Os04g57650	LOC_Os02g21260	LOC_Os01g04160	LOC_Os11g02850	LOC_Os11g15570	LOC_Os07g18710	LOC_Os09g05030	LOC_Os02g47420	LOC_Os02g34540	LOC_Os09g21260	LOC_Os04g56060	LOC_Os03g50355	LOC_Os05g44160	LOC_Os06g11060	LOC_Os06g12280	LOC_Os03g57569	LOC_Os03g61040	LOC_Os07g35130	LOC_Os11g18940	LOC_Os07g02810	LOC_Os06g03180	LOC_Os12g06060	LOC_Os07g09610	LOC_Os03g59280	LOC_Os12g07810	LOC_Os03g05300	LOC_Os03g19920	LOC_Os02g34710	LOC_Os05g33690	LOC_Os07g43160	LOC_Os03g01270	LOC_Os02g18180	LOC_Os11g02350	LOC_Os02g06360	LOC_Os06g45940	LOC_Os12g30520	LOC_Os04g44410	LOC_Os05g48330	LOC_Os01g46400
LOC_Os09g29830	flower	LOC_Os03g50220	LOC_Os01g60940	LOC_Os03g10810	LOC_Os09g38268	LOC_Os06g13070	LOC_Os01g53750	LOC_Os01g60260	LOC_Os08g28080	LOC_Os01g64020	LOC_Os02g24740	LOC_Os02g21260	LOC_Os01g09270	LOC_Os04g33770	LOC_Os11g02850	LOC_Os10g30860	LOC_Os07g18710	LOC_Os07g40020	LOC_Os08g40930	LOC_Os02g43490	LOC_Os01g70500	LOC_Os04g51680	LOC_Os01g03100	LOC_Os11g07260	LOC_Os12g06560	LOC_Os05g44160	LOC_Os08g23140	LOC_Os07g40930	LOC_Os09g36260	LOC_Os12g03270	LOC_Os02g51540	LOC_Os01g13280	LOC_Os03g17510	LOC_Os06g40590	LOC_Os02g35300	LOC_Os01g10340	LOC_Os01g02890	LOC_Os02g25700	LOC_Os06g08790	LOC_Os03g15340	LOC_Os07g09610	LOC_Os08g38320	LOC_Os07g13980	LOC_Os05g48050	LOC_Os07g33050	LOC_Os10g35450	LOC_Os10g37520	LOC_Os06g16630	LOC_Os02g08190
LOC_Os05g50700	flower	LOC_Os08g36910	LOC_Os02g47610	LOC_Os10g03850	LOC_Os02g46680	LOC_Os03g10810	LOC_Os03g21850	LOC_Os04g54350	LOC_Os02g07310	LOC_Os07g47100	LOC_Os03g02380	LOC_Os06g09170	LOC_Os11g32270	LOC_Os04g51680	LOC_Os03g25869	LOC_Os03g59670	LOC_Os03g27780	LOC_Os02g53000	LOC_Os03g12320	LOC_Os06g03180	LOC_Os12g06060	LOC_Os06g47310	LOC_Os12g07810	LOC_Os02g34710	LOC_Os01g17050	LOC_Os08g09710	LOC_Os03g18400	LOC_Os07g48710	LOC_Os03g14500	LOC_Os02g06360	LOC_Os08g38990	LOC_Os06g45940	LOC_Os02g13900	LOC_Os03g14710	LOC_Os09g32610	LOC_Os02g53350	LOC_Os03g60840	LOC_Os04g21320	LOC_Os05g01520	LOC_Os12g38590	LOC_Os07g42750	LOC_Os06g45950	LOC_Os03g14050	LOC_Os08g41480	LOC_Os09g35600	LOC_Os03g16460	LOC_Os04g33840	LOC_Os01g62920	LOC_Os07g39750
LOC_Os08g44190	flower	LOC_Os02g55310	LOC_Os06g41880	LOC_Os12g05330	LOC_Os03g08310	LOC_Os02g46680	LOC_Os06g45130	LOC_Os10g38860	LOC_Os09g38268	LOC_Os11g44960	LOC_Os07g08050	LOC_Os05g38750	LOC_Os04g35500	LOC_Os01g09270	LOC_Os06g09170	LOC_Os09g05030	LOC_Os08g40930	LOC_Os10g38020	LOC_Os07g40020	LOC_Os01g62260	LOC_Os02g43490	LOC_Os01g70500	LOC_Os08g19590	LOC_Os01g03100	LOC_Os12g06560	LOC_Os05g44160	LOC_Os11g08940	LOC_Os07g40930	LOC_Os01g11130	LOC_Os12g01370	LOC_Os03g55960	LOC_Os06g20030	LOC_Os01g02890	LOC_Os11g18940	LOC_Os06g44050	LOC_Os10g21660	LOC_Os10g06690	LOC_Os07g23244	LOC_Os02g25700	LOC_Os11g22404	LOC_Os03g51970	LOC_Os04g32310	LOC_Os05g48050	LOC_Os01g52530	LOC_Os06g47310	LOC_Os07g12160	LOC_Os10g36390	LOC_Os02g51160	LOC_Os02g38490
LOC_Os02g47810	flower	LOC_Os06g41880	LOC_Os03g08310	LOC_Os02g46680	LOC_Os06g45130	LOC_Os09g38268	LOC_Os11g44960	LOC_Os07g08050	LOC_Os04g35500	LOC_Os01g04160	LOC_Os06g09170	LOC_Os09g05030	LOC_Os08g40930	LOC_Os10g38020	LOC_Os01g47810	LOC_Os01g62260	LOC_Os02g43490	LOC_Os01g70500	LOC_Os08g19590	LOC_Os01g03100	LOC_Os12g06560	LOC_Os05g44160	LOC_Os11g08940	LOC_Os07g40930	LOC_Os03g17510	LOC_Os12g01370	LOC_Os06g20030	LOC_Os01g02890	LOC_Os10g06690	LOC_Os10g21660	LOC_Os02g25700	LOC_Os08g03850	LOC_Os04g32310	LOC_Os05g48050	LOC_Os12g07300	LOC_Os01g52530	LOC_Os06g11600	LOC_Os06g47310	LOC_Os10g35450	LOC_Os07g12160	LOC_Os10g36390	LOC_Os02g51160	LOC_Os02g38490	LOC_Os08g09710	LOC_Os07g43160	LOC_Os03g01270	LOC_Os06g11410	LOC_Os04g53550	LOC_Os05g01790
LOC_Os04g43560	flower	LOC_Os06g41880	LOC_Os12g05330	LOC_Os09g38268	LOC_Os06g13070	LOC_Os11g44960	LOC_Os07g08050	LOC_Os05g38750	LOC_Os04g35500	LOC_Os10g38020	LOC_Os07g40020	LOC_Os01g47810	LOC_Os01g62260	LOC_Os02g43490	LOC_Os01g70500	LOC_Os08g19590	LOC_Os01g03100	LOC_Os12g06560	LOC_Os11g08940	LOC_Os07g40930	LOC_Os03g17510	LOC_Os12g01370	LOC_Os06g44050	LOC_Os10g21660	LOC_Os06g03180	LOC_Os08g03850	LOC_Os04g32310	LOC_Os05g48050	LOC_Os01g52530	LOC_Os06g11600	LOC_Os10g35450	LOC_Os02g51160	LOC_Os07g43160	LOC_Os03g01270	LOC_Os02g08190	LOC_Os05g32610	LOC_Os01g41550	LOC_Os05g01790	LOC_Os03g17164	LOC_Os05g48330	LOC_Os06g38980	LOC_Os09g31310	LOC_Os07g09814	LOC_Os12g41200	LOC_Os01g05470	LOC_Os12g41140	LOC_Os11g01850	LOC_Os03g28330	LOC_Os07g08400
LOC_Os01g71790	flower	LOC_Os06g34650	LOC_Os06g48190	LOC_Os02g47610	LOC_Os07g38290	LOC_Os01g60940	LOC_Os03g08310	LOC_Os02g46680	LOC_Os05g11650	LOC_Os10g38860	LOC_Os01g53750	LOC_Os10g36170	LOC_Os04g57650	LOC_Os08g30910	LOC_Os11g02850	LOC_Os11g15570	LOC_Os02g42380	LOC_Os11g27540	LOC_Os07g40020	LOC_Os05g05560	LOC_Os01g47810	LOC_Os11g32270	LOC_Os02g34540	LOC_Os04g49000	LOC_Os02g44710	LOC_Os09g21260	LOC_Os04g56060	LOC_Os03g25869	LOC_Os03g06705	LOC_Os03g50355	LOC_Os07g37850	LOC_Os02g39380	LOC_Os06g11060	LOC_Os07g39820	LOC_Os07g05720	LOC_Os09g36260	LOC_Os03g59670	LOC_Os01g16950	LOC_Os06g12280	LOC_Os12g01370	LOC_Os06g44050	LOC_Os10g06690	LOC_Os07g02810	LOC_Os11g22404	LOC_Os12g06060	LOC_Os07g09610	LOC_Os03g59280	LOC_Os05g50170	LOC_Os06g47310
LOC_Os02g43300	flower	LOC_Os06g41880	LOC_Os02g47610	LOC_Os02g48330	LOC_Os02g51290	LOC_Os10g38860	LOC_Os03g51090	LOC_Os01g53750	LOC_Os05g36990	LOC_Os03g15370	LOC_Os10g36170	LOC_Os03g53280	LOC_Os06g02100	LOC_Os07g47100	LOC_Os04g35500	LOC_Os11g08370	LOC_Os01g04160	LOC_Os11g02850	LOC_Os08g40210	LOC_Os10g30860	LOC_Os11g15570	LOC_Os11g27540	LOC_Os10g38020	LOC_Os05g05560	LOC_Os03g33090	LOC_Os02g34540	LOC_Os01g70500	LOC_Os04g51680	LOC_Os04g49000	LOC_Os02g44710	LOC_Os01g68104	LOC_Os06g49810	LOC_Os07g37850	LOC_Os03g44610	LOC_Os02g53260	LOC_Os06g11060	LOC_Os07g05470	LOC_Os07g40930	LOC_Os12g03270	LOC_Os03g59670	LOC_Os02g51540	LOC_Os03g57569	LOC_Os03g61040	LOC_Os06g09660	LOC_Os03g27780	LOC_Os03g12320	LOC_Os01g10340	LOC_Os01g63840	LOC_Os07g23244
LOC_Os01g64000	flower	LOC_Os06g41880	LOC_Os02g46680	LOC_Os06g45130	LOC_Os10g38860	LOC_Os11g44960	LOC_Os06g09170	LOC_Os10g38020	LOC_Os01g70500	LOC_Os08g19590	LOC_Os07g40930	LOC_Os01g11130	LOC_Os12g01370	LOC_Os06g20030	LOC_Os01g02890	LOC_Os02g25700	LOC_Os10g21660	LOC_Os05g48050	LOC_Os01g52530	LOC_Os06g11600	LOC_Os02g51160	LOC_Os07g43160	LOC_Os03g01270	LOC_Os02g08190	LOC_Os05g32610	LOC_Os05g33890	LOC_Os05g48330	LOC_Os09g31310	LOC_Os07g09814	LOC_Os02g02450	LOC_Os11g01850	LOC_Os03g28330	LOC_Os07g08400	LOC_Os07g42750	LOC_Os04g21610	LOC_Os03g05180	LOC_Os04g44290	LOC_Os03g03560	LOC_Os11g43760	LOC_Os11g05190	LOC_Os08g35110	LOC_Os02g08010	LOC_Os08g16359	LOC_Os02g02840	LOC_Os03g48600	LOC_Os08g27090	LOC_Os08g17410	LOC_Os01g12420	LOC_Os07g07820
LOC_Os04g53990	flower	LOC_Os09g38268	LOC_Os06g13070	LOC_Os01g60260	LOC_Os01g64020	LOC_Os02g21260	LOC_Os01g55340	LOC_Os04g33770	LOC_Os10g30860	LOC_Os07g40020	LOC_Os05g05560	LOC_Os02g34540	LOC_Os01g70500	LOC_Os04g51680	LOC_Os01g03100	LOC_Os04g56060	LOC_Os06g49810	LOC_Os12g06560	LOC_Os07g05470	LOC_Os07g40930	LOC_Os12g03270	LOC_Os01g13280	LOC_Os02g51540	LOC_Os12g01370	LOC_Os03g12320	LOC_Os01g10340	LOC_Os04g47250	LOC_Os01g02890	LOC_Os02g25700	LOC_Os03g15340	LOC_Os07g09610	LOC_Os08g38320	LOC_Os05g48050	LOC_Os07g33050	LOC_Os10g37520	LOC_Os03g19920	LOC_Os03g06980	LOC_Os02g08190	LOC_Os02g18180	LOC_Os07g48710	LOC_Os01g66130	LOC_Os04g53550	LOC_Os07g49230	LOC_Os12g04220	LOC_Os05g01790	LOC_Os03g17164	LOC_Os03g25050	LOC_Os01g46400	LOC_Os11g06410
LOC_Os02g36880	flower	LOC_Os03g08310	LOC_Os10g38860	LOC_Os06g13070	LOC_Os11g44960	LOC_Os05g38750	LOC_Os01g09270	LOC_Os01g04160	LOC_Os11g02850	LOC_Os07g40020	LOC_Os01g62260	LOC_Os01g70500	LOC_Os01g03100	LOC_Os05g44160	LOC_Os06g20030	LOC_Os03g51970	LOC_Os05g48050	LOC_Os01g52530	LOC_Os06g11600	LOC_Os07g43160	LOC_Os03g01270	LOC_Os05g32610	LOC_Os04g53550	LOC_Os01g41550	LOC_Os05g48330	LOC_Os06g38980	LOC_Os12g41200	LOC_Os03g55670	LOC_Os11g01850	LOC_Os03g28330	LOC_Os05g41670	LOC_Os03g53210	LOC_Os01g18050	LOC_Os11g05190	LOC_Os05g35240	LOC_Os08g35110	LOC_Os02g08010	LOC_Os08g16359	LOC_Os04g52590	LOC_Os11g07124	LOC_Os10g39500	LOC_Os03g48600	LOC_Os11g37080	LOC_Os08g17410	LOC_Os01g12420	LOC_Os01g65790	LOC_Os08g36020	LOC_Os06g17390	LOC_Os04g30720
LOC_Os08g39830	flower	LOC_Os09g32180	LOC_Os03g10990	LOC_Os05g11650	LOC_Os04g52725	LOC_Os09g38268	LOC_Os01g53750	LOC_Os03g15370	LOC_Os02g07310	LOC_Os08g28080	LOC_Os05g38750	LOC_Os06g48650	LOC_Os11g15570	LOC_Os09g39310	LOC_Os01g47810	LOC_Os12g12950	LOC_Os02g34540	LOC_Os01g68104	LOC_Os05g06840	LOC_Os08g22604	LOC_Os03g44610	LOC_Os05g44160	LOC_Os01g16950	LOC_Os08g23140	LOC_Os07g05720	LOC_Os12g03270	LOC_Os03g59670	LOC_Os09g02140	LOC_Os03g17560	LOC_Os01g13280	LOC_Os01g11130	LOC_Os12g01370	LOC_Os07g37350	LOC_Os03g27780	LOC_Os07g23244	LOC_Os08g03850	LOC_Os11g22404	LOC_Os12g06060	LOC_Os07g09610	LOC_Os08g38320	LOC_Os02g51160	LOC_Os02g34710	LOC_Os12g42430	LOC_Os08g09710	LOC_Os07g06610	LOC_Os06g16630	LOC_Os01g50970	LOC_Os05g32610	LOC_Os12g07710
LOC_Os01g19330	flower	LOC_Os06g41880	LOC_Os12g05330	LOC_Os03g08310	LOC_Os02g46680	LOC_Os11g44960	LOC_Os05g38750	LOC_Os04g35500	LOC_Os09g05030	LOC_Os10g38020	LOC_Os02g43490	LOC_Os01g03100	LOC_Os05g44160	LOC_Os07g40930	LOC_Os12g01370	LOC_Os01g02890	LOC_Os11g18940	LOC_Os07g23244	LOC_Os10g21660	LOC_Os06g03180	LOC_Os02g25700	LOC_Os08g03850	LOC_Os03g51970	LOC_Os03g61590	LOC_Os05g48050	LOC_Os01g52530	LOC_Os10g36390	LOC_Os02g38490	LOC_Os07g43160	LOC_Os03g01270	LOC_Os04g53550	LOC_Os03g19462	LOC_Os05g01790	LOC_Os03g17164	LOC_Os05g48330	LOC_Os08g36920	LOC_Os12g41140	LOC_Os07g08400	LOC_Os05g41670	LOC_Os03g53210	LOC_Os03g05180	LOC_Os01g18050	LOC_Os01g38100	LOC_Os10g05720	LOC_Os11g05190	LOC_Os05g35240	LOC_Os08g35110	LOC_Os04g52590	LOC_Os11g07124
LOC_Os05g04210	flower	LOC_Os03g08310	LOC_Os02g46680	LOC_Os10g38860	LOC_Os11g44960	LOC_Os05g38750	LOC_Os01g09270	LOC_Os01g04160	LOC_Os06g09170	LOC_Os09g05030	LOC_Os10g38020	LOC_Os01g51310	LOC_Os07g40020	LOC_Os01g62260	LOC_Os01g70500	LOC_Os01g03100	LOC_Os12g06560	LOC_Os07g40930	LOC_Os12g01370	LOC_Os01g02890	LOC_Os06g44050	LOC_Os02g25700	LOC_Os03g51970	LOC_Os03g61590	LOC_Os04g32310	LOC_Os05g48050	LOC_Os06g11600	LOC_Os07g43160	LOC_Os03g01270	LOC_Os04g53550	LOC_Os03g19462	LOC_Os05g01790	LOC_Os05g48330	LOC_Os09g31310	LOC_Os08g36920	LOC_Os02g02450	LOC_Os03g28330	LOC_Os05g41670	LOC_Os03g53210	LOC_Os04g11890	LOC_Os11g05190	LOC_Os05g35240	LOC_Os08g41700	LOC_Os08g35110	LOC_Os04g52590	LOC_Os11g07124	LOC_Os10g39500	LOC_Os11g37080	LOC_Os08g13350
LOC_Os06g45410	flower	LOC_Os06g41880	LOC_Os02g46680	LOC_Os06g45130	LOC_Os10g38860	LOC_Os11g44960	LOC_Os04g35500	LOC_Os01g09270	LOC_Os01g04160	LOC_Os09g05030	LOC_Os10g38020	LOC_Os07g40020	LOC_Os01g47810	LOC_Os01g62260	LOC_Os01g70500	LOC_Os08g19590	LOC_Os12g06560	LOC_Os07g40930	LOC_Os12g01370	LOC_Os06g20030	LOC_Os01g02890	LOC_Os07g23244	LOC_Os06g03180	LOC_Os08g03850	LOC_Os03g51970	LOC_Os04g32310	LOC_Os01g52530	LOC_Os07g12160	LOC_Os10g35450	LOC_Os10g36390	LOC_Os02g51160	LOC_Os07g43160	LOC_Os02g08190	LOC_Os05g32610	LOC_Os06g11410	LOC_Os05g33890	LOC_Os03g19462	LOC_Os04g53550	LOC_Os01g41550	LOC_Os03g17164	LOC_Os05g48330	LOC_Os03g23030	LOC_Os08g36920	LOC_Os07g09814	LOC_Os02g02450	LOC_Os12g41200	LOC_Os12g41140	LOC_Os11g01850	LOC_Os05g41670
LOC_Os06g43090	flower	LOC_Os06g41880	LOC_Os12g05330	LOC_Os03g08310	LOC_Os02g46680	LOC_Os09g38268	LOC_Os11g44960	LOC_Os05g38750	LOC_Os01g04160	LOC_Os11g02850	LOC_Os06g09170	LOC_Os09g05030	LOC_Os01g47810	LOC_Os01g62260	LOC_Os01g70500	LOC_Os08g19590	LOC_Os01g03100	LOC_Os12g06560	LOC_Os07g40930	LOC_Os09g33882	LOC_Os03g17510	LOC_Os12g01370	LOC_Os06g20030	LOC_Os01g02890	LOC_Os11g18940	LOC_Os06g44050	LOC_Os10g21660	LOC_Os06g03180	LOC_Os10g06690	LOC_Os07g23244	LOC_Os08g03850	LOC_Os02g25700	LOC_Os04g32310	LOC_Os05g48050	LOC_Os12g07300	LOC_Os01g52530	LOC_Os06g11600	LOC_Os06g47310	LOC_Os10g35450	LOC_Os10g36390	LOC_Os02g51160	LOC_Os02g38490	LOC_Os08g09710	LOC_Os07g43160	LOC_Os03g01270	LOC_Os02g08190	LOC_Os05g32610	LOC_Os05g33890	LOC_Os04g53550
LOC_Os09g21180	flower	LOC_Os02g01830	LOC_Os11g05640	LOC_Os02g48330	LOC_Os12g36750	LOC_Os08g37630	LOC_Os05g38750	LOC_Os06g17450	LOC_Os07g37690	LOC_Os01g08710	LOC_Os04g17680	LOC_Os01g40190	LOC_Os06g35200	LOC_Os01g55340	LOC_Os03g21040	LOC_Os08g41750	LOC_Os02g13600	LOC_Os10g25230	LOC_Os08g39460	LOC_Os03g10210	LOC_Os01g70500	LOC_Os02g37970	LOC_Os04g49000	LOC_Os07g37920	LOC_Os01g59180	LOC_Os04g33820	LOC_Os09g30250	LOC_Os06g10880	LOC_Os01g13280	LOC_Os03g50160	LOC_Os01g58850	LOC_Os04g53720	LOC_Os03g55420	LOC_Os10g06690	LOC_Os03g57880	LOC_Os02g47370	LOC_Os10g32740	LOC_Os07g09610	LOC_Os07g25700	LOC_Os01g12520	LOC_Os01g45090	LOC_Os05g23393	LOC_Os09g37720	LOC_Os12g13910	LOC_Os07g48830	LOC_Os05g38290	LOC_Os03g02280	LOC_Os10g23060	LOC_Os11g17070
LOC_Os07g37210	flower	LOC_Os12g05330	LOC_Os03g08310	LOC_Os10g38860	LOC_Os05g38750	LOC_Os01g09270	LOC_Os01g04160	LOC_Os11g02850	LOC_Os07g40020	LOC_Os01g51310	LOC_Os01g62260	LOC_Os01g70500	LOC_Os01g03100	LOC_Os07g40930	LOC_Os03g17510	LOC_Os03g55960	LOC_Os06g20030	LOC_Os10g06690	LOC_Os02g25700	LOC_Os04g32310	LOC_Os05g48050	LOC_Os12g07300	LOC_Os01g52530	LOC_Os06g11600	LOC_Os02g08190	LOC_Os04g53550	LOC_Os05g01790	LOC_Os03g17164	LOC_Os05g48330	LOC_Os06g38980	LOC_Os08g36920	LOC_Os07g09814	LOC_Os01g05470	LOC_Os03g28330	LOC_Os07g08400	LOC_Os05g41670	LOC_Os03g05180	LOC_Os01g18050	LOC_Os03g03560	LOC_Os11g43760	LOC_Os11g05190	LOC_Os05g35240	LOC_Os08g35110	LOC_Os08g16359	LOC_Os04g52590	LOC_Os11g07124	LOC_Os11g37080	LOC_Os08g17410	LOC_Os01g12420
LOC_Os06g48950	flower	LOC_Os04g32680	LOC_Os11g32260	LOC_Os03g47564	LOC_Os10g30860	LOC_Os01g70500	LOC_Os07g48760	LOC_Os04g56060	LOC_Os07g40930	LOC_Os12g03270	LOC_Os03g15750	LOC_Os06g40590	LOC_Os03g27780	LOC_Os03g12320	LOC_Os01g02890	LOC_Os07g02810	LOC_Os05g48050	LOC_Os03g50100	LOC_Os02g51160	LOC_Os08g09710	LOC_Os02g18180	LOC_Os02g51970	LOC_Os05g32610	LOC_Os05g33890	LOC_Os09g32450	LOC_Os03g23030	LOC_Os01g68890	LOC_Os06g38980	LOC_Os08g24930	LOC_Os12g41200	LOC_Os03g25760	LOC_Os11g31660	LOC_Os03g28330	LOC_Os09g24220	LOC_Os07g08400	LOC_Os07g42750	LOC_Os04g21610	LOC_Os02g34970	LOC_Os06g17440	LOC_Os10g19190	LOC_Os04g38570	LOC_Os01g18050	LOC_Os03g56610	LOC_Os07g47960	LOC_Os07g47490	LOC_Os06g19640	LOC_Os04g33840	LOC_Os11g47120	LOC_Os05g05300
LOC_Os06g14670	flower	LOC_Os06g41880	LOC_Os12g05330	LOC_Os02g46680	LOC_Os06g13070	LOC_Os04g35500	LOC_Os08g30910	LOC_Os01g09270	LOC_Os11g02850	LOC_Os06g09170	LOC_Os09g05030	LOC_Os08g40930	LOC_Os10g38020	LOC_Os01g51310	LOC_Os01g62260	LOC_Os01g47810	LOC_Os01g70500	LOC_Os01g03100	LOC_Os01g11130	LOC_Os03g55960	LOC_Os06g20030	LOC_Os06g44050	LOC_Os10g06690	LOC_Os07g23244	LOC_Os08g03850	LOC_Os11g22404	LOC_Os04g32310	LOC_Os05g48050	LOC_Os01g52530	LOC_Os06g11600	LOC_Os06g47310	LOC_Os10g35450	LOC_Os07g12160	LOC_Os10g36390	LOC_Os12g07810	LOC_Os02g51160	LOC_Os07g43160	LOC_Os06g11410	LOC_Os05g33890	LOC_Os05g48330	LOC_Os09g34290	LOC_Os06g38980	LOC_Os09g31310	LOC_Os08g36920	LOC_Os02g02450	LOC_Os01g05470	LOC_Os12g41140	LOC_Os05g01520	LOC_Os07g42750
LOC_Os09g36250	flower	LOC_Os06g41880	LOC_Os03g08310	LOC_Os02g46680	LOC_Os10g38860	LOC_Os06g13070	LOC_Os11g44960	LOC_Os01g04160	LOC_Os11g02850	LOC_Os06g09170	LOC_Os09g05030	LOC_Os01g51310	LOC_Os01g62260	LOC_Os08g19590	LOC_Os01g03100	LOC_Os12g06560	LOC_Os11g08940	LOC_Os07g40930	LOC_Os09g33882	LOC_Os01g11130	LOC_Os03g55960	LOC_Os06g20030	LOC_Os01g02890	LOC_Os11g18940	LOC_Os06g44050	LOC_Os10g21660	LOC_Os06g03180	LOC_Os07g23244	LOC_Os02g25700	LOC_Os08g03850	LOC_Os03g51970	LOC_Os11g22404	LOC_Os04g32310	LOC_Os05g48050	LOC_Os12g07300	LOC_Os01g52530	LOC_Os06g11600	LOC_Os06g47310	LOC_Os07g12160	LOC_Os12g07810	LOC_Os02g51160	LOC_Os02g38490	LOC_Os07g43160	LOC_Os03g01270	LOC_Os02g08190	LOC_Os06g11410	LOC_Os05g32610	LOC_Os05g33890	LOC_Os03g19462
LOC_Os09g36910	flower	LOC_Os06g41880	LOC_Os02g46680	LOC_Os10g38860	LOC_Os11g44960	LOC_Os07g08050	LOC_Os04g35500	LOC_Os01g04160	LOC_Os09g05030	LOC_Os06g09170	LOC_Os08g40930	LOC_Os07g40020	LOC_Os01g47810	LOC_Os01g70500	LOC_Os01g03100	LOC_Os06g20030	LOC_Os11g18940	LOC_Os02g25700	LOC_Os06g03180	LOC_Os07g23244	LOC_Os06g44050	LOC_Os03g51970	LOC_Os06g47310	LOC_Os06g11600	LOC_Os10g35450	LOC_Os07g43160	LOC_Os05g32610	LOC_Os05g33890	LOC_Os05g01790	LOC_Os01g41550	LOC_Os03g17164	LOC_Os05g48330	LOC_Os07g09814	LOC_Os02g02450	LOC_Os03g55670	LOC_Os12g41140	LOC_Os11g01850	LOC_Os03g28330	LOC_Os07g42750	LOC_Os03g53210	LOC_Os04g21610	LOC_Os01g38100	LOC_Os03g39960	LOC_Os03g03560	LOC_Os11g05190	LOC_Os01g47080	LOC_Os08g16359	LOC_Os04g52590	LOC_Os02g02840
LOC_Os01g62920	flower	LOC_Os09g32180	LOC_Os03g10990	LOC_Os09g24680	LOC_Os04g52725	LOC_Os10g03850	LOC_Os11g32260	LOC_Os02g46680	LOC_Os03g10810	LOC_Os03g21850	LOC_Os07g08050	LOC_Os01g64020	LOC_Os07g47100	LOC_Os12g05680	LOC_Os11g15570	LOC_Os08g40930	LOC_Os01g47810	LOC_Os01g70500	LOC_Os08g19590	LOC_Os01g59920	LOC_Os08g27100	LOC_Os03g06705	LOC_Os05g44160	LOC_Os08g23140	LOC_Os12g03270	LOC_Os02g51540	LOC_Os09g02140	LOC_Os03g15750	LOC_Os03g61040	LOC_Os02g53000	LOC_Os01g63840	LOC_Os10g21660	LOC_Os06g08790	LOC_Os08g35939	LOC_Os02g49720	LOC_Os02g33705	LOC_Os07g13980	LOC_Os05g50170	LOC_Os06g11600	LOC_Os12g39630	LOC_Os12g42430	LOC_Os08g40820	LOC_Os10g34320	LOC_Os01g17050	LOC_Os07g43160	LOC_Os06g11410	LOC_Os01g31800	LOC_Os03g14500	LOC_Os04g53550
LOC_Os09g35910	flower	LOC_Os11g44960	LOC_Os05g38750	LOC_Os01g09270	LOC_Os01g04160	LOC_Os01g70500	LOC_Os12g01370	LOC_Os06g44050	LOC_Os10g06690	LOC_Os02g25700	LOC_Os05g48050	LOC_Os06g11600	LOC_Os10g35450	LOC_Os10g36390	LOC_Os07g43160	LOC_Os03g01270	LOC_Os04g53550	LOC_Os01g41550	LOC_Os05g01790	LOC_Os05g48330	LOC_Os12g41140	LOC_Os05g41670	LOC_Os03g53210	LOC_Os01g18050	LOC_Os04g11890	LOC_Os11g05190	LOC_Os01g47080	LOC_Os09g32130	LOC_Os08g35110	LOC_Os08g16359	LOC_Os02g02840	LOC_Os03g48600	LOC_Os11g37080	LOC_Os08g13350	LOC_Os08g17410	LOC_Os01g12420	LOC_Os01g65790	LOC_Os06g17390	LOC_Os11g05300	LOC_Os03g04240	LOC_Os04g49700	LOC_Os11g08380	LOC_Os01g61350	LOC_Os08g34240	LOC_Os07g04150	LOC_Os03g08790	LOC_Os03g44430	LOC_Os09g32010	LOC_Os01g56090
LOC_Os03g60630	flower	LOC_Os10g38860	LOC_Os06g13070	LOC_Os11g44960	LOC_Os04g35500	LOC_Os01g04160	LOC_Os10g38020	LOC_Os01g62260	LOC_Os01g70500	LOC_Os02g43490	LOC_Os01g03100	LOC_Os09g33882	LOC_Os12g01370	LOC_Os10g06690	LOC_Os02g25700	LOC_Os04g32310	LOC_Os01g52530	LOC_Os06g47310	LOC_Os10g35450	LOC_Os10g36390	LOC_Os02g38490	LOC_Os07g43160	LOC_Os02g08190	LOC_Os05g48330	LOC_Os09g31310	LOC_Os12g41200	LOC_Os12g41140	LOC_Os06g17440	LOC_Os01g38100	LOC_Os03g39960	LOC_Os07g39750	LOC_Os04g11890	LOC_Os01g47080	LOC_Os09g32130	LOC_Os05g35240	LOC_Os08g35110	LOC_Os08g08230	LOC_Os08g16359	LOC_Os04g52590	LOC_Os02g02840	LOC_Os03g48600	LOC_Os03g45930	LOC_Os08g17410	LOC_Os01g12420	LOC_Os01g65790	LOC_Os06g36380	LOC_Os06g17390	LOC_Os04g30720	LOC_Os11g05300
LOC_Os04g46350	flower	LOC_Os06g41880	LOC_Os09g38268	LOC_Os06g13070	LOC_Os11g44960	LOC_Os05g38750	LOC_Os08g30910	LOC_Os01g09270	LOC_Os01g04160	LOC_Os08g40930	LOC_Os10g38020	LOC_Os01g47810	LOC_Os01g03100	LOC_Os12g06560	LOC_Os11g08940	LOC_Os07g40930	LOC_Os03g17510	LOC_Os12g01370	LOC_Os06g20030	LOC_Os01g02890	LOC_Os11g18940	LOC_Os06g44050	LOC_Os10g21660	LOC_Os10g06690	LOC_Os02g25700	LOC_Os11g22404	LOC_Os03g51970	LOC_Os04g32310	LOC_Os12g07300	LOC_Os06g11600	LOC_Os07g12160	LOC_Os07g43160	LOC_Os03g01270	LOC_Os02g08190	LOC_Os05g32610	LOC_Os05g33890	LOC_Os03g19462	LOC_Os04g53550	LOC_Os03g17164	LOC_Os05g48330	LOC_Os03g23030	LOC_Os12g41200	LOC_Os01g05470	LOC_Os05g01520	LOC_Os03g28330	LOC_Os06g08890	LOC_Os04g21610	LOC_Os06g17440	LOC_Os01g38100
LOC_Os02g52340	flower	LOC_Os04g32680	LOC_Os03g37810	LOC_Os01g70260	LOC_Os02g07310	LOC_Os11g09150	LOC_Os07g47100	LOC_Os01g71210	LOC_Os02g32590	LOC_Os08g40930	LOC_Os04g14690	LOC_Os01g73060	LOC_Os02g33420	LOC_Os03g02830	LOC_Os03g25869	LOC_Os06g50370	LOC_Os02g37580	LOC_Os12g35890	LOC_Os05g34450	LOC_Os08g35939	LOC_Os01g12520	LOC_Os07g49510	LOC_Os07g10120	LOC_Os05g08480	LOC_Os09g28560	LOC_Os06g43970	LOC_Os08g34890	LOC_Os08g38990	LOC_Os11g05394	LOC_Os08g11760	LOC_Os06g39230	LOC_Os05g01520	LOC_Os03g38940	LOC_Os07g10030	LOC_Os03g51680	LOC_Os02g56160	LOC_Os03g16460	LOC_Os02g02820	LOC_Os11g43760	LOC_Os01g17214	LOC_Os01g10130	LOC_Os03g45970	LOC_Os06g44540	LOC_Os12g04595	LOC_Os12g38540	LOC_Os03g64310	LOC_Os01g07900	LOC_Os02g40784	LOC_Os05g46030
LOC_Os05g02150	flower	LOC_Os12g05330	LOC_Os02g46680	LOC_Os06g45130	LOC_Os10g38860	LOC_Os06g13070	LOC_Os11g44960	LOC_Os07g08050	LOC_Os05g38750	LOC_Os04g35500	LOC_Os01g09270	LOC_Os01g04160	LOC_Os06g09170	LOC_Os09g05030	LOC_Os10g38020	LOC_Os01g47810	LOC_Os01g62260	LOC_Os02g43490	LOC_Os01g70500	LOC_Os08g19590	LOC_Os01g03100	LOC_Os05g44160	LOC_Os09g33882	LOC_Os03g17510	LOC_Os12g01370	LOC_Os06g20030	LOC_Os01g02890	LOC_Os11g18940	LOC_Os06g44050	LOC_Os10g21660	LOC_Os06g03180	LOC_Os07g23244	LOC_Os02g25700	LOC_Os08g03850	LOC_Os04g32310	LOC_Os05g48050	LOC_Os01g52530	LOC_Os06g47310	LOC_Os07g12160	LOC_Os10g36390	LOC_Os02g51160	LOC_Os02g38490	LOC_Os08g09710	LOC_Os07g43160	LOC_Os03g01270	LOC_Os02g08190	LOC_Os05g33890	LOC_Os04g53550	LOC_Os01g41550
LOC_Os12g37415	flower	LOC_Os04g41820	LOC_Os07g12700	LOC_Os04g52890	LOC_Os03g23960	LOC_Os05g11650	LOC_Os04g32470	LOC_Os03g08310	LOC_Os04g45270	LOC_Os12g36735	LOC_Os05g29000	LOC_Os03g47530	LOC_Os09g29490	LOC_Os05g38750	LOC_Os04g35500	LOC_Os07g37690	LOC_Os03g55120	LOC_Os06g35200	LOC_Os09g27330	LOC_Os11g15570	LOC_Os01g46290	LOC_Os11g47944	LOC_Os03g53360	LOC_Os08g39460	LOC_Os04g49000	LOC_Os04g57380	LOC_Os07g40250	LOC_Os06g04250	LOC_Os07g38480	LOC_Os05g45610	LOC_Os03g25869	LOC_Os08g27100	LOC_Os01g43140	LOC_Os06g11730	LOC_Os01g59180	LOC_Os05g31290	LOC_Os02g28860	LOC_Os01g16950	LOC_Os07g39820	LOC_Os12g44100	LOC_Os09g36860	LOC_Os03g50160	LOC_Os04g52320	LOC_Os06g12280	LOC_Os01g58850	LOC_Os06g48320	LOC_Os08g39480	LOC_Os12g35890	LOC_Os10g35500
LOC_Os01g36220	flower	LOC_Os05g48330	LOC_Os04g33150	LOC_Os02g21230	LOC_Os02g14900	LOC_Os08g04630	LOC_Os10g40550	LOC_Os03g40070	LOC_Os06g17450	LOC_Os06g45050	LOC_Os08g42390	LOC_Os12g36680	LOC_Os12g06200	LOC_Os04g45480	LOC_Os08g41750	LOC_Os12g28100	LOC_Os01g70500	LOC_Os03g11550	LOC_Os04g58190	LOC_Os01g52610	LOC_Os08g03790	LOC_Os11g15190	LOC_Os05g37880	LOC_Os02g43130	LOC_Os12g34018	LOC_Os02g39490	LOC_Os12g03270	LOC_Os03g50160	LOC_Os03g57050	LOC_Os07g18750	LOC_Os07g23640	LOC_Os09g12780	LOC_Os10g06680	LOC_Os09g20500	LOC_Os09g36790	LOC_Os06g50180	LOC_Os12g43580	LOC_Os02g11020	LOC_Os02g44770	LOC_Os01g49640	LOC_Os07g09610	LOC_Os12g24580	LOC_Os04g15920	LOC_Os03g01270	LOC_Os02g18180	LOC_Os10g23060	LOC_Os01g13610	LOC_Os02g56310
LOC_Os12g39640	flower	LOC_Os02g46680	LOC_Os06g45130	LOC_Os10g38860	LOC_Os11g44960	LOC_Os04g35500	LOC_Os08g30910	LOC_Os01g09270	LOC_Os09g05030	LOC_Os08g40930	LOC_Os07g40020	LOC_Os01g47810	LOC_Os01g62260	LOC_Os01g70500	LOC_Os01g03100	LOC_Os03g55960	LOC_Os12g01370	LOC_Os06g44050	LOC_Os10g06690	LOC_Os07g23244	LOC_Os08g03850	LOC_Os11g22404	LOC_Os03g51970	LOC_Os04g32310	LOC_Os05g48050	LOC_Os06g47310	LOC_Os07g12160	LOC_Os02g38490	LOC_Os06g11410	LOC_Os04g53550	LOC_Os03g19462	LOC_Os09g31310	LOC_Os02g02450	LOC_Os12g41200	LOC_Os12g41140	LOC_Os11g01850	LOC_Os05g41670	LOC_Os06g17440	LOC_Os01g38100	LOC_Os03g39960	LOC_Os07g39750	LOC_Os09g32130	LOC_Os04g49990	LOC_Os08g16359	LOC_Os04g52590	LOC_Os02g02840	LOC_Os10g39500	LOC_Os03g48600	LOC_Os11g37080
LOC_Os10g22600	flower	LOC_Os01g66720	LOC_Os12g36735	LOC_Os10g30070	LOC_Os06g32650	LOC_Os10g36170	LOC_Os02g49310	LOC_Os05g30160	LOC_Os12g43110	LOC_Os06g40170	LOC_Os04g20400	LOC_Os06g04590	LOC_Os02g44155	LOC_Os01g13660	LOC_Os09g35020	LOC_Os08g43140	LOC_Os12g30000	LOC_Os02g08320	LOC_Os03g25869	LOC_Os11g47453	LOC_Os08g08820	LOC_Os04g28420	LOC_Os05g13904	LOC_Os01g63310	LOC_Os01g19880	LOC_Os03g22250	LOC_Os01g56810	LOC_Os02g44280	LOC_Os12g36980	LOC_Os10g06690	LOC_Os08g39550	LOC_Os03g19436	LOC_Os04g20330	LOC_Os01g12520	LOC_Os02g46100	LOC_Os05g47540	LOC_Os03g22259	LOC_Os04g15920	LOC_Os01g17050	LOC_Os08g35710	LOC_Os07g48830	LOC_Os10g38940	LOC_Os01g01890	LOC_Os02g06360	LOC_Os03g60190
LOC_Os12g06200	flower	LOC_Os06g41880	LOC_Os02g46680	LOC_Os06g45130	LOC_Os09g38268	LOC_Os11g44960	LOC_Os06g13070	LOC_Os07g08050	LOC_Os08g30910	LOC_Os01g04160	LOC_Os11g02850	LOC_Os06g09170	LOC_Os09g05030	LOC_Os08g40930	LOC_Os01g62260	LOC_Os08g19590	LOC_Os01g03100	LOC_Os11g08940	LOC_Os07g40930	LOC_Os12g01370	LOC_Os06g20030	LOC_Os01g02890	LOC_Os11g18940	LOC_Os07g23244	LOC_Os10g21660	LOC_Os06g03180	LOC_Os11g22404	LOC_Os04g32310	LOC_Os12g07300	LOC_Os01g52530	LOC_Os06g47310	LOC_Os07g12160	LOC_Os10g35450	LOC_Os12g07810	LOC_Os02g51160	LOC_Os08g09710	LOC_Os07g43160	LOC_Os02g08190	LOC_Os05g32610	LOC_Os06g11410	LOC_Os05g33890	LOC_Os03g17164	LOC_Os03g23030	LOC_Os06g38980	LOC_Os08g36920	LOC_Os07g09814	LOC_Os01g05470	LOC_Os12g41140	LOC_Os05g01520
LOC_Os03g02900	flower	LOC_Os05g42270	LOC_Os09g24680	LOC_Os07g38290	LOC_Os04g52725	LOC_Os10g38860	LOC_Os09g38268	LOC_Os03g47564	LOC_Os03g53280	LOC_Os07g08050	LOC_Os08g30910	LOC_Os01g55340	LOC_Os12g05680	LOC_Os11g40110	LOC_Os01g70410	LOC_Os10g30860	LOC_Os01g68104	LOC_Os09g21260	LOC_Os08g27100	LOC_Os06g49810	LOC_Os07g39820	LOC_Os04g40330	LOC_Os09g02140	LOC_Os01g11130	LOC_Os12g01370	LOC_Os06g40590	LOC_Os07g35130	LOC_Os02g53000	LOC_Os03g12320	LOC_Os01g02890	LOC_Os10g21660	LOC_Os06g08790	LOC_Os02g55890	LOC_Os07g09610	LOC_Os02g49720	LOC_Os01g34560	LOC_Os04g32310	LOC_Os05g50170	LOC_Os06g47310	LOC_Os07g12160	LOC_Os01g11980	LOC_Os12g39630	LOC_Os02g51160	LOC_Os02g38490	LOC_Os08g40820	LOC_Os09g34960	LOC_Os08g20486	LOC_Os01g36640	LOC_Os12g17310
LOC_Os04g58190	flower	LOC_Os03g08310	LOC_Os02g46680	LOC_Os06g45130	LOC_Os10g38860	LOC_Os09g38268	LOC_Os06g13070	LOC_Os11g44960	LOC_Os07g08050	LOC_Os01g04160	LOC_Os06g09170	LOC_Os09g05030	LOC_Os10g38020	LOC_Os07g40020	LOC_Os01g47810	LOC_Os01g62260	LOC_Os01g70500	LOC_Os01g03100	LOC_Os12g06560	LOC_Os05g44160	LOC_Os11g08940	LOC_Os07g40930	LOC_Os09g33882	LOC_Os01g11130	LOC_Os03g17510	LOC_Os12g01370	LOC_Os06g20030	LOC_Os01g02890	LOC_Os11g18940	LOC_Os06g44050	LOC_Os10g21660	LOC_Os06g03180	LOC_Os10g06690	LOC_Os07g23244	LOC_Os08g03850	LOC_Os02g25700	LOC_Os11g22404	LOC_Os04g32310	LOC_Os05g48050	LOC_Os12g07300	LOC_Os01g52530	LOC_Os06g11600	LOC_Os10g35450	LOC_Os02g38490	LOC_Os08g09710	LOC_Os07g43160	LOC_Os03g01270	LOC_Os06g11410	LOC_Os04g53550
LOC_Os03g10210	flower	LOC_Os06g41880	LOC_Os12g05330	LOC_Os03g08310	LOC_Os02g46680	LOC_Os09g38268	LOC_Os07g08050	LOC_Os05g38750	LOC_Os01g04160	LOC_Os10g38020	LOC_Os07g40020	LOC_Os01g47810	LOC_Os02g43490	LOC_Os01g70500	LOC_Os08g19590	LOC_Os01g03100	LOC_Os12g06560	LOC_Os07g40930	LOC_Os01g11130	LOC_Os03g17510	LOC_Os12g01370	LOC_Os03g55960	LOC_Os06g20030	LOC_Os01g02890	LOC_Os11g18940	LOC_Os06g44050	LOC_Os10g21660	LOC_Os06g03180	LOC_Os07g23244	LOC_Os02g25700	LOC_Os03g51970	LOC_Os04g32310	LOC_Os05g48050	LOC_Os12g07300	LOC_Os01g52530	LOC_Os06g11600	LOC_Os10g35450	LOC_Os10g36390	LOC_Os02g51160	LOC_Os02g38490	LOC_Os07g43160	LOC_Os02g08190	LOC_Os05g32610	LOC_Os05g33890	LOC_Os03g19462	LOC_Os01g41550	LOC_Os03g17164	LOC_Os05g48330	LOC_Os03g23030
LOC_Os01g63460	flower	LOC_Os06g41880	LOC_Os03g08310	LOC_Os02g46680	LOC_Os10g38860	LOC_Os09g38268	LOC_Os11g44960	LOC_Os05g38750	LOC_Os08g30910	LOC_Os01g09270	LOC_Os01g04160	LOC_Os11g02850	LOC_Os09g05030	LOC_Os08g40930	LOC_Os10g38020	LOC_Os01g51310	LOC_Os01g62260	LOC_Os01g47810	LOC_Os01g70500	LOC_Os08g19590	LOC_Os01g03100	LOC_Os11g08940	LOC_Os09g33882	LOC_Os01g11130	LOC_Os12g01370	LOC_Os01g02890	LOC_Os06g44050	LOC_Os10g21660	LOC_Os06g03180	LOC_Os10g06690	LOC_Os07g23244	LOC_Os08g03850	LOC_Os03g51970	LOC_Os02g25700	LOC_Os11g22404	LOC_Os05g48050	LOC_Os06g11600	LOC_Os06g47310	LOC_Os10g35450	LOC_Os07g12160	LOC_Os10g36390	LOC_Os12g07810	LOC_Os07g43160	LOC_Os03g01270	LOC_Os06g11410	LOC_Os05g32610	LOC_Os05g33890	LOC_Os03g19462	LOC_Os04g53550
LOC_Os10g41230	flower	LOC_Os06g34650	LOC_Os05g11650	LOC_Os07g38290	LOC_Os03g08310	LOC_Os03g10810	LOC_Os01g53750	LOC_Os06g13070	LOC_Os10g36170	LOC_Os01g54950	LOC_Os01g60260	LOC_Os05g38750	LOC_Os06g02100	LOC_Os04g35500	LOC_Os02g24740	LOC_Os01g55340	LOC_Os01g09270	LOC_Os12g05680	LOC_Os03g02380	LOC_Os01g70410	LOC_Os11g15570	LOC_Os11g40249	LOC_Os11g27540	LOC_Os02g47420	LOC_Os03g33090	LOC_Os01g47810	LOC_Os12g12950	LOC_Os09g36160	LOC_Os01g70500	LOC_Os04g51680	LOC_Os04g49000	LOC_Os02g44710	LOC_Os01g03100	LOC_Os07g48760	LOC_Os03g25869	LOC_Os08g27100	LOC_Os03g50355	LOC_Os03g44610	LOC_Os07g39820	LOC_Os07g05470	LOC_Os09g30380	LOC_Os03g59670	LOC_Os09g02140	LOC_Os02g51540	LOC_Os07g37350	LOC_Os12g01370	LOC_Os06g41030	LOC_Os01g42070	LOC_Os03g12320
LOC_Os05g37080	flower	LOC_Os06g41880	LOC_Os10g38860	LOC_Os11g44960	LOC_Os05g38750	LOC_Os01g04160	LOC_Os11g02850	LOC_Os09g05030	LOC_Os07g40020	LOC_Os10g38020	LOC_Os01g51310	LOC_Os02g43490	LOC_Os08g19590	LOC_Os01g03100	LOC_Os07g40930	LOC_Os11g18940	LOC_Os06g03180	LOC_Os11g22404	LOC_Os03g51970	LOC_Os10g36390	LOC_Os04g53550	LOC_Os01g41550	LOC_Os05g01790	LOC_Os03g17164	LOC_Os05g48330	LOC_Os08g36920	LOC_Os11g01850	LOC_Os03g28330	LOC_Os03g53210	LOC_Os03g05180	LOC_Os04g44290	LOC_Os07g39750	LOC_Os04g11890	LOC_Os11g05190	LOC_Os09g32130	LOC_Os08g35110	LOC_Os08g16359	LOC_Os04g52590	LOC_Os11g07124	LOC_Os08g13350	LOC_Os03g45930	LOC_Os08g17410	LOC_Os01g12420	LOC_Os11g05300	LOC_Os04g49700	LOC_Os11g08380	LOC_Os01g61350	LOC_Os01g66110	LOC_Os01g60010
LOC_Os12g05680	flower	LOC_Os06g41880	LOC_Os02g46680	LOC_Os06g45130	LOC_Os10g38860	LOC_Os11g44960	LOC_Os07g08050	LOC_Os05g38750	LOC_Os01g04160	LOC_Os09g05030	LOC_Os06g09170	LOC_Os08g40930	LOC_Os07g40020	LOC_Os01g47810	LOC_Os01g70500	LOC_Os08g19590	LOC_Os01g03100	LOC_Os05g44160	LOC_Os07g40930	LOC_Os09g33882	LOC_Os01g11130	LOC_Os12g01370	LOC_Os06g20030	LOC_Os11g18940	LOC_Os02g25700	LOC_Os06g03180	LOC_Os07g23244	LOC_Os06g44050	LOC_Os11g22404	LOC_Os05g48050	LOC_Os06g11600	LOC_Os10g35450	LOC_Os07g43160	LOC_Os03g01270	LOC_Os05g32610	LOC_Os06g11410	LOC_Os04g53550	LOC_Os05g33890	LOC_Os05g01790	LOC_Os01g41550	LOC_Os03g17164	LOC_Os05g48330	LOC_Os03g23030	LOC_Os09g31310	LOC_Os07g09814	LOC_Os12g41140	LOC_Os11g01850	LOC_Os03g28330	LOC_Os07g42750
LOC_Os10g33810	flower	LOC_Os12g05330	LOC_Os03g08310	LOC_Os10g38860	LOC_Os06g13070	LOC_Os11g44960	LOC_Os01g09270	LOC_Os01g04160	LOC_Os11g02850	LOC_Os09g05030	LOC_Os07g40020	LOC_Os01g51310	LOC_Os01g62260	LOC_Os01g70500	LOC_Os01g03100	LOC_Os12g06560	LOC_Os07g40930	LOC_Os12g01370	LOC_Os03g55960	LOC_Os06g44050	LOC_Os07g23244	LOC_Os02g25700	LOC_Os03g51970	LOC_Os04g32310	LOC_Os05g48050	LOC_Os01g52530	LOC_Os10g35450	LOC_Os07g43160	LOC_Os03g01270	LOC_Os05g33890	LOC_Os03g19462	LOC_Os04g53550	LOC_Os05g01790	LOC_Os05g48330	LOC_Os08g36920	LOC_Os07g09814	LOC_Os03g28330	LOC_Os07g08400	LOC_Os05g41670	LOC_Os03g53210	LOC_Os03g05180	LOC_Os01g18050	LOC_Os09g36619	LOC_Os03g03560	LOC_Os11g05190	LOC_Os01g47080	LOC_Os08g41700	LOC_Os08g35110	LOC_Os08g16359
LOC_Os11g05614	flower	LOC_Os03g08310	LOC_Os09g38268	LOC_Os11g44960	LOC_Os01g04160	LOC_Os09g05030	LOC_Os10g38020	LOC_Os07g40020	LOC_Os01g62260	LOC_Os08g19590	LOC_Os12g06560	LOC_Os05g44160	LOC_Os12g01370	LOC_Os02g25700	LOC_Os06g03180	LOC_Os03g51970	LOC_Os05g48050	LOC_Os01g52530	LOC_Os10g35450	LOC_Os12g07810	LOC_Os07g43160	LOC_Os03g01270	LOC_Os02g08190	LOC_Os01g41550	LOC_Os03g17164	LOC_Os05g48330	LOC_Os12g41200	LOC_Os12g41140	LOC_Os03g53210	LOC_Os04g21610	LOC_Os01g18050	LOC_Os01g38100	LOC_Os10g05720	LOC_Os04g44290	LOC_Os11g05190	LOC_Os09g32130	LOC_Os08g35110	LOC_Os02g08010	LOC_Os08g16359	LOC_Os11g07124	LOC_Os11g37080	LOC_Os08g13350	LOC_Os03g45930	LOC_Os08g27090	LOC_Os01g12420	LOC_Os11g05300	LOC_Os04g30720	LOC_Os03g04240	LOC_Os04g49700
LOC_Os02g45054	flower	LOC_Os09g26260	LOC_Os11g26880	LOC_Os05g48580	LOC_Os08g41440	LOC_Os10g35330	LOC_Os02g46680	LOC_Os06g14810	LOC_Os01g05480	LOC_Os05g36990	LOC_Os01g50700	LOC_Os10g35644	LOC_Os03g21850	LOC_Os03g47530	LOC_Os03g10390	LOC_Os07g47100	LOC_Os04g35500	LOC_Os08g30910	LOC_Os06g04590	LOC_Os06g19200	LOC_Os01g03980	LOC_Os01g08710	LOC_Os03g48010	LOC_Os03g11614	LOC_Os11g27540	LOC_Os02g42380	LOC_Os02g13600	LOC_Os10g25230	LOC_Os12g42190	LOC_Os09g24210	LOC_Os04g51680	LOC_Os07g37920	LOC_Os07g34570	LOC_Os04g48830	LOC_Os10g33900	LOC_Os08g27100	LOC_Os04g33820	LOC_Os06g50370	LOC_Os12g44100	LOC_Os10g42490	LOC_Os06g06990	LOC_Os01g17470	LOC_Os12g35890	LOC_Os03g01160	LOC_Os12g36980	LOC_Os06g22030	LOC_Os06g41020	LOC_Os02g19650	LOC_Os12g22145
LOC_Os02g41800	flower	LOC_Os03g47564	LOC_Os08g28080	LOC_Os01g09270	LOC_Os12g05680	LOC_Os10g30860	LOC_Os09g39310	LOC_Os11g27540	LOC_Os08g40930	LOC_Os01g70500	LOC_Os07g48760	LOC_Os04g56060	LOC_Os03g06705	LOC_Os03g50355	LOC_Os07g05720	LOC_Os07g40930	LOC_Os12g03270	LOC_Os03g15750	LOC_Os06g40590	LOC_Os03g27780	LOC_Os03g12320	LOC_Os01g02890	LOC_Os07g02810	LOC_Os11g22404	LOC_Os12g06060	LOC_Os04g32310	LOC_Os05g48050	LOC_Os03g50100	LOC_Os05g50170	LOC_Os08g09710	LOC_Os07g25800	LOC_Os02g18180	LOC_Os02g51970	LOC_Os05g32610	LOC_Os01g31800	LOC_Os05g33890	LOC_Os06g05580	LOC_Os06g45940	LOC_Os09g32450	LOC_Os01g68890	LOC_Os06g38980	LOC_Os12g41200	LOC_Os03g25760	LOC_Os04g21320	LOC_Os01g54040	LOC_Os11g31660	LOC_Os03g28330	LOC_Os09g24220	LOC_Os07g08400
LOC_Os05g03865	flower	LOC_Os04g52890	LOC_Os03g23960	LOC_Os04g32470	LOC_Os03g16270	LOC_Os02g46680	LOC_Os12g36735	LOC_Os03g06350	LOC_Os05g29000	LOC_Os03g47530	LOC_Os05g38750	LOC_Os07g37690	LOC_Os08g41960	LOC_Os03g55120	LOC_Os06g35200	LOC_Os09g27330	LOC_Os11g15570	LOC_Os01g46290	LOC_Os03g53360	LOC_Os03g47270	LOC_Os08g39460	LOC_Os06g04250	LOC_Os07g40250	LOC_Os05g45060	LOC_Os07g38480	LOC_Os05g45610	LOC_Os03g25869	LOC_Os08g27100	LOC_Os01g43140	LOC_Os06g11730	LOC_Os02g28860	LOC_Os05g31290	LOC_Os01g16950	LOC_Os07g39820	LOC_Os12g44100	LOC_Os09g36860	LOC_Os03g50160	LOC_Os04g52320	LOC_Os06g12280	LOC_Os01g58850	LOC_Os06g48320	LOC_Os08g39480	LOC_Os12g35890	LOC_Os10g35500	LOC_Os03g55420	LOC_Os04g57490	LOC_Os05g47640	LOC_Os06g40500	LOC_Os05g34450
LOC_Os02g46940	flower	LOC_Os09g32180	LOC_Os03g10990	LOC_Os06g48190	LOC_Os02g47610	LOC_Os05g11650	LOC_Os01g60940	LOC_Os04g52725	LOC_Os02g46680	LOC_Os10g36170	LOC_Os07g08050	LOC_Os08g30910	LOC_Os03g21210	LOC_Os11g02850	LOC_Os08g40210	LOC_Os07g18710	LOC_Os09g05030	LOC_Os12g13660	LOC_Os11g27540	LOC_Os08g40930	LOC_Os01g47810	LOC_Os04g49000	LOC_Os01g59920	LOC_Os03g25869	LOC_Os09g30380	LOC_Os07g05720	LOC_Os03g59670	LOC_Os09g02140	LOC_Os12g01370	LOC_Os02g53000	LOC_Os06g44050	LOC_Os06g03180	LOC_Os10g06690	LOC_Os10g21660	LOC_Os07g02810	LOC_Os11g22404	LOC_Os08g03850	LOC_Os12g06060	LOC_Os03g50100	LOC_Os11g30210	LOC_Os06g47310	LOC_Os12g13910	LOC_Os12g07810	LOC_Os02g51160	LOC_Os02g34710	LOC_Os12g42430	LOC_Os10g34320	LOC_Os07g06610	LOC_Os08g20486
LOC_Os04g46020	flower	LOC_Os09g32180	LOC_Os03g05700	LOC_Os04g52725	LOC_Os01g60940	LOC_Os03g08310	LOC_Os02g48330	LOC_Os02g51290	LOC_Os11g31590	LOC_Os03g53730	LOC_Os01g53750	LOC_Os11g44960	LOC_Os06g13070	LOC_Os06g02100	LOC_Os12g05680	LOC_Os01g04160	LOC_Os01g70410	LOC_Os09g05030	LOC_Os02g47420	LOC_Os07g40020	LOC_Os04g51680	LOC_Os02g44710	LOC_Os07g48760	LOC_Os09g21260	LOC_Os12g06560	LOC_Os11g08940	LOC_Os07g39820	LOC_Os08g23140	LOC_Os09g30380	LOC_Os09g36260	LOC_Os03g59670	LOC_Os02g51540	LOC_Os01g13280	LOC_Os03g15750	LOC_Os01g11130	LOC_Os06g09660	LOC_Os03g27780	LOC_Os06g41030	LOC_Os02g35300	LOC_Os02g53000	LOC_Os03g12320	LOC_Os04g47250	LOC_Os03g47980	LOC_Os10g21660	LOC_Os03g15340	LOC_Os12g31860	LOC_Os11g22404	LOC_Os02g49720	LOC_Os08g38320
LOC_Os02g43150	flower	LOC_Os01g60940	LOC_Os03g08310	LOC_Os02g48330	LOC_Os11g31590	LOC_Os10g38860	LOC_Os03g53730	LOC_Os01g53750	LOC_Os06g13070	LOC_Os05g36990	LOC_Os06g02100	LOC_Os05g38750	LOC_Os08g30910	LOC_Os02g24740	LOC_Os01g04160	LOC_Os09g05030	LOC_Os02g47420	LOC_Os10g38020	LOC_Os09g36160	LOC_Os04g51680	LOC_Os09g21260	LOC_Os03g25869	LOC_Os08g22604	LOC_Os12g06560	LOC_Os09g30380	LOC_Os08g23140	LOC_Os09g36260	LOC_Os03g59670	LOC_Os02g51540	LOC_Os03g15750	LOC_Os12g01370	LOC_Os03g27780	LOC_Os06g41030	LOC_Os02g53000	LOC_Os03g12320	LOC_Os04g47250	LOC_Os11g18940	LOC_Os10g06690	LOC_Os10g21660	LOC_Os03g47980	LOC_Os11g22404	LOC_Os02g49720	LOC_Os07g13980	LOC_Os07g33050	LOC_Os07g43160	LOC_Os06g16630	LOC_Os02g08190	LOC_Os03g14500	LOC_Os04g53550
LOC_Os02g35770	flower	LOC_Os06g41880	LOC_Os03g08310	LOC_Os09g38268	LOC_Os06g13070	LOC_Os11g44960	LOC_Os07g08050	LOC_Os05g38750	LOC_Os04g35500	LOC_Os08g30910	LOC_Os01g09270	LOC_Os09g05030	LOC_Os08g40930	LOC_Os10g38020	LOC_Os01g47810	LOC_Os01g70500	LOC_Os12g06560	LOC_Os07g40930	LOC_Os01g11130	LOC_Os03g55960	LOC_Os03g17510	LOC_Os06g20030	LOC_Os01g02890	LOC_Os10g06690	LOC_Os01g52530	LOC_Os06g11600	LOC_Os07g12160	LOC_Os10g36390	LOC_Os07g43160	LOC_Os02g08190	LOC_Os05g32610	LOC_Os04g53550	LOC_Os05g33890	LOC_Os03g17164	LOC_Os05g48330	LOC_Os08g36920	LOC_Os01g05470	LOC_Os12g41200	LOC_Os03g55670	LOC_Os03g28330	LOC_Os07g42750	LOC_Os04g21610	LOC_Os06g17440	LOC_Os01g38100	LOC_Os10g05720	LOC_Os04g44290	LOC_Os04g11890	LOC_Os08g41700	LOC_Os08g16359
LOC_Os02g35460	flower	LOC_Os02g55310	LOC_Os06g41880	LOC_Os12g05330	LOC_Os02g46680	LOC_Os10g38860	LOC_Os07g08050	LOC_Os08g30910	LOC_Os01g09270	LOC_Os01g04160	LOC_Os06g09170	LOC_Os09g05030	LOC_Os10g38020	LOC_Os02g43490	LOC_Os08g19590	LOC_Os01g03100	LOC_Os05g44160	LOC_Os11g08940	LOC_Os03g55960	LOC_Os06g20030	LOC_Os01g02890	LOC_Os11g18940	LOC_Os06g44050	LOC_Os10g21660	LOC_Os06g03180	LOC_Os07g23244	LOC_Os02g25700	LOC_Os08g03850	LOC_Os04g32310	LOC_Os05g48050	LOC_Os12g07300	LOC_Os11g30210	LOC_Os06g47310	LOC_Os10g35450	LOC_Os10g36390	LOC_Os12g07810	LOC_Os02g51160	LOC_Os08g09710	LOC_Os07g43160	LOC_Os03g01270	LOC_Os02g08190	LOC_Os06g11410	LOC_Os05g33890	LOC_Os03g19462	LOC_Os04g53550	LOC_Os01g41550	LOC_Os05g01790	LOC_Os03g17164	LOC_Os03g23030
LOC_Os07g43530	flower	LOC_Os03g50220	LOC_Os09g38268	LOC_Os06g13070	LOC_Os01g53750	LOC_Os01g60260	LOC_Os01g64020	LOC_Os02g24740	LOC_Os02g21260	LOC_Os01g09270	LOC_Os04g33770	LOC_Os10g30860	LOC_Os08g40930	LOC_Os07g40020	LOC_Os05g05560	LOC_Os02g43490	LOC_Os04g51680	LOC_Os01g03100	LOC_Os11g07260	LOC_Os12g06560	LOC_Os05g44160	LOC_Os07g05470	LOC_Os08g23140	LOC_Os07g40930	LOC_Os09g36260	LOC_Os12g03270	LOC_Os02g51540	LOC_Os01g13280	LOC_Os03g17510	LOC_Os06g40590	LOC_Os02g35300	LOC_Os03g12320	LOC_Os01g02890	LOC_Os06g08790	LOC_Os03g15340	LOC_Os07g09610	LOC_Os08g38320	LOC_Os07g13980	LOC_Os05g48050	LOC_Os07g33050	LOC_Os10g37520	LOC_Os03g19920	LOC_Os03g40390	LOC_Os06g16630	LOC_Os02g18180	LOC_Os07g48710	LOC_Os01g66130	LOC_Os02g40664	LOC_Os09g32450
LOC_Os03g09170	flower	LOC_Os10g03850	LOC_Os02g48330	LOC_Os10g36170	LOC_Os11g44960	LOC_Os03g53280	LOC_Os04g57650	LOC_Os07g15270	LOC_Os02g24740	LOC_Os01g55340	LOC_Os06g48650	LOC_Os12g05680	LOC_Os01g04160	LOC_Os12g13660	LOC_Os01g47810	LOC_Os04g49000	LOC_Os01g16950	LOC_Os09g30380	LOC_Os07g05720	LOC_Os12g03270	LOC_Os06g12280	LOC_Os03g55960	LOC_Os07g35130	LOC_Os02g35300	LOC_Os04g47250	LOC_Os02g25700	LOC_Os03g15340	LOC_Os03g04490	LOC_Os02g33705	LOC_Os10g35730	LOC_Os07g33050	LOC_Os06g11600	LOC_Os05g50170	LOC_Os03g05300	LOC_Os03g19920	LOC_Os12g42430	LOC_Os03g06980	LOC_Os06g16630	LOC_Os12g17310	LOC_Os07g48710	LOC_Os04g53550	LOC_Os04g01690	LOC_Os01g41550	LOC_Os03g17164	LOC_Os02g13900	LOC_Os03g22040	LOC_Os02g07180	LOC_Os07g09814	LOC_Os02g02450
LOC_Os10g39130	flower	LOC_Os09g26260	LOC_Os03g37810	LOC_Os01g71250	LOC_Os01g70260	LOC_Os02g07310	LOC_Os08g28080	LOC_Os11g09150	LOC_Os03g59580	LOC_Os02g32590	LOC_Os08g40930	LOC_Os04g14690	LOC_Os01g73060	LOC_Os02g33420	LOC_Os03g02830	LOC_Os03g25869	LOC_Os11g37980	LOC_Os06g50370	LOC_Os01g37670	LOC_Os02g47230	LOC_Os12g35890	LOC_Os04g01130	LOC_Os05g34450	LOC_Os02g19650	LOC_Os08g35939	LOC_Os12g22145	LOC_Os07g49510	LOC_Os01g34560	LOC_Os06g47310	LOC_Os01g17050	LOC_Os07g10120	LOC_Os05g08480	LOC_Os01g70570	LOC_Os09g28560	LOC_Os03g14334	LOC_Os06g43970	LOC_Os08g34890	LOC_Os06g45940	LOC_Os08g38990	LOC_Os03g44580	LOC_Os10g41150	LOC_Os03g39000	LOC_Os08g11760	LOC_Os11g05394	LOC_Os01g55900	LOC_Os05g01520	LOC_Os03g38940	LOC_Os07g10030	LOC_Os03g51680
LOC_Os02g49560	flower	LOC_Os09g32180	LOC_Os06g41880	LOC_Os07g08050	LOC_Os02g07310	LOC_Os08g28080	LOC_Os08g30910	LOC_Os12g13660	LOC_Os08g40930	LOC_Os08g23140	LOC_Os04g40330	LOC_Os09g02140	LOC_Os03g47980	LOC_Os06g03180	LOC_Os10g21660	LOC_Os12g06060	LOC_Os12g07810	LOC_Os12g42430	LOC_Os03g40390	LOC_Os02g06360	LOC_Os09g32450	LOC_Os01g40250	LOC_Os03g48230	LOC_Os05g30160	LOC_Os05g01520	LOC_Os11g31660	LOC_Os01g38100	LOC_Os04g34330	LOC_Os05g05300	LOC_Os02g45980	LOC_Os10g38080	LOC_Os04g47912	LOC_Os11g17600	LOC_Os04g45190	LOC_Os04g33950	LOC_Os07g29770	LOC_Os06g03970	LOC_Os02g32290	LOC_Os07g47070	LOC_Os06g33250	LOC_Os09g31230	LOC_Os12g13340	LOC_Os10g33550	LOC_Os03g43684	LOC_Os03g45270	LOC_Os07g09890	LOC_Os04g54840	LOC_Os03g57770	LOC_Os02g03060
LOC_Os03g03550	flower	LOC_Os06g41880	LOC_Os02g46680	LOC_Os06g45130	LOC_Os10g38860	LOC_Os11g44960	LOC_Os04g35500	LOC_Os08g30910	LOC_Os01g04160	LOC_Os09g05030	LOC_Os07g40020	LOC_Os08g40930	LOC_Os01g47810	LOC_Os10g38020	LOC_Os01g70500	LOC_Os08g19590	LOC_Os01g03100	LOC_Os05g44160	LOC_Os09g33882	LOC_Os12g01370	LOC_Os06g20030	LOC_Os02g25700	LOC_Os06g03180	LOC_Os07g23244	LOC_Os10g21660	LOC_Os06g44050	LOC_Os03g51970	LOC_Os05g48050	LOC_Os06g47310	LOC_Os06g11600	LOC_Os10g35450	LOC_Os12g07810	LOC_Os07g43160	LOC_Os05g32610	LOC_Os05g33890	LOC_Os05g01790	LOC_Os01g41550	LOC_Os03g17164	LOC_Os05g48330	LOC_Os07g09814	LOC_Os12g41140	LOC_Os11g01850	LOC_Os03g28330	LOC_Os07g42750	LOC_Os03g53210	LOC_Os04g21610	LOC_Os03g05180	LOC_Os01g38100	LOC_Os04g44290
LOC_Os08g26880	flower	LOC_Os06g41880	LOC_Os06g45130	LOC_Os10g38860	LOC_Os11g44960	LOC_Os01g09270	LOC_Os01g04160	LOC_Os06g09170	LOC_Os09g05030	LOC_Os07g40020	LOC_Os01g47810	LOC_Os01g70500	LOC_Os08g19590	LOC_Os07g40930	LOC_Os01g11130	LOC_Os02g25700	LOC_Os06g03180	LOC_Os07g23244	LOC_Os10g21660	LOC_Os03g51970	LOC_Os05g48050	LOC_Os07g43160	LOC_Os03g01270	LOC_Os05g32610	LOC_Os06g11410	LOC_Os04g53550	LOC_Os05g01790	LOC_Os03g17164	LOC_Os05g48330	LOC_Os03g23030	LOC_Os07g09814	LOC_Os03g55670	LOC_Os11g01850	LOC_Os07g42750	LOC_Os04g21610	LOC_Os03g05180	LOC_Os01g18050	LOC_Os03g39960	LOC_Os04g44290	LOC_Os03g03560	LOC_Os04g11890	LOC_Os11g05190	LOC_Os01g47080	LOC_Os08g08230	LOC_Os08g35110	LOC_Os02g08010	LOC_Os08g16359	LOC_Os04g52590	LOC_Os03g48600
LOC_Os05g38120	flower	LOC_Os02g55310	LOC_Os06g41880	LOC_Os02g46680	LOC_Os06g45130	LOC_Os10g38860	LOC_Os09g38268	LOC_Os07g08050	LOC_Os01g04160	LOC_Os09g05030	LOC_Os10g38020	LOC_Os01g51310	LOC_Os01g47810	LOC_Os08g40930	LOC_Os01g70500	LOC_Os02g43490	LOC_Os08g19590	LOC_Os01g03100	LOC_Os12g06560	LOC_Os05g44160	LOC_Os07g40930	LOC_Os12g01370	LOC_Os06g20030	LOC_Os01g02890	LOC_Os10g21660	LOC_Os06g03180	LOC_Os03g51970	LOC_Os05g48050	LOC_Os01g52530	LOC_Os06g11600	LOC_Os10g35450	LOC_Os02g51160	LOC_Os08g09710	LOC_Os07g43160	LOC_Os06g11410	LOC_Os05g32610	LOC_Os04g53550	LOC_Os05g33890	LOC_Os03g23030	LOC_Os09g31310	LOC_Os06g38980	LOC_Os02g02450	LOC_Os12g41200	LOC_Os01g05470	LOC_Os12g41140	LOC_Os05g01520	LOC_Os03g28330	LOC_Os07g08400	LOC_Os07g42750
LOC_Os08g20580	flower	LOC_Os02g55310	LOC_Os06g41880	LOC_Os12g05330	LOC_Os06g45130	LOC_Os10g38860	LOC_Os09g38268	LOC_Os06g13070	LOC_Os11g44960	LOC_Os07g08050	LOC_Os05g38750	LOC_Os08g30910	LOC_Os01g09270	LOC_Os01g04160	LOC_Os11g02850	LOC_Os06g09170	LOC_Os09g05030	LOC_Os01g47810	LOC_Os01g62260	LOC_Os02g43490	LOC_Os01g70500	LOC_Os08g19590	LOC_Os01g03100	LOC_Os12g06560	LOC_Os05g44160	LOC_Os11g08940	LOC_Os07g40930	LOC_Os12g01370	LOC_Os06g20030	LOC_Os01g02890	LOC_Os11g18940	LOC_Os07g23244	LOC_Os06g03180	LOC_Os02g25700	LOC_Os03g51970	LOC_Os04g32310	LOC_Os05g48050	LOC_Os12g07300	LOC_Os06g47310	LOC_Os07g12160	LOC_Os10g35450	LOC_Os10g36390	LOC_Os02g51160	LOC_Os08g09710	LOC_Os07g43160	LOC_Os03g01270	LOC_Os05g32610	LOC_Os05g33890	LOC_Os04g53550
LOC_Os01g43550	flower	LOC_Os05g42270	LOC_Os06g34650	LOC_Os03g10990	LOC_Os05g11650	LOC_Os02g51290	LOC_Os02g46680	LOC_Os10g38860	LOC_Os03g10810	LOC_Os01g12260	LOC_Os03g53280	LOC_Os03g14020	LOC_Os04g57650	LOC_Os07g47100	LOC_Os01g55340	LOC_Os03g21210	LOC_Os06g48650	LOC_Os01g70410	LOC_Os09g39310	LOC_Os02g47420	LOC_Os07g40020	LOC_Os12g12950	LOC_Os11g32270	LOC_Os09g36160	LOC_Os01g70500	LOC_Os01g03100	LOC_Os11g07260	LOC_Os04g56060	LOC_Os06g49810	LOC_Os08g22604	LOC_Os12g06560	LOC_Os03g44610	LOC_Os08g23140	LOC_Os12g03270	LOC_Os03g59670	LOC_Os03g17560	LOC_Os03g15750	LOC_Os01g11130	LOC_Os12g01370	LOC_Os03g12320	LOC_Os03g47980	LOC_Os07g02810	LOC_Os06g03180	LOC_Os06g08790	LOC_Os12g31860	LOC_Os08g35939	LOC_Os03g04490	LOC_Os12g06060	LOC_Os07g09610
LOC_Os02g09830	flower	LOC_Os09g32180	LOC_Os04g32680	LOC_Os12g05330	LOC_Os11g32260	LOC_Os03g14020	LOC_Os01g60260	LOC_Os01g64020	LOC_Os07g47100	LOC_Os07g15270	LOC_Os12g05680	LOC_Os01g04160	LOC_Os11g08370	LOC_Os02g55540	LOC_Os03g33090	LOC_Os01g70500	LOC_Os07g48760	LOC_Os07g40930	LOC_Os12g03270	LOC_Os03g18490	LOC_Os01g13280	LOC_Os06g09660	LOC_Os03g12320	LOC_Os01g02890	LOC_Os02g25700	LOC_Os02g55890	LOC_Os07g09610	LOC_Os01g11980	LOC_Os12g13910	LOC_Os12g39630	LOC_Os09g34960	LOC_Os12g17310	LOC_Os02g18180	LOC_Os02g51970	LOC_Os01g66130	LOC_Os08g38990	LOC_Os03g17164	LOC_Os04g01740	LOC_Os01g59880	LOC_Os06g40330	LOC_Os11g06410	LOC_Os08g24930	LOC_Os03g25760	LOC_Os03g55670	LOC_Os03g08700	LOC_Os11g31660	LOC_Os08g19420	LOC_Os07g08400	LOC_Os02g34970
LOC_Os01g59350	flower	LOC_Os06g41880	LOC_Os06g45130	LOC_Os10g38860	LOC_Os11g44960	LOC_Os07g08050	LOC_Os01g09270	LOC_Os01g04160	LOC_Os09g05030	LOC_Os06g09170	LOC_Os10g38020	LOC_Os01g47810	LOC_Os08g19590	LOC_Os05g44160	LOC_Os07g40930	LOC_Os09g33882	LOC_Os01g11130	LOC_Os12g01370	LOC_Os06g20030	LOC_Os02g25700	LOC_Os06g03180	LOC_Os10g21660	LOC_Os11g22404	LOC_Os03g51970	LOC_Os07g12160	LOC_Os10g35450	LOC_Os07g43160	LOC_Os03g01270	LOC_Os05g32610	LOC_Os06g11410	LOC_Os04g53550	LOC_Os05g01790	LOC_Os03g17164	LOC_Os05g48330	LOC_Os07g09814	LOC_Os02g02450	LOC_Os11g01850	LOC_Os05g01520	LOC_Os03g28330	LOC_Os07g42750	LOC_Os04g21610	LOC_Os03g05180	LOC_Os01g38100	LOC_Os03g39960	LOC_Os07g39750	LOC_Os04g11890	LOC_Os11g05190	LOC_Os01g47080	LOC_Os08g35110
LOC_Os03g16850	flower	LOC_Os06g41880	LOC_Os02g46680	LOC_Os06g45130	LOC_Os06g13070	LOC_Os11g44960	LOC_Os07g08050	LOC_Os05g38750	LOC_Os01g09270	LOC_Os01g04160	LOC_Os06g09170	LOC_Os09g05030	LOC_Os01g47810	LOC_Os01g62260	LOC_Os02g43490	LOC_Os01g70500	LOC_Os08g19590	LOC_Os01g03100	LOC_Os12g06560	LOC_Os05g44160	LOC_Os07g40930	LOC_Os09g33882	LOC_Os12g01370	LOC_Os01g02890	LOC_Os06g44050	LOC_Os10g21660	LOC_Os06g03180	LOC_Os02g25700	LOC_Os03g51970	LOC_Os04g32310	LOC_Os06g47310	LOC_Os07g12160	LOC_Os10g35450	LOC_Os02g38490	LOC_Os07g43160	LOC_Os02g08190	LOC_Os05g32610	LOC_Os04g53550	LOC_Os05g01790	LOC_Os03g17164	LOC_Os05g48330	LOC_Os03g23030	LOC_Os09g31310	LOC_Os08g36920	LOC_Os07g09814	LOC_Os12g41140	LOC_Os07g08400	LOC_Os03g53210	LOC_Os03g05180
LOC_Os06g05380	flower	LOC_Os04g32680	LOC_Os06g48190	LOC_Os11g15570	LOC_Os07g18710	LOC_Os09g39310	LOC_Os02g42380	LOC_Os01g47810	LOC_Os02g34540	LOC_Os02g43490	LOC_Os01g70500	LOC_Os01g59920	LOC_Os04g56060	LOC_Os03g25869	LOC_Os04g31820	LOC_Os09g30380	LOC_Os07g05720	LOC_Os03g59670	LOC_Os09g02140	LOC_Os06g12280	LOC_Os03g61040	LOC_Os02g53000	LOC_Os07g02810	LOC_Os06g03180	LOC_Os08g03850	LOC_Os12g06060	LOC_Os03g59280	LOC_Os06g47310	LOC_Os02g34710	LOC_Os12g42430	LOC_Os03g01270	LOC_Os06g11410	LOC_Os07g49230	LOC_Os03g14500	LOC_Os02g06360	LOC_Os02g40664	LOC_Os06g45940	LOC_Os02g53350	LOC_Os03g28330	LOC_Os02g42650	LOC_Os03g56610	LOC_Os06g45950	LOC_Os07g10400	LOC_Os04g33840	LOC_Os05g05300	LOC_Os04g51460	LOC_Os01g07560	LOC_Os03g16780	LOC_Os04g35390
LOC_Os01g60640	flower	LOC_Os06g34650	LOC_Os04g32680	LOC_Os08g36910	LOC_Os02g47610	LOC_Os07g38290	LOC_Os12g05330	LOC_Os02g48330	LOC_Os03g50220	LOC_Os03g21850	LOC_Os07g47100	LOC_Os02g21260	LOC_Os03g21210	LOC_Os01g04160	LOC_Os11g15570	LOC_Os10g38020	LOC_Os04g51680	LOC_Os01g59920	LOC_Os02g44710	LOC_Os04g56060	LOC_Os03g25869	LOC_Os03g06705	LOC_Os04g31820	LOC_Os07g05720	LOC_Os03g15750	LOC_Os03g12320	LOC_Os03g04490	LOC_Os01g52530	LOC_Os06g47310	LOC_Os06g11600	LOC_Os12g07810	LOC_Os10g36390	LOC_Os02g34710	LOC_Os05g33690	LOC_Os01g17050	LOC_Os06g16630	LOC_Os02g51970	LOC_Os07g48710	LOC_Os03g14500	LOC_Os02g06360	LOC_Os02g40664	LOC_Os02g13900	LOC_Os02g53350	LOC_Os08g36920	LOC_Os02g09480	LOC_Os12g41140	LOC_Os11g01850	LOC_Os03g53210	LOC_Os06g45950
LOC_Os11g48000	flower	LOC_Os06g41880	LOC_Os12g05330	LOC_Os06g45130	LOC_Os09g38268	LOC_Os06g13070	LOC_Os11g44960	LOC_Os07g08050	LOC_Os05g38750	LOC_Os01g04160	LOC_Os11g02850	LOC_Os06g09170	LOC_Os09g05030	LOC_Os07g40020	LOC_Os01g47810	LOC_Os02g43490	LOC_Os01g70500	LOC_Os08g19590	LOC_Os01g03100	LOC_Os12g06560	LOC_Os12g01370	LOC_Os06g20030	LOC_Os01g02890	LOC_Os06g44050	LOC_Os10g21660	LOC_Os06g03180	LOC_Os07g23244	LOC_Os08g03850	LOC_Os04g32310	LOC_Os07g12160	LOC_Os10g35450	LOC_Os02g51160	LOC_Os07g43160	LOC_Os03g01270	LOC_Os06g11410	LOC_Os05g32610	LOC_Os04g53550	LOC_Os03g19462	LOC_Os01g41550	LOC_Os05g01790	LOC_Os03g17164	LOC_Os07g09814	LOC_Os02g02450	LOC_Os12g41200	LOC_Os03g55670	LOC_Os12g41140	LOC_Os11g01850	LOC_Os03g28330	LOC_Os05g41670
LOC_Os02g42850	flower	LOC_Os09g32180	LOC_Os05g42270	LOC_Os06g41880	LOC_Os07g38290	LOC_Os12g05330	LOC_Os03g50220	LOC_Os10g03850	LOC_Os03g51090	LOC_Os06g02100	LOC_Os04g35500	LOC_Os06g48650	LOC_Os03g02380	LOC_Os11g08370	LOC_Os08g40210	LOC_Os01g70410	LOC_Os11g40249	LOC_Os09g39310	LOC_Os06g09170	LOC_Os02g44710	LOC_Os01g59920	LOC_Os04g56060	LOC_Os08g27100	LOC_Os03g50355	LOC_Os07g39820	LOC_Os07g05470	LOC_Os12g03270	LOC_Os09g33882	LOC_Os12g01370	LOC_Os06g09660	LOC_Os03g27780	LOC_Os01g10340	LOC_Os07g23244	LOC_Os03g15340	LOC_Os03g04490	LOC_Os08g03850	LOC_Os02g55890	LOC_Os08g38320	LOC_Os02g33705	LOC_Os12g13910	LOC_Os12g39630	LOC_Os08g40820	LOC_Os10g34320	LOC_Os03g01270	LOC_Os01g50970	LOC_Os07g48710	LOC_Os01g31800	LOC_Os05g33890	LOC_Os06g45940
LOC_Os01g49160	flower	LOC_Os06g41880	LOC_Os12g05330	LOC_Os03g08310	LOC_Os02g46680	LOC_Os09g38268	LOC_Os07g08050	LOC_Os01g09270	LOC_Os01g04160	LOC_Os06g09170	LOC_Os09g05030	LOC_Os08g40930	LOC_Os10g38020	LOC_Os01g51310	LOC_Os01g62260	LOC_Os01g47810	LOC_Os01g70500	LOC_Os08g19590	LOC_Os01g03100	LOC_Os12g06560	LOC_Os07g40930	LOC_Os09g33882	LOC_Os12g01370	LOC_Os03g55960	LOC_Os06g20030	LOC_Os01g02890	LOC_Os11g18940	LOC_Os06g44050	LOC_Os10g21660	LOC_Os06g03180	LOC_Os10g06690	LOC_Os07g23244	LOC_Os02g25700	LOC_Os03g51970	LOC_Os11g22404	LOC_Os03g61590	LOC_Os04g32310	LOC_Os05g48050	LOC_Os12g07300	LOC_Os01g52530	LOC_Os06g11600	LOC_Os06g47310	LOC_Os10g35450	LOC_Os07g12160	LOC_Os10g36390	LOC_Os02g51160	LOC_Os02g38490	LOC_Os08g09710	LOC_Os07g43160
LOC_Os04g47860	flower	LOC_Os09g26260	LOC_Os06g14810	LOC_Os11g27540	LOC_Os07g37920	LOC_Os07g34570	LOC_Os04g33820	LOC_Os06g06990	LOC_Os12g36980	LOC_Os11g18940	LOC_Os01g12520	LOC_Os06g47310	LOC_Os12g07810	LOC_Os06g43970	LOC_Os08g38990	LOC_Os06g09240	LOC_Os02g53350	LOC_Os04g48840	LOC_Os04g21320	LOC_Os07g27960	LOC_Os11g07460	LOC_Os01g47610	LOC_Os01g17214	LOC_Os04g32540	LOC_Os08g04190	LOC_Os11g20384	LOC_Os06g44540	LOC_Os09g28690	LOC_Os06g10230	LOC_Os02g51950	LOC_Os11g16590	LOC_Os02g40784	LOC_Os09g31230	LOC_Os07g32170	LOC_Os03g22259	LOC_Os06g40580	LOC_Os08g42040	LOC_Os02g53720	LOC_Os04g21340	LOC_Os05g35340	LOC_Os04g55780	LOC_Os12g31000	LOC_Os07g31410	LOC_Os05g08110	LOC_Os08g36220	LOC_Os01g26000	LOC_Os01g50622	LOC_Os01g42190	LOC_Os02g47770
LOC_Os02g47190	flower	LOC_Os09g26260	LOC_Os11g26880	LOC_Os02g21230	LOC_Os12g07830	LOC_Os03g37810	LOC_Os05g11650	LOC_Os12g36735	LOC_Os12g32330	LOC_Os08g19470	LOC_Os01g70260	LOC_Os09g38510	LOC_Os01g66230	LOC_Os06g12070	LOC_Os04g01610	LOC_Os04g12600	LOC_Os01g45390	LOC_Os08g30910	LOC_Os08g41960	LOC_Os05g41500	LOC_Os03g12815	LOC_Os06g10140	LOC_Os03g18940	LOC_Os11g02850	LOC_Os11g09474	LOC_Os07g18710	LOC_Os08g36450	LOC_Os03g59580	LOC_Os12g06200	LOC_Os06g29350	LOC_Os03g11614	LOC_Os04g58380	LOC_Os08g40930	LOC_Os12g05360	LOC_Os01g58630	LOC_Os04g20960	LOC_Os01g53460	LOC_Os03g02830	LOC_Os10g33900	LOC_Os04g31820	LOC_Os04g36850	LOC_Os11g37980	LOC_Os08g23140	LOC_Os12g03080	LOC_Os02g47230	LOC_Os12g01370	LOC_Os03g61040	LOC_Os10g33240	LOC_Os05g25580
LOC_Os08g38020	flower	LOC_Os06g41880	LOC_Os12g05330	LOC_Os11g32260	LOC_Os11g44960	LOC_Os03g53280	LOC_Os04g57650	LOC_Os07g15270	LOC_Os12g05680	LOC_Os01g04160	LOC_Os11g40110	LOC_Os02g55540	LOC_Os11g08370	LOC_Os11g15570	LOC_Os11g40249	LOC_Os06g09170	LOC_Os02g47420	LOC_Os03g33090	LOC_Os02g34540	LOC_Os01g70500	LOC_Os04g51680	LOC_Os08g19590	LOC_Os01g03100	LOC_Os07g48760	LOC_Os04g56060	LOC_Os03g50355	LOC_Os08g22604	LOC_Os03g44610	LOC_Os01g16950	LOC_Os07g39820	LOC_Os12g03270	LOC_Os09g02140	LOC_Os12g01370	LOC_Os03g61040	LOC_Os01g42070	LOC_Os01g10340	LOC_Os04g47250	LOC_Os02g25700	LOC_Os07g02810	LOC_Os04g59560	LOC_Os12g31860	LOC_Os06g08790	LOC_Os03g51970	LOC_Os07g09610	LOC_Os04g32310	LOC_Os10g35450	LOC_Os03g05300	LOC_Os03g19920	LOC_Os12g42430
LOC_Os02g40530	flower	LOC_Os06g41880	LOC_Os12g05330	LOC_Os02g46680	LOC_Os06g45130	LOC_Os10g38860	LOC_Os09g38268	LOC_Os06g13070	LOC_Os11g44960	LOC_Os07g08050	LOC_Os05g38750	LOC_Os01g09270	LOC_Os01g04160	LOC_Os11g02850	LOC_Os09g05030	LOC_Os10g38020	LOC_Os07g40020	LOC_Os01g47810	LOC_Os01g62260	LOC_Os01g70500	LOC_Os08g19590	LOC_Os01g03100	LOC_Os11g08940	LOC_Os12g01370	LOC_Os06g20030	LOC_Os11g18940	LOC_Os06g44050	LOC_Os06g03180	LOC_Os04g32310	LOC_Os05g48050	LOC_Os01g52530	LOC_Os06g11600	LOC_Os10g35450	LOC_Os10g36390	LOC_Os02g38490	LOC_Os07g43160	LOC_Os02g08190	LOC_Os06g11410	LOC_Os04g53550	LOC_Os05g01790	LOC_Os03g17164	LOC_Os05g48330	LOC_Os03g23030	LOC_Os08g36920	LOC_Os07g09814	LOC_Os02g02450	LOC_Os12g41200	LOC_Os01g05470	LOC_Os12g41140
LOC_Os11g38870	flower	LOC_Os08g36910	LOC_Os03g47610	LOC_Os12g05330	LOC_Os05g49430	LOC_Os08g36920	LOC_Os02g41840	LOC_Os08g04630	LOC_Os03g21850	LOC_Os02g07310	LOC_Os07g47100	LOC_Os08g30910	LOC_Os08g41960	LOC_Os06g19200	LOC_Os08g35580	LOC_Os02g10440	LOC_Os01g14100	LOC_Os01g38530	LOC_Os01g42190	LOC_Os02g46930	LOC_Os10g05720	LOC_Os01g03570	LOC_Os01g73060	LOC_Os03g11550	LOC_Os11g13670	LOC_Os04g57380	LOC_Os05g46470	LOC_Os08g38910	LOC_Os07g07974	LOC_Os03g02710	LOC_Os03g18130	LOC_Os01g12820	LOC_Os07g16970	LOC_Os07g23640	LOC_Os02g21190	LOC_Os04g53720	LOC_Os08g30900	LOC_Os06g03670	LOC_Os05g40810	LOC_Os06g06900	LOC_Os08g10730	LOC_Os01g12520	LOC_Os04g57350	LOC_Os11g10640	LOC_Os01g62610	LOC_Os05g41220	LOC_Os02g08014	LOC_Os03g38170	LOC_Os01g29804
[truncated: 2,137 more columns]

## Sheet: leaf
Supplemental Table S6A. Tissue-Specific regulons in rice (flower, leaf and root)
Transcription Factor	Tissue	Target Genes
LOC_Os01g72370	leaf	LOC_Os02g01830	LOC_Os11g05640	LOC_Os11g29130	LOC_Os04g32470	LOC_Os05g08350	LOC_Os01g53750	LOC_Os06g13070	LOC_Os03g24160	LOC_Os11g27120	LOC_Os06g03980	LOC_Os04g33770	LOC_Os02g16500	LOC_Os06g39270	LOC_Os04g59050	LOC_Os06g04370	LOC_Os02g34540	LOC_Os02g04540	LOC_Os09g36260	LOC_Os03g16920	LOC_Os02g51540	LOC_Os08g01130	LOC_Os10g26560	LOC_Os04g47250	LOC_Os04g52820	LOC_Os09g37720	LOC_Os03g46910	LOC_Os02g34710	LOC_Os01g48250	LOC_Os03g60900	LOC_Os03g26500	LOC_Os09g36810	LOC_Os12g25120	LOC_Os05g32640	LOC_Os11g06410	LOC_Os01g54040	LOC_Os06g04340	LOC_Os04g50760	LOC_Os08g14330	LOC_Os06g19590	LOC_Os07g47490	LOC_Os04g01530	LOC_Os08g41480	LOC_Os03g51870	LOC_Os01g22660	LOC_Os10g03600	LOC_Os10g22730	LOC_Os11g05180	LOC_Os01g03660
LOC_Os11g03300	leaf	LOC_Os02g01830	LOC_Os11g05640	LOC_Os05g48770	LOC_Os11g31705	LOC_Os09g17930	LOC_Os07g38290	LOC_Os12g05330	LOC_Os01g07740	LOC_Os02g48330	LOC_Os05g08350	LOC_Os02g26390	LOC_Os03g41170	LOC_Os02g33560	LOC_Os03g15370	LOC_Os03g14010	LOC_Os01g54950	LOC_Os01g52980	LOC_Os07g47100	LOC_Os10g37340	LOC_Os11g38810	LOC_Os04g49980	LOC_Os05g26660	LOC_Os06g03980	LOC_Os04g33770	LOC_Os09g27330	LOC_Os11g31430	LOC_Os02g55540	LOC_Os11g08370	LOC_Os01g10860	LOC_Os05g50450	LOC_Os06g29350	LOC_Os01g51310	LOC_Os09g39020	LOC_Os05g36186	LOC_Os02g45760	LOC_Os04g57380	LOC_Os01g74480	LOC_Os07g32290	LOC_Os01g47180	LOC_Os09g30250	LOC_Os03g16920	LOC_Os01g13280	LOC_Os03g18490	LOC_Os02g56490	LOC_Os02g38040	LOC_Os06g40590	LOC_Os01g52470	LOC_Os02g04630
LOC_Os11g02480	leaf	LOC_Os05g42270	LOC_Os07g38290	LOC_Os02g48330	LOC_Os03g50220	LOC_Os03g53730	LOC_Os01g12260	LOC_Os06g13070	LOC_Os02g21260	LOC_Os01g09270	LOC_Os11g08370	LOC_Os01g51310	LOC_Os12g12950	LOC_Os02g53260	LOC_Os11g08940	LOC_Os01g13280	LOC_Os03g15750	LOC_Os01g11130	LOC_Os06g20030	LOC_Os01g63840	LOC_Os03g47980	LOC_Os10g35730	LOC_Os06g11600	LOC_Os03g19920	LOC_Os08g09710	LOC_Os05g34240	LOC_Os06g40330	LOC_Os11g06410	LOC_Os06g38980	LOC_Os08g36920	LOC_Os08g24930	LOC_Os04g53200	LOC_Os04g21610	LOC_Os04g30210	LOC_Os03g03560	LOC_Os08g34780	LOC_Os05g48610	LOC_Os05g26070	LOC_Os11g03630	LOC_Os04g01990	LOC_Os03g63090	LOC_Os10g39500	LOC_Os06g45900	LOC_Os01g63780	LOC_Os07g43260	LOC_Os04g44740	LOC_Os05g20914	LOC_Os09g34985	LOC_Os01g08000
LOC_Os12g02420	leaf	LOC_Os05g42270	LOC_Os07g38290	LOC_Os02g48330	LOC_Os03g50220	LOC_Os03g53730	LOC_Os01g12260	LOC_Os06g13070	LOC_Os02g21260	LOC_Os01g09270	LOC_Os06g48650	LOC_Os11g08370	LOC_Os01g51310	LOC_Os12g12950	LOC_Os02g53260	LOC_Os11g08940	LOC_Os06g11060	LOC_Os04g40330	LOC_Os03g18490	LOC_Os03g15750	LOC_Os01g63840	LOC_Os03g47980	LOC_Os03g19920	LOC_Os08g40820	LOC_Os12g07710	LOC_Os12g30520	LOC_Os06g40330	LOC_Os11g06410	LOC_Os08g24930	LOC_Os09g24220	LOC_Os04g53200	LOC_Os04g21610	LOC_Os03g05180	LOC_Os07g47490	LOC_Os08g41480	LOC_Os03g03560	LOC_Os01g62990	LOC_Os08g34780	LOC_Os01g58680	LOC_Os05g26070	LOC_Os11g03630	LOC_Os08g33400	LOC_Os04g01990	LOC_Os03g01120	LOC_Os03g63090	LOC_Os10g39500	LOC_Os01g63780	LOC_Os04g44740	LOC_Os12g06160
LOC_Os12g01180	leaf	LOC_Os02g02000	LOC_Os07g31310	LOC_Os06g38294	LOC_Os11g05640	LOC_Os08g41440	LOC_Os05g49300	LOC_Os05g48580	LOC_Os11g29130	LOC_Os03g53730	LOC_Os07g29240	LOC_Os09g29490	LOC_Os08g37630	LOC_Os04g57310	LOC_Os04g30420	LOC_Os01g11670	LOC_Os02g45310	LOC_Os01g19970	LOC_Os04g58380	LOC_Os03g22210	LOC_Os06g10000	LOC_Os02g07110	LOC_Os07g13260	LOC_Os02g57010	LOC_Os11g47453	LOC_Os01g63810	LOC_Os10g42490	LOC_Os05g01140	LOC_Os11g25260	LOC_Os07g47140	LOC_Os02g03370	LOC_Os04g33630	LOC_Os12g35890	LOC_Os10g22100	LOC_Os03g01160	LOC_Os10g39660	LOC_Os02g19629	LOC_Os02g53530	LOC_Os10g32740	LOC_Os08g09870	LOC_Os07g06620	LOC_Os01g12520	LOC_Os03g21999	LOC_Os11g11210	LOC_Os01g65260	LOC_Os06g47310	LOC_Os07g37960	LOC_Os07g40040	LOC_Os10g41580
[truncated: 524 more rows]
[truncated: 1,939 more columns]

## Sheet: root
Supplemental Table S6a. Tissue-Specific regulons in rice (flower, leaf and root)
[truncated: 530 more rows]
[truncated: 2,137 more columns]
