# Supplementary material for: Inference and prioritization of tissue-specific regulons in Arabidopsis and Oryza
Source: aBIOTECH. 2024 Jul 16;5(3):309–24. doi: 10.1007/s42994-024-00176-2 (PMC11399499; doi:10.1007/s42994-024-00176-2)
Supplement: Supplementary file 8 — Supplementary file8 (XLSX 4281 KB) [file 42994_2024_176_MOESM8_ESM.xlsx]

## Sheet: seedling
Supplemental Table S6b. Tissue-Specific regulons in rice (seedling and shoot)
Transcription Factor	Tissue	Target Genes
LOC_Os01g72370	seedling	LOC_Os01g53750	LOC_Os06g13070	LOC_Os01g64020	LOC_Os01g55340	LOC_Os04g33770	LOC_Os07g18710	LOC_Os07g40020	LOC_Os02g34540	LOC_Os01g03100	LOC_Os12g06560	LOC_Os03g44610	LOC_Os09g36260	LOC_Os02g51540	LOC_Os02g31030	LOC_Os03g17510	LOC_Os04g47250	LOC_Os01g02890	LOC_Os02g25700	LOC_Os03g15340	LOC_Os08g38320	LOC_Os07g33050	LOC_Os03g05300	LOC_Os02g34710	LOC_Os02g18180	LOC_Os02g51970	LOC_Os03g14840	LOC_Os04g53550	LOC_Os03g17164	LOC_Os03g22040	LOC_Os03g25050	LOC_Os01g46400	LOC_Os11g06410	LOC_Os01g54040	LOC_Os06g04340	LOC_Os04g50760	LOC_Os06g19590	LOC_Os07g47490	LOC_Os08g41480	LOC_Os06g19640	LOC_Os01g07480	LOC_Os03g39960	LOC_Os06g30730	LOC_Os06g45390	LOC_Os02g07820	LOC_Os01g08670	LOC_Os08g41700	LOC_Os07g44190	LOC_Os02g02840
LOC_Os11g03300	seedling	LOC_Os03g05700	LOC_Os03g04890	LOC_Os07g38290	LOC_Os02g48330	LOC_Os02g51290	LOC_Os03g51440	LOC_Os10g38860	LOC_Os02g12400	LOC_Os09g38268	LOC_Os11g44960	LOC_Os03g15370	LOC_Os01g54950	LOC_Os01g64020	LOC_Os04g23700	LOC_Os12g04720	LOC_Os01g55340	LOC_Os11g08370	LOC_Os04g33770	LOC_Os10g30860	LOC_Os12g05680	LOC_Os11g15570	LOC_Os01g51310	LOC_Os01g62260	LOC_Os08g39210	LOC_Os01g70500	LOC_Os01g60060	LOC_Os01g03100	LOC_Os09g21260	LOC_Os05g06840	LOC_Os12g06560	LOC_Os02g39380	LOC_Os12g08230	LOC_Os01g13280	LOC_Os03g18490	LOC_Os06g40590	LOC_Os10g12290	LOC_Os01g10340	LOC_Os01g02890	LOC_Os02g25700	LOC_Os01g45530	LOC_Os02g55890	LOC_Os02g49720	LOC_Os07g09610	LOC_Os04g32310	LOC_Os06g11600	LOC_Os03g19920	LOC_Os07g43160	LOC_Os03g01270
LOC_Os11g02480	seedling	LOC_Os05g42270	LOC_Os03g04890	LOC_Os07g38290	LOC_Os04g52725	LOC_Os03g51440	LOC_Os02g48330	LOC_Os02g51290	LOC_Os03g50220	LOC_Os03g53730	LOC_Os01g12260	LOC_Os06g13070	LOC_Os11g44960	LOC_Os03g47564	LOC_Os03g14020	LOC_Os01g64020	LOC_Os04g57650	LOC_Os04g23700	LOC_Os02g21260	LOC_Os01g09270	LOC_Os01g55340	LOC_Os12g05680	LOC_Os11g08370	LOC_Os11g15570	LOC_Os10g30860	LOC_Os06g09170	LOC_Os07g40020	LOC_Os01g51310	LOC_Os12g12950	LOC_Os08g39210	LOC_Os01g62260	LOC_Os05g05560	LOC_Os09g36160	LOC_Os01g60060	LOC_Os01g03100	LOC_Os06g22654	LOC_Os03g44610	LOC_Os02g53260	LOC_Os11g08940	LOC_Os12g08230	LOC_Os01g63710	LOC_Os03g10478	LOC_Os01g13280	LOC_Os03g17560	LOC_Os02g31030	LOC_Os03g15750	LOC_Os01g11130	LOC_Os10g12290	LOC_Os06g20030
LOC_Os12g02420	seedling	LOC_Os03g51440	LOC_Os10g38860	LOC_Os09g38268	LOC_Os06g13070	LOC_Os11g44960	LOC_Os01g09270	LOC_Os06g09170	LOC_Os07g40020	LOC_Os01g51310	LOC_Os01g62260	LOC_Os08g39210	LOC_Os01g70500	LOC_Os01g60060	LOC_Os01g03100	LOC_Os11g08940	LOC_Os10g12290	LOC_Os07g23244	LOC_Os02g25700	LOC_Os03g51970	LOC_Os04g32310	LOC_Os05g48050	LOC_Os12g07300	LOC_Os07g43160	LOC_Os03g01270	LOC_Os05g33890	LOC_Os03g17164	LOC_Os12g01220	LOC_Os07g08400	LOC_Os04g21610	LOC_Os03g05180	LOC_Os04g35270	LOC_Os01g18050	LOC_Os03g39960	LOC_Os04g44290	LOC_Os03g03560	LOC_Os09g32130	LOC_Os01g47080	LOC_Os05g35240	LOC_Os02g08010	LOC_Os08g16359	LOC_Os02g02840	LOC_Os11g07124	LOC_Os10g39500	LOC_Os08g17410	LOC_Os04g30720	LOC_Os02g48680	LOC_Os11g08380	LOC_Os03g50490
LOC_Os12g01180	seedling	LOC_Os07g31310	LOC_Os12g05810	LOC_Os11g05640	LOC_Os12g35450	LOC_Os08g41440	LOC_Os07g12700	LOC_Os05g48580	LOC_Os10g42550	LOC_Os03g05710	LOC_Os06g36450	LOC_Os03g53730	LOC_Os12g36735	LOC_Os09g29490	LOC_Os08g37630	LOC_Os01g08710	LOC_Os01g40190	LOC_Os11g47944	LOC_Os10g04590	LOC_Os09g39310	LOC_Os04g58380	LOC_Os06g10000	LOC_Os11g32270	LOC_Os08g10470	LOC_Os09g20850	LOC_Os03g61780	LOC_Os02g28860	LOC_Os11g47453	LOC_Os10g42490	LOC_Os03g14090	LOC_Os12g35890	LOC_Os03g01160	LOC_Os03g44560	LOC_Os10g04690	LOC_Os10g32740	LOC_Os03g47240	LOC_Os08g09870	LOC_Os01g12520	LOC_Os03g21999	LOC_Os05g04940	LOC_Os06g47310	LOC_Os07g37960	LOC_Os07g40040	LOC_Os03g05300	LOC_Os02g25230	LOC_Os10g41580	LOC_Os06g04200	LOC_Os05g32980	LOC_Os03g49350
LOC_Os11g01480	seedling	LOC_Os05g42270	LOC_Os04g32680	LOC_Os03g04890	LOC_Os04g52725	LOC_Os02g48330	LOC_Os02g51290	LOC_Os03g51440	LOC_Os03g53730	LOC_Os02g12400	LOC_Os03g21850	LOC_Os01g54950	LOC_Os08g28080	LOC_Os04g23700	LOC_Os01g55340	LOC_Os12g05680	LOC_Os11g15570	LOC_Os02g47420	LOC_Os08g40930	LOC_Os01g60060	LOC_Os01g70500	LOC_Os01g68104	LOC_Os06g22654	LOC_Os12g06560	LOC_Os03g10478	LOC_Os12g08230	LOC_Os08g23140	LOC_Os11g08940	LOC_Os01g63710	LOC_Os03g18490	LOC_Os09g02140	LOC_Os01g13280	LOC_Os10g12290	LOC_Os06g20030	LOC_Os03g47980	LOC_Os07g23244	LOC_Os01g45530	LOC_Os04g59560	LOC_Os03g15340	LOC_Os07g09610	LOC_Os10g35730	LOC_Os12g07300	LOC_Os07g12790	LOC_Os07g33050	LOC_Os12g39630	LOC_Os03g06980	LOC_Os08g40820	LOC_Os10g34320	LOC_Os01g73950
LOC_Os07g44640	seedling	LOC_Os06g41880	LOC_Os03g51440	LOC_Os02g46680	LOC_Os10g38860	LOC_Os09g38268	LOC_Os06g13070	LOC_Os11g44960	LOC_Os05g38750	LOC_Os04g35500	LOC_Os08g30910	LOC_Os01g09270	LOC_Os06g09170	LOC_Os08g40930	LOC_Os07g40020	LOC_Os08g39210	LOC_Os01g62260	LOC_Os02g43490	LOC_Os01g70500	LOC_Os01g60060	LOC_Os01g03100	LOC_Os12g06560	LOC_Os05g44160	LOC_Os11g08940	LOC_Os01g11130	LOC_Os03g55960	LOC_Os10g12290	LOC_Os06g20030	LOC_Os01g02890	LOC_Os10g06690	LOC_Os10g21660	LOC_Os06g03180	LOC_Os07g23244	LOC_Os02g25700	LOC_Os08g03850	LOC_Os03g51970	LOC_Os11g22404	LOC_Os04g32310	LOC_Os05g48050	LOC_Os12g07300	LOC_Os06g11600	LOC_Os06g47310	LOC_Os10g35450	LOC_Os10g36390	LOC_Os02g51160	LOC_Os02g38490	LOC_Os08g09710	LOC_Os07g43160	LOC_Os03g01270
LOC_Os12g01490	seedling	LOC_Os02g01830	LOC_Os05g48770	LOC_Os02g21230	LOC_Os11g31705	LOC_Os10g35330	LOC_Os08g27140	LOC_Os03g21850	LOC_Os04g54350	LOC_Os02g07310	LOC_Os11g44880	LOC_Os08g28080	LOC_Os12g01880	LOC_Os04g12600	LOC_Os04g49980	LOC_Os05g26660	LOC_Os01g55340	LOC_Os03g10390	LOC_Os03g11614	LOC_Os07g34980	LOC_Os06g29350	LOC_Os03g47270	LOC_Os02g40700	LOC_Os08g40930	LOC_Os10g29514	LOC_Os01g09500	LOC_Os02g45760	LOC_Os04g41050	LOC_Os07g36450	LOC_Os04g33820	LOC_Os12g13100	LOC_Os06g13330	LOC_Os12g42044	LOC_Os10g33240	LOC_Os08g44150	LOC_Os10g12290	LOC_Os12g35890	LOC_Os06g47120	LOC_Os02g54490	LOC_Os03g47980	LOC_Os10g05200	LOC_Os02g47370	LOC_Os01g12520	LOC_Os07g09610	LOC_Os01g71240	LOC_Os04g57350	LOC_Os01g49490	LOC_Os05g08970	LOC_Os07g43240
LOC_Os12g03290	seedling	LOC_Os03g04890	LOC_Os02g12400	LOC_Os11g44960	LOC_Os06g13070	LOC_Os08g28080	LOC_Os05g38750	LOC_Os04g57650	LOC_Os07g15270	LOC_Os02g24740	LOC_Os06g48650	LOC_Os12g05680	LOC_Os10g30860	LOC_Os07g18710	LOC_Os12g13660	LOC_Os08g40930	LOC_Os01g60060	LOC_Os04g49000	LOC_Os01g68104	LOC_Os06g22654	LOC_Os02g53260	LOC_Os09g30380	LOC_Os07g05720	LOC_Os06g12280	LOC_Os03g55960	LOC_Os07g35130	LOC_Os02g35300	LOC_Os02g53000	LOC_Os04g47250	LOC_Os01g45530	LOC_Os03g15340	LOC_Os08g35939	LOC_Os08g38320	LOC_Os10g35730	LOC_Os05g48050	LOC_Os02g33705	LOC_Os07g33050	LOC_Os06g11600	LOC_Os05g50170	LOC_Os10g35450	LOC_Os03g05300	LOC_Os03g06980	LOC_Os02g38490	LOC_Os08g40820	LOC_Os05g33690	LOC_Os06g16630	LOC_Os12g17310	LOC_Os01g31800	LOC_Os04g53550
LOC_Os05g34940	seedling	LOC_Os04g32680	LOC_Os03g04890	LOC_Os02g48330	LOC_Os02g51290	LOC_Os02g46680	LOC_Os02g12400	LOC_Os01g53750	LOC_Os02g07310	LOC_Os08g28080	LOC_Os01g64020	LOC_Os02g24740	LOC_Os01g55340	LOC_Os08g40210	LOC_Os11g15570	LOC_Os10g30860	LOC_Os11g40249	LOC_Os02g42380	LOC_Os02g47420	LOC_Os08g40930	LOC_Os03g33090	LOC_Os01g70500	LOC_Os03g25869	LOC_Os05g06840	LOC_Os03g44610	LOC_Os01g16950	LOC_Os01g63710	LOC_Os01g13280	LOC_Os02g31030	LOC_Os06g13330	LOC_Os01g11130	LOC_Os07g37350	LOC_Os03g27780	LOC_Os02g35300	LOC_Os06g20030	LOC_Os01g10340	LOC_Os10g21660	LOC_Os08g35939	LOC_Os03g04490	LOC_Os08g03850	LOC_Os02g49720	LOC_Os06g47310	LOC_Os02g34710	LOC_Os01g17050	LOC_Os12g17310	LOC_Os02g08190	LOC_Os02g18180	LOC_Os07g38060	LOC_Os02g40664
LOC_Os08g09840	seedling	LOC_Os04g32680	LOC_Os02g21230	LOC_Os12g32814	LOC_Os02g07310	LOC_Os12g01880	LOC_Os04g12600	LOC_Os08g30910	LOC_Os08g41960	LOC_Os03g11614	LOC_Os06g29350	LOC_Os01g34860	LOC_Os08g39210	LOC_Os07g37920	LOC_Os03g25869	LOC_Os10g33900	LOC_Os11g47453	LOC_Os03g54870	LOC_Os06g13330	LOC_Os12g42044	LOC_Os08g44150	LOC_Os12g35890	LOC_Os07g49510	LOC_Os05g05550	LOC_Os03g47240	LOC_Os12g07810	LOC_Os06g04200	LOC_Os07g41370	LOC_Os06g43970	LOC_Os02g08160	LOC_Os08g34890	LOC_Os03g23030	LOC_Os07g02590	LOC_Os09g32610	LOC_Os05g30160	LOC_Os11g31660	LOC_Os10g21360	LOC_Os11g29520	LOC_Os06g08890	LOC_Os08g43780	LOC_Os10g05720	LOC_Os12g08020	LOC_Os01g17214	LOC_Os04g49990	LOC_Os11g20384	LOC_Os06g02360	LOC_Os06g44540	LOC_Os03g45970	LOC_Os11g17600
LOC_Os02g45670	seedling	LOC_Os12g35450	LOC_Os10g42550	LOC_Os02g21230	LOC_Os12g32330	LOC_Os02g07310	LOC_Os07g37690	LOC_Os08g30910	LOC_Os08g41960	LOC_Os02g35910	LOC_Os11g38810	LOC_Os03g18940	LOC_Os03g11614	LOC_Os01g34860	LOC_Os11g27540	LOC_Os09g24210	LOC_Os03g02830	LOC_Os07g37920	LOC_Os05g45060	LOC_Os05g37930	LOC_Os03g25869	LOC_Os11g47453	LOC_Os06g13330	LOC_Os12g35890	LOC_Os05g25580	LOC_Os07g49510	LOC_Os01g12520	LOC_Os10g33540	LOC_Os07g40040	LOC_Os12g07810	LOC_Os05g08480	LOC_Os09g28390	LOC_Os03g40390	LOC_Os07g41370	LOC_Os02g06360	LOC_Os03g44580	LOC_Os11g02090	LOC_Os02g27850	LOC_Os09g32610	LOC_Os07g02590	LOC_Os03g13830	LOC_Os05g01520	LOC_Os06g08890	LOC_Os06g45050	LOC_Os07g27960	LOC_Os10g05720	LOC_Os12g08020	LOC_Os08g43160	LOC_Os11g43760
LOC_Os06g45140	seedling	LOC_Os06g41880	LOC_Os03g04890	LOC_Os03g51440	LOC_Os10g38860	LOC_Os02g12400	LOC_Os11g44960	LOC_Os03g14020	LOC_Os01g64020	LOC_Os07g15270	LOC_Os02g21260	LOC_Os12g05680	LOC_Os11g08370	LOC_Os11g15570	LOC_Os11g40249	LOC_Os06g09170	LOC_Os12g13660	LOC_Os02g47420	LOC_Os07g40020	LOC_Os10g38020	LOC_Os12g12950	LOC_Os03g33090	LOC_Os01g60060	LOC_Os08g19590	LOC_Os01g03100	LOC_Os07g48760	LOC_Os05g06840	LOC_Os06g49810	LOC_Os08g22604	LOC_Os03g44610	LOC_Os07g39820	LOC_Os02g51540	LOC_Os02g31030	LOC_Os06g12280	LOC_Os03g15750	LOC_Os07g37350	LOC_Os03g27780	LOC_Os06g40590	LOC_Os07g38370	LOC_Os01g10340	LOC_Os02g25700	LOC_Os06g44050	LOC_Os04g59560	LOC_Os03g04490	LOC_Os03g50100	LOC_Os10g35450	LOC_Os12g39630	LOC_Os03g19920	LOC_Os03g05300
LOC_Os01g13740	seedling	LOC_Os09g26260	LOC_Os06g14810	LOC_Os02g07310	LOC_Os03g18940	LOC_Os03g11614	LOC_Os03g47270	LOC_Os02g40700	LOC_Os03g02830	LOC_Os02g45760	LOC_Os04g41050	LOC_Os03g25869	LOC_Os10g33900	LOC_Os11g47453	LOC_Os12g44100	LOC_Os02g47230	LOC_Os12g35890	LOC_Os06g29490	LOC_Os06g40500	LOC_Os10g06690	LOC_Os07g49510	LOC_Os01g12520	LOC_Os10g33540	LOC_Os04g12080	LOC_Os12g07810	LOC_Os05g08480	LOC_Os09g28390	LOC_Os06g43970	LOC_Os04g39150	LOC_Os11g02090	LOC_Os02g56140	LOC_Os09g32610	LOC_Os10g30070	LOC_Os05g30160	LOC_Os07g37700	LOC_Os06g08890	LOC_Os07g10030	LOC_Os06g45050	LOC_Os02g02820	LOC_Os03g06920	LOC_Os08g43160	LOC_Os11g43760	LOC_Os01g17214	LOC_Os09g35890	LOC_Os11g02840	LOC_Os08g05280	LOC_Os11g20384	LOC_Os07g04450	LOC_Os06g44540
LOC_Os02g31890	seedling	LOC_Os07g31310	LOC_Os05g48770	LOC_Os12g07830	LOC_Os12g32330	LOC_Os03g21850	LOC_Os02g07310	LOC_Os04g52410	LOC_Os10g35440	LOC_Os03g10390	LOC_Os11g38810	LOC_Os08g41960	LOC_Os02g35910	LOC_Os06g10140	LOC_Os11g31430	LOC_Os03g01200	LOC_Os01g34860	LOC_Os11g27540	LOC_Os04g20960	LOC_Os01g73060	LOC_Os03g02830	LOC_Os02g32280	LOC_Os03g19570	LOC_Os05g37930	LOC_Os04g41050	LOC_Os03g25869	LOC_Os11g47453	LOC_Os03g54870	LOC_Os08g23140	LOC_Os12g03080	LOC_Os09g25600	LOC_Os06g13330	LOC_Os02g37580	LOC_Os08g44150	LOC_Os03g27780	LOC_Os01g59560	LOC_Os05g25580	LOC_Os02g54490	LOC_Os04g49590	LOC_Os08g35939	LOC_Os10g04690	LOC_Os07g49510	LOC_Os05g05550	LOC_Os01g49490	LOC_Os05g19470	LOC_Os04g12080	LOC_Os06g47310	LOC_Os02g51160	LOC_Os10g28570
LOC_Os11g45850	seedling	LOC_Os07g31310	LOC_Os12g35450	LOC_Os12g35395	LOC_Os09g23380	LOC_Os12g07830	LOC_Os01g04500	LOC_Os12g32814	LOC_Os10g35330	LOC_Os02g26390	LOC_Os11g03200	LOC_Os11g40200	LOC_Os03g21850	LOC_Os10g35440	LOC_Os09g29490	LOC_Os04g12600	LOC_Os01g08710	LOC_Os03g01200	LOC_Os10g04590	LOC_Os09g39310	LOC_Os04g58380	LOC_Os03g47270	LOC_Os02g42380	LOC_Os09g24210	LOC_Os08g40930	LOC_Os09g20430	LOC_Os08g39210	LOC_Os11g32270	LOC_Os11g47453	LOC_Os04g36850	LOC_Os12g13100	LOC_Os08g23140	LOC_Os04g40330	LOC_Os10g25060	LOC_Os01g59560	LOC_Os10g33240	LOC_Os12g35890	LOC_Os03g01160	LOC_Os03g47980	LOC_Os04g01130	LOC_Os06g03180	LOC_Os10g04690	LOC_Os05g46770	LOC_Os10g32740	LOC_Os06g48235	LOC_Os05g05550	LOC_Os03g47240	LOC_Os01g49490	LOC_Os03g21999
LOC_Os12g03040	seedling	LOC_Os12g05810	LOC_Os11g05640	LOC_Os05g48770	LOC_Os03g04890	LOC_Os02g48330	LOC_Os03g51440	LOC_Os02g51290	LOC_Os12g43730	LOC_Os02g12400	LOC_Os08g30520	LOC_Os05g37170	LOC_Os11g44960	LOC_Os12g29290	LOC_Os04g23700	LOC_Os06g17450	LOC_Os04g49980	LOC_Os05g26660	LOC_Os11g38810	LOC_Os01g55340	LOC_Os05g34480	LOC_Os08g32520	LOC_Os04g47700	LOC_Os12g05680	LOC_Os08g27050	LOC_Os04g36750	LOC_Os08g41750	LOC_Os08g04420	LOC_Os03g10210	LOC_Os01g70500	LOC_Os02g45760	LOC_Os07g37920	LOC_Os04g57380	LOC_Os01g74480	LOC_Os02g32280	LOC_Os06g36990	LOC_Os03g61780	LOC_Os12g40790	LOC_Os03g10478	LOC_Os02g16690	LOC_Os01g13280	LOC_Os03g50160	LOC_Os03g18490	LOC_Os03g14090	LOC_Os01g58850	LOC_Os08g44150	LOC_Os10g12290	LOC_Os04g53720	LOC_Os05g31525
LOC_Os01g74020	seedling	LOC_Os03g51440	LOC_Os02g46680	LOC_Os10g38860	LOC_Os04g35500	LOC_Os08g30910	LOC_Os08g40930	LOC_Os10g38020	LOC_Os01g62260	LOC_Os01g70500	LOC_Os01g60060	LOC_Os01g03100	LOC_Os12g06560	LOC_Os11g08940	LOC_Os01g11130	LOC_Os03g17510	LOC_Os03g55960	LOC_Os10g12290	LOC_Os06g20030	LOC_Os01g02890	LOC_Os10g06690	LOC_Os06g03180	LOC_Os07g23244	LOC_Os08g03850	LOC_Os03g51970	LOC_Os11g22404	LOC_Os03g61590	LOC_Os04g32310	LOC_Os05g48050	LOC_Os12g07300	LOC_Os10g35450	LOC_Os10g36390	LOC_Os02g51160	LOC_Os02g38490	LOC_Os08g09710	LOC_Os07g43160	LOC_Os05g32610	LOC_Os05g33890	LOC_Os04g53550	LOC_Os03g17164	LOC_Os09g31310	LOC_Os08g36920	LOC_Os07g09814	LOC_Os12g41140	LOC_Os11g01850	LOC_Os07g08400	LOC_Os04g21610	LOC_Os06g17440	LOC_Os01g18050
LOC_Os02g33560	seedling	LOC_Os06g41880	LOC_Os03g51440	LOC_Os02g46680	LOC_Os10g38860	LOC_Os11g44960	LOC_Os04g35500	LOC_Os01g09270	LOC_Os06g09170	LOC_Os08g40930	LOC_Os07g40020	LOC_Os10g38020	LOC_Os01g70500	LOC_Os01g60060	LOC_Os08g19590	LOC_Os01g03100	LOC_Os05g44160	LOC_Os09g33882	LOC_Os01g11130	LOC_Os10g12290	LOC_Os06g20030	LOC_Os06g44050	LOC_Os10g21660	LOC_Os06g03180	LOC_Os07g23244	LOC_Os02g25700	LOC_Os11g22404	LOC_Os03g51970	LOC_Os05g48050	LOC_Os06g11600	LOC_Os06g47310	LOC_Os10g35450	LOC_Os07g43160	LOC_Os03g01270	LOC_Os05g32610	LOC_Os05g33890	LOC_Os04g53550	LOC_Os01g41550	LOC_Os03g17164	LOC_Os09g31310	LOC_Os12g01220	LOC_Os07g09814	LOC_Os02g02450	LOC_Os12g41140	LOC_Os11g01850	LOC_Os04g21610	LOC_Os03g05180	LOC_Os01g38100	LOC_Os03g39960
LOC_Os04g48030	seedling	LOC_Os05g42270	LOC_Os07g38290	LOC_Os03g50220	LOC_Os03g08310	LOC_Os03g51440	LOC_Os02g51290	LOC_Os02g12400	LOC_Os03g10810	LOC_Os03g21850	LOC_Os02g07310	LOC_Os05g38750	LOC_Os04g35500	LOC_Os08g30910	LOC_Os01g55340	LOC_Os02g21260	LOC_Os11g40110	LOC_Os11g27540	LOC_Os12g12950	LOC_Os11g32270	LOC_Os06g22654	LOC_Os08g27100	LOC_Os03g50355	LOC_Os02g53260	LOC_Os01g16950	LOC_Os06g11060	LOC_Os12g08230	LOC_Os08g23140	LOC_Os01g63710	LOC_Os09g36260	LOC_Os03g17560	LOC_Os01g13280	LOC_Os04g33030	LOC_Os02g31030	LOC_Os01g11130	LOC_Os03g61040	LOC_Os10g12290	LOC_Os03g47980	LOC_Os10g06690	LOC_Os03g15340	LOC_Os08g35939	LOC_Os07g33050	LOC_Os06g47310	LOC_Os06g11600	LOC_Os05g51680	LOC_Os12g07810	LOC_Os03g40390	LOC_Os06g16630	LOC_Os03g18400
LOC_Os05g48850	seedling	LOC_Os06g41880	LOC_Os03g51440	LOC_Os02g46680	LOC_Os10g38860	LOC_Os09g38268	LOC_Os11g44960	LOC_Os01g09270	LOC_Os07g40020	LOC_Os01g62260	LOC_Os01g60060	LOC_Os01g70500	LOC_Os08g19590	LOC_Os01g03100	LOC_Os12g06560	LOC_Os10g12290	LOC_Os01g02890	LOC_Os06g44050	LOC_Os10g21660	LOC_Os08g03850	LOC_Os11g22404	LOC_Os04g32310	LOC_Os05g48050	LOC_Os06g11600	LOC_Os06g47310	LOC_Os10g35450	LOC_Os10g36390	LOC_Os12g07810	LOC_Os02g51160	LOC_Os07g43160	LOC_Os03g01270	LOC_Os02g08190	LOC_Os04g53550	LOC_Os01g41550	LOC_Os03g17164	LOC_Os09g31310	LOC_Os12g01220	LOC_Os07g09814	LOC_Os08g36920	LOC_Os12g41200	LOC_Os12g41140	LOC_Os11g01850	LOC_Os04g21610	LOC_Os06g17440	LOC_Os03g05180	LOC_Os04g35270	LOC_Os01g18050	LOC_Os01g38100	LOC_Os07g39750
LOC_Os03g60560	seedling	LOC_Os05g42270	LOC_Os03g05700	LOC_Os07g38290	LOC_Os02g48330	LOC_Os03g51440	LOC_Os02g46680	LOC_Os03g08310	LOC_Os08g28080	LOC_Os02g21260	LOC_Os08g40210	LOC_Os01g34860	LOC_Os07g37850	LOC_Os03g15750	LOC_Os10g12290	LOC_Os10g06690	LOC_Os12g07810	LOC_Os01g17050	LOC_Os03g18400	LOC_Os02g40664	LOC_Os12g30520	LOC_Os04g01740	LOC_Os08g36920	LOC_Os02g09480	LOC_Os04g21320	LOC_Os12g41140	LOC_Os06g45950	LOC_Os06g41060	LOC_Os06g13720	LOC_Os11g43760	LOC_Os08g34780	LOC_Os08g08230	LOC_Os06g45900	LOC_Os02g12350	LOC_Os03g55290	LOC_Os01g60740	LOC_Os05g14360	LOC_Os12g13380	LOC_Os11g24484	LOC_Os03g50490	LOC_Os03g42760	LOC_Os03g51330	LOC_Os04g45480	LOC_Os07g07030	LOC_Os10g27360	LOC_Os03g56200	LOC_Os05g48640	LOC_Os01g74200	LOC_Os05g41760
LOC_Os02g22020	seedling	LOC_Os01g64020	LOC_Os06g48650	LOC_Os03g33090	LOC_Os04g49000	LOC_Os05g06840	LOC_Os08g22604	LOC_Os12g06560	LOC_Os03g10478	LOC_Os02g31030	LOC_Os01g11130	LOC_Os02g53000	LOC_Os06g20030	LOC_Os01g10340	LOC_Os04g59560	LOC_Os12g06060	LOC_Os02g33705	LOC_Os05g48050	LOC_Os03g50100	LOC_Os06g47310	LOC_Os12g17310	LOC_Os02g08190	LOC_Os01g31800	LOC_Os03g14840	LOC_Os05g33890	LOC_Os04g53550	LOC_Os07g38060	LOC_Os02g40664	LOC_Os03g17164	LOC_Os06g40150	LOC_Os03g14710	LOC_Os03g23030	LOC_Os03g39000	LOC_Os02g07180	LOC_Os09g31310	LOC_Os07g09814	LOC_Os04g21320	LOC_Os12g41140	LOC_Os11g37670	LOC_Os05g01520	LOC_Os06g19590	LOC_Os09g35600	LOC_Os10g34370	LOC_Os07g47490	LOC_Os01g38100	LOC_Os02g50040	LOC_Os12g36810	LOC_Os11g43760	LOC_Os06g45390
LOC_Os04g48350	seedling	LOC_Os05g42270	LOC_Os02g46680	LOC_Os01g53750	LOC_Os03g14020	LOC_Os04g35500	LOC_Os02g21260	LOC_Os11g08370	LOC_Os11g15570	LOC_Os02g47420	LOC_Os03g33090	LOC_Os09g36160	LOC_Os02g43490	LOC_Os11g07260	LOC_Os03g25869	LOC_Os08g27100	LOC_Os07g05720	LOC_Os03g18490	LOC_Os03g57569	LOC_Os03g27780	LOC_Os07g35130	LOC_Os10g12290	LOC_Os07g38370	LOC_Os10g06690	LOC_Os02g33705	LOC_Os07g13980	LOC_Os03g50100	LOC_Os07g33050	LOC_Os06g47310	LOC_Os10g35450	LOC_Os10g36390	LOC_Os03g19920	LOC_Os01g17050	LOC_Os02g38490	LOC_Os08g09710	LOC_Os03g40390	LOC_Os06g16630	LOC_Os02g06360	LOC_Os12g30520	LOC_Os04g44410	LOC_Os01g46400	LOC_Os09g31310	LOC_Os05g50120	LOC_Os02g09480	LOC_Os03g25760	LOC_Os05g30160	LOC_Os01g68500	LOC_Os01g54040	LOC_Os09g24220
LOC_Os12g40920	seedling	LOC_Os03g10990	LOC_Os06g41880	LOC_Os03g50220	LOC_Os02g46680	LOC_Os10g38860	LOC_Os02g12400	LOC_Os02g07310	LOC_Os08g28080	LOC_Os08g30910	LOC_Os02g24740	LOC_Os12g04720	LOC_Os11g15570	LOC_Os12g13660	LOC_Os02g47420	LOC_Os08g40930	LOC_Os10g38020	LOC_Os02g34540	LOC_Os01g03100	LOC_Os07g48760	LOC_Os01g68104	LOC_Os06g49810	LOC_Os05g44160	LOC_Os08g23140	LOC_Os04g40330	LOC_Os03g17560	LOC_Os09g33882	LOC_Os02g51540	LOC_Os09g02140	LOC_Os03g15750	LOC_Os10g12290	LOC_Os03g47980	LOC_Os10g21660	LOC_Os06g03180	LOC_Os03g04490	LOC_Os06g08790	LOC_Os12g06060	LOC_Os07g12790	LOC_Os06g47310	LOC_Os10g35450	LOC_Os12g07810	LOC_Os10g37520	LOC_Os03g40390	LOC_Os04g53550	LOC_Os02g06360	LOC_Os06g05580	LOC_Os05g34460	LOC_Os11g02090	LOC_Os01g59880
LOC_Os01g48060	seedling	LOC_Os02g46680	LOC_Os08g28080	LOC_Os01g09270	LOC_Os10g30860	LOC_Os11g27540	LOC_Os08g40930	LOC_Os07g48760	LOC_Os03g50355	LOC_Os03g15750	LOC_Os06g40590	LOC_Os03g27780	LOC_Os01g02890	LOC_Os01g45530	LOC_Os11g22404	LOC_Os05g48050	LOC_Os03g50100	LOC_Os05g50170	LOC_Os02g51160	LOC_Os02g38490	LOC_Os08g09710	LOC_Os07g25800	LOC_Os02g51970	LOC_Os01g31800	LOC_Os05g33890	LOC_Os06g05580	LOC_Os03g23030	LOC_Os09g32610	LOC_Os12g01220	LOC_Os08g24930	LOC_Os12g41200	LOC_Os03g25760	LOC_Os04g21320	LOC_Os01g54040	LOC_Os11g31660	LOC_Os09g24220	LOC_Os03g53210	LOC_Os04g21610	LOC_Os06g08890	LOC_Os06g17440	LOC_Os10g19190	LOC_Os01g18050	LOC_Os06g19640	LOC_Os11g47120	LOC_Os02g50040	LOC_Os05g25900	LOC_Os12g36810	LOC_Os11g43760	LOC_Os06g04169
LOC_Os12g02440	seedling	LOC_Os01g50700	LOC_Os03g21850	LOC_Os04g12600	LOC_Os02g35910	LOC_Os03g48010	LOC_Os03g11614	LOC_Os03g47270	LOC_Os06g29350	LOC_Os01g34860	LOC_Os09g24210	LOC_Os03g02830	LOC_Os04g57380	LOC_Os03g25869	LOC_Os11g47453	LOC_Os03g54870	LOC_Os06g13330	LOC_Os10g33240	LOC_Os12g35890	LOC_Os06g47120	LOC_Os06g29490	LOC_Os06g40500	LOC_Os01g12520	LOC_Os07g40040	LOC_Os12g07810	LOC_Os07g10120	LOC_Os09g28390	LOC_Os02g08160	LOC_Os03g14500	LOC_Os08g34890	LOC_Os07g36870	LOC_Os07g02590	LOC_Os09g32610	LOC_Os05g30160	LOC_Os04g21320	LOC_Os05g01520	LOC_Os07g37700	LOC_Os06g08890	LOC_Os07g10030	LOC_Os06g45050	LOC_Os07g27960	LOC_Os01g49650	LOC_Os10g05720	LOC_Os12g08020	LOC_Os09g35720	LOC_Os06g20310	LOC_Os08g24360	LOC_Os06g44540	LOC_Os01g12820
LOC_Os01g53260	seedling	LOC_Os06g41880	LOC_Os03g51440	LOC_Os10g38860	LOC_Os06g13070	LOC_Os11g44960	LOC_Os07g40020	LOC_Os01g51310	LOC_Os01g62260	LOC_Os08g39210	LOC_Os01g70500	LOC_Os02g43490	LOC_Os01g60060	LOC_Os01g03100	LOC_Os12g06560	LOC_Os03g55960	LOC_Os10g12290	LOC_Os01g02890	LOC_Os02g25700	LOC_Os03g51970	LOC_Os04g32310	LOC_Os12g07300	LOC_Os06g11600	LOC_Os07g43160	LOC_Os03g01270	LOC_Os04g53550	LOC_Os01g41550	LOC_Os06g38980	LOC_Os08g36920	LOC_Os12g41200	LOC_Os11g01850	LOC_Os03g53210	LOC_Os06g17440	LOC_Os03g05180	LOC_Os04g35270	LOC_Os01g18050	LOC_Os04g44290	LOC_Os03g03560	LOC_Os09g32130	LOC_Os05g35240	LOC_Os08g41700	LOC_Os02g08010	LOC_Os04g52590	LOC_Os02g02840	LOC_Os11g07124	LOC_Os11g37080	LOC_Os08g13350	LOC_Os03g45930	LOC_Os08g17410
LOC_Os03g60570	seedling	LOC_Os05g42270	LOC_Os03g05700	LOC_Os07g38290	LOC_Os02g48330	LOC_Os03g51440	LOC_Os02g46680	LOC_Os03g08310	LOC_Os02g51290	LOC_Os03g50220	LOC_Os01g53750	LOC_Os11g31590	LOC_Os03g21850	LOC_Os05g38750	LOC_Os01g55340	LOC_Os01g09270	LOC_Os02g21260	LOC_Os08g40210	LOC_Os10g38020	LOC_Os01g62260	LOC_Os02g34540	LOC_Os08g27100	LOC_Os01g13280	LOC_Os03g18490	LOC_Os06g41030	LOC_Os04g47250	LOC_Os10g06690	LOC_Os07g09610	LOC_Os02g34710	LOC_Os01g17050	LOC_Os02g38490	LOC_Os02g18180	LOC_Os03g18400	LOC_Os02g51970	LOC_Os02g40664	LOC_Os12g30520	LOC_Os04g44410	LOC_Os02g13900	LOC_Os04g01740	LOC_Os01g68890	LOC_Os09g31310	LOC_Os08g36920	LOC_Os02g09480	LOC_Os12g41140	LOC_Os11g37670	LOC_Os03g05180	LOC_Os04g35270	LOC_Os06g45950	LOC_Os08g41480
LOC_Os02g45450	seedling	LOC_Os01g62950	LOC_Os03g21250	LOC_Os08g41440	LOC_Os03g04890	LOC_Os02g48330	LOC_Os06g13600	LOC_Os01g09670	LOC_Os01g65590	LOC_Os02g32370	LOC_Os11g09150	LOC_Os01g08710	LOC_Os03g50560	LOC_Os02g35910	LOC_Os07g34980	LOC_Os03g58350	LOC_Os03g53360	LOC_Os12g42190	LOC_Os01g73060	LOC_Os02g47930	LOC_Os03g40930	LOC_Os03g02830	LOC_Os03g25869	LOC_Os01g31570	LOC_Os11g47453	LOC_Os03g50160	LOC_Os03g18490	LOC_Os09g25600	LOC_Os03g27780	LOC_Os03g01160	LOC_Os07g38370	LOC_Os12g36980	LOC_Os10g06690	LOC_Os03g57880	LOC_Os02g06170	LOC_Os01g12520	LOC_Os06g11600	LOC_Os02g55330	LOC_Os03g19920	LOC_Os01g17050	LOC_Os02g43670	LOC_Os02g06360	LOC_Os08g34890	LOC_Os07g49250	LOC_Os04g01740	LOC_Os10g30070	LOC_Os02g09480	LOC_Os02g49950	LOC_Os05g30160
LOC_Os11g04360	seedling	LOC_Os03g51440	LOC_Os10g38860	LOC_Os06g13070	LOC_Os11g44960	LOC_Os05g38750	LOC_Os07g40020	LOC_Os10g38020	LOC_Os01g62260	LOC_Os01g60060	LOC_Os01g70500	LOC_Os01g03100	LOC_Os01g02890	LOC_Os02g25700	LOC_Os03g51970	LOC_Os04g32310	LOC_Os06g11600	LOC_Os10g35450	LOC_Os10g36390	LOC_Os07g43160	LOC_Os03g01270	LOC_Os05g32610	LOC_Os04g53550	LOC_Os01g41550	LOC_Os02g02450	LOC_Os12g41200	LOC_Os12g41140	LOC_Os03g53210	LOC_Os04g21610	LOC_Os03g05180	LOC_Os04g35270	LOC_Os01g18050	LOC_Os01g47080	LOC_Os02g08010	LOC_Os08g16359	LOC_Os04g52590	LOC_Os05g48950	LOC_Os08g36570	LOC_Os02g02840	LOC_Os11g07124	LOC_Os10g39500	LOC_Os03g48600	LOC_Os08g13350	LOC_Os03g45930	LOC_Os08g17410	LOC_Os01g65790	LOC_Os04g30720	LOC_Os04g49700	LOC_Os11g08380
LOC_Os04g57340	seedling	LOC_Os08g41440	LOC_Os02g46680	LOC_Os06g13600	LOC_Os01g09670	LOC_Os01g65590	LOC_Os12g36735	LOC_Os02g32370	LOC_Os05g04660	LOC_Os01g55280	LOC_Os01g08710	LOC_Os01g55340	LOC_Os02g35910	LOC_Os02g16500	LOC_Os02g31922	LOC_Os03g53360	LOC_Os03g58350	LOC_Os12g05394	LOC_Os12g42190	LOC_Os03g33090	LOC_Os02g47930	LOC_Os02g04540	LOC_Os09g20850	LOC_Os02g42560	LOC_Os03g25869	LOC_Os01g31570	LOC_Os03g50355	LOC_Os06g11730	LOC_Os08g27100	LOC_Os01g16950	LOC_Os06g11060	LOC_Os01g62660	LOC_Os07g05720	LOC_Os01g08520	LOC_Os03g50160	LOC_Os03g18490	LOC_Os09g25600	LOC_Os06g13330	LOC_Os06g48320	LOC_Os01g04710	LOC_Os12g36980	LOC_Os07g38370	LOC_Os10g06690	LOC_Os05g12670	LOC_Os01g54300	LOC_Os08g02840	LOC_Os03g57880	LOC_Os02g06170	LOC_Os05g27000
LOC_Os03g42630	seedling	LOC_Os06g41880	LOC_Os03g51440	LOC_Os02g46680	LOC_Os10g38860	LOC_Os11g44960	LOC_Os07g40020	LOC_Os10g38020	LOC_Os01g62260	LOC_Os01g70500	LOC_Os01g60060	LOC_Os08g19590	LOC_Os01g03100	LOC_Os12g06560	LOC_Os02g25700	LOC_Os06g44050	LOC_Os08g03850	LOC_Os06g11600	LOC_Os10g35450	LOC_Os10g36390	LOC_Os07g43160	LOC_Os02g08190	LOC_Os05g32610	LOC_Os03g17164	LOC_Os08g36920	LOC_Os12g41140	LOC_Os11g01850	LOC_Os03g53210	LOC_Os04g21610	LOC_Os06g17440	LOC_Os04g35270	LOC_Os01g38100	LOC_Os04g44290	LOC_Os03g03560	LOC_Os07g39750	LOC_Os01g47080	LOC_Os09g32130	LOC_Os02g08010	LOC_Os04g52590	LOC_Os10g39500	LOC_Os03g48600	LOC_Os03g45930	LOC_Os08g17410	LOC_Os01g65790	LOC_Os11g05300	LOC_Os03g21800	LOC_Os04g49700	LOC_Os04g38420	LOC_Os01g61350
LOC_Os05g28320	seedling	LOC_Os06g41880	LOC_Os03g08310	LOC_Os03g51440	LOC_Os02g46680	LOC_Os10g38860	LOC_Os09g38268	LOC_Os06g13070	LOC_Os05g38750	LOC_Os04g35500	LOC_Os08g30910	LOC_Os01g09270	LOC_Os06g09170	LOC_Os08g40930	LOC_Os07g40020	LOC_Os01g51310	LOC_Os01g62260	LOC_Os10g38020	LOC_Os01g70500	LOC_Os01g60060	LOC_Os08g19590	LOC_Os01g03100	LOC_Os12g06560	LOC_Os11g08940	LOC_Os09g33882	LOC_Os01g11130	LOC_Os03g17510	LOC_Os03g55960	LOC_Os10g12290	LOC_Os01g02890	LOC_Os06g44050	LOC_Os10g21660	LOC_Os06g03180	LOC_Os10g06690	LOC_Os07g23244	LOC_Os08g03850	LOC_Os03g51970	LOC_Os04g32310	LOC_Os05g48050	LOC_Os12g07300	LOC_Os06g11600	LOC_Os06g47310	LOC_Os10g36390	LOC_Os12g07810	LOC_Os02g51160	LOC_Os08g09710	LOC_Os07g43160	LOC_Os03g01270	LOC_Os02g08190
LOC_Os04g56990	seedling	LOC_Os04g40720	LOC_Os06g36450	LOC_Os12g29290	LOC_Os11g44960	LOC_Os03g47564	LOC_Os11g27120	LOC_Os04g23700	LOC_Os05g26040	LOC_Os01g15970	LOC_Os12g05680	LOC_Os02g47400	LOC_Os04g36750	LOC_Os03g19670	LOC_Os11g40249	LOC_Os02g42380	LOC_Os04g20960	LOC_Os06g10000	LOC_Os01g60060	LOC_Os07g48760	LOC_Os04g41050	LOC_Os02g52490	LOC_Os03g61780	LOC_Os12g38910	LOC_Os01g44110	LOC_Os10g06680	LOC_Os01g59560	LOC_Os12g42044	LOC_Os08g44150	LOC_Os03g27780	LOC_Os07g33420	LOC_Os03g58800	LOC_Os03g11810	LOC_Os03g15340	LOC_Os04g54190	LOC_Os02g55890	LOC_Os05g05550	LOC_Os11g10640	LOC_Os01g63260	LOC_Os05g50920	LOC_Os05g29880	LOC_Os04g49060	LOC_Os08g20486	LOC_Os07g42924	LOC_Os03g26500	LOC_Os11g02800	LOC_Os12g04220	LOC_Os01g02190	LOC_Os01g36660
LOC_Os06g04850	seedling	LOC_Os03g08310	LOC_Os02g46680	LOC_Os10g38860	LOC_Os06g13070	LOC_Os11g44960	LOC_Os05g38750	LOC_Os01g09270	LOC_Os07g40020	LOC_Os10g38020	LOC_Os01g70500	LOC_Os08g19590	LOC_Os01g03100	LOC_Os12g06560	LOC_Os03g17510	LOC_Os03g55960	LOC_Os10g12290	LOC_Os06g20030	LOC_Os06g44050	LOC_Os10g21660	LOC_Os07g23244	LOC_Os02g25700	LOC_Os03g51970	LOC_Os04g32310	LOC_Os05g48050	LOC_Os12g07300	LOC_Os10g35450	LOC_Os10g36390	LOC_Os02g38490	LOC_Os03g01270	LOC_Os02g08190	LOC_Os05g32610	LOC_Os04g53550	LOC_Os01g41550	LOC_Os03g17164	LOC_Os03g23030	LOC_Os12g41200	LOC_Os04g21610	LOC_Os06g17440	LOC_Os04g35270	LOC_Os01g18050	LOC_Os03g39960	LOC_Os07g39750	LOC_Os04g11890	LOC_Os01g47080	LOC_Os08g16359	LOC_Os04g52590	LOC_Os02g02840	LOC_Os11g07124
LOC_Os02g50630	seedling	LOC_Os06g41880	LOC_Os03g08310	LOC_Os03g51440	LOC_Os02g46680	LOC_Os10g38860	LOC_Os09g38268	LOC_Os11g44960	LOC_Os04g35500	LOC_Os06g09170	LOC_Os08g40930	LOC_Os01g51310	LOC_Os10g38020	LOC_Os08g19590	LOC_Os01g03100	LOC_Os11g08940	LOC_Os03g17510	LOC_Os06g20030	LOC_Os01g02890	LOC_Os10g21660	LOC_Os06g03180	LOC_Os03g51970	LOC_Os03g61590	LOC_Os04g32310	LOC_Os05g48050	LOC_Os12g07300	LOC_Os06g11600	LOC_Os10g35450	LOC_Os02g51160	LOC_Os07g43160	LOC_Os03g01270	LOC_Os02g08190	LOC_Os05g33890	LOC_Os04g53550	LOC_Os01g41550	LOC_Os03g17164	LOC_Os06g38980	LOC_Os12g01220	LOC_Os07g09814	LOC_Os02g02450	LOC_Os12g41200	LOC_Os07g08400	LOC_Os03g53210	LOC_Os04g21610	LOC_Os06g17440	LOC_Os03g05180	LOC_Os01g18050	LOC_Os09g36619	LOC_Os03g39960
LOC_Os07g44090	seedling	LOC_Os05g42270	LOC_Os07g38290	LOC_Os03g50220	LOC_Os04g35500	LOC_Os11g40249	LOC_Os08g27100	LOC_Os07g39820	LOC_Os09g33882	LOC_Os02g31030	LOC_Os01g10340	LOC_Os03g15340	LOC_Os08g03850	LOC_Os02g55890	LOC_Os08g38320	LOC_Os04g32310	LOC_Os06g47310	LOC_Os08g40820	LOC_Os03g01270	LOC_Os02g18180	LOC_Os05g33890	LOC_Os08g28890	LOC_Os03g14710	LOC_Os01g46400	LOC_Os01g68500	LOC_Os11g37670	LOC_Os08g13699	LOC_Os01g42024	LOC_Os02g34970	LOC_Os06g17440	LOC_Os01g18050	LOC_Os11g47120	LOC_Os03g39960	LOC_Os02g50040	LOC_Os12g36810	LOC_Os01g58680	LOC_Os04g35390	LOC_Os07g44190	LOC_Os06g44320	LOC_Os03g55880	LOC_Os08g02670	LOC_Os10g28700	LOC_Os06g48050	LOC_Os06g04620	LOC_Os08g13350	LOC_Os03g45930	LOC_Os01g68830	LOC_Os10g33550	LOC_Os01g40680
LOC_Os01g47370	seedling	LOC_Os11g26880	LOC_Os10g42550	LOC_Os02g21230	LOC_Os01g04500	LOC_Os01g05480	LOC_Os01g19480	LOC_Os02g07310	LOC_Os05g04660	LOC_Os04g12600	LOC_Os08g30910	LOC_Os02g35910	LOC_Os04g58380	LOC_Os02g40700	LOC_Os08g40930	LOC_Os01g73060	LOC_Os02g45760	LOC_Os07g37920	LOC_Os03g25869	LOC_Os08g27100	LOC_Os04g36850	LOC_Os02g47230	LOC_Os03g56960	LOC_Os07g49510	LOC_Os12g06060	LOC_Os01g12520	LOC_Os04g12080	LOC_Os07g37960	LOC_Os12g07810	LOC_Os02g55330	LOC_Os10g04090	LOC_Os09g28390	LOC_Os08g20486	LOC_Os02g06360	LOC_Os04g39150	LOC_Os04g14810	LOC_Os07g01540	LOC_Os03g44580	LOC_Os08g11760	LOC_Os08g36920	LOC_Os06g14670	LOC_Os05g30160	LOC_Os10g21360	LOC_Os10g05540	LOC_Os01g09870	LOC_Os06g08890	LOC_Os02g44270	LOC_Os06g45050	LOC_Os11g41920
LOC_Os06g49040	seedling	LOC_Os07g31310	LOC_Os04g32680	LOC_Os12g07830	LOC_Os02g21230	LOC_Os07g05174	LOC_Os04g44930	LOC_Os01g70260	LOC_Os08g19470	LOC_Os01g66230	LOC_Os08g30910	LOC_Os08g41960	LOC_Os06g10140	LOC_Os03g18940	LOC_Os06g29350	LOC_Os11g27540	LOC_Os01g34860	LOC_Os10g29514	LOC_Os02g40750	LOC_Os03g02830	LOC_Os05g37930	LOC_Os03g25869	LOC_Os10g33900	LOC_Os11g47453	LOC_Os04g36850	LOC_Os02g53260	LOC_Os03g54870	LOC_Os11g03520	LOC_Os09g25600	LOC_Os06g13330	LOC_Os02g37580	LOC_Os12g35890	LOC_Os04g01130	LOC_Os10g08754	LOC_Os06g03180	LOC_Os10g04690	LOC_Os03g47240	LOC_Os05g05550	LOC_Os10g33540	LOC_Os01g49490	LOC_Os04g12080	LOC_Os06g47310	LOC_Os12g07810	LOC_Os10g28570	LOC_Os05g08480	LOC_Os09g28390	LOC_Os08g20486	LOC_Os07g41370	LOC_Os02g35310
LOC_Os01g11350	seedling	LOC_Os03g51440	LOC_Os02g46680	LOC_Os10g38860	LOC_Os11g44960	LOC_Os01g09270	LOC_Os06g09170	LOC_Os07g40020	LOC_Os10g38020	LOC_Os01g60060	LOC_Os08g19590	LOC_Os01g03100	LOC_Os05g44160	LOC_Os09g33882	LOC_Os01g11130	LOC_Os10g12290	LOC_Os06g20030	LOC_Os02g25700	LOC_Os06g03180	LOC_Os10g21660	LOC_Os07g23244	LOC_Os06g44050	LOC_Os11g22404	LOC_Os03g51970	LOC_Os05g48050	LOC_Os06g47310	LOC_Os06g11600	LOC_Os10g35450	LOC_Os07g43160	LOC_Os05g32610	LOC_Os04g53550	LOC_Os01g41550	LOC_Os03g17164	LOC_Os09g31310	LOC_Os07g09814	LOC_Os02g02450	LOC_Os11g01850	LOC_Os03g53210	LOC_Os03g05180	LOC_Os01g38100	LOC_Os03g39960	LOC_Os03g03560	LOC_Os01g47080	LOC_Os02g08010	LOC_Os08g16359	LOC_Os04g52590	LOC_Os02g02840	LOC_Os03g48600	LOC_Os08g34340
LOC_Os12g18150	seedling	LOC_Os06g41880	LOC_Os03g51440	LOC_Os02g46680	LOC_Os09g38268	LOC_Os06g13070	LOC_Os11g44960	LOC_Os05g38750	LOC_Os08g30910	LOC_Os01g09270	LOC_Os06g09170	LOC_Os08g40930	LOC_Os10g38020	LOC_Os01g62260	LOC_Os01g70500	LOC_Os01g60060	LOC_Os08g19590	LOC_Os12g06560	LOC_Os05g44160	LOC_Os11g08940	LOC_Os01g11130	LOC_Os03g55960	LOC_Os10g12290	LOC_Os06g20030	LOC_Os01g02890	LOC_Os06g44050	LOC_Os10g21660	LOC_Os06g03180	LOC_Os07g23244	LOC_Os02g25700	LOC_Os08g03850	LOC_Os11g22404	LOC_Os05g48050	LOC_Os12g07300	LOC_Os06g11600	LOC_Os06g47310	LOC_Os10g35450	LOC_Os02g51160	LOC_Os02g38490	LOC_Os08g09710	LOC_Os07g43160	LOC_Os02g08190	LOC_Os05g32610	LOC_Os05g33890	LOC_Os04g53550	LOC_Os03g17164	LOC_Os03g23030	LOC_Os06g38980	LOC_Os12g01220
LOC_Os06g11330	seedling	LOC_Os12g35395	LOC_Os04g32680	LOC_Os01g71250	LOC_Os02g46680	LOC_Os03g41170	LOC_Os01g70260	LOC_Os01g50700	LOC_Os02g07310	LOC_Os12g32820	LOC_Os08g28080	LOC_Os02g21310	LOC_Os11g09150	LOC_Os01g08710	LOC_Os04g14410	LOC_Os02g35910	LOC_Os08g40210	LOC_Os02g47400	LOC_Os11g40249	LOC_Os03g59580	LOC_Os12g05360	LOC_Os02g40700	LOC_Os08g40930	LOC_Os02g40750	LOC_Os01g73060	LOC_Os03g41320	LOC_Os02g33420	LOC_Os03g02830	LOC_Os03g25869	LOC_Os02g05720	LOC_Os02g37580	LOC_Os01g37670	LOC_Os06g13330	LOC_Os02g47230	LOC_Os03g27780	LOC_Os12g35890	LOC_Os03g36110	LOC_Os02g54490	LOC_Os04g01130	LOC_Os01g08260	LOC_Os08g35939	LOC_Os12g02750	LOC_Os07g49510	LOC_Os02g09670	LOC_Os01g12520	LOC_Os06g47310	LOC_Os01g17050	LOC_Os07g10120	LOC_Os02g43670
LOC_Os04g45810	seedling	LOC_Os05g04660	LOC_Os09g32095	LOC_Os08g41960	LOC_Os02g40700	LOC_Os03g25869	LOC_Os04g33820	LOC_Os11g37980	LOC_Os11g03520	LOC_Os06g13330	LOC_Os07g07890	LOC_Os06g40500	LOC_Os10g06690	LOC_Os02g47370	LOC_Os01g12520	LOC_Os04g12080	LOC_Os05g08970	LOC_Os07g40040	LOC_Os12g07810	LOC_Os01g10940	LOC_Os10g41580	LOC_Os05g08480	LOC_Os02g08160	LOC_Os08g34890	LOC_Os07g36870	LOC_Os11g02090	LOC_Os04g01740	LOC_Os07g08140	LOC_Os11g43760	LOC_Os05g41490	LOC_Os04g49990	LOC_Os01g66590	LOC_Os11g20384	LOC_Os01g10130	LOC_Os03g45970	LOC_Os07g20340	LOC_Os11g16590	LOC_Os02g40784	LOC_Os01g39970	LOC_Os01g50910	LOC_Os05g40384	LOC_Os05g46310	LOC_Os01g45550	LOC_Os01g12680	LOC_Os07g40290	LOC_Os02g35940	LOC_Os05g08110	LOC_Os01g17040	LOC_Os06g32650
LOC_Os05g38140	seedling	LOC_Os06g13070	LOC_Os01g64020	LOC_Os02g21260	LOC_Os07g40020	LOC_Os05g05560	LOC_Os01g70500	LOC_Os02g43490	LOC_Os09g36260	LOC_Os01g13280	LOC_Os02g51540	LOC_Os02g31030	LOC_Os01g02890	LOC_Os03g15340	LOC_Os07g09610	LOC_Os08g38320	LOC_Os05g48050	LOC_Os03g19920	LOC_Os02g18180	LOC_Os02g51970	LOC_Os04g53550	LOC_Os02g06360	LOC_Os03g17164	LOC_Os03g22040	LOC_Os01g46400	LOC_Os01g07480	LOC_Os06g04169	LOC_Os01g47080	LOC_Os02g07820	LOC_Os01g08670	LOC_Os07g44190	LOC_Os02g02840	LOC_Os01g56330	LOC_Os03g55880	LOC_Os08g38300	LOC_Os02g07190	LOC_Os01g57540	LOC_Os02g21090	LOC_Os08g17410	LOC_Os12g06160	LOC_Os08g36020	LOC_Os01g11260	LOC_Os12g13380	LOC_Os09g03990	LOC_Os04g30720	LOC_Os06g30400	LOC_Os08g23810	LOC_Os02g52040	LOC_Os07g35300
LOC_Os03g21800	seedling	LOC_Os06g41880	LOC_Os03g51440	LOC_Os02g46680	LOC_Os10g38860	LOC_Os11g44960	LOC_Os04g35500	LOC_Os01g09270	LOC_Os06g09170	LOC_Os08g40930	LOC_Os01g60060	LOC_Os08g19590	LOC_Os01g03100	LOC_Os05g44160	LOC_Os09g33882	LOC_Os01g11130	LOC_Os10g12290	LOC_Os07g23244	LOC_Os10g21660	LOC_Os06g44050	LOC_Os06g03180	LOC_Os11g22404	LOC_Os03g51970	LOC_Os05g48050	LOC_Os06g47310	LOC_Os06g11600	LOC_Os10g35450	LOC_Os07g43160	LOC_Os03g01270	LOC_Os04g53550	LOC_Os03g17164	LOC_Os09g31310	LOC_Os12g01220	LOC_Os07g09814	LOC_Os02g02450	LOC_Os12g41140	LOC_Os11g01850	LOC_Os05g01520	LOC_Os03g53210	LOC_Os04g21610	LOC_Os03g05180	LOC_Os01g38100	LOC_Os03g39960	LOC_Os10g05720	LOC_Os03g03560	LOC_Os01g47080	LOC_Os02g08010	LOC_Os08g16359	LOC_Os04g52590
LOC_Os11g02530	seedling	LOC_Os01g62950	LOC_Os03g04890	LOC_Os12g32814	LOC_Os10g35330	LOC_Os02g32370	LOC_Os01g50700	LOC_Os07g37690	LOC_Os01g08710	LOC_Os02g35910	LOC_Os02g40700	LOC_Os08g39210	LOC_Os02g45760	LOC_Os07g37920	LOC_Os07g40250	LOC_Os07g48760	LOC_Os04g41050	LOC_Os10g33900	LOC_Os06g05480	LOC_Os11g47453	LOC_Os02g58520	LOC_Os03g50160	LOC_Os06g13330	LOC_Os08g44150	LOC_Os10g12290	LOC_Os04g53720	LOC_Os06g47120	LOC_Os02g47370	LOC_Os07g49510	LOC_Os01g12520	LOC_Os04g57350	LOC_Os09g34020	LOC_Os07g40040	LOC_Os12g07810	LOC_Os02g55330	LOC_Os11g03540	LOC_Os10g41580	LOC_Os07g10120	LOC_Os01g58010	LOC_Os06g04200	LOC_Os07g37400	LOC_Os08g34890	LOC_Os02g40664	LOC_Os01g42370	LOC_Os05g48830	LOC_Os07g02590	LOC_Os08g36920	LOC_Os05g30160	LOC_Os07g45550
LOC_Os01g17000	seedling	LOC_Os06g41880	LOC_Os03g51440	LOC_Os02g46680	LOC_Os10g38860	LOC_Os09g38268	LOC_Os06g13070	LOC_Os05g38750	LOC_Os04g35500	LOC_Os06g09170	LOC_Os08g40930	LOC_Os10g38020	LOC_Os08g39210	LOC_Os02g43490	LOC_Os01g60060	LOC_Os08g19590	LOC_Os12g06560	LOC_Os05g44160	LOC_Os11g08940	LOC_Os09g33882	LOC_Os03g17510	LOC_Os06g20030	LOC_Os01g02890	LOC_Os07g23244	LOC_Os10g21660	LOC_Os06g03180	LOC_Os02g25700	LOC_Os08g03850	LOC_Os03g51970	LOC_Os11g22404	LOC_Os04g32310	LOC_Os05g48050	LOC_Os12g07300	LOC_Os06g11600	LOC_Os10g35450	LOC_Os10g36390	LOC_Os02g51160	LOC_Os02g38490	LOC_Os07g43160	LOC_Os03g01270	LOC_Os02g08190	LOC_Os05g32610	LOC_Os05g33890	LOC_Os04g53550	LOC_Os01g41550	LOC_Os03g17164	LOC_Os03g23030	LOC_Os06g38980	LOC_Os12g01220
LOC_Os04g49450	seedling	LOC_Os05g42270	LOC_Os03g04890	LOC_Os02g48330	LOC_Os01g74030	LOC_Os05g37980	LOC_Os05g37170	LOC_Os03g44450	LOC_Os03g14010	LOC_Os01g64020	LOC_Os06g17450	LOC_Os05g34480	LOC_Os02g35910	LOC_Os08g32520	LOC_Os04g47700	LOC_Os04g33770	LOC_Os11g40110	LOC_Os12g05680	LOC_Os11g31430	LOC_Os02g47400	LOC_Os10g36880	LOC_Os08g40930	LOC_Os03g33090	LOC_Os11g12650	LOC_Os03g10210	LOC_Os09g30250	LOC_Os03g44610	LOC_Os12g40790	LOC_Os02g09740	LOC_Os09g36860	LOC_Os06g50900	LOC_Os03g18490	LOC_Os04g43150	LOC_Os01g13280	LOC_Os03g50430	LOC_Os10g03740	LOC_Os03g55960	LOC_Os08g44150	LOC_Os03g61690	LOC_Os09g20500	LOC_Os01g59560	LOC_Os06g47120	LOC_Os07g38370	LOC_Os01g02890	LOC_Os01g39830	LOC_Os10g04690	LOC_Os03g61120	LOC_Os11g22404	LOC_Os10g10400
LOC_Os03g04070	seedling	LOC_Os09g26260	LOC_Os02g51760	LOC_Os12g35450	LOC_Os08g41440	LOC_Os12g07830	LOC_Os06g48190	LOC_Os04g46730	LOC_Os03g08310	LOC_Os01g05480	LOC_Os03g41170	LOC_Os07g05174	LOC_Os03g10810	LOC_Os01g66230	LOC_Os09g32095	LOC_Os08g28080	LOC_Os05g38750	LOC_Os07g37690	LOC_Os08g30910	LOC_Os01g08710	LOC_Os02g35910	LOC_Os04g36750	LOC_Os03g48010	LOC_Os03g11614	LOC_Os03g47270	LOC_Os09g01360	LOC_Os04g20960	LOC_Os08g40930	LOC_Os02g43490	LOC_Os07g36460	LOC_Os05g37930	LOC_Os07g38480	LOC_Os07g20310	LOC_Os03g25869	LOC_Os08g27100	LOC_Os04g33820	LOC_Os06g10610	LOC_Os05g44160	LOC_Os12g44100	LOC_Os07g05720	LOC_Os04g33030	LOC_Os06g13330	LOC_Os03g57569	LOC_Os03g27780	LOC_Os05g30970	LOC_Os05g25580	LOC_Os06g44050	LOC_Os10g32740	LOC_Os07g49510
LOC_Os03g19120	seedling	LOC_Os04g32680	LOC_Os03g08310	LOC_Os02g46680	LOC_Os03g10810	LOC_Os05g36990	LOC_Os08g30910	LOC_Os01g09270	LOC_Os11g27540	LOC_Os04g49000	LOC_Os03g25869	LOC_Os08g27100	LOC_Os07g37850	LOC_Os01g16950	LOC_Os07g05720	LOC_Os06g13330	LOC_Os07g37350	LOC_Os10g06690	LOC_Os06g44050	LOC_Os11g22404	LOC_Os12g06060	LOC_Os06g47310	LOC_Os10g36390	LOC_Os12g07810	LOC_Os01g17050	LOC_Os03g40390	LOC_Os01g31800	LOC_Os03g14500	LOC_Os04g01740	LOC_Os11g02090	LOC_Os01g46400	LOC_Os01g68890	LOC_Os05g30160	LOC_Os01g68500	LOC_Os04g21320	LOC_Os12g41140	LOC_Os03g53210	LOC_Os06g08890	LOC_Os06g41060	LOC_Os01g38100	LOC_Os11g47120	LOC_Os04g11890	LOC_Os01g47610	LOC_Os06g30730	LOC_Os06g04169	LOC_Os04g35390	LOC_Os01g08670	LOC_Os04g49990	LOC_Os02g32420
LOC_Os10g26500	seedling	LOC_Os06g41880	LOC_Os03g51440	LOC_Os02g46680	LOC_Os10g38860	LOC_Os09g38268	LOC_Os06g13070	LOC_Os11g44960	LOC_Os05g38750	LOC_Os08g40930	LOC_Os07g40020	LOC_Os10g38020	LOC_Os02g43490	LOC_Os01g70500	LOC_Os08g19590	LOC_Os01g03100	LOC_Os12g06560	LOC_Os11g08940	LOC_Os01g11130	LOC_Os03g17510	LOC_Os06g20030	LOC_Os01g02890	LOC_Os06g44050	LOC_Os10g21660	LOC_Os06g03180	LOC_Os07g23244	LOC_Os02g25700	LOC_Os11g22404	LOC_Os03g51970	LOC_Os04g32310	LOC_Os06g11600	LOC_Os10g35450	LOC_Os10g36390	LOC_Os02g51160	LOC_Os03g01270	LOC_Os05g32610	LOC_Os04g53550	LOC_Os01g41550	LOC_Os03g17164	LOC_Os06g38980	LOC_Os12g41200	LOC_Os12g41140	LOC_Os03g53210	LOC_Os06g17440	LOC_Os03g05180	LOC_Os04g35270	LOC_Os01g18050	LOC_Os01g38100	LOC_Os03g39960
LOC_Os02g14910	seedling	LOC_Os06g41880	LOC_Os03g51440	LOC_Os02g46680	LOC_Os10g38860	LOC_Os11g44960	LOC_Os05g38750	LOC_Os06g09170	LOC_Os07g40020	LOC_Os10g38020	LOC_Os01g60060	LOC_Os01g70500	LOC_Os01g03100	LOC_Os09g33882	LOC_Os01g11130	LOC_Os10g12290	LOC_Os06g20030	LOC_Os06g44050	LOC_Os10g21660	LOC_Os07g23244	LOC_Os02g25700	LOC_Os03g51970	LOC_Os05g48050	LOC_Os06g11600	LOC_Os06g47310	LOC_Os10g35450	LOC_Os10g36390	LOC_Os03g01270	LOC_Os05g32610	LOC_Os05g33890	LOC_Os04g53550	LOC_Os03g17164	LOC_Os09g31310	LOC_Os12g01220	LOC_Os07g09814	LOC_Os02g02450	LOC_Os11g01850	LOC_Os03g53210	LOC_Os04g21610	LOC_Os03g05180	LOC_Os04g35270	LOC_Os01g18050	LOC_Os03g39960	LOC_Os03g03560	LOC_Os07g39750	LOC_Os04g11890	LOC_Os01g47080	LOC_Os04g52590	LOC_Os02g02840
LOC_Os06g50600	seedling	LOC_Os03g05700	LOC_Os06g41880	LOC_Os03g04890	LOC_Os03g50220	LOC_Os03g51440	LOC_Os11g31590	LOC_Os10g38860	LOC_Os02g12400	LOC_Os11g44960	LOC_Os03g14020	LOC_Os01g54950	LOC_Os01g64020	LOC_Os04g57650	LOC_Os02g24740	LOC_Os12g04720	LOC_Os12g05680	LOC_Os11g08370	LOC_Os02g47420	LOC_Os07g40020	LOC_Os10g38020	LOC_Os11g32270	LOC_Os01g70500	LOC_Os01g60060	LOC_Os08g19590	LOC_Os01g03100	LOC_Os01g68104	LOC_Os06g22654	LOC_Os05g06840	LOC_Os03g50355	LOC_Os08g22604	LOC_Os03g44610	LOC_Os07g39820	LOC_Os01g63710	LOC_Os04g40330	LOC_Os03g17560	LOC_Os09g02140	LOC_Os04g33030	LOC_Os06g12280	LOC_Os02g31030	LOC_Os03g61040	LOC_Os10g12290	LOC_Os01g42070	LOC_Os06g20030	LOC_Os02g53000	LOC_Os01g10340	LOC_Os07g38370	LOC_Os02g25700	LOC_Os06g03180
LOC_Os06g40150	seedling	LOC_Os03g04890	LOC_Os02g48330	LOC_Os11g44960	LOC_Os06g13070	LOC_Os08g28080	LOC_Os05g38750	LOC_Os04g57650	LOC_Os07g15270	LOC_Os02g24740	LOC_Os12g04720	LOC_Os06g48650	LOC_Os12g05680	LOC_Os10g30860	LOC_Os07g18710	LOC_Os12g13660	LOC_Os11g27540	LOC_Os08g40930	LOC_Os01g60060	LOC_Os04g49000	LOC_Os01g68104	LOC_Os02g53260	LOC_Os09g30380	LOC_Os07g05720	LOC_Os06g12280	LOC_Os03g55960	LOC_Os07g35130	LOC_Os02g53000	LOC_Os04g47250	LOC_Os06g44050	LOC_Os01g45530	LOC_Os03g15340	LOC_Os08g35939	LOC_Os03g04490	LOC_Os08g38320	LOC_Os10g35730	LOC_Os05g48050	LOC_Os02g33705	LOC_Os07g12790	LOC_Os06g11600	LOC_Os10g35450	LOC_Os03g05300	LOC_Os03g06980	LOC_Os08g40820	LOC_Os05g33690	LOC_Os06g16630	LOC_Os01g31800	LOC_Os04g53550	LOC_Os07g38060
LOC_Os10g40810	seedling	LOC_Os06g41880	LOC_Os03g08310	LOC_Os03g51440	LOC_Os02g46680	LOC_Os10g38860	LOC_Os06g13070	LOC_Os11g44960	LOC_Os05g38750	LOC_Os04g35500	LOC_Os01g09270	LOC_Os06g09170	LOC_Os07g40020	LOC_Os01g51310	LOC_Os10g38020	LOC_Os08g39210	LOC_Os01g62260	LOC_Os01g70500	LOC_Os08g19590	LOC_Os12g06560	LOC_Os05g44160	LOC_Os01g11130	LOC_Os10g12290	LOC_Os06g20030	LOC_Os01g02890	LOC_Os06g44050	LOC_Os10g21660	LOC_Os06g03180	LOC_Os02g25700	LOC_Os07g23244	LOC_Os08g03850	LOC_Os03g51970	LOC_Os11g22404	LOC_Os04g32310	LOC_Os05g48050	LOC_Os06g11600	LOC_Os06g47310	LOC_Os10g36390	LOC_Os07g43160	LOC_Os03g01270	LOC_Os02g08190	LOC_Os05g33890	LOC_Os04g53550	LOC_Os03g17164	LOC_Os03g23030	LOC_Os09g31310	LOC_Os08g36920	LOC_Os07g09814	LOC_Os12g41140
LOC_Os01g66030	seedling	LOC_Os04g32680	LOC_Os02g48330	LOC_Os02g46680	LOC_Os02g12400	LOC_Os02g07310	LOC_Os01g54950	LOC_Os08g28080	LOC_Os02g24740	LOC_Os02g21260	LOC_Os08g40210	LOC_Os10g30860	LOC_Os11g40249	LOC_Os06g09170	LOC_Os02g42380	LOC_Os02g47420	LOC_Os08g40930	LOC_Os03g25869	LOC_Os05g06840	LOC_Os03g44610	LOC_Os01g16950	LOC_Os01g13280	LOC_Os06g13330	LOC_Os01g11130	LOC_Os07g37350	LOC_Os03g27780	LOC_Os02g35300	LOC_Os06g20030	LOC_Os01g10340	LOC_Os10g21660	LOC_Os08g35939	LOC_Os08g03850	LOC_Os02g49720	LOC_Os06g47310	LOC_Os02g34710	LOC_Os01g17050	LOC_Os12g17310	LOC_Os02g08190	LOC_Os07g38060	LOC_Os02g40664	LOC_Os01g13520	LOC_Os03g22040	LOC_Os06g40150	LOC_Os11g02090	LOC_Os03g39000	LOC_Os03g25050	LOC_Os01g09030	LOC_Os01g68500	LOC_Os01g54040
LOC_Os09g28440	seedling	LOC_Os01g62950	LOC_Os02g01830	LOC_Os11g05640	LOC_Os05g42270	LOC_Os08g41440	LOC_Os03g04890	LOC_Os02g48330	LOC_Os02g46680	LOC_Os07g05174	LOC_Os01g53750	LOC_Os02g32370	LOC_Os05g04660	LOC_Os11g09150	LOC_Os01g08710	LOC_Os01g55340	LOC_Os02g35910	LOC_Os03g50560	LOC_Os07g34980	LOC_Os12g42190	LOC_Os03g33090	LOC_Os10g29514	LOC_Os03g40930	LOC_Os03g02830	LOC_Os01g31570	LOC_Os08g27100	LOC_Os11g47453	LOC_Os03g50160	LOC_Os03g18490	LOC_Os09g25600	LOC_Os06g13330	LOC_Os03g01160	LOC_Os12g36980	LOC_Os01g52470	LOC_Os10g06690	LOC_Os03g57880	LOC_Os02g06170	LOC_Os10g32740	LOC_Os02g09670	LOC_Os01g12520	LOC_Os03g12879	LOC_Os02g55330	LOC_Os01g17050	LOC_Os05g41500	LOC_Os02g01190	LOC_Os03g40390	LOC_Os02g06360	LOC_Os08g34890	LOC_Os10g30070
LOC_Os08g44830	seedling	LOC_Os06g41880	LOC_Os03g51440	LOC_Os09g38268	LOC_Os11g44960	LOC_Os06g09170	LOC_Os07g40020	LOC_Os10g38020	LOC_Os01g62260	LOC_Os08g39210	LOC_Os02g43490	LOC_Os01g70500	LOC_Os01g60060	LOC_Os08g19590	LOC_Os01g03100	LOC_Os12g06560	LOC_Os11g08940	LOC_Os10g12290	LOC_Os01g02890	LOC_Os06g44050	LOC_Os10g21660	LOC_Os07g23244	LOC_Os02g25700	LOC_Os03g51970	LOC_Os04g32310	LOC_Os05g48050	LOC_Os10g35450	LOC_Os07g43160	LOC_Os03g01270	LOC_Os05g32610	LOC_Os05g33890	LOC_Os01g41550	LOC_Os03g17164	LOC_Os12g01220	LOC_Os07g09814	LOC_Os02g02450	LOC_Os11g01850	LOC_Os07g08400	LOC_Os04g21610	LOC_Os06g17440	LOC_Os04g35270	LOC_Os01g18050	LOC_Os09g36619	LOC_Os03g39960	LOC_Os04g44290	LOC_Os09g32130	LOC_Os05g35240	LOC_Os08g08230	LOC_Os02g08010
LOC_Os06g44010	seedling	LOC_Os04g32680	LOC_Os03g04890	LOC_Os02g48330	LOC_Os02g51290	LOC_Os03g51440	LOC_Os03g53730	LOC_Os02g46680	LOC_Os11g44960	LOC_Os03g47564	LOC_Os01g64020	LOC_Os05g38750	LOC_Os02g24740	LOC_Os02g21260	LOC_Os01g09270	LOC_Os01g55340	LOC_Os11g08370	LOC_Os11g15570	LOC_Os07g40020	LOC_Os01g51310	LOC_Os10g38020	LOC_Os01g62260	LOC_Os08g39210	LOC_Os02g34540	LOC_Os09g36160	LOC_Os01g70500	LOC_Os02g43490	LOC_Os04g49000	LOC_Os01g03100	LOC_Os07g48760	LOC_Os03g50355	LOC_Os08g22604	LOC_Os06g11060	LOC_Os07g05720	LOC_Os01g13280	LOC_Os03g59670	LOC_Os03g18490	LOC_Os09g33882	LOC_Os03g15750	LOC_Os06g12280	LOC_Os07g35130	LOC_Os10g12290	LOC_Os07g38370	LOC_Os01g02890	LOC_Os10g06690	LOC_Os01g45530	LOC_Os02g25700	LOC_Os03g04490	LOC_Os02g49720
LOC_Os01g64360	seedling	LOC_Os02g48330	LOC_Os06g13070	LOC_Os03g21850	LOC_Os08g28080	LOC_Os04g35500	LOC_Os08g30910	LOC_Os02g24740	LOC_Os08g40210	LOC_Os06g09170	LOC_Os01g34860	LOC_Os03g44610	LOC_Os06g11060	LOC_Os07g05720	LOC_Os04g33030	LOC_Os09g33882	LOC_Os03g15750	LOC_Os06g41030	LOC_Os12g07810	LOC_Os03g19920	LOC_Os02g18180	LOC_Os12g30520	LOC_Os09g25050	LOC_Os03g17164	LOC_Os02g13900	LOC_Os11g02090	LOC_Os08g36920	LOC_Os03g25760	LOC_Os01g68500	LOC_Os01g54040	LOC_Os06g45950	LOC_Os02g50040	LOC_Os05g50820	LOC_Os01g56330	LOC_Os03g27110	LOC_Os02g12350	LOC_Os06g33250	LOC_Os01g12950	LOC_Os11g05600	LOC_Os11g37390	LOC_Os01g08000	LOC_Os11g05300	LOC_Os03g21800	LOC_Os03g60720	LOC_Os11g30430	LOC_Os05g49430	LOC_Os03g50490	LOC_Os08g10670	LOC_Os08g34240
LOC_Os01g36460	seedling	LOC_Os06g41880	LOC_Os02g46680	LOC_Os10g38860	LOC_Os09g38268	LOC_Os06g13070	LOC_Os05g38750	LOC_Os07g40020	LOC_Os01g51310	LOC_Os10g38020	LOC_Os01g62260	LOC_Os01g70500	LOC_Os09g33882	LOC_Os03g55960	LOC_Os10g12290	LOC_Os01g02890	LOC_Os06g44050	LOC_Os02g25700	LOC_Os08g03850	LOC_Os03g51970	LOC_Os04g32310	LOC_Os05g48050	LOC_Os06g11600	LOC_Os06g47310	LOC_Os10g35450	LOC_Os10g36390	LOC_Os12g07810	LOC_Os02g51160	LOC_Os03g01270	LOC_Os02g08190	LOC_Os05g32610	LOC_Os04g53550	LOC_Os03g17164	LOC_Os06g38980	LOC_Os08g36920	LOC_Os12g41200	LOC_Os12g41140	LOC_Os06g17440	LOC_Os04g35270	LOC_Os01g18050	LOC_Os01g38100	LOC_Os09g36619	LOC_Os03g39960	LOC_Os03g03560	LOC_Os07g39750	LOC_Os01g47080	LOC_Os05g35240	LOC_Os02g08010	LOC_Os08g16359
LOC_Os06g49840	seedling	LOC_Os04g32680	LOC_Os03g04890	LOC_Os02g48330	LOC_Os02g51290	LOC_Os02g46680	LOC_Os02g12400	LOC_Os02g07310	LOC_Os01g54950	LOC_Os08g28080	LOC_Os01g64020	LOC_Os02g24740	LOC_Os02g21260	LOC_Os01g55340	LOC_Os08g40210	LOC_Os10g30860	LOC_Os11g15570	LOC_Os11g40249	LOC_Os06g09170	LOC_Os02g42380	LOC_Os02g47420	LOC_Os08g40930	LOC_Os03g33090	LOC_Os03g25869	LOC_Os03g44610	LOC_Os01g16950	LOC_Os01g13280	LOC_Os02g31030	LOC_Os06g13330	LOC_Os01g11130	LOC_Os07g37350	LOC_Os03g27780	LOC_Os02g35300	LOC_Os06g20030	LOC_Os01g10340	LOC_Os02g25700	LOC_Os10g21660	LOC_Os08g35939	LOC_Os03g04490	LOC_Os08g03850	LOC_Os02g49720	LOC_Os06g47310	LOC_Os02g34710	LOC_Os01g17050	LOC_Os03g01270	LOC_Os02g08190	LOC_Os12g17310	LOC_Os02g18180	LOC_Os01g31800
LOC_Os01g34060	seedling	LOC_Os12g35450	LOC_Os01g46500	LOC_Os02g21230	LOC_Os10g42550	LOC_Os01g04500	LOC_Os04g46730	LOC_Os10g35330	LOC_Os01g71250	LOC_Os06g14810	LOC_Os07g05174	LOC_Os03g10810	LOC_Os05g36990	LOC_Os12g32330	LOC_Os03g21850	LOC_Os02g07310	LOC_Os11g09150	LOC_Os04g12600	LOC_Os07g37690	LOC_Os08g30910	LOC_Os08g41960	LOC_Os01g03980	LOC_Os01g08710	LOC_Os03g18940	LOC_Os10g04590	LOC_Os03g48010	LOC_Os03g11614	LOC_Os01g34860	LOC_Os08g36250	LOC_Os11g27540	LOC_Os08g40930	LOC_Os12g42190	LOC_Os09g24210	LOC_Os06g04250	LOC_Os07g37920	LOC_Os07g36460	LOC_Os05g45060	LOC_Os05g37930	LOC_Os03g25869	LOC_Os08g27100	LOC_Os07g37850	LOC_Os04g36850	LOC_Os07g05720	LOC_Os02g47230	LOC_Os06g13330	LOC_Os12g36980	LOC_Os03g56960	LOC_Os06g41020	LOC_Os01g08260
LOC_Os02g49840	seedling	LOC_Os04g32680	LOC_Os01g70260	LOC_Os02g07310	LOC_Os08g28080	LOC_Os08g40930	LOC_Os01g73060	LOC_Os03g02830	LOC_Os03g25869	LOC_Os11g37980	LOC_Os02g37580	LOC_Os06g13330	LOC_Os12g35890	LOC_Os08g35939	LOC_Os07g49510	LOC_Os02g09670	LOC_Os01g12520	LOC_Os06g47310	LOC_Os07g10120	LOC_Os05g08480	LOC_Os01g10900	LOC_Os06g43970	LOC_Os11g02090	LOC_Os08g11760	LOC_Os05g01520	LOC_Os07g10030	LOC_Os03g51680	LOC_Os11g43760	LOC_Os09g13940	LOC_Os01g17214	LOC_Os08g05280	LOC_Os01g66590	LOC_Os01g10130	LOC_Os06g44540	LOC_Os12g04595	LOC_Os12g38540	LOC_Os03g64310	LOC_Os01g07900	LOC_Os02g40784	LOC_Os01g66510	LOC_Os09g19930	LOC_Os01g59660	LOC_Os01g12680	LOC_Os02g26940	LOC_Os08g09420	LOC_Os09g08620	LOC_Os02g03360	LOC_Os01g53330	LOC_Os05g46470
LOC_Os01g09990	seedling	LOC_Os03g50220	LOC_Os09g38268	LOC_Os06g13070	LOC_Os01g53750	LOC_Os01g64020	LOC_Os02g24740	LOC_Os02g21260	LOC_Os01g55340	LOC_Os04g33770	LOC_Os10g30860	LOC_Os07g18710	LOC_Os11g40249	LOC_Os02g43490	LOC_Os01g70500	LOC_Os01g03100	LOC_Os06g49810	LOC_Os12g06560	LOC_Os05g44160	LOC_Os11g08940	LOC_Os09g36260	LOC_Os02g31030	LOC_Os03g17510	LOC_Os02g35300	LOC_Os04g47250	LOC_Os01g02890	LOC_Os02g25700	LOC_Os06g08790	LOC_Os03g15340	LOC_Os02g49720	LOC_Os07g09610	LOC_Os08g38320	LOC_Os07g13980	LOC_Os05g48050	LOC_Os07g33050	LOC_Os10g37520	LOC_Os02g34710	LOC_Os02g08190	LOC_Os02g51970	LOC_Os05g32610	LOC_Os02g18180	LOC_Os04g53550	LOC_Os02g40664	LOC_Os06g40330	LOC_Os03g25050	LOC_Os11g06410	LOC_Os01g54040	LOC_Os11g01850	LOC_Os11g31660
LOC_Os11g02540	seedling	LOC_Os12g35450	LOC_Os08g41440	LOC_Os02g21230	LOC_Os02g10470	LOC_Os10g35330	LOC_Os03g10810	LOC_Os01g50700	LOC_Os02g07310	LOC_Os05g04660	LOC_Os03g10390	LOC_Os04g12600	LOC_Os01g08710	LOC_Os08g41960	LOC_Os02g35910	LOC_Os01g03980	LOC_Os03g11614	LOC_Os01g34860	LOC_Os02g42380	LOC_Os08g40930	LOC_Os02g33420	LOC_Os03g02830	LOC_Os02g45760	LOC_Os07g37920	LOC_Os04g48830	LOC_Os10g33900	LOC_Os11g47453	LOC_Os04g33820	LOC_Os12g13100	LOC_Os12g44100	LOC_Os06g13330	LOC_Os12g35890	LOC_Os03g01160	LOC_Os06g47120	LOC_Os12g36980	LOC_Os06g29490	LOC_Os02g47370	LOC_Os08g09870	LOC_Os12g06060	LOC_Os01g12520	LOC_Os04g09810	LOC_Os06g47310	LOC_Os02g01980	LOC_Os02g55330	LOC_Os12g07810	LOC_Os07g40040	LOC_Os10g41580	LOC_Os01g17050	LOC_Os06g04200
LOC_Os04g33950	seedling	LOC_Os03g05700	LOC_Os04g32680	LOC_Os03g04890	LOC_Os03g50220	LOC_Os02g42660	LOC_Os01g53750	LOC_Os11g44960	LOC_Os03g14020	LOC_Os02g07310	LOC_Os01g54950	LOC_Os03g21850	LOC_Os08g30910	LOC_Os02g24740	LOC_Os01g09270	LOC_Os01g55340	LOC_Os04g33770	LOC_Os11g40110	LOC_Os11g15570	LOC_Os08g40930	LOC_Os12g12950	LOC_Os01g68104	LOC_Os03g25869	LOC_Os07g37850	LOC_Os12g06560	LOC_Os01g63710	LOC_Os07g05720	LOC_Os01g13280	LOC_Os07g37350	LOC_Os06g40590	LOC_Os02g53000	LOC_Os06g20030	LOC_Os01g10340	LOC_Os01g02890	LOC_Os06g08790	LOC_Os04g59560	LOC_Os08g35939	LOC_Os08g35930	LOC_Os03g51970	LOC_Os12g06060	LOC_Os04g32310	LOC_Os03g50100	LOC_Os07g12790	LOC_Os07g33050	LOC_Os05g50170	LOC_Os12g07810	LOC_Os02g51160	LOC_Os02g34710	LOC_Os07g25800
LOC_Os03g07450	seedling	LOC_Os03g51440	LOC_Os02g46680	LOC_Os09g38268	LOC_Os11g44960	LOC_Os05g38750	LOC_Os04g35500	LOC_Os08g30910	LOC_Os08g40930	LOC_Os10g38020	LOC_Os08g39210	LOC_Os01g70500	LOC_Os01g60060	LOC_Os08g19590	LOC_Os01g03100	LOC_Os12g06560	LOC_Os11g08940	LOC_Os01g11130	LOC_Os03g17510	LOC_Os10g12290	LOC_Os06g20030	LOC_Os01g02890	LOC_Os06g44050	LOC_Os10g21660	LOC_Os06g03180	LOC_Os10g06690	LOC_Os07g23244	LOC_Os02g25700	LOC_Os03g51970	LOC_Os11g22404	LOC_Os04g32310	LOC_Os05g48050	LOC_Os12g07300	LOC_Os06g11600	LOC_Os10g36390	LOC_Os02g51160	LOC_Os03g01270	LOC_Os02g08190	LOC_Os05g32610	LOC_Os03g17164	LOC_Os03g23030	LOC_Os06g38980	LOC_Os08g36920	LOC_Os12g41200	LOC_Os12g41140	LOC_Os03g53210	LOC_Os06g17440	LOC_Os04g35270	LOC_Os01g18050
LOC_Os03g03164	seedling	LOC_Os06g41880	LOC_Os02g46680	LOC_Os10g38860	LOC_Os09g38268	LOC_Os10g38020	LOC_Os01g70500	LOC_Os01g03100	LOC_Os12g06560	LOC_Os10g12290	LOC_Os06g20030	LOC_Os01g02890	LOC_Os06g44050	LOC_Os10g21660	LOC_Os03g51970	LOC_Os05g48050	LOC_Os06g11600	LOC_Os10g35450	LOC_Os10g36390	LOC_Os07g43160	LOC_Os05g33890	LOC_Os03g17164	LOC_Os12g41200	LOC_Os12g41140	LOC_Os06g17440	LOC_Os01g18050	LOC_Os04g44290	LOC_Os09g32130	LOC_Os01g47080	LOC_Os08g41700	LOC_Os08g16359	LOC_Os04g52590	LOC_Os02g02840	LOC_Os03g48600	LOC_Os11g37080	LOC_Os08g13350	LOC_Os03g45930	LOC_Os08g27090	LOC_Os11g05300	LOC_Os06g38650	LOC_Os07g46540	LOC_Os07g04150	LOC_Os03g08790	LOC_Os10g33360	LOC_Os06g13060	LOC_Os02g48360	LOC_Os04g52920	LOC_Os01g53130	LOC_Os08g38400
LOC_Os04g52810	seedling	LOC_Os06g41880	LOC_Os03g08310	LOC_Os03g51440	LOC_Os10g38860	LOC_Os09g38268	LOC_Os11g44960	LOC_Os01g09270	LOC_Os06g09170	LOC_Os07g40020	LOC_Os01g51310	LOC_Os10g38020	LOC_Os08g39210	LOC_Os01g62260	LOC_Os02g43490	LOC_Os01g70500	LOC_Os01g60060	LOC_Os01g03100	LOC_Os12g06560	LOC_Os11g08940	LOC_Os10g12290	LOC_Os01g02890	LOC_Os06g44050	LOC_Os02g25700	LOC_Os08g03850	LOC_Os03g51970	LOC_Os04g32310	LOC_Os05g48050	LOC_Os10g35450	LOC_Os10g36390	LOC_Os07g43160	LOC_Os03g01270	LOC_Os02g08190	LOC_Os05g32610	LOC_Os04g53550	LOC_Os01g41550	LOC_Os03g17164	LOC_Os06g38980	LOC_Os12g01220	LOC_Os12g41200	LOC_Os11g01850	LOC_Os07g08400	LOC_Os03g53210	LOC_Os04g21610	LOC_Os06g17440	LOC_Os01g18050	LOC_Os03g39960	LOC_Os04g44290	LOC_Os09g32130
LOC_Os11g29870	seedling	LOC_Os03g05700	LOC_Os03g04890	LOC_Os02g48330	LOC_Os03g51440	LOC_Os12g43730	LOC_Os04g37790	LOC_Os06g17450	LOC_Os04g49980	LOC_Os05g26660	LOC_Os01g55340	LOC_Os05g34480	LOC_Os11g15570	LOC_Os04g36750	LOC_Os08g41750	LOC_Os08g04420	LOC_Os02g40700	LOC_Os08g39210	LOC_Os03g10210	LOC_Os01g70500	LOC_Os02g45760	LOC_Os07g37920	LOC_Os04g57380	LOC_Os07g48760	LOC_Os04g41050	LOC_Os04g33820	LOC_Os03g10478	LOC_Os03g50160	LOC_Os03g14090	LOC_Os08g44150	LOC_Os10g12290	LOC_Os04g53720	LOC_Os03g58800	LOC_Os03g57880	LOC_Os01g12520	LOC_Os07g09610	LOC_Os01g71240	LOC_Os04g57350	LOC_Os01g70525	LOC_Os09g34020	LOC_Os05g50920	LOC_Os02g55330	LOC_Os07g37400	LOC_Os03g49350	LOC_Os02g18180	LOC_Os04g47320	LOC_Os02g56310	LOC_Os05g03630	LOC_Os01g42370
LOC_Os09g10840	seedling	LOC_Os06g41880	LOC_Os03g51440	LOC_Os10g38860	LOC_Os11g44960	LOC_Os01g09270	LOC_Os06g09170	LOC_Os07g40020	LOC_Os10g38020	LOC_Os01g60060	LOC_Os01g70500	LOC_Os08g19590	LOC_Os01g03100	LOC_Os05g44160	LOC_Os01g11130	LOC_Os10g12290	LOC_Os06g20030	LOC_Os06g44050	LOC_Os10g21660	LOC_Os07g23244	LOC_Os02g25700	LOC_Os11g22404	LOC_Os03g51970	LOC_Os05g48050	LOC_Os10g35450	LOC_Os07g43160	LOC_Os03g01270	LOC_Os05g32610	LOC_Os05g33890	LOC_Os04g53550	LOC_Os01g41550	LOC_Os03g17164	LOC_Os12g01220	LOC_Os07g09814	LOC_Os04g21610	LOC_Os03g05180	LOC_Os04g35270	LOC_Os03g39960	LOC_Os04g44290	LOC_Os08g08230	LOC_Os02g08010	LOC_Os08g16359	LOC_Os02g02840	LOC_Os03g48600	LOC_Os08g13350	LOC_Os01g65790	LOC_Os01g15300	LOC_Os04g30720	LOC_Os04g49700
LOC_Os05g25770	seedling	LOC_Os04g32680	LOC_Os06g48190	LOC_Os03g53730	LOC_Os04g23700	LOC_Os11g15570	LOC_Os02g34540	LOC_Os02g43490	LOC_Os04g49000	LOC_Os03g25869	LOC_Os07g05720	LOC_Os04g33030	LOC_Os03g61040	LOC_Os07g38370	LOC_Os07g09610	LOC_Os04g32310	LOC_Os06g47310	LOC_Os12g07810	LOC_Os05g33690	LOC_Os01g17050	LOC_Os01g31800	LOC_Os02g40664	LOC_Os11g02090	LOC_Os08g36920	LOC_Os05g30160	LOC_Os12g41140	LOC_Os11g01850	LOC_Os03g53210	LOC_Os09g35600	LOC_Os01g49650	LOC_Os08g34780	LOC_Os05g35240	LOC_Os06g04169	LOC_Os04g35390	LOC_Os05g26070	LOC_Os02g07820	LOC_Os04g49990	LOC_Os02g32420	LOC_Os02g54830	LOC_Os02g48780	LOC_Os03g11980	LOC_Os07g20340	LOC_Os09g31230	LOC_Os03g45930	LOC_Os11g05600	LOC_Os05g14360	LOC_Os05g40384	LOC_Os09g27360	LOC_Os09g36110
LOC_Os01g18584	seedling	LOC_Os04g32680	LOC_Os03g04890	LOC_Os07g38290	LOC_Os02g48330	LOC_Os03g51440	LOC_Os03g53730	LOC_Os04g23700	LOC_Os01g55340	LOC_Os11g15570	LOC_Os02g34540	LOC_Os01g70500	LOC_Os03g50355	LOC_Os06g11060	LOC_Os07g05720	LOC_Os01g13280	LOC_Os03g18490	LOC_Os04g33030	LOC_Os03g61040	LOC_Os07g38370	LOC_Os10g06690	LOC_Os01g45530	LOC_Os07g23244	LOC_Os12g06060	LOC_Os07g09610	LOC_Os04g32310	LOC_Os12g07810	LOC_Os02g34710	LOC_Os02g38490	LOC_Os03g01270	LOC_Os01g31800	LOC_Os04g53550	LOC_Os02g13900	LOC_Os08g28890	LOC_Os08g36920	LOC_Os05g30160	LOC_Os12g41140	LOC_Os11g01850	LOC_Os03g53210	LOC_Os04g35270	LOC_Os06g45950	LOC_Os06g13720	LOC_Os11g43760	LOC_Os01g47610	LOC_Os06g30730	LOC_Os05g35240	LOC_Os09g32130	LOC_Os06g45390	LOC_Os08g34780
LOC_Os05g04820	seedling	LOC_Os06g41880	LOC_Os03g08310	LOC_Os03g51440	LOC_Os02g46680	LOC_Os10g38860	LOC_Os09g38268	LOC_Os06g13070	LOC_Os11g44960	LOC_Os05g38750	LOC_Os04g35500	LOC_Os01g09270	LOC_Os06g09170	LOC_Os10g38020	LOC_Os01g62260	LOC_Os02g43490	LOC_Os01g70500	LOC_Os01g60060	LOC_Os08g19590	LOC_Os01g03100	LOC_Os12g06560	LOC_Os09g33882	LOC_Os03g17510	LOC_Os03g55960	LOC_Os10g12290	LOC_Os06g20030	LOC_Os01g02890	LOC_Os06g44050	LOC_Os06g03180	LOC_Os07g23244	LOC_Os02g25700	LOC_Os08g03850	LOC_Os03g51970	LOC_Os11g22404	LOC_Os04g32310	LOC_Os06g11600	LOC_Os06g47310	LOC_Os10g35450	LOC_Os10g36390	LOC_Os02g51160	LOC_Os07g43160	LOC_Os03g01270	LOC_Os02g08190	LOC_Os05g32610	LOC_Os05g33890	LOC_Os04g53550	LOC_Os01g41550	LOC_Os03g17164	LOC_Os03g23030
LOC_Os01g64020	seedling	LOC_Os06g41880	LOC_Os03g51440	LOC_Os10g38860	LOC_Os11g44960	LOC_Os05g38750	LOC_Os06g09170	LOC_Os07g40020	LOC_Os01g60060	LOC_Os01g70500	LOC_Os08g19590	LOC_Os01g03100	LOC_Os05g44160	LOC_Os09g33882	LOC_Os01g11130	LOC_Os06g20030	LOC_Os02g25700	LOC_Os10g21660	LOC_Os06g03180	LOC_Os11g22404	LOC_Os03g51970	LOC_Os05g48050	LOC_Os06g11600	LOC_Os10g35450	LOC_Os07g43160	LOC_Os03g01270	LOC_Os05g32610	LOC_Os05g33890	LOC_Os04g53550	LOC_Os01g41550	LOC_Os03g17164	LOC_Os03g23030	LOC_Os09g31310	LOC_Os12g01220	LOC_Os07g09814	LOC_Os02g02450	LOC_Os12g41140	LOC_Os11g01850	LOC_Os04g21610	LOC_Os03g05180	LOC_Os04g35270	LOC_Os01g18050	LOC_Os03g39960	LOC_Os04g44290	LOC_Os03g03560	LOC_Os01g47080	LOC_Os08g08230	LOC_Os02g08010	LOC_Os08g16359
LOC_Os03g53020	seedling	LOC_Os01g62950	LOC_Os04g32680	LOC_Os04g49980	LOC_Os01g03980	LOC_Os02g40700	LOC_Os01g73060	LOC_Os04g57380	LOC_Os09g25600	LOC_Os06g13330	LOC_Os01g12520	LOC_Os01g45090	LOC_Os12g07810	LOC_Os06g04200	LOC_Os07g41370	LOC_Os03g14500	LOC_Os08g34890	LOC_Os02g40664	LOC_Os08g36920	LOC_Os05g30160	LOC_Os03g53400	LOC_Os01g14100	LOC_Os09g24190	LOC_Os08g34780	LOC_Os05g41490	LOC_Os04g49990	LOC_Os07g06420	LOC_Os04g52670	LOC_Os10g17940	LOC_Os02g12350	LOC_Os07g48330	LOC_Os06g12450	LOC_Os12g34796	LOC_Os03g45930	LOC_Os07g32170	LOC_Os01g50910	LOC_Os07g01070	LOC_Os02g58200	LOC_Os01g55610	LOC_Os07g40320	LOC_Os01g13610	LOC_Os02g18640	LOC_Os01g66510	LOC_Os08g42750	LOC_Os06g12090	LOC_Os10g34170	LOC_Os09g36110	LOC_Os01g12680	LOC_Os02g25080
LOC_Os02g43330	seedling	LOC_Os02g01830	LOC_Os11g05640	LOC_Os07g38290	LOC_Os10g35330	LOC_Os06g14810	LOC_Os03g21850	LOC_Os09g32095	LOC_Os07g37690	LOC_Os08g41960	LOC_Os08g32520	LOC_Os02g40700	LOC_Os02g45760	LOC_Os03g25869	LOC_Os06g10880	LOC_Os11g03520	LOC_Os06g13330	LOC_Os10g33240	LOC_Os01g12520	LOC_Os03g12879	LOC_Os06g11600	LOC_Os07g40040	LOC_Os12g07810	LOC_Os10g41580	LOC_Os08g25690	LOC_Os07g25800	LOC_Os06g16630	LOC_Os02g08160	LOC_Os08g34890	LOC_Os07g36870	LOC_Os02g13900	LOC_Os03g42350	LOC_Os08g24930	LOC_Os07g45550	LOC_Os02g34970	LOC_Os01g14100	LOC_Os06g45950	LOC_Os11g43760	LOC_Os01g47610	LOC_Os09g35890	LOC_Os06g20310	LOC_Os09g24190	LOC_Os03g11550	LOC_Os05g41490	LOC_Os04g49990	LOC_Os01g66590	LOC_Os01g10130	LOC_Os06g44540	LOC_Os04g52550
LOC_Os07g48550	seedling	LOC_Os03g04890	LOC_Os02g48330	LOC_Os02g51290	LOC_Os11g31590	LOC_Os03g51440	LOC_Os02g12400	LOC_Os11g44960	LOC_Os01g64020	LOC_Os04g23700	LOC_Os01g55340	LOC_Os12g05680	LOC_Os11g15570	LOC_Os01g60060	LOC_Os01g70500	LOC_Os01g03100	LOC_Os07g48760	LOC_Os09g21260	LOC_Os03g50355	LOC_Os07g39820	LOC_Os01g13280	LOC_Os02g31030	LOC_Os10g12290	LOC_Os02g35300	LOC_Os07g38370	LOC_Os01g02890	LOC_Os02g55890	LOC_Os07g09610	LOC_Os03g61590	LOC_Os04g32310	LOC_Os12g39630	LOC_Os03g19920	LOC_Os07g43160	LOC_Os02g18180	LOC_Os03g14840	LOC_Os12g04220	LOC_Os03g17164	LOC_Os01g13520	LOC_Os08g28890	LOC_Os03g25760	LOC_Os08g15170	LOC_Os08g13699	LOC_Os07g08400	LOC_Os04g50760	LOC_Os02g34970	LOC_Os04g35270	LOC_Os06g13720	LOC_Os01g07480	LOC_Os11g47120
LOC_Os10g28340	seedling	LOC_Os06g41880	LOC_Os07g38290	LOC_Os03g51440	LOC_Os02g51290	LOC_Os02g12400	LOC_Os03g10810	LOC_Os05g36990	LOC_Os03g47564	LOC_Os08g28080	LOC_Os05g38750	LOC_Os04g35500	LOC_Os01g55340	LOC_Os01g09270	LOC_Os02g21260	LOC_Os06g48650	LOC_Os12g13660	LOC_Os01g34860	LOC_Os11g32270	LOC_Os01g70500	LOC_Os04g49000	LOC_Os08g27100	LOC_Os12g06560	LOC_Os05g44160	LOC_Os11g08940	LOC_Os03g44610	LOC_Os02g53260	LOC_Os08g23140	LOC_Os09g36260	LOC_Os03g18490	LOC_Os04g40330	LOC_Os01g13280	LOC_Os06g13330	LOC_Os03g50430	LOC_Os03g61040	LOC_Os06g41030	LOC_Os06g20030	LOC_Os06g03180	LOC_Os08g35939	LOC_Os12g06060	LOC_Os12g07300	LOC_Os07g12790	LOC_Os07g33050	LOC_Os06g47310	LOC_Os06g11600	LOC_Os12g07810	LOC_Os03g05300	LOC_Os01g17050	LOC_Os02g38490
LOC_Os07g48260	seedling	LOC_Os06g41880	LOC_Os03g51440	LOC_Os10g38860	LOC_Os09g38268	LOC_Os11g44960	LOC_Os06g09170	LOC_Os07g40020	LOC_Os10g38020	LOC_Os08g39210	LOC_Os02g43490	LOC_Os01g60060	LOC_Os01g03100	LOC_Os12g06560	LOC_Os11g08940	LOC_Os01g11130	LOC_Os10g12290	LOC_Os06g20030	LOC_Os01g02890	LOC_Os02g25700	LOC_Os06g03180	LOC_Os08g03850	LOC_Os11g22404	LOC_Os04g32310	LOC_Os05g48050	LOC_Os12g07300	LOC_Os08g09710	LOC_Os07g43160	LOC_Os03g01270	LOC_Os05g32610	LOC_Os04g53550	LOC_Os03g17164	LOC_Os03g23030	LOC_Os08g36920	LOC_Os12g41200	LOC_Os11g01850	LOC_Os07g08400	LOC_Os04g21610	LOC_Os06g17440	LOC_Os01g18050	LOC_Os03g39960	LOC_Os04g44290	LOC_Os03g03560	LOC_Os09g32130	LOC_Os01g47080	LOC_Os05g35240	LOC_Os08g41700	LOC_Os02g08010	LOC_Os08g16359
LOC_Os03g04310	seedling	LOC_Os09g38268	LOC_Os06g13070	LOC_Os01g53750	LOC_Os01g64020	LOC_Os02g24740	LOC_Os02g21260	LOC_Os04g33770	LOC_Os07g18710	LOC_Os11g40249	LOC_Os02g42380	LOC_Os07g40020	LOC_Os05g05560	LOC_Os02g34540	LOC_Os02g43490	LOC_Os01g70500	LOC_Os01g03100	LOC_Os11g07260	LOC_Os06g49810	LOC_Os12g06560	LOC_Os03g44610	LOC_Os09g36260	LOC_Os01g13280	LOC_Os02g51540	LOC_Os02g31030	LOC_Os03g17510	LOC_Os02g35300	LOC_Os01g10340	LOC_Os04g47250	LOC_Os01g02890	LOC_Os02g25700	LOC_Os06g03180	LOC_Os06g08790	LOC_Os03g15340	LOC_Os07g09610	LOC_Os02g49720	LOC_Os08g38320	LOC_Os07g33050	LOC_Os10g35450	LOC_Os03g05300	LOC_Os10g37520	LOC_Os02g34710	LOC_Os03g06980	LOC_Os02g18180	LOC_Os02g51970	LOC_Os05g32610	LOC_Os03g14840	LOC_Os12g04220	LOC_Os02g06360
LOC_Os11g02470	seedling	LOC_Os03g05700	LOC_Os04g32680	LOC_Os03g04890	LOC_Os02g48330	LOC_Os03g51440	LOC_Os03g14020	LOC_Os01g64020	LOC_Os04g12600	LOC_Os11g15570	LOC_Os08g39210	LOC_Os01g70500	LOC_Os01g60060	LOC_Os07g48760	LOC_Os03g10478	LOC_Os10g12290	LOC_Os07g38370	LOC_Os03g47980	LOC_Os03g15340	LOC_Os02g18180	LOC_Os12g04220	LOC_Os09g25050	LOC_Os03g17164	LOC_Os08g36920	LOC_Os11g31660	LOC_Os02g34970	LOC_Os04g35270	LOC_Os01g07480	LOC_Os08g34780	LOC_Os05g35240	LOC_Os02g45980	LOC_Os02g08010	LOC_Os08g16359	LOC_Os08g34650	LOC_Os11g07124	LOC_Os06g48050	LOC_Os06g45900	LOC_Os02g12350	LOC_Os01g57540	LOC_Os05g14360	LOC_Os05g40384	LOC_Os11g08380	LOC_Os05g49430	LOC_Os09g22490	LOC_Os06g38650	LOC_Os08g10670	LOC_Os05g27090	LOC_Os02g51590	LOC_Os03g42760
LOC_Os06g02250	seedling	LOC_Os06g41880	LOC_Os03g51440	LOC_Os02g46680	LOC_Os10g38860	LOC_Os06g13070	LOC_Os11g44960	LOC_Os07g40020	LOC_Os01g62260	LOC_Os08g39210	LOC_Os01g60060	LOC_Os01g70500	LOC_Os08g19590	LOC_Os01g03100	LOC_Os09g33882	LOC_Os03g17510	LOC_Os03g55960	LOC_Os10g12290	LOC_Os01g02890	LOC_Os02g25700	LOC_Os10g21660	LOC_Os06g03180	LOC_Os08g03850	LOC_Os03g51970	LOC_Os11g22404	LOC_Os04g32310	LOC_Os05g48050	LOC_Os02g38490	LOC_Os07g43160	LOC_Os03g01270	LOC_Os02g08190	LOC_Os05g32610	LOC_Os05g33890	LOC_Os04g53550	LOC_Os03g17164	LOC_Os09g31310	LOC_Os07g09814	LOC_Os07g08400	LOC_Os06g17440	LOC_Os04g35270	LOC_Os01g18050	LOC_Os03g39960	LOC_Os07g39750	LOC_Os01g47080	LOC_Os02g08010	LOC_Os08g16359	LOC_Os04g52590	LOC_Os11g07124	LOC_Os10g39500
LOC_Os07g12510	seedling	LOC_Os11g05640	LOC_Os08g41440	LOC_Os02g48330	LOC_Os12g36735	LOC_Os07g05174	LOC_Os02g32370	LOC_Os05g04660	LOC_Os01g08710	LOC_Os01g55340	LOC_Os02g35910	LOC_Os02g31922	LOC_Os03g53360	LOC_Os03g02830	LOC_Os09g20850	LOC_Os03g25869	LOC_Os08g27100	LOC_Os11g47453	LOC_Os03g50355	LOC_Os01g16950	LOC_Os07g05720	LOC_Os03g18490	LOC_Os09g25600	LOC_Os06g13330	LOC_Os06g48320	LOC_Os12g36980	LOC_Os10g06690	LOC_Os03g57880	LOC_Os02g06170	LOC_Os10g32740	LOC_Os02g09670	LOC_Os01g12520	LOC_Os01g70525	LOC_Os03g12879	LOC_Os06g11600	LOC_Os02g55330	LOC_Os01g10940	LOC_Os01g17050	LOC_Os05g41500	LOC_Os01g10900	LOC_Os03g40390	LOC_Os06g16630	LOC_Os01g01890	LOC_Os02g06360	LOC_Os08g34890	LOC_Os03g51760	LOC_Os04g01740	LOC_Os10g30070	LOC_Os02g09480
LOC_Os01g13300	seedling	LOC_Os05g42270	LOC_Os04g32680	LOC_Os09g24680	LOC_Os07g38290	LOC_Os04g52725	LOC_Os09g38268	LOC_Os03g47564	LOC_Os03g21850	LOC_Os02g07310	LOC_Os08g30910	LOC_Os07g15270	LOC_Os11g40110	LOC_Os10g30860	LOC_Os01g68104	LOC_Os03g25869	LOC_Os08g27100	LOC_Os01g63710	LOC_Os04g40330	LOC_Os01g13280	LOC_Os09g02140	LOC_Os06g13330	LOC_Os01g11130	LOC_Os06g40590	LOC_Os07g35130	LOC_Os10g12290	LOC_Os02g53000	LOC_Os03g47980	LOC_Os10g21660	LOC_Os06g08790	LOC_Os11g22404	LOC_Os07g09610	LOC_Os05g50170	LOC_Os06g47310	LOC_Os10g35450	LOC_Os12g39630	LOC_Os02g51160	LOC_Os02g38490	LOC_Os08g40820	LOC_Os08g20486	LOC_Os02g08190	LOC_Os05g32610	LOC_Os04g53550	LOC_Os06g06420	LOC_Os12g30520	LOC_Os09g25050	LOC_Os03g57870	LOC_Os06g40330	LOC_Os03g39000
LOC_Os10g23090	seedling	LOC_Os03g51440	LOC_Os02g46680	LOC_Os10g38860	LOC_Os09g38268	LOC_Os11g44960	LOC_Os04g35500	LOC_Os01g09270	LOC_Os01g70500	LOC_Os02g43490	LOC_Os01g60060	LOC_Os08g19590	LOC_Os12g06560	LOC_Os03g17510	LOC_Os03g55960	LOC_Os10g12290	LOC_Os06g44050	LOC_Os10g21660	LOC_Os07g23244	LOC_Os02g25700	LOC_Os11g22404	LOC_Os03g51970	LOC_Os04g32310	LOC_Os12g07300	LOC_Os06g11600	LOC_Os10g35450	LOC_Os10g36390	LOC_Os02g38490	LOC_Os07g43160	LOC_Os03g01270	LOC_Os02g08190	LOC_Os05g32610	LOC_Os05g33890	LOC_Os04g53550	LOC_Os01g41550	LOC_Os03g17164	LOC_Os06g38980	LOC_Os12g41200	LOC_Os12g41140	LOC_Os03g53210	LOC_Os04g21610	LOC_Os04g35270	LOC_Os03g39960	LOC_Os04g44290	LOC_Os01g47080	LOC_Os02g08010	LOC_Os08g16359	LOC_Os04g52590	LOC_Os02g02840
LOC_Os02g43970	seedling	LOC_Os11g44960	LOC_Os06g13070	LOC_Os05g38750	LOC_Os04g35500	LOC_Os08g40930	LOC_Os01g70500	LOC_Os01g60060	LOC_Os03g55960	LOC_Os10g06690	LOC_Os06g44050	LOC_Os02g25700	LOC_Os04g32310	LOC_Os05g48050	LOC_Os06g47310	LOC_Os06g11600	LOC_Os10g35450	LOC_Os10g36390	LOC_Os01g41550	LOC_Os03g17164	LOC_Os03g23030	LOC_Os07g09814	LOC_Os12g41200	LOC_Os03g53210	LOC_Os04g21610	LOC_Os03g05180	LOC_Os07g39750	LOC_Os04g11890	LOC_Os01g47080	LOC_Os08g41700	LOC_Os10g39500	LOC_Os03g48600	LOC_Os08g13350	LOC_Os05g45875	LOC_Os01g40680	LOC_Os01g15300	LOC_Os08g36020	LOC_Os11g05300	LOC_Os04g38420	LOC_Os11g08380	LOC_Os03g50490	LOC_Os08g34240	LOC_Os07g46540	LOC_Os03g42760	LOC_Os07g04150	LOC_Os07g49000	LOC_Os03g08790	LOC_Os10g33360	LOC_Os06g13060
LOC_Os01g11910	seedling	LOC_Os09g38268	LOC_Os01g64020	LOC_Os01g55340	LOC_Os04g33770	LOC_Os10g30860	LOC_Os07g40020	LOC_Os05g05560	LOC_Os02g34540	LOC_Os01g70500	LOC_Os09g36260	LOC_Os01g13280	LOC_Os02g51540	LOC_Os01g10340	LOC_Os04g47250	LOC_Os01g02890	LOC_Os02g25700	LOC_Os06g08790	LOC_Os03g15340	LOC_Os07g09610	LOC_Os08g38320	LOC_Os05g48050	LOC_Os07g33050	LOC_Os10g37520	LOC_Os03g19920	LOC_Os02g08190	LOC_Os02g18180	LOC_Os02g51970	LOC_Os04g53550	LOC_Os12g04220	LOC_Os03g17164	LOC_Os03g25050	LOC_Os01g46400	LOC_Os11g01850	LOC_Os07g08400	LOC_Os04g50760	LOC_Os02g34970	LOC_Os06g19640	LOC_Os01g07480	LOC_Os03g39960	LOC_Os06g30730	LOC_Os01g47080	LOC_Os06g45390	LOC_Os06g04169	LOC_Os01g08670	LOC_Os02g07820	LOC_Os07g44190	LOC_Os05g26070	LOC_Os02g08010
LOC_Os01g74410	seedling	LOC_Os10g38860	LOC_Os01g12260	LOC_Os11g44960	LOC_Os03g47564	LOC_Os01g64020	LOC_Os04g33770	LOC_Os11g40110	LOC_Os12g05680	LOC_Os11g40249	LOC_Os03g33090	LOC_Os01g62260	LOC_Os01g68104	LOC_Os09g21260	LOC_Os03g50355	LOC_Os03g44610	LOC_Os11g08940	LOC_Os07g39820	LOC_Os01g63710	LOC_Os09g30380	LOC_Os03g10478	LOC_Os02g51540	LOC_Os02g31030	LOC_Os06g12280	LOC_Os03g50430	LOC_Os07g38370	LOC_Os01g10340	LOC_Os02g25700	LOC_Os07g23244	LOC_Os03g04490	LOC_Os03g51970	LOC_Os02g55890	LOC_Os07g09610	LOC_Os08g38320	LOC_Os04g32310	LOC_Os12g07300	LOC_Os02g33705	LOC_Os07g33050	LOC_Os12g39630	LOC_Os03g05300	LOC_Os10g37520	LOC_Os03g06980	LOC_Os05g33690	LOC_Os03g01270	LOC_Os02g08190	LOC_Os12g17310	LOC_Os02g18180	LOC_Os12g07710	LOC_Os05g33890
LOC_Os09g25060	seedling	LOC_Os04g32680	LOC_Os06g48190	LOC_Os03g04890	LOC_Os07g38290	LOC_Os05g38750	LOC_Os01g55340	LOC_Os11g15570	LOC_Os02g34540	LOC_Os03g50355	LOC_Os03g10478	LOC_Os04g33030	LOC_Os06g12280	LOC_Os07g37350	LOC_Os06g13330	LOC_Os03g61040	LOC_Os07g38370	LOC_Os10g06690	LOC_Os12g06060	LOC_Os04g32310	LOC_Os06g47310	LOC_Os12g07810	LOC_Os03g14500	LOC_Os04g44410	LOC_Os08g36920	LOC_Os05g30160	LOC_Os04g21320	LOC_Os11g01850	LOC_Os03g53210	LOC_Os04g35270	LOC_Os09g35600	LOC_Os06g13720	LOC_Os10g05720	LOC_Os07g39750	LOC_Os06g30730	LOC_Os08g34780	LOC_Os05g35240	LOC_Os02g07820	LOC_Os05g26070	LOC_Os12g06550	LOC_Os08g38270	LOC_Os04g47650	LOC_Os12g10280	LOC_Os02g48780	LOC_Os01g41950	LOC_Os03g11980	LOC_Os02g21090	LOC_Os03g45930	LOC_Os11g05600
LOC_Os12g02450	seedling	LOC_Os06g41880	LOC_Os03g04890	LOC_Os02g12400	LOC_Os11g44960	LOC_Os04g23700	LOC_Os08g39210	LOC_Os02g43490	LOC_Os07g48760	LOC_Os09g30380	LOC_Os01g63710	LOC_Os02g31030	LOC_Os06g13330	LOC_Os03g61040	LOC_Os10g12290	LOC_Os01g63840	LOC_Os06g03180	LOC_Os07g09610	LOC_Os12g07810	LOC_Os03g19920	LOC_Os03g01270	LOC_Os12g04220	LOC_Os02g40664	LOC_Os01g13520	LOC_Os05g30160	LOC_Os11g01850	LOC_Os11g31660	LOC_Os07g08400	LOC_Os04g21610	LOC_Os04g35270	LOC_Os03g56730	LOC_Os10g05720	LOC_Os11g43760	LOC_Os05g35240	LOC_Os02g07820	LOC_Os02g08010	LOC_Os08g16359	LOC_Os11g07124	LOC_Os12g06550	LOC_Os06g48050	LOC_Os12g34108	LOC_Os03g11980	LOC_Os01g57540	LOC_Os07g20340	LOC_Os03g45930	LOC_Os09g31230	LOC_Os05g40384	LOC_Os09g27360	LOC_Os09g03990
LOC_Os01g12860	seedling	LOC_Os06g41880	LOC_Os03g08310	LOC_Os03g51440	LOC_Os02g46680	LOC_Os10g38860	LOC_Os09g38268	LOC_Os06g13070	LOC_Os05g38750	LOC_Os04g35500	LOC_Os06g09170	LOC_Os08g40930	LOC_Os01g51310	LOC_Os10g38020	LOC_Os08g39210	LOC_Os01g62260	LOC_Os01g70500	LOC_Os08g19590	LOC_Os01g03100	LOC_Os12g06560	LOC_Os11g08940	LOC_Os09g33882	LOC_Os01g11130	LOC_Os03g17510	LOC_Os03g55960	LOC_Os10g12290	LOC_Os06g20030	LOC_Os01g02890	LOC_Os06g44050	LOC_Os10g21660	LOC_Os06g03180	LOC_Os08g03850	LOC_Os03g51970	LOC_Os11g22404	LOC_Os04g32310	LOC_Os05g48050	LOC_Os12g07300	LOC_Os06g11600	LOC_Os06g47310	LOC_Os10g35450	LOC_Os10g36390	LOC_Os08g09710	LOC_Os07g43160	LOC_Os03g01270	LOC_Os02g08190	LOC_Os05g32610	LOC_Os05g33890	LOC_Os03g17164	LOC_Os03g23030
LOC_Os11g05480	seedling	LOC_Os06g41880	LOC_Os03g51440	LOC_Os10g38860	LOC_Os11g44960	LOC_Os04g35500	LOC_Os01g09270	LOC_Os06g09170	LOC_Os07g40020	LOC_Os01g60060	LOC_Os01g70500	LOC_Os08g19590	LOC_Os01g03100	LOC_Os05g44160	LOC_Os01g11130	LOC_Os10g12290	LOC_Os06g20030	LOC_Os06g44050	LOC_Os10g21660	LOC_Os06g03180	LOC_Os02g25700	LOC_Os11g22404	LOC_Os03g51970	LOC_Os10g35450	LOC_Os07g43160	LOC_Os03g01270	LOC_Os05g32610	LOC_Os05g33890	LOC_Os01g41550	LOC_Os03g17164	LOC_Os03g23030	LOC_Os09g31310	LOC_Os12g01220	LOC_Os07g09814	LOC_Os12g41140	LOC_Os11g01850	LOC_Os04g21610	LOC_Os03g05180	LOC_Os04g35270	LOC_Os01g18050	LOC_Os01g38100	LOC_Os03g39960	LOC_Os04g44290	LOC_Os03g03560	LOC_Os01g47080	LOC_Os08g08230	LOC_Os02g08010	LOC_Os08g16359	LOC_Os04g52590
LOC_Os06g01890	seedling	LOC_Os02g46680	LOC_Os02g12400	LOC_Os01g53750	LOC_Os02g07310	LOC_Os01g54950	LOC_Os08g28080	LOC_Os02g24740	LOC_Os02g21260	LOC_Os08g40210	LOC_Os11g15570	LOC_Os06g09170	LOC_Os02g42380	LOC_Os02g47420	LOC_Os01g62260	LOC_Os01g70500	LOC_Os01g60060	LOC_Os03g25869	LOC_Os05g06840	LOC_Os07g37850	LOC_Os03g44610	LOC_Os01g63710	LOC_Os01g13280	LOC_Os02g31030	LOC_Os06g13330	LOC_Os03g27780	LOC_Os06g20030	LOC_Os10g21660	LOC_Os08g35939	LOC_Os03g04490	LOC_Os06g47310	LOC_Os01g17050	LOC_Os05g33690	LOC_Os12g17310	LOC_Os02g08190	LOC_Os01g31800	LOC_Os01g13520	LOC_Os03g22040	LOC_Os11g02090	LOC_Os01g09030	LOC_Os02g07180	LOC_Os03g39000	LOC_Os01g68500	LOC_Os02g46120	LOC_Os01g54040	LOC_Os11g37670	LOC_Os05g01520	LOC_Os03g51680	LOC_Os10g19190
LOC_Os01g15900	seedling	LOC_Os05g48770	LOC_Os02g21230	LOC_Os02g48330	LOC_Os03g08310	LOC_Os03g21850	LOC_Os04g54350	LOC_Os02g07310	LOC_Os11g38810	LOC_Os08g41960	LOC_Os02g35910	LOC_Os03g18940	LOC_Os01g34860	LOC_Os09g24210	LOC_Os01g73060	LOC_Os07g37920	LOC_Os05g37930	LOC_Os03g25869	LOC_Os11g47453	LOC_Os03g54870	LOC_Os09g25600	LOC_Os06g13330	LOC_Os06g40500	LOC_Os05g12670	LOC_Os10g04690	LOC_Os12g07810	LOC_Os01g10940	LOC_Os09g38620	LOC_Os10g41580	LOC_Os01g17050	LOC_Os05g08480	LOC_Os05g32980	LOC_Os09g28390	LOC_Os07g41370	LOC_Os02g08160	LOC_Os11g09690	LOC_Os03g14500	LOC_Os08g34890	LOC_Os08g11760	LOC_Os03g25490	LOC_Os05g01520	LOC_Os06g08890	LOC_Os02g44270	LOC_Os06g45050	LOC_Os12g08020	LOC_Os08g43160	LOC_Os11g43760	LOC_Os09g13940	LOC_Os02g45980
LOC_Os01g09080	seedling	LOC_Os03g51440	LOC_Os10g38860	LOC_Os09g38268	LOC_Os06g13070	LOC_Os11g44960	LOC_Os01g09270	LOC_Os06g09170	LOC_Os07g40020	LOC_Os01g62260	LOC_Os08g39210	LOC_Os02g43490	LOC_Os01g70500	LOC_Os01g60060	LOC_Os01g03100	LOC_Os12g06560	LOC_Os01g02890	LOC_Os02g25700	LOC_Os03g51970	LOC_Os04g32310	LOC_Os05g48050	LOC_Os10g36390	LOC_Os02g38490	LOC_Os07g43160	LOC_Os03g01270	LOC_Os04g53550	LOC_Os01g41550	LOC_Os03g17164	LOC_Os06g38980	LOC_Os12g01220	LOC_Os12g41200	LOC_Os07g08400	LOC_Os03g53210	LOC_Os04g21610	LOC_Os06g17440	LOC_Os04g35270	LOC_Os04g44290	LOC_Os03g03560	LOC_Os09g32130	LOC_Os01g47080	LOC_Os08g41700	LOC_Os02g08010	LOC_Os04g52590	LOC_Os11g07124	LOC_Os10g39500	LOC_Os03g48600	LOC_Os11g37080	LOC_Os08g13350	LOC_Os01g65790
LOC_Os01g13520	seedling	LOC_Os03g04890	LOC_Os02g46680	LOC_Os03g47564	LOC_Os01g09270	LOC_Os12g05680	LOC_Os10g30860	LOC_Os09g39310	LOC_Os08g40930	LOC_Os01g70500	LOC_Os07g48760	LOC_Os03g50355	LOC_Os07g05720	LOC_Os03g15750	LOC_Os06g40590	LOC_Os03g27780	LOC_Os07g38370	LOC_Os01g02890	LOC_Os01g45530	LOC_Os11g22404	LOC_Os12g06060	LOC_Os04g32310	LOC_Os05g48050	LOC_Os03g50100	LOC_Os02g51160	LOC_Os02g38490	LOC_Os08g09710	LOC_Os07g25800	LOC_Os02g18180	LOC_Os02g51970	LOC_Os05g32610	LOC_Os01g31800	LOC_Os05g33890	LOC_Os06g05580	LOC_Os08g28890	LOC_Os03g23030	LOC_Os06g38980	LOC_Os08g24930	LOC_Os12g41200	LOC_Os03g25760	LOC_Os01g54040	LOC_Os11g31660	LOC_Os08g15170	LOC_Os09g24220	LOC_Os07g08400	LOC_Os03g53210	LOC_Os04g21610	LOC_Os02g34970	LOC_Os06g17440
LOC_Os03g12860	seedling	LOC_Os03g51440	LOC_Os10g38860	LOC_Os06g13070	LOC_Os05g38750	LOC_Os01g09270	LOC_Os07g40020	LOC_Os10g38020	LOC_Os01g70500	LOC_Os01g60060	LOC_Os02g43490	LOC_Os08g19590	LOC_Os03g55960	LOC_Os01g02890	LOC_Os02g25700	LOC_Os03g51970	LOC_Os04g32310	LOC_Os10g36390	LOC_Os02g38490	LOC_Os07g43160	LOC_Os03g01270	LOC_Os05g33890	LOC_Os01g41550	LOC_Os03g17164	LOC_Os08g36920	LOC_Os12g41200	LOC_Os03g53210	LOC_Os06g17440	LOC_Os04g35270	LOC_Os01g18050	LOC_Os03g39960	LOC_Os03g03560	LOC_Os04g11890	LOC_Os01g47080	LOC_Os08g41700	LOC_Os02g08010	LOC_Os08g16359	LOC_Os04g52590	LOC_Os11g07124	LOC_Os10g39500	LOC_Os03g11980	LOC_Os11g37080	LOC_Os08g13350	LOC_Os03g45930	LOC_Os01g65790	LOC_Os01g40680	LOC_Os06g36380	LOC_Os03g21800	LOC_Os04g49700
LOC_Os02g47280	seedling	LOC_Os06g41880	LOC_Os03g08310	LOC_Os02g46680	LOC_Os10g38860	LOC_Os05g38750	LOC_Os10g38020	LOC_Os08g40930	LOC_Os01g03100	LOC_Os01g11130	LOC_Os01g02890	LOC_Os02g25700	LOC_Os10g21660	LOC_Os06g44050	LOC_Os08g03850	LOC_Os03g51970	LOC_Os04g32310	LOC_Os06g11600	LOC_Os06g47310	LOC_Os10g35450	LOC_Os10g36390	LOC_Os07g43160	LOC_Os03g01270	LOC_Os05g32610	LOC_Os03g17164	LOC_Os09g31310	LOC_Os12g41200	LOC_Os12g41140	LOC_Os05g01520	LOC_Os04g21610	LOC_Os06g17440	LOC_Os01g38100	LOC_Os03g39960	LOC_Os07g39750	LOC_Os11g43760	LOC_Os04g11890	LOC_Os01g47080	LOC_Os04g49990	LOC_Os11g07124	LOC_Os03g48600	LOC_Os06g45900	LOC_Os11g34460	LOC_Os03g11980	LOC_Os02g04730	LOC_Os08g17410	LOC_Os01g65790	LOC_Os01g15300	LOC_Os11g05300	LOC_Os04g49700
LOC_Os09g35010	seedling	LOC_Os01g62950	LOC_Os02g01830	LOC_Os02g37470	LOC_Os03g21250	LOC_Os08g41440	LOC_Os05g46550	LOC_Os03g04890	LOC_Os02g48330	LOC_Os02g46680	LOC_Os06g13600	LOC_Os07g05174	LOC_Os01g65590	LOC_Os01g53750	LOC_Os03g41170	LOC_Os02g32370	LOC_Os05g04660	LOC_Os11g09150	LOC_Os02g24740	LOC_Os01g55340	LOC_Os02g35910	LOC_Os01g08710	LOC_Os02g47400	LOC_Os07g34980	LOC_Os03g58350	LOC_Os12g05394	LOC_Os12g42190	LOC_Os08g41840	LOC_Os03g33090	LOC_Os10g29514	LOC_Os01g73060	LOC_Os02g47930	LOC_Os09g20850	LOC_Os06g04250	LOC_Os02g42560	LOC_Os03g25869	LOC_Os01g31570	LOC_Os11g47453	LOC_Os05g06150	LOC_Os03g50355	LOC_Os08g27100	LOC_Os01g16950	LOC_Os01g62660	LOC_Os03g39380	LOC_Os01g08520	LOC_Os03g18490	LOC_Os09g25600	LOC_Os06g13330	LOC_Os03g57569
LOC_Os06g49010	seedling	LOC_Os06g48190	LOC_Os06g41880	LOC_Os02g46680	LOC_Os02g42660	LOC_Os01g53750	LOC_Os01g12260	LOC_Os01g54950	LOC_Os08g28080	LOC_Os04g57650	LOC_Os08g30910	LOC_Os02g24740	LOC_Os01g55340	LOC_Os12g05680	LOC_Os11g40249	LOC_Os11g27540	LOC_Os02g47420	LOC_Os08g40930	LOC_Os10g38020	LOC_Os05g05560	LOC_Os03g33090	LOC_Os09g36160	LOC_Os04g49000	LOC_Os08g19590	LOC_Os07g48760	LOC_Os08g27100	LOC_Os02g53260	LOC_Os03g44610	LOC_Os07g39820	LOC_Os12g08230	LOC_Os08g23140	LOC_Os02g39380	LOC_Os03g10478	LOC_Os09g36260	LOC_Os04g40330	LOC_Os04g33030	LOC_Os03g50430	LOC_Os03g27780	LOC_Os02g53000	LOC_Os10g21660	LOC_Os06g08790	LOC_Os03g51970	LOC_Os10g35730	LOC_Os03g50100	LOC_Os07g12790	LOC_Os10g35450	LOC_Os12g07810	LOC_Os03g05300	LOC_Os01g17050
LOC_Os01g14010	seedling	LOC_Os10g38860	LOC_Os06g13070	LOC_Os11g44960	LOC_Os05g38750	LOC_Os06g09170	LOC_Os07g40020	LOC_Os10g38020	LOC_Os01g62260	LOC_Os08g39210	LOC_Os02g43490	LOC_Os01g70500	LOC_Os01g60060	LOC_Os08g19590	LOC_Os01g03100	LOC_Os12g06560	LOC_Os05g44160	LOC_Os11g08940	LOC_Os01g11130	LOC_Os03g55960	LOC_Os06g20030	LOC_Os01g02890	LOC_Os06g44050	LOC_Os10g21660	LOC_Os06g03180	LOC_Os02g25700	LOC_Os07g23244	LOC_Os08g03850	LOC_Os03g51970	LOC_Os04g32310	LOC_Os05g48050	LOC_Os12g07300	LOC_Os10g35450	LOC_Os10g36390	LOC_Os08g09710	LOC_Os07g43160	LOC_Os03g01270	LOC_Os02g08190	LOC_Os05g32610	LOC_Os04g53550	LOC_Os01g41550	LOC_Os03g23030	LOC_Os06g38980	LOC_Os12g01220	LOC_Os07g09814	LOC_Os09g31310	LOC_Os08g36920	LOC_Os12g41200	LOC_Os11g01850
LOC_Os06g39960	seedling	LOC_Os04g32680	LOC_Os10g35330	LOC_Os03g08310	LOC_Os02g46680	LOC_Os12g32330	LOC_Os04g44930	LOC_Os04g52410	LOC_Os02g07310	LOC_Os09g32095	LOC_Os07g37690	LOC_Os08g30910	LOC_Os08g41960	LOC_Os02g35910	LOC_Os03g48010	LOC_Os03g47270	LOC_Os01g34860	LOC_Os02g40700	LOC_Os08g40930	LOC_Os09g24210	LOC_Os01g73060	LOC_Os07g36460	LOC_Os05g45060	LOC_Os03g25869	LOC_Os08g27100	LOC_Os11g37980	LOC_Os12g44100	LOC_Os10g42490	LOC_Os02g37580	LOC_Os06g13330	LOC_Os12g35890	LOC_Os03g01160	LOC_Os06g29490	LOC_Os06g40500	LOC_Os10g06690	LOC_Os11g22404	LOC_Os03g47240	LOC_Os02g09670	LOC_Os01g12520	LOC_Os01g45090	LOC_Os11g10640	LOC_Os07g37960	LOC_Os12g07810	LOC_Os07g10120	LOC_Os06g04200	LOC_Os09g28390	LOC_Os07g41370	LOC_Os11g09690	LOC_Os04g14810
LOC_Os08g06370	seedling	LOC_Os06g41880	LOC_Os03g51440	LOC_Os02g46680	LOC_Os10g38860	LOC_Os09g38268	LOC_Os11g44960	LOC_Os04g35500	LOC_Os01g09270	LOC_Os08g40930	LOC_Os07g40020	LOC_Os10g38020	LOC_Os08g39210	LOC_Os01g62260	LOC_Os01g70500	LOC_Os01g60060	LOC_Os01g03100	LOC_Os12g06560	LOC_Os05g44160	LOC_Os11g08940	LOC_Os01g11130	LOC_Os03g55960	LOC_Os06g20030	LOC_Os01g02890	LOC_Os06g44050	LOC_Os10g21660	LOC_Os06g03180	LOC_Os08g03850	LOC_Os03g51970	LOC_Os04g32310	LOC_Os05g48050	LOC_Os12g07300	LOC_Os10g35450	LOC_Os10g36390	LOC_Os02g51160	LOC_Os08g09710	LOC_Os07g43160	LOC_Os02g08190	LOC_Os05g32610	LOC_Os05g33890	LOC_Os01g41550	LOC_Os03g17164	LOC_Os03g23030	LOC_Os06g38980	LOC_Os09g31310	LOC_Os07g09814	LOC_Os02g02450	LOC_Os08g36920	LOC_Os12g41200
LOC_Os06g50830	seedling	LOC_Os06g41880	LOC_Os03g04890	LOC_Os03g51440	LOC_Os11g31590	LOC_Os10g38860	LOC_Os02g12400	LOC_Os01g12260	LOC_Os11g44960	LOC_Os03g14020	LOC_Os01g64020	LOC_Os04g23700	LOC_Os04g57650	LOC_Os07g15270	LOC_Os12g05680	LOC_Os11g40110	LOC_Os07g40020	LOC_Os10g38020	LOC_Os12g12950	LOC_Os03g33090	LOC_Os01g70500	LOC_Os01g60060	LOC_Os08g19590	LOC_Os01g03100	LOC_Os07g48760	LOC_Os01g68104	LOC_Os05g06840	LOC_Os03g50355	LOC_Os06g49810	LOC_Os08g22604	LOC_Os03g44610	LOC_Os07g39820	LOC_Os01g13280	LOC_Os02g51540	LOC_Os02g31030	LOC_Os06g12280	LOC_Os07g37350	LOC_Os10g12290	LOC_Os01g42070	LOC_Os02g53000	LOC_Os02g25700	LOC_Os01g45530	LOC_Os04g59560	LOC_Os06g08790	LOC_Os03g51970	LOC_Os07g13980	LOC_Os12g39630	LOC_Os03g05300	LOC_Os10g37520
LOC_Os01g46970	seedling	LOC_Os06g41880	LOC_Os03g51440	LOC_Os02g46680	LOC_Os10g38860	LOC_Os11g44960	LOC_Os06g09170	LOC_Os07g40020	LOC_Os10g38020	LOC_Os01g60060	LOC_Os01g70500	LOC_Os08g19590	LOC_Os01g03100	LOC_Os05g44160	LOC_Os11g08940	LOC_Os09g33882	LOC_Os01g11130	LOC_Os10g12290	LOC_Os06g20030	LOC_Os01g02890	LOC_Os06g44050	LOC_Os10g21660	LOC_Os02g25700	LOC_Os11g22404	LOC_Os03g51970	LOC_Os04g32310	LOC_Os05g48050	LOC_Os06g11600	LOC_Os10g35450	LOC_Os10g36390	LOC_Os08g09710	LOC_Os07g43160	LOC_Os02g08190	LOC_Os05g33890	LOC_Os01g41550	LOC_Os03g17164	LOC_Os12g01220	LOC_Os02g02450	LOC_Os12g41140	LOC_Os11g01850	LOC_Os07g08400	LOC_Os04g21610	LOC_Os03g05180	LOC_Os04g44290	LOC_Os03g03560	LOC_Os11g43760	LOC_Os01g47080	LOC_Os08g08230	LOC_Os02g08010
LOC_Os08g15020	seedling	LOC_Os06g41880	LOC_Os03g08310	LOC_Os03g51440	LOC_Os02g46680	LOC_Os10g38860	LOC_Os09g38268	LOC_Os06g13070	LOC_Os11g44960	LOC_Os04g35500	LOC_Os10g38020	LOC_Os01g62260	LOC_Os01g70500	LOC_Os01g60060	LOC_Os01g03100	LOC_Os12g06560	LOC_Os01g11130	LOC_Os03g17510	LOC_Os03g55960	LOC_Os10g12290	LOC_Os06g20030	LOC_Os01g02890	LOC_Os06g44050	LOC_Os10g21660	LOC_Os07g23244	LOC_Os08g03850	LOC_Os03g51970	LOC_Os04g32310	LOC_Os05g48050	LOC_Os12g07300	LOC_Os06g47310	LOC_Os10g35450	LOC_Os10g36390	LOC_Os02g51160	LOC_Os07g43160	LOC_Os03g01270	LOC_Os02g08190	LOC_Os05g32610	LOC_Os05g33890	LOC_Os04g53550	LOC_Os03g17164	LOC_Os12g01220	LOC_Os07g09814	LOC_Os12g41200	LOC_Os12g41140	LOC_Os07g08400	LOC_Os06g17440	LOC_Os04g35270	LOC_Os01g18050
LOC_Os01g14440	seedling	LOC_Os03g04890	LOC_Os02g48330	LOC_Os03g51440	LOC_Os02g51290	LOC_Os05g38750	LOC_Os02g21260	LOC_Os01g55340	LOC_Os11g15570	LOC_Os07g40020	LOC_Os05g05560	LOC_Os01g62260	LOC_Os02g34540	LOC_Os09g36160	LOC_Os01g70500	LOC_Os04g49000	LOC_Os07g48760	LOC_Os03g50355	LOC_Os06g11060	LOC_Os03g10478	LOC_Os01g13280	LOC_Os03g18490	LOC_Os10g12290	LOC_Os07g38370	LOC_Os10g06690	LOC_Os01g45530	LOC_Os07g09610	LOC_Os07g12790	LOC_Os03g19920	LOC_Os01g17050	LOC_Os07g43160	LOC_Os02g18180	LOC_Os02g51970	LOC_Os08g28890	LOC_Os02g13900	LOC_Os08g36920	LOC_Os02g09480	LOC_Os03g25760	LOC_Os07g08400	LOC_Os02g34970	LOC_Os04g35270	LOC_Os06g45950	LOC_Os01g07480	LOC_Os08g34780	LOC_Os05g35240	LOC_Os06g45390	LOC_Os01g08670	LOC_Os04g36880	LOC_Os05g26070
LOC_Os03g56090	seedling	LOC_Os06g41880	LOC_Os03g51440	LOC_Os10g38860	LOC_Os09g38268	LOC_Os06g13070	LOC_Os11g44960	LOC_Os01g09270	LOC_Os07g40020	LOC_Os01g51310	LOC_Os08g39210	LOC_Os01g60060	LOC_Os01g70500	LOC_Os08g19590	LOC_Os01g03100	LOC_Os12g06560	LOC_Os11g08940	LOC_Os03g17510	LOC_Os03g55960	LOC_Os10g12290	LOC_Os06g20030	LOC_Os01g02890	LOC_Os02g25700	LOC_Os10g21660	LOC_Os03g51970	LOC_Os04g32310	LOC_Os12g07300	LOC_Os10g35450	LOC_Os10g36390	LOC_Os02g38490	LOC_Os03g01270	LOC_Os02g08190	LOC_Os05g32610	LOC_Os05g33890	LOC_Os04g53550	LOC_Os03g17164	LOC_Os06g38980	LOC_Os12g01220	LOC_Os08g36920	LOC_Os12g41140	LOC_Os07g08400	LOC_Os04g21610	LOC_Os06g17440	LOC_Os04g35270	LOC_Os01g18050	LOC_Os03g39960	LOC_Os03g03560	LOC_Os07g39750	LOC_Os04g11890
LOC_Os05g50340	seedling	LOC_Os12g35450	LOC_Os11g26880	LOC_Os10g42550	LOC_Os02g21230	LOC_Os01g04500	LOC_Os01g70260	LOC_Os02g07310	LOC_Os01g66230	LOC_Os04g12600	LOC_Os08g30910	LOC_Os11g38810	LOC_Os02g35910	LOC_Os02g31922	LOC_Os03g11614	LOC_Os04g58380	LOC_Os11g27540	LOC_Os02g40700	LOC_Os08g40930	LOC_Os02g45760	LOC_Os07g36460	LOC_Os03g25869	LOC_Os08g27100	LOC_Os02g47230	LOC_Os03g61040	LOC_Os12g35890	LOC_Os07g07890	LOC_Os03g56960	LOC_Os07g49510	LOC_Os12g06060	LOC_Os03g47240	LOC_Os10g33540	LOC_Os01g12520	LOC_Os04g12080	LOC_Os07g37960	LOC_Os12g07810	LOC_Os09g28390	LOC_Os08g20486	LOC_Os06g43970	LOC_Os03g43670	LOC_Os02g06360	LOC_Os08g34890	LOC_Os04g39150	LOC_Os07g36870	LOC_Os04g14810	LOC_Os04g46160	LOC_Os07g01540	LOC_Os03g44580	LOC_Os08g11760
LOC_Os01g40260	seedling	LOC_Os12g35450	LOC_Os08g41440	LOC_Os02g21230	LOC_Os02g48330	LOC_Os03g53730	LOC_Os02g32370	LOC_Os01g50700	LOC_Os04g54350	LOC_Os09g32095	LOC_Os03g10390	LOC_Os04g37790	LOC_Os04g49980	LOC_Os04g12600	LOC_Os07g37690	LOC_Os01g33450	LOC_Os08g41960	LOC_Os06g35200	LOC_Os11g38810	LOC_Os08g32520	LOC_Os04g36750	LOC_Os04g58380	LOC_Os01g34860	LOC_Os02g40700	LOC_Os01g73060	LOC_Os02g45760	LOC_Os04g49000	LOC_Os04g57380	LOC_Os07g40250	LOC_Os07g37920	LOC_Os07g38480	LOC_Os04g48830	LOC_Os03g25869	LOC_Os06g05480	LOC_Os04g33820	LOC_Os04g41050	LOC_Os07g05720	LOC_Os04g33030	LOC_Os01g37670	LOC_Os06g13330	LOC_Os08g44150	LOC_Os12g35890	LOC_Os07g07890	LOC_Os06g40500	LOC_Os02g47370	LOC_Os07g49510	LOC_Os07g09610	LOC_Os02g09670	LOC_Os08g09870
LOC_Os12g03150	seedling	LOC_Os06g41880	LOC_Os03g08310	LOC_Os02g46680	LOC_Os06g13070	LOC_Os05g38750	LOC_Os01g09270	LOC_Os08g40930	LOC_Os01g51310	LOC_Os10g38020	LOC_Os01g60060	LOC_Os08g19590	LOC_Os01g03100	LOC_Os12g06560	LOC_Os03g17510	LOC_Os03g55960	LOC_Os10g12290	LOC_Os01g02890	LOC_Os06g44050	LOC_Os10g21660	LOC_Os07g23244	LOC_Os02g25700	LOC_Os08g03850	LOC_Os03g51970	LOC_Os11g22404	LOC_Os04g32310	LOC_Os05g48050	LOC_Os06g11600	LOC_Os06g47310	LOC_Os10g35450	LOC_Os10g36390	LOC_Os12g07810	LOC_Os02g51160	LOC_Os07g43160	LOC_Os03g01270	LOC_Os02g08190	LOC_Os05g33890	LOC_Os04g53550	LOC_Os03g17164	LOC_Os09g31310	LOC_Os08g36920	LOC_Os07g09814	LOC_Os12g41200	LOC_Os12g41140	LOC_Os07g08400	LOC_Os03g53210	LOC_Os06g17440	LOC_Os03g05180	LOC_Os01g18050
LOC_Os02g47660	seedling	LOC_Os04g32680	LOC_Os03g04890	LOC_Os07g38290	LOC_Os03g08310	LOC_Os03g51440	LOC_Os02g51290	LOC_Os02g42660	LOC_Os03g33090	LOC_Os02g34540	LOC_Os01g70500	LOC_Os04g49000	LOC_Os07g37850	LOC_Os03g10478	LOC_Os03g59670	LOC_Os10g12290	LOC_Os07g38370	LOC_Os01g02890	LOC_Os06g11600	LOC_Os07g43160	LOC_Os12g07710	LOC_Os02g40664	LOC_Os04g44410	LOC_Os02g13900	LOC_Os08g36920	LOC_Os02g09480	LOC_Os03g25760	LOC_Os08g13699	LOC_Os07g08400	LOC_Os06g19590	LOC_Os02g34970	LOC_Os06g41060	LOC_Os02g50040	LOC_Os06g30730	LOC_Os08g34780	LOC_Os04g35390	LOC_Os08g34650	LOC_Os06g44320	LOC_Os03g48600	LOC_Os06g48050	LOC_Os03g27110	LOC_Os02g12350	LOC_Os01g65790	LOC_Os05g40384	LOC_Os01g34100	LOC_Os06g36380	LOC_Os12g13380	LOC_Os05g44610	LOC_Os09g36110
LOC_Os01g54210	seedling	LOC_Os03g08310	LOC_Os03g51440	LOC_Os10g38860	LOC_Os11g44960	LOC_Os06g13070	LOC_Os05g38750	LOC_Os04g35500	LOC_Os10g38020	LOC_Os07g40020	LOC_Os01g62260	LOC_Os01g60060	LOC_Os01g70500	LOC_Os12g06560	LOC_Os01g11130	LOC_Os01g02890	LOC_Os10g06690	LOC_Os06g44050	LOC_Os04g32310	LOC_Os06g11600	LOC_Os06g47310	LOC_Os10g36390	LOC_Os08g09710	LOC_Os07g43160	LOC_Os02g08190	LOC_Os05g32610	LOC_Os04g53550	LOC_Os06g38980	LOC_Os12g41140	LOC_Os03g39960	LOC_Os05g35240	LOC_Os05g32710	LOC_Os03g48600	LOC_Os02g04730	LOC_Os08g17410	LOC_Os08g36020	LOC_Os03g21800	LOC_Os04g49700	LOC_Os04g38420	LOC_Os03g50490	LOC_Os11g20554	LOC_Os07g04150	LOC_Os07g49000	LOC_Os06g42000	LOC_Os04g51110	LOC_Os01g05430	LOC_Os10g33360	LOC_Os06g13060	LOC_Os04g58840
LOC_Os02g13710	seedling	LOC_Os03g04890	LOC_Os02g12400	LOC_Os06g13070	LOC_Os11g44960	LOC_Os05g38750	LOC_Os04g57650	LOC_Os07g15270	LOC_Os02g24740	LOC_Os01g55340	LOC_Os12g04720	LOC_Os12g05680	LOC_Os06g48650	LOC_Os10g30860	LOC_Os07g18710	LOC_Os12g13660	LOC_Os01g60060	LOC_Os04g49000	LOC_Os01g68104	LOC_Os06g22654	LOC_Os01g16950	LOC_Os09g30380	LOC_Os06g12280	LOC_Os03g55960	LOC_Os07g35130	LOC_Os02g35300	LOC_Os02g53000	LOC_Os04g47250	LOC_Os06g44050	LOC_Os02g25700	LOC_Os01g45530	LOC_Os03g04490	LOC_Os03g15340	LOC_Os02g33705	LOC_Os10g35730	LOC_Os05g48050	LOC_Os07g12790	LOC_Os07g33050	LOC_Os06g11600	LOC_Os05g50170	LOC_Os10g35450	LOC_Os03g05300	LOC_Os03g19920	LOC_Os03g06980	LOC_Os02g38490	LOC_Os05g33690	LOC_Os06g16630	LOC_Os04g53550	LOC_Os02g06360
LOC_Os04g23550	seedling	LOC_Os03g04890	LOC_Os07g38290	LOC_Os03g08310	LOC_Os03g51440	LOC_Os05g36990	LOC_Os03g21850	LOC_Os02g21260	LOC_Os11g08370	LOC_Os12g13660	LOC_Os01g34860	LOC_Os08g27100	LOC_Os05g44160	LOC_Os01g16950	LOC_Os03g59670	LOC_Os04g33030	LOC_Os03g27780	LOC_Os07g38370	LOC_Os10g06690	LOC_Os03g04490	LOC_Os02g33705	LOC_Os10g36390	LOC_Os12g07810	LOC_Os03g19920	LOC_Os01g17050	LOC_Os03g40390	LOC_Os06g16630	LOC_Os02g40664	LOC_Os02g13900	LOC_Os02g09480	LOC_Os05g30160	LOC_Os01g54040	LOC_Os03g51680	LOC_Os03g05180	LOC_Os06g41060	LOC_Os01g38100	LOC_Os02g50040	LOC_Os04g49990	LOC_Os03g53580	LOC_Os10g41180	LOC_Os11g41380	LOC_Os01g41950	LOC_Os06g33250	LOC_Os10g33550	LOC_Os06g43980	LOC_Os01g11260	LOC_Os09g36110	LOC_Os02g03060	LOC_Os02g10630
LOC_Os01g10504	seedling	LOC_Os04g32680	LOC_Os02g48330	LOC_Os02g51290	LOC_Os02g46680	LOC_Os01g53750	LOC_Os02g07310	LOC_Os01g54950	LOC_Os08g28080	LOC_Os02g24740	LOC_Os01g55340	LOC_Os02g21260	LOC_Os11g15570	LOC_Os10g30860	LOC_Os11g40249	LOC_Os06g09170	LOC_Os02g42380	LOC_Os08g40930	LOC_Os03g33090	LOC_Os01g62260	LOC_Os03g25869	LOC_Os07g37850	LOC_Os03g44610	LOC_Os01g16950	LOC_Os01g63710	LOC_Os01g13280	LOC_Os01g11130	LOC_Os07g37350	LOC_Os03g27780	LOC_Os02g35300	LOC_Os06g20030	LOC_Os01g10340	LOC_Os08g35939	LOC_Os03g04490	LOC_Os08g03850	LOC_Os02g49720	LOC_Os06g47310	LOC_Os02g34710	LOC_Os05g33690	LOC_Os01g17050	LOC_Os03g01270	LOC_Os02g08190	LOC_Os12g17310	LOC_Os07g38060	LOC_Os02g40664	LOC_Os01g13520	LOC_Os06g40150	LOC_Os11g02090	LOC_Os03g39000
LOC_Os11g02520	seedling	LOC_Os03g21850	LOC_Os02g07310	LOC_Os04g12600	LOC_Os11g38810	LOC_Os01g34860	LOC_Os03g02830	LOC_Os07g37920	LOC_Os11g47453	LOC_Os03g54870	LOC_Os10g33240	LOC_Os01g12520	LOC_Os05g08970	LOC_Os12g07810	LOC_Os01g10940	LOC_Os06g04200	LOC_Os09g28390	LOC_Os06g07923	LOC_Os03g14500	LOC_Os08g34890	LOC_Os03g61530	LOC_Os07g10030	LOC_Os06g45050	LOC_Os07g27960	LOC_Os09g39240	LOC_Os12g08020	LOC_Os03g48020	LOC_Os11g43760	LOC_Os05g33580	LOC_Os03g45970	LOC_Os12g31410	LOC_Os06g46475	LOC_Os03g64310	LOC_Os12g34796	LOC_Os11g16590	LOC_Os06g04350	LOC_Os03g07970	LOC_Os04g21340	LOC_Os01g12680	LOC_Os02g21750	LOC_Os11g16560	LOC_Os01g02420	LOC_Os07g30240	LOC_Os07g42280	LOC_Os08g17500	LOC_Os08g19260	LOC_Os01g26000	LOC_Os02g52640	LOC_Os02g47605
LOC_Os05g03900	seedling	LOC_Os07g31310	LOC_Os09g23380	LOC_Os01g04500	LOC_Os12g32330	LOC_Os03g10810	LOC_Os04g54350	LOC_Os09g32095	LOC_Os10g35440	LOC_Os03g10390	LOC_Os11g09150	LOC_Os04g12600	LOC_Os01g03980	LOC_Os02g35910	LOC_Os03g11614	LOC_Os04g58380	LOC_Os06g29350	LOC_Os03g47270	LOC_Os09g24210	LOC_Os08g40930	LOC_Os09g20430	LOC_Os03g02830	LOC_Os04g57380	LOC_Os11g47453	LOC_Os04g36850	LOC_Os10g42490	LOC_Os10g33240	LOC_Os03g01160	LOC_Os06g40500	LOC_Os06g41020	LOC_Os03g47980	LOC_Os08g35939	LOC_Os10g04690	LOC_Os03g47240	LOC_Os05g05550	LOC_Os01g12520	LOC_Os01g49490	LOC_Os09g26999	LOC_Os06g47310	LOC_Os11g27530	LOC_Os07g40040	LOC_Os12g07810	LOC_Os10g41580	LOC_Os07g10120	LOC_Os06g04200	LOC_Os07g31650	LOC_Os02g06360	LOC_Os08g34890	LOC_Os07g36870
LOC_Os03g51970	seedling	LOC_Os06g41880	LOC_Os03g08310	LOC_Os02g46680	LOC_Os10g38860	LOC_Os11g44960	LOC_Os05g38750	LOC_Os08g40930	LOC_Os10g38020	LOC_Os01g62260	LOC_Os08g39210	LOC_Os01g70500	LOC_Os01g60060	LOC_Os01g03100	LOC_Os03g55960	LOC_Os10g12290	LOC_Os01g02890	LOC_Os07g23244	LOC_Os02g25700	LOC_Os06g44050	LOC_Os08g03850	LOC_Os04g32310	LOC_Os12g07300	LOC_Os06g11600	LOC_Os06g47310	LOC_Os10g35450	LOC_Os10g36390	LOC_Os07g43160	LOC_Os03g01270	LOC_Os03g17164	LOC_Os03g23030	LOC_Os09g31310	LOC_Os12g01220	LOC_Os12g41200	LOC_Os12g41140	LOC_Os04g21610	LOC_Os06g17440	LOC_Os01g38100	LOC_Os03g39960	LOC_Os04g44290	LOC_Os07g39750	LOC_Os04g11890	LOC_Os01g47080	LOC_Os02g08010	LOC_Os04g52590	LOC_Os02g02840	LOC_Os11g07124	LOC_Os03g48600	LOC_Os02g04730
LOC_Os04g41229	seedling	LOC_Os09g38268	LOC_Os03g47564	LOC_Os01g64020	LOC_Os12g05680	LOC_Os10g30860	LOC_Os11g40249	LOC_Os03g33090	LOC_Os01g70500	LOC_Os02g43490	LOC_Os01g03100	LOC_Os02g31030	LOC_Os07g38370	LOC_Os04g47250	LOC_Os01g02890	LOC_Os02g25700	LOC_Os03g15340	LOC_Os02g55890	LOC_Os02g49720	LOC_Os03g01270	LOC_Os02g08190	LOC_Os02g18180	LOC_Os02g51970	LOC_Os03g14840	LOC_Os06g40330	LOC_Os01g46400	LOC_Os11g01850	LOC_Os11g31660	LOC_Os02g34970	LOC_Os07g47490	LOC_Os06g19640	LOC_Os06g46990	LOC_Os03g39960	LOC_Os06g04169	LOC_Os01g47080	LOC_Os02g07820	LOC_Os08g41700	LOC_Os07g44190	LOC_Os02g08010	LOC_Os08g34650	LOC_Os02g02840	LOC_Os11g07124	LOC_Os03g55880	LOC_Os08g38300	LOC_Os02g12350	LOC_Os02g07190	LOC_Os01g57540	LOC_Os08g17410	LOC_Os06g36380
LOC_Os03g51580	seedling	LOC_Os03g50220	LOC_Os03g10810	LOC_Os01g53750	LOC_Os06g13070	LOC_Os02g21260	LOC_Os01g09270	LOC_Os04g33770	LOC_Os10g30860	LOC_Os07g18710	LOC_Os07g40020	LOC_Os05g05560	LOC_Os02g43490	LOC_Os01g70500	LOC_Os01g03100	LOC_Os11g07260	LOC_Os05g44160	LOC_Os08g23140	LOC_Os09g36260	LOC_Os02g51540	LOC_Os02g31030	LOC_Os03g17510	LOC_Os06g40590	LOC_Os02g35300	LOC_Os01g10340	LOC_Os01g02890	LOC_Os02g25700	LOC_Os06g08790	LOC_Os07g09610	LOC_Os08g38320	LOC_Os05g48050	LOC_Os07g33050	LOC_Os10g37520	LOC_Os02g08190	LOC_Os04g53550	LOC_Os02g40664	LOC_Os03g17164	LOC_Os03g22040	LOC_Os03g57870	LOC_Os03g25050	LOC_Os01g46400	LOC_Os11g06410	LOC_Os03g39000	LOC_Os06g40330	LOC_Os03g08700	LOC_Os11g01850	LOC_Os11g31660	LOC_Os07g08400	LOC_Os04g50760
LOC_Os05g37060	seedling	LOC_Os03g08310	LOC_Os03g51440	LOC_Os10g38860	LOC_Os09g38268	LOC_Os05g38750	LOC_Os08g40930	LOC_Os07g40020	LOC_Os01g51310	LOC_Os08g39210	LOC_Os01g62260	LOC_Os10g38020	LOC_Os01g03100	LOC_Os12g06560	LOC_Os03g55960	LOC_Os10g12290	LOC_Os01g02890	LOC_Os06g44050	LOC_Os10g21660	LOC_Os10g06690	LOC_Os02g25700	LOC_Os04g32310	LOC_Os12g07300	LOC_Os06g11600	LOC_Os02g51160	LOC_Os07g43160	LOC_Os03g01270	LOC_Os05g33890	LOC_Os03g17164	LOC_Os08g36920	LOC_Os07g09814	LOC_Os12g41200	LOC_Os07g08400	LOC_Os06g17440	LOC_Os03g05180	LOC_Os09g36619	LOC_Os03g39960	LOC_Os03g03560	LOC_Os04g11890	LOC_Os01g47080	LOC_Os05g35240	LOC_Os08g41700	LOC_Os08g16359	LOC_Os04g52590	LOC_Os02g02840	LOC_Os11g07124	LOC_Os03g48600	LOC_Os11g37080	LOC_Os08g13350
LOC_Os08g05520	seedling	LOC_Os10g38860	LOC_Os06g13070	LOC_Os05g38750	LOC_Os04g35500	LOC_Os01g09270	LOC_Os07g40020	LOC_Os01g51310	LOC_Os10g38020	LOC_Os01g62260	LOC_Os02g43490	LOC_Os01g60060	LOC_Os08g19590	LOC_Os01g03100	LOC_Os09g33882	LOC_Os03g17510	LOC_Os06g20030	LOC_Os06g44050	LOC_Os10g21660	LOC_Os06g03180	LOC_Os07g23244	LOC_Os08g03850	LOC_Os11g22404	LOC_Os04g32310	LOC_Os05g48050	LOC_Os06g11600	LOC_Os10g35450	LOC_Os02g38490	LOC_Os03g01270	LOC_Os02g08190	LOC_Os05g32610	LOC_Os03g17164	LOC_Os06g38980	LOC_Os07g09814	LOC_Os12g41200	LOC_Os07g08400	LOC_Os03g53210	LOC_Os04g21610	LOC_Os06g17440	LOC_Os04g35270	LOC_Os01g18050	LOC_Os09g36619	LOC_Os03g39960	LOC_Os04g44290	LOC_Os07g39750	LOC_Os04g11890	LOC_Os01g47080	LOC_Os05g35240	LOC_Os08g41700
LOC_Os01g67970	seedling	LOC_Os06g41880	LOC_Os03g51440	LOC_Os10g38860	LOC_Os09g38268	LOC_Os06g13070	LOC_Os11g44960	LOC_Os05g38750	LOC_Os04g35500	LOC_Os08g30910	LOC_Os01g09270	LOC_Os06g09170	LOC_Os08g40930	LOC_Os07g40020	LOC_Os10g38020	LOC_Os01g62260	LOC_Os01g60060	LOC_Os08g19590	LOC_Os01g03100	LOC_Os12g06560	LOC_Os05g44160	LOC_Os11g08940	LOC_Os01g11130	LOC_Os03g55960	LOC_Os10g12290	LOC_Os06g20030	LOC_Os01g02890	LOC_Os07g23244	LOC_Os10g21660	LOC_Os02g25700	LOC_Os08g03850	LOC_Os11g22404	LOC_Os05g48050	LOC_Os12g07300	LOC_Os06g11600	LOC_Os10g35450	LOC_Os10g36390	LOC_Os12g07810	LOC_Os02g51160	LOC_Os02g38490	LOC_Os08g09710	LOC_Os07g43160	LOC_Os02g08190	LOC_Os05g32610	LOC_Os05g33890	LOC_Os04g53550	LOC_Os03g17164	LOC_Os03g23030	LOC_Os06g38980
LOC_Os12g13570	seedling	LOC_Os06g41880	LOC_Os03g08310	LOC_Os03g51440	LOC_Os02g46680	LOC_Os10g38860	LOC_Os11g44960	LOC_Os05g38750	LOC_Os04g35500	LOC_Os01g09270	LOC_Os06g09170	LOC_Os08g40930	LOC_Os07g40020	LOC_Os01g51310	LOC_Os08g39210	LOC_Os01g62260	LOC_Os10g38020	LOC_Os01g70500	LOC_Os01g60060	LOC_Os08g19590	LOC_Os01g03100	LOC_Os12g06560	LOC_Os11g08940	LOC_Os09g33882	LOC_Os01g11130	LOC_Os03g17510	LOC_Os03g55960	LOC_Os10g12290	LOC_Os06g20030	LOC_Os01g02890	LOC_Os06g44050	LOC_Os10g21660	LOC_Os06g03180	LOC_Os07g23244	LOC_Os02g25700	LOC_Os08g03850	LOC_Os03g51970	LOC_Os03g61590	LOC_Os04g32310	LOC_Os05g48050	LOC_Os12g07300	LOC_Os06g11600	LOC_Os10g36390	LOC_Os02g51160	LOC_Os07g43160	LOC_Os02g08190	LOC_Os05g32610	LOC_Os05g33890	LOC_Os04g53550
LOC_Os09g31390	seedling	LOC_Os06g41880	LOC_Os03g51440	LOC_Os02g46680	LOC_Os10g38860	LOC_Os11g44960	LOC_Os06g09170	LOC_Os07g40020	LOC_Os10g38020	LOC_Os01g70500	LOC_Os01g60060	LOC_Os08g19590	LOC_Os01g03100	LOC_Os05g44160	LOC_Os09g33882	LOC_Os01g11130	LOC_Os06g20030	LOC_Os02g25700	LOC_Os06g03180	LOC_Os06g44050	LOC_Os10g21660	LOC_Os03g51970	LOC_Os10g35450	LOC_Os07g43160	LOC_Os03g01270	LOC_Os05g32610	LOC_Os01g41550	LOC_Os03g17164	LOC_Os09g31310	LOC_Os12g01220	LOC_Os07g09814	LOC_Os02g02450	LOC_Os12g41140	LOC_Os11g01850	LOC_Os04g21610	LOC_Os03g05180	LOC_Os01g38100	LOC_Os03g39960	LOC_Os04g44290	LOC_Os03g03560	LOC_Os01g47080	LOC_Os02g08010	LOC_Os08g16359	LOC_Os04g52590	LOC_Os02g02840	LOC_Os03g48600	LOC_Os11g34460	LOC_Os08g27090	LOC_Os08g17410
LOC_Os04g39470	seedling	LOC_Os03g08310	LOC_Os02g46680	LOC_Os09g38268	LOC_Os06g13070	LOC_Os04g12600	LOC_Os04g35500	LOC_Os08g30910	LOC_Os01g09270	LOC_Os08g40930	LOC_Os01g51310	LOC_Os10g38020	LOC_Os01g62260	LOC_Os01g03100	LOC_Os12g06560	LOC_Os11g08940	LOC_Os01g11130	LOC_Os03g17510	LOC_Os03g55960	LOC_Os06g20030	LOC_Os01g02890	LOC_Os06g44050	LOC_Os10g21660	LOC_Os06g03180	LOC_Os10g06690	LOC_Os07g23244	LOC_Os08g03850	LOC_Os11g22404	LOC_Os04g32310	LOC_Os06g11600	LOC_Os06g47310	LOC_Os10g35450	LOC_Os10g36390	LOC_Os12g07810	LOC_Os02g51160	LOC_Os07g43160	LOC_Os05g32610	LOC_Os03g23030	LOC_Os09g31310	LOC_Os12g41200	LOC_Os12g41140	LOC_Os05g01520	LOC_Os03g53210	LOC_Os04g21610	LOC_Os04g35270	LOC_Os01g18050	LOC_Os01g38100	LOC_Os09g36619	LOC_Os03g39960
LOC_Os04g47890	seedling	LOC_Os05g42270	LOC_Os04g32680	LOC_Os03g50220	LOC_Os02g46680	LOC_Os03g21850	LOC_Os04g54350	LOC_Os02g07310	LOC_Os04g12600	LOC_Os04g35500	LOC_Os08g30910	LOC_Os02g24740	LOC_Os01g09270	LOC_Os09g39310	LOC_Os08g40930	LOC_Os10g38020	LOC_Os12g12950	LOC_Os01g68104	LOC_Os11g07260	LOC_Os03g25869	LOC_Os07g37850	LOC_Os03g44610	LOC_Os05g44160	LOC_Os08g23140	LOC_Os03g18490	LOC_Os10g12290	LOC_Os06g41030	LOC_Os06g20030	LOC_Os01g63840	LOC_Os03g47980	LOC_Os06g44050	LOC_Os06g03180	LOC_Os10g06690	LOC_Os10g21660	LOC_Os08g03850	LOC_Os12g06060	LOC_Os07g12790	LOC_Os05g50170	LOC_Os06g47310	LOC_Os10g36390	LOC_Os12g07810	LOC_Os05g33690	LOC_Os02g38490	LOC_Os05g32610	LOC_Os06g05580	LOC_Os02g06360	LOC_Os06g06420	LOC_Os12g30520	LOC_Os02g40664
LOC_Os02g39140	seedling	LOC_Os02g51290	LOC_Os11g31590	LOC_Os09g38268	LOC_Os06g13070	LOC_Os03g47564	LOC_Os01g64020	LOC_Os01g55340	LOC_Os04g33770	LOC_Os12g05680	LOC_Os10g30860	LOC_Os07g18710	LOC_Os11g40249	LOC_Os07g40020	LOC_Os05g05560	LOC_Os03g33090	LOC_Os02g34540	LOC_Os01g70500	LOC_Os01g03100	LOC_Os01g68104	LOC_Os06g22654	LOC_Os06g49810	LOC_Os12g06560	LOC_Os11g08940	LOC_Os06g11060	LOC_Os07g05720	LOC_Os02g51540	LOC_Os02g31030	LOC_Os06g12280	LOC_Os03g17510	LOC_Os02g35300	LOC_Os07g38370	LOC_Os04g47250	LOC_Os01g02890	LOC_Os06g03180	LOC_Os03g15340	LOC_Os06g08790	LOC_Os03g51970	LOC_Os02g55890	LOC_Os07g09610	LOC_Os05g48050	LOC_Os03g50100	LOC_Os07g33050	LOC_Os10g35450	LOC_Os03g05300	LOC_Os03g19920	LOC_Os03g06980	LOC_Os03g01270	LOC_Os02g51970
LOC_Os01g59660	seedling	LOC_Os03g05700	LOC_Os03g10990	LOC_Os06g41880	LOC_Os07g38290	LOC_Os03g50220	LOC_Os03g08310	LOC_Os02g51290	LOC_Os03g47564	LOC_Os03g15370	LOC_Os04g54350	LOC_Os08g28080	LOC_Os04g12600	LOC_Os08g30910	LOC_Os04g33770	LOC_Os11g40110	LOC_Os08g40210	LOC_Os10g30860	LOC_Os06g09170	LOC_Os11g32270	LOC_Os12g06560	LOC_Os11g08940	LOC_Os01g63710	LOC_Os01g13280	LOC_Os03g17560	LOC_Os09g02140	LOC_Os04g33030	LOC_Os03g55960	LOC_Os03g17510	LOC_Os06g40590	LOC_Os10g12290	LOC_Os06g08790	LOC_Os08g35939	LOC_Os11g22404	LOC_Os05g50170	LOC_Os06g11600	LOC_Os12g07810	LOC_Os10g37520	LOC_Os02g34710	LOC_Os08g40820	LOC_Os08g20486	LOC_Os07g43160	LOC_Os03g18400	LOC_Os07g36950	LOC_Os03g23030	LOC_Os06g40330	LOC_Os03g39000	LOC_Os08g36920	LOC_Os09g31310
LOC_Os02g57790	seedling	LOC_Os09g26260	LOC_Os12g35450	LOC_Os05g48580	LOC_Os10g42550	LOC_Os06g36450	LOC_Os12g36735	LOC_Os01g50700	LOC_Os05g04660	LOC_Os05g38750	LOC_Os04g12600	LOC_Os11g38810	LOC_Os01g08710	LOC_Os01g40190	LOC_Os04g36750	LOC_Os03g47270	LOC_Os03g53360	LOC_Os11g27540	LOC_Os12g05360	LOC_Os08g39460	LOC_Os02g34540	LOC_Os05g49630	LOC_Os09g20850	LOC_Os02g45760	LOC_Os05g45060	LOC_Os04g48830	LOC_Os03g25869	LOC_Os08g27100	LOC_Os11g47453	LOC_Os05g07740	LOC_Os01g43140	LOC_Os02g58520	LOC_Os03g10478	LOC_Os12g44100	LOC_Os07g05720	LOC_Os04g33030	LOC_Os09g25600	LOC_Os06g13330	LOC_Os02g47230	LOC_Os06g48320	LOC_Os03g61040	LOC_Os12g36980	LOC_Os08g05870	LOC_Os06g40500	LOC_Os03g17250	LOC_Os05g32070	LOC_Os10g32740	LOC_Os07g49510	LOC_Os07g09610
LOC_Os04g43680	seedling	LOC_Os03g08310	LOC_Os03g51440	LOC_Os02g46680	LOC_Os10g38860	LOC_Os01g09270	LOC_Os07g40020	LOC_Os01g51310	LOC_Os10g38020	LOC_Os01g60060	LOC_Os01g03100	LOC_Os09g33882	LOC_Os10g12290	LOC_Os01g02890	LOC_Os02g25700	LOC_Os10g21660	LOC_Os03g51970	LOC_Os03g61590	LOC_Os04g32310	LOC_Os05g48050	LOC_Os06g11600	LOC_Os10g35450	LOC_Os10g36390	LOC_Os07g43160	LOC_Os03g01270	LOC_Os02g08190	LOC_Os09g31310	LOC_Os12g01220	LOC_Os08g36920	LOC_Os12g41200	LOC_Os07g08400	LOC_Os03g53210	LOC_Os06g17440	LOC_Os03g05180	LOC_Os04g35270	LOC_Os09g36619	LOC_Os01g47080	LOC_Os05g35240	LOC_Os10g39500	LOC_Os11g37080	LOC_Os08g13350	LOC_Os03g45930	LOC_Os08g17410	LOC_Os08g27090	LOC_Os01g65790	LOC_Os01g15300	LOC_Os03g21800	LOC_Os04g49700	LOC_Os05g07980
LOC_Os08g29660	seedling	LOC_Os06g48190	LOC_Os03g04890	LOC_Os03g51440	LOC_Os02g46680	LOC_Os03g10810	LOC_Os05g38750	LOC_Os04g35500	LOC_Os08g30910	LOC_Os02g21260	LOC_Os01g55340	LOC_Os11g15570	LOC_Os10g38020	LOC_Os01g62260	LOC_Os02g34540	LOC_Os01g70500	LOC_Os02g43490	LOC_Os04g49000	LOC_Os03g25869	LOC_Os06g11060	LOC_Os03g10478	LOC_Os07g05720	LOC_Os03g59670	LOC_Os04g33030	LOC_Os10g12290	LOC_Os02g53000	LOC_Os07g38370	LOC_Os01g45530	LOC_Os12g06060	LOC_Os04g32310	LOC_Os06g47310	LOC_Os01g17050	LOC_Os01g31800	LOC_Os03g14500	LOC_Os04g53550	LOC_Os02g06360	LOC_Os04g44410	LOC_Os02g13900	LOC_Os11g02090	LOC_Os08g36920	LOC_Os02g09480	LOC_Os05g30160	LOC_Os11g01850	LOC_Os03g53210	LOC_Os04g35270	LOC_Os06g45950	LOC_Os06g13720	LOC_Os03g56730	LOC_Os10g05720
LOC_Os08g01330	seedling	LOC_Os06g48190	LOC_Os06g41880	LOC_Os03g08310	LOC_Os11g31590	LOC_Os10g38860	LOC_Os03g10810	LOC_Os01g12260	LOC_Os03g47564	LOC_Os03g15370	LOC_Os03g14020	LOC_Os08g28080	LOC_Os04g57650	LOC_Os04g35500	LOC_Os08g30910	LOC_Os11g08370	LOC_Os11g15570	LOC_Os11g40249	LOC_Os12g13660	LOC_Os02g42380	LOC_Os01g62260	LOC_Os05g06840	LOC_Os06g49810	LOC_Os02g53260	LOC_Os02g39380	LOC_Os07g39820	LOC_Os03g10478	LOC_Os07g05720	LOC_Os09g36260	LOC_Os03g59670	LOC_Os01g63710	LOC_Os01g16950	LOC_Os04g40330	LOC_Os06g13330	LOC_Os04g33030	LOC_Os03g27780	LOC_Os07g35130	LOC_Os04g47250	LOC_Os01g02890	LOC_Os06g08790	LOC_Os11g22404	LOC_Os03g51970	LOC_Os12g06060	LOC_Os07g09610	LOC_Os08g38320	LOC_Os07g13980	LOC_Os05g50170	LOC_Os12g39630	LOC_Os03g05300
LOC_Os01g43230	seedling	LOC_Os03g10810	LOC_Os03g21850	LOC_Os02g07310	LOC_Os04g12600	LOC_Os08g30910	LOC_Os01g34860	LOC_Os11g27540	LOC_Os02g42380	LOC_Os08g40930	LOC_Os03g25869	LOC_Os06g13330	LOC_Os06g03180	LOC_Os08g35939	LOC_Os12g07810	LOC_Os03g40390	LOC_Os03g18400	LOC_Os02g06360	LOC_Os11g02090	LOC_Os09g32610	LOC_Os05g50120	LOC_Os04g21320	LOC_Os12g41140	LOC_Os05g01520	LOC_Os11g31660	LOC_Os12g38590	LOC_Os06g08890	LOC_Os03g51680	LOC_Os05g05440	LOC_Os06g41060	LOC_Os04g34330	LOC_Os10g05720	LOC_Os06g33320	LOC_Os04g49990	LOC_Os03g45970	LOC_Os10g35230	LOC_Os06g03970	LOC_Os08g34340	LOC_Os10g41180	LOC_Os04g47650	LOC_Os06g45900	LOC_Os11g41380	LOC_Os03g11980	LOC_Os07g20340	LOC_Os01g23880	LOC_Os01g12950	LOC_Os09g31230	LOC_Os01g60740	LOC_Os10g33550
LOC_Os06g09660	seedling	LOC_Os03g04890	LOC_Os02g46680	LOC_Os03g47564	LOC_Os08g28080	LOC_Os01g09270	LOC_Os12g05680	LOC_Os10g30860	LOC_Os09g39310	LOC_Os08g40930	LOC_Os01g70500	LOC_Os03g50355	LOC_Os07g05720	LOC_Os03g15750	LOC_Os06g40590	LOC_Os03g27780	LOC_Os07g38370	LOC_Os01g02890	LOC_Os01g45530	LOC_Os11g22404	LOC_Os12g06060	LOC_Os04g32310	LOC_Os05g48050	LOC_Os03g50100	LOC_Os02g51160	LOC_Os02g38490	LOC_Os08g09710	LOC_Os02g18180	LOC_Os02g51970	LOC_Os05g32610	LOC_Os01g31800	LOC_Os05g33890	LOC_Os06g05580	LOC_Os08g28890	LOC_Os03g23030	LOC_Os12g01220	LOC_Os08g24930	LOC_Os12g41200	LOC_Os03g25760	LOC_Os01g54040	LOC_Os11g31660	LOC_Os09g24220	LOC_Os07g08400	LOC_Os03g53210	LOC_Os04g21610	LOC_Os02g34970	LOC_Os06g17440	LOC_Os04g38570	LOC_Os07g47490
LOC_Os04g28280	seedling	LOC_Os03g50220	LOC_Os01g53750	LOC_Os06g13070	LOC_Os02g21260	LOC_Os01g55340	LOC_Os02g42380	LOC_Os07g40020	LOC_Os02g34540	LOC_Os01g70500	LOC_Os02g43490	LOC_Os11g07260	LOC_Os06g49810	LOC_Os12g06560	LOC_Os03g44610	LOC_Os01g13280	LOC_Os02g51540	LOC_Os02g31030	LOC_Os03g17510	LOC_Os02g35300	LOC_Os01g10340	LOC_Os04g47250	LOC_Os01g02890	LOC_Os02g25700	LOC_Os07g09610	LOC_Os02g49720	LOC_Os08g38320	LOC_Os07g33050	LOC_Os10g35450	LOC_Os03g05300	LOC_Os03g19920	LOC_Os10g37520	LOC_Os03g06980	LOC_Os02g08190	LOC_Os02g18180	LOC_Os05g32610	LOC_Os02g51970	LOC_Os03g14840	LOC_Os02g40664	LOC_Os05g34240	LOC_Os11g01850	LOC_Os06g04340	LOC_Os07g08400	LOC_Os04g50760	LOC_Os05g05440	LOC_Os09g35600	LOC_Os07g47490	LOC_Os06g19640	LOC_Os01g07480
LOC_Os07g48450	seedling	LOC_Os03g04890	LOC_Os02g48330	LOC_Os03g08310	LOC_Os02g51290	LOC_Os11g31590	LOC_Os03g51440	LOC_Os02g46680	LOC_Os03g10810	LOC_Os03g15370	LOC_Os03g21850	LOC_Os01g54950	LOC_Os01g64020	LOC_Os04g23700	LOC_Os07g15270	LOC_Os01g55340	LOC_Os01g09270	LOC_Os11g08370	LOC_Os04g33770	LOC_Os10g30860	LOC_Os12g05680	LOC_Os11g15570	LOC_Os07g40020	LOC_Os05g05560	LOC_Os03g33090	LOC_Os08g39210	LOC_Os01g62260	LOC_Os01g70500	LOC_Os01g03100	LOC_Os09g21260	LOC_Os03g10478	LOC_Os01g13280	LOC_Os03g18490	LOC_Os04g47250	LOC_Os01g02890	LOC_Os01g45530	LOC_Os02g55890	LOC_Os02g49720	LOC_Os07g09610	LOC_Os12g39630	LOC_Os03g01270	LOC_Os12g17310	LOC_Os02g51970	LOC_Os11g02350	LOC_Os12g30520	LOC_Os02g13900	LOC_Os06g40330	LOC_Os06g38980	LOC_Os07g09814
LOC_Os03g07360	seedling	LOC_Os01g12680	LOC_Os02g21230	LOC_Os11g16560	LOC_Os01g70260	LOC_Os03g05660	LOC_Os03g21850	LOC_Os02g07310	LOC_Os01g02420	LOC_Os02g56150	LOC_Os02g35910	LOC_Os02g44270	LOC_Os02g52640	LOC_Os02g47605	LOC_Os02g03360	LOC_Os01g73060	LOC_Os01g53330	LOC_Os04g47890	LOC_Os09g24190	LOC_Os01g17214	LOC_Os09g35890	LOC_Os07g37920	LOC_Os01g72670	LOC_Os01g42160	LOC_Os05g37930	LOC_Os03g25869	LOC_Os02g54140	LOC_Os05g45980	LOC_Os03g54870	LOC_Os07g04450	LOC_Os03g45970	LOC_Os01g09410	LOC_Os03g22250	LOC_Os09g03750	LOC_Os02g42585	LOC_Os06g45900	LOC_Os02g46030	LOC_Os06g40500	LOC_Os03g30050	LOC_Os05g40810	LOC_Os01g28150	LOC_Os02g40784	LOC_Os01g08020	LOC_Os01g68870	LOC_Os12g43720	LOC_Os11g10640	LOC_Os11g37200	LOC_Os06g09230	LOC_Os01g55610
LOC_Os09g35760	seedling	LOC_Os03g50220	LOC_Os02g46680	LOC_Os01g53750	LOC_Os03g21850	LOC_Os01g54950	LOC_Os08g28080	LOC_Os02g24740	LOC_Os01g09270	LOC_Os02g34540	LOC_Os03g30290	LOC_Os03g25869	LOC_Os02g53260	LOC_Os08g23140	LOC_Os06g13330	LOC_Os02g53000	LOC_Os03g47980	LOC_Os03g04490	LOC_Os11g22404	LOC_Os02g33705	LOC_Os06g11600	LOC_Os03g05300	LOC_Os02g34710	LOC_Os05g33690	LOC_Os01g17050	LOC_Os08g20486	LOC_Os06g16630	LOC_Os03g18400	LOC_Os06g05580	LOC_Os02g06360	LOC_Os02g13900	LOC_Os03g39000	LOC_Os02g09480	LOC_Os01g68500	LOC_Os04g21320	LOC_Os01g54040	LOC_Os03g53210	LOC_Os06g08890	LOC_Os04g34330	LOC_Os03g56730	LOC_Os02g50040	LOC_Os07g39750	LOC_Os01g47610	LOC_Os04g35390	LOC_Os01g08670	LOC_Os08g41700	LOC_Os04g49990	LOC_Os03g45970	LOC_Os02g32420
LOC_Os03g08620	seedling	LOC_Os05g42270	LOC_Os03g04890	LOC_Os07g38290	LOC_Os10g38860	LOC_Os09g38268	LOC_Os06g13070	LOC_Os03g47564	LOC_Os07g15270	LOC_Os12g05680	LOC_Os10g30860	LOC_Os02g42380	LOC_Os02g47420	LOC_Os01g62260	LOC_Os09g21260	LOC_Os08g27100	LOC_Os06g49810	LOC_Os07g39820	LOC_Os01g63710	LOC_Os04g40330	LOC_Os01g13280	LOC_Os09g02140	LOC_Os03g61040	LOC_Os06g40590	LOC_Os07g35130	LOC_Os10g12290	LOC_Os02g53000	LOC_Os01g02890	LOC_Os03g47980	LOC_Os06g44050	LOC_Os10g21660	LOC_Os06g08790	LOC_Os03g51970	LOC_Os02g55890	LOC_Os07g13980	LOC_Os04g32310	LOC_Os05g50170	LOC_Os10g35450	LOC_Os12g39630	LOC_Os02g51160	LOC_Os08g40820	LOC_Os08g20486	LOC_Os12g17310	LOC_Os02g08190	LOC_Os05g32610	LOC_Os07g38060	LOC_Os02g40664	LOC_Os12g30520	LOC_Os09g25050
LOC_Os03g42230	seedling	LOC_Os05g42270	LOC_Os04g32680	LOC_Os09g24680	LOC_Os07g38290	LOC_Os03g04890	LOC_Os04g52725	LOC_Os10g38860	LOC_Os05g36990	LOC_Os06g13070	LOC_Os03g47564	LOC_Os02g07310	LOC_Os08g30910	LOC_Os07g15270	LOC_Os01g55340	LOC_Os12g05680	LOC_Os11g40110	LOC_Os10g30860	LOC_Os02g42380	LOC_Os02g47420	LOC_Os01g62260	LOC_Os01g68104	LOC_Os09g21260	LOC_Os03g25869	LOC_Os08g27100	LOC_Os06g49810	LOC_Os07g39820	LOC_Os01g63710	LOC_Os04g40330	LOC_Os01g13280	LOC_Os09g02140	LOC_Os06g13330	LOC_Os01g11130	LOC_Os03g61040	LOC_Os06g40590	LOC_Os07g35130	LOC_Os10g12290	LOC_Os02g53000	LOC_Os01g02890	LOC_Os03g47980	LOC_Os10g21660	LOC_Os06g08790	LOC_Os11g22404	LOC_Os03g51970	LOC_Os02g49720	LOC_Os07g09610	LOC_Os07g13980	LOC_Os04g32310	LOC_Os05g50170
LOC_Os03g07880	seedling	LOC_Os03g04890	LOC_Os03g50220	LOC_Os02g51290	LOC_Os09g38268	LOC_Os03g14020	LOC_Os01g64020	LOC_Os04g23700	LOC_Os04g33770	LOC_Os12g05680	LOC_Os12g13660	LOC_Os02g47420	LOC_Os07g40020	LOC_Os03g33090	LOC_Os08g39210	LOC_Os01g60060	LOC_Os01g03100	LOC_Os01g68104	LOC_Os11g08940	LOC_Os06g11060	LOC_Os08g23140	LOC_Os03g10478	LOC_Os01g63710	LOC_Os03g59670	LOC_Os02g51540	LOC_Os06g12280	LOC_Os03g55960	LOC_Os06g40590	LOC_Os10g12290	LOC_Os02g25700	LOC_Os04g59560	LOC_Os03g04490	LOC_Os03g15340	LOC_Os03g51970	LOC_Os02g55890	LOC_Os05g48050	LOC_Os03g06980	LOC_Os05g33690	LOC_Os02g08190	LOC_Os02g18180	LOC_Os12g07710	LOC_Os03g14840	LOC_Os04g53550	LOC_Os01g31800	LOC_Os04g44410	LOC_Os07g36950	LOC_Os09g25050	LOC_Os05g34460	LOC_Os06g40150
LOC_Os12g37690	seedling	LOC_Os05g42270	LOC_Os03g05700	LOC_Os04g32680	LOC_Os03g04890	LOC_Os07g38290	LOC_Os02g48330	LOC_Os03g08310	LOC_Os02g46680	LOC_Os03g51440	LOC_Os03g53730	LOC_Os03g10810	LOC_Os03g21850	LOC_Os02g07310	LOC_Os01g55340	LOC_Os01g09270	LOC_Os11g08370	LOC_Os01g34860	LOC_Os01g70500	LOC_Os04g49000	LOC_Os03g10478	LOC_Os01g13280	LOC_Os03g18490	LOC_Os03g15750	LOC_Os10g06690	LOC_Os07g09610	LOC_Os02g49720	LOC_Os06g11600	LOC_Os12g07810	LOC_Os02g51160	LOC_Os03g18400	LOC_Os02g40664	LOC_Os12g30520	LOC_Os02g13900	LOC_Os04g01740	LOC_Os09g32610	LOC_Os11g06410	LOC_Os05g30160	LOC_Os04g21320	LOC_Os03g08700	LOC_Os11g01850	LOC_Os06g45950	LOC_Os06g41060	LOC_Os06g13720	LOC_Os11g43760	LOC_Os06g04169	LOC_Os08g34780	LOC_Os06g33320	LOC_Os05g26070
LOC_Os05g10620	seedling	LOC_Os03g08310	LOC_Os03g51440	LOC_Os09g38268	LOC_Os06g13070	LOC_Os11g44960	LOC_Os01g09270	LOC_Os07g40020	LOC_Os01g51310	LOC_Os01g62260	LOC_Os01g60060	LOC_Os01g70500	LOC_Os01g03100	LOC_Os12g06560	LOC_Os10g12290	LOC_Os10g21660	LOC_Os04g32310	LOC_Os12g07300	LOC_Os06g11600	LOC_Os07g43160	LOC_Os02g08190	LOC_Os06g38980	LOC_Os12g01220	LOC_Os07g09814	LOC_Os04g35270	LOC_Os01g18050	LOC_Os04g44290	LOC_Os03g03560	LOC_Os11g43760	LOC_Os01g47080	LOC_Os05g35240	LOC_Os08g16359	LOC_Os04g52590	LOC_Os11g07124	LOC_Os10g39500	LOC_Os11g37080	LOC_Os08g17410	LOC_Os01g65790	LOC_Os01g15300	LOC_Os04g30720	LOC_Os03g50490	LOC_Os06g38650	LOC_Os07g46540	LOC_Os06g42000	LOC_Os07g03150	LOC_Os02g14910	LOC_Os04g52920	LOC_Os05g46760	LOC_Os05g11810
LOC_Os01g55150	seedling	LOC_Os06g41880	LOC_Os03g51440	LOC_Os02g46680	LOC_Os10g38860	LOC_Os11g44960	LOC_Os04g35500	LOC_Os01g09270	LOC_Os07g40020	LOC_Os08g40930	LOC_Os10g38020	LOC_Os08g19590	LOC_Os01g03100	LOC_Os09g33882	LOC_Os10g12290	LOC_Os06g20030	LOC_Os02g25700	LOC_Os06g03180	LOC_Os07g23244	LOC_Os10g21660	LOC_Os06g44050	LOC_Os03g51970	LOC_Os05g48050	LOC_Os06g11600	LOC_Os06g47310	LOC_Os10g35450	LOC_Os03g01270	LOC_Os04g53550	LOC_Os05g33890	LOC_Os01g41550	LOC_Os03g17164	LOC_Os09g31310	LOC_Os02g02450	LOC_Os12g41140	LOC_Os11g01850	LOC_Os03g53210	LOC_Os03g05180	LOC_Os01g38100	LOC_Os03g39960	LOC_Os03g03560	LOC_Os01g47080	LOC_Os08g16359	LOC_Os04g52590	LOC_Os02g02840	LOC_Os03g48600	LOC_Os08g34340	LOC_Os11g34460	LOC_Os08g17410	LOC_Os01g15300
LOC_Os09g28310	seedling	LOC_Os05g48770	LOC_Os04g32680	LOC_Os10g35330	LOC_Os03g08310	LOC_Os12g32330	LOC_Os04g44930	LOC_Os01g50700	LOC_Os04g52410	LOC_Os09g32095	LOC_Os03g10390	LOC_Os08g30910	LOC_Os08g41960	LOC_Os02g35910	LOC_Os03g18940	LOC_Os03g11614	LOC_Os04g58380	LOC_Os06g29350	LOC_Os03g47270	LOC_Os02g40700	LOC_Os11g02165	LOC_Os01g34860	LOC_Os09g24210	LOC_Os01g73060	LOC_Os04g49000	LOC_Os04g57380	LOC_Os07g36460	LOC_Os05g45060	LOC_Os05g37930	LOC_Os07g37920	LOC_Os03g25869	LOC_Os10g33900	LOC_Os11g47453	LOC_Os03g54870	LOC_Os11g37980	LOC_Os12g44100	LOC_Os03g18490	LOC_Os06g13330	LOC_Os10g33240	LOC_Os06g40500	LOC_Os03g47980	LOC_Os10g06690	LOC_Os03g47240	LOC_Os12g06060	LOC_Os10g33540	LOC_Os02g09670	LOC_Os05g49480	LOC_Os01g49490	LOC_Os01g12520
LOC_Os06g02230	seedling	LOC_Os05g42270	LOC_Os03g04890	LOC_Os04g52725	LOC_Os10g38860	LOC_Os09g38268	LOC_Os06g13070	LOC_Os03g47564	LOC_Os05g36990	LOC_Os08g30910	LOC_Os07g15270	LOC_Os01g55340	LOC_Os12g05680	LOC_Os11g40110	LOC_Os10g30860	LOC_Os02g42380	LOC_Os02g47420	LOC_Os01g62260	LOC_Os01g68104	LOC_Os09g21260	LOC_Os08g27100	LOC_Os06g49810	LOC_Os07g39820	LOC_Os01g63710	LOC_Os04g40330	LOC_Os01g13280	LOC_Os09g02140	LOC_Os01g11130	LOC_Os03g61040	LOC_Os06g40590	LOC_Os07g35130	LOC_Os10g12290	LOC_Os02g53000	LOC_Os01g02890	LOC_Os03g47980	LOC_Os10g21660	LOC_Os06g08790	LOC_Os03g51970	LOC_Os02g49720	LOC_Os07g09610	LOC_Os04g32310	LOC_Os05g50170	LOC_Os02g51160	LOC_Os02g38490	LOC_Os08g40820	LOC_Os08g20486	LOC_Os12g17310	LOC_Os02g08190	LOC_Os05g32610
LOC_Os01g48170	seedling	LOC_Os03g50220	LOC_Os02g51290	LOC_Os11g31590	LOC_Os02g12400	LOC_Os01g12260	LOC_Os11g44960	LOC_Os03g47564	LOC_Os03g14020	LOC_Os06g02100	LOC_Os01g55340	LOC_Os01g09270	LOC_Os12g05680	LOC_Os11g40110	LOC_Os11g08370	LOC_Os11g40249	LOC_Os02g42380	LOC_Os02g47420	LOC_Os08g40930	LOC_Os10g38020	LOC_Os03g33090	LOC_Os11g32270	LOC_Os02g34540	LOC_Os01g60060	LOC_Os01g03100	LOC_Os11g07260	LOC_Os01g68104	LOC_Os03g25869	LOC_Os03g50355	LOC_Os12g06560	LOC_Os03g44610	LOC_Os02g39380	LOC_Os12g08230	LOC_Os01g63710	LOC_Os01g16950	LOC_Os04g40330	LOC_Os01g13280	LOC_Os02g31030	LOC_Os03g50430	LOC_Os01g11130	LOC_Os03g17510	LOC_Os03g61040	LOC_Os10g12290	LOC_Os02g35300	LOC_Os02g53000	LOC_Os01g10340	LOC_Os01g63840	LOC_Os07g23244	LOC_Os10g21660
LOC_Os07g04560	seedling	LOC_Os03g08310	LOC_Os03g51440	LOC_Os10g38860	LOC_Os09g38268	LOC_Os11g44960	LOC_Os07g40020	LOC_Os01g51310	LOC_Os01g62260	LOC_Os08g39210	LOC_Os01g70500	LOC_Os01g60060	LOC_Os01g03100	LOC_Os10g12290	LOC_Os01g02890	LOC_Os02g25700	LOC_Os10g21660	LOC_Os03g61590	LOC_Os04g32310	LOC_Os05g48050	LOC_Os12g07300	LOC_Os06g11600	LOC_Os10g35450	LOC_Os07g43160	LOC_Os03g01270	LOC_Os02g08190	LOC_Os04g53550	LOC_Os12g01220	LOC_Os07g09814	LOC_Os11g01850	LOC_Os04g35270	LOC_Os01g18050	LOC_Os04g44290	LOC_Os09g32130	LOC_Os01g47080	LOC_Os05g35240	LOC_Os02g02840	LOC_Os11g07124	LOC_Os03g48600	LOC_Os08g13350	LOC_Os03g45930	LOC_Os08g17410	LOC_Os01g65790	LOC_Os04g30720	LOC_Os04g49700	LOC_Os03g50490	LOC_Os06g38650	LOC_Os05g07980	LOC_Os03g08790
LOC_Os03g02240	seedling	LOC_Os03g08310	LOC_Os10g38860	LOC_Os03g51090	LOC_Os01g53750	LOC_Os05g36990	LOC_Os03g15370	LOC_Os04g35500	LOC_Os11g08370	LOC_Os08g40210	LOC_Os11g15570	LOC_Os11g27540	LOC_Os10g38020	LOC_Os05g05560	LOC_Os03g33090	LOC_Os02g34540	LOC_Os01g70500	LOC_Os04g49000	LOC_Os08g27100	LOC_Os07g37850	LOC_Os06g11060	LOC_Os03g10478	LOC_Os03g59670	LOC_Os04g33030	LOC_Os02g51540	LOC_Os03g61040	LOC_Os07g38370	LOC_Os01g10340	LOC_Os10g21660	LOC_Os06g03180	LOC_Os03g04490	LOC_Os11g22404	LOC_Os03g51970	LOC_Os07g09610	LOC_Os10g36390	LOC_Os02g51160	LOC_Os05g33690	LOC_Os07g25800	LOC_Os06g16630	LOC_Os03g01270	LOC_Os03g18400	LOC_Os02g51970	LOC_Os03g14840	LOC_Os07g38060	LOC_Os02g06360	LOC_Os04g44410	LOC_Os05g34460	LOC_Os02g07180	LOC_Os01g68890
LOC_Os06g06360	seedling	LOC_Os03g05700	LOC_Os04g32680	LOC_Os03g04890	LOC_Os07g38290	LOC_Os02g48330	LOC_Os03g51440	LOC_Os02g46680	LOC_Os03g53730	LOC_Os03g47564	LOC_Os05g38750	LOC_Os02g21260	LOC_Os01g55340	LOC_Os11g08370	LOC_Os11g15570	LOC_Os08g39210	LOC_Os02g34540	LOC_Os01g70500	LOC_Os02g43490	LOC_Os07g48760	LOC_Os07g05720	LOC_Os06g13330	LOC_Os10g12290	LOC_Os07g38370	LOC_Os10g06690	LOC_Os12g06060	LOC_Os07g09610	LOC_Os04g32310	LOC_Os12g07810	LOC_Os03g19920	LOC_Os02g34710	LOC_Os01g17050	LOC_Os02g18180	LOC_Os02g51970	LOC_Os02g40664	LOC_Os04g44410	LOC_Os02g13900	LOC_Os08g36920	LOC_Os05g30160	LOC_Os12g41140	LOC_Os11g01850	LOC_Os04g35270	LOC_Os06g45950	LOC_Os06g13720	LOC_Os10g05720	LOC_Os02g50040	LOC_Os01g47610	LOC_Os08g34780	LOC_Os05g35240
LOC_Os12g41680	seedling	LOC_Os03g05700	LOC_Os09g24680	LOC_Os03g04890	LOC_Os02g48330	LOC_Os02g51290	LOC_Os03g51440	LOC_Os04g52725	LOC_Os02g12400	LOC_Os01g12260	LOC_Os09g38268	LOC_Os03g15370	LOC_Os01g54950	LOC_Os01g64020	LOC_Os12g04720	LOC_Os01g55340	LOC_Os11g08370	LOC_Os04g33770	LOC_Os12g05680	LOC_Os11g40249	LOC_Os03g33090	LOC_Os01g60060	LOC_Os01g70500	LOC_Os01g68104	LOC_Os06g22654	LOC_Os12g06560	LOC_Os03g44610	LOC_Os03g10478	LOC_Os11g08940	LOC_Os01g63710	LOC_Os04g40330	LOC_Os01g13280	LOC_Os06g20030	LOC_Os01g10340	LOC_Os10g21660	LOC_Os01g45530	LOC_Os04g59560	LOC_Os02g55890	LOC_Os02g49720	LOC_Os07g09610	LOC_Os08g38320	LOC_Os10g35730	LOC_Os12g07300	LOC_Os12g39630	LOC_Os03g01270	LOC_Os12g17310	LOC_Os02g18180	LOC_Os05g32610	LOC_Os12g04220
LOC_Os04g50770	seedling	LOC_Os03g51440	LOC_Os10g38860	LOC_Os06g13070	LOC_Os11g44960	LOC_Os07g40020	LOC_Os01g51310	LOC_Os01g62260	LOC_Os01g60060	LOC_Os01g70500	LOC_Os02g43490	LOC_Os01g03100	LOC_Os10g12290	LOC_Os06g44050	LOC_Os07g23244	LOC_Os08g03850	LOC_Os11g22404	LOC_Os04g32310	LOC_Os05g48050	LOC_Os06g11600	LOC_Os10g35450	LOC_Os02g38490	LOC_Os07g43160	LOC_Os03g01270	LOC_Os02g08190	LOC_Os06g38980	LOC_Os12g01220	LOC_Os09g31310	LOC_Os12g41200	LOC_Os12g41140	LOC_Os03g53210	LOC_Os06g17440	LOC_Os03g05180	LOC_Os04g35270	LOC_Os01g18050	LOC_Os03g39960	LOC_Os01g47080	LOC_Os05g35240	LOC_Os08g41700	LOC_Os02g08010	LOC_Os08g16359	LOC_Os02g02840	LOC_Os11g07124	LOC_Os11g37080	LOC_Os08g13350	LOC_Os03g45930	LOC_Os08g17410	LOC_Os01g65790	LOC_Os01g40680
LOC_Os12g29980	seedling	LOC_Os06g41880	LOC_Os02g46680	LOC_Os10g38860	LOC_Os11g44960	LOC_Os06g09170	LOC_Os10g38020	LOC_Os08g40930	LOC_Os01g62260	LOC_Os08g39210	LOC_Os01g60060	LOC_Os01g03100	LOC_Os01g11130	LOC_Os03g55960	LOC_Os10g12290	LOC_Os01g02890	LOC_Os02g25700	LOC_Os10g21660	LOC_Os07g23244	LOC_Os06g44050	LOC_Os08g03850	LOC_Os03g51970	LOC_Os11g22404	LOC_Os04g32310	LOC_Os06g11600	LOC_Os10g35450	LOC_Os10g36390	LOC_Os07g43160	LOC_Os03g01270	LOC_Os05g32610	LOC_Os03g17164	LOC_Os03g23030	LOC_Os09g31310	LOC_Os12g01220	LOC_Os12g41200	LOC_Os12g41140	LOC_Os04g21610	LOC_Os06g17440	LOC_Os01g38100	LOC_Os03g39960	LOC_Os04g44290	LOC_Os07g39750	LOC_Os04g11890	LOC_Os01g47080	LOC_Os02g08010	LOC_Os04g52590	LOC_Os02g02840	LOC_Os11g07124	LOC_Os03g48600
LOC_Os02g47060	seedling	LOC_Os03g51440	LOC_Os10g38860	LOC_Os09g38268	LOC_Os11g44960	LOC_Os05g38750	LOC_Os06g09170	LOC_Os07g40020	LOC_Os10g38020	LOC_Os08g39210	LOC_Os01g62260	LOC_Os02g43490	LOC_Os01g70500	LOC_Os01g60060	LOC_Os12g06560	LOC_Os06g20030	LOC_Os01g02890	LOC_Os02g25700	LOC_Os06g03180	LOC_Os11g22404	LOC_Os03g51970	LOC_Os04g32310	LOC_Os12g07300	LOC_Os10g36390	LOC_Os02g38490	LOC_Os03g01270	LOC_Os03g17164	LOC_Os12g01220	LOC_Os12g41200	LOC_Os12g41140	LOC_Os11g01850	LOC_Os07g08400	LOC_Os04g21610	LOC_Os06g17440	LOC_Os04g35270	LOC_Os01g18050	LOC_Os03g39960	LOC_Os04g44290	LOC_Os03g03560	LOC_Os01g47080	LOC_Os05g35240	LOC_Os08g41700	LOC_Os02g08010	LOC_Os08g16359	LOC_Os04g52590	LOC_Os11g07124	LOC_Os10g39500	LOC_Os03g48600	LOC_Os11g37080
LOC_Os11g05640	seedling	LOC_Os06g41880	LOC_Os03g51440	LOC_Os02g46680	LOC_Os10g38860	LOC_Os11g44960	LOC_Os04g35500	LOC_Os08g30910	LOC_Os01g09270	LOC_Os06g09170	LOC_Os01g70500	LOC_Os01g60060	LOC_Os08g19590	LOC_Os05g44160	LOC_Os01g11130	LOC_Os10g12290	LOC_Os07g23244	LOC_Os06g44050	LOC_Os06g03180	LOC_Os11g22404	LOC_Os05g48050	LOC_Os06g47310	LOC_Os06g11600	LOC_Os10g35450	LOC_Os07g43160	LOC_Os03g01270	LOC_Os05g32610	LOC_Os04g53550	LOC_Os05g33890	LOC_Os03g17164	LOC_Os09g31310	LOC_Os12g01220	LOC_Os07g09814	LOC_Os02g02450	LOC_Os12g41140	LOC_Os03g53210	LOC_Os03g05180	LOC_Os10g05720	LOC_Os03g03560	LOC_Os11g43760	LOC_Os01g47080	LOC_Os02g08010	LOC_Os08g16359	LOC_Os04g52590	LOC_Os11g34460	LOC_Os08g27090	LOC_Os01g15300	LOC_Os08g36020	LOC_Os04g30720
LOC_Os03g32230	seedling	LOC_Os03g05700	LOC_Os03g04890	LOC_Os02g48330	LOC_Os03g08310	LOC_Os02g46680	LOC_Os10g38860	LOC_Os01g54950	LOC_Os02g24740	LOC_Os01g55340	LOC_Os01g09270	LOC_Os11g15570	LOC_Os03g33090	LOC_Os01g62260	LOC_Os01g70500	LOC_Os09g21260	LOC_Os03g10478	LOC_Os03g18490	LOC_Os03g15750	LOC_Os10g12290	LOC_Os07g38370	LOC_Os04g47250	LOC_Os01g02890	LOC_Os02g25700	LOC_Os02g55890	LOC_Os02g49720	LOC_Os04g32310	LOC_Os10g36390	LOC_Os03g19920	LOC_Os01g17050	LOC_Os07g43160	LOC_Os03g01270	LOC_Os02g18180	LOC_Os02g51970	LOC_Os02g40664	LOC_Os12g30520	LOC_Os02g13900	LOC_Os01g46400	LOC_Os08g36920	LOC_Os02g09480	LOC_Os03g25760	LOC_Os02g55570	LOC_Os11g31660	LOC_Os07g08400	LOC_Os02g34970	LOC_Os04g35270	LOC_Os09g36619	LOC_Os06g13720	LOC_Os01g62990
LOC_Os06g35140	seedling	LOC_Os06g41880	LOC_Os03g51440	LOC_Os10g38860	LOC_Os11g44960	LOC_Os07g40020	LOC_Os10g38020	LOC_Os01g62260	LOC_Os08g39210	LOC_Os01g60060	LOC_Os01g70500	LOC_Os01g03100	LOC_Os03g55960	LOC_Os01g02890	LOC_Os06g44050	LOC_Os06g03180	LOC_Os07g23244	LOC_Os03g51970	LOC_Os04g32310	LOC_Os05g48050	LOC_Os10g35450	LOC_Os10g36390	LOC_Os07g43160	LOC_Os04g53550	LOC_Os01g41550	LOC_Os03g17164	LOC_Os02g02450	LOC_Os11g01850	LOC_Os07g08400	LOC_Os06g17440	LOC_Os04g35270	LOC_Os03g03560	LOC_Os07g39750	LOC_Os09g32130	LOC_Os01g47080	LOC_Os08g08230	LOC_Os02g08010	LOC_Os02g02840	LOC_Os11g07124	LOC_Os11g37080	LOC_Os08g13350	LOC_Os03g45930	LOC_Os08g17410	LOC_Os08g27090	LOC_Os01g15300	LOC_Os08g36020	LOC_Os06g36380	LOC_Os02g48680	LOC_Os11g08380
LOC_Os05g36900	seedling	LOC_Os06g41880	LOC_Os03g08310	LOC_Os02g46680	LOC_Os10g38860	LOC_Os06g13070	LOC_Os05g38750	LOC_Os04g35500	LOC_Os01g09270	LOC_Os08g40930	LOC_Os10g38020	LOC_Os01g62260	LOC_Os08g19590	LOC_Os01g03100	LOC_Os05g44160	LOC_Os09g33882	LOC_Os01g11130	LOC_Os03g17510	LOC_Os10g12290	LOC_Os06g20030	LOC_Os01g02890	LOC_Os06g44050	LOC_Os10g21660	LOC_Os06g03180	LOC_Os07g23244	LOC_Os02g25700	LOC_Os08g03850	LOC_Os11g22404	LOC_Os03g61590	LOC_Os04g32310	LOC_Os05g48050	LOC_Os06g11600	LOC_Os06g47310	LOC_Os10g35450	LOC_Os10g36390	LOC_Os12g07810	LOC_Os02g51160	LOC_Os08g09710	LOC_Os07g43160	LOC_Os03g01270	LOC_Os02g08190	LOC_Os05g32610	LOC_Os04g53550	LOC_Os01g41550	LOC_Os03g23030	LOC_Os06g38980	LOC_Os12g01220	LOC_Os07g09814	LOC_Os02g02450
LOC_Os03g14850	seedling	LOC_Os04g32680	LOC_Os03g04890	LOC_Os03g50220	LOC_Os02g48330	LOC_Os03g53730	LOC_Os02g12400	LOC_Os03g51090	LOC_Os09g38268	LOC_Os03g47564	LOC_Os02g07310	LOC_Os01g64020	LOC_Os02g21260	LOC_Os08g40210	LOC_Os11g15570	LOC_Os10g30860	LOC_Os11g40249	LOC_Os06g09170	LOC_Os12g13660	LOC_Os03g33090	LOC_Os01g60060	LOC_Os01g68104	LOC_Os12g06560	LOC_Os03g44610	LOC_Os01g63710	LOC_Os08g23140	LOC_Os01g13280	LOC_Os03g59670	LOC_Os03g50430	LOC_Os01g11130	LOC_Os03g57569	LOC_Os03g27780	LOC_Os06g40590	LOC_Os02g35300	LOC_Os06g20030	LOC_Os01g63840	LOC_Os10g21660	LOC_Os08g35939	LOC_Os02g49720	LOC_Os07g12790	LOC_Os12g39630	LOC_Os02g51160	LOC_Os01g17050	LOC_Os08g40820	LOC_Os08g09710	LOC_Os03g40390	LOC_Os02g18180	LOC_Os05g32610	LOC_Os07g38060
LOC_Os08g23470	seedling	LOC_Os05g42270	LOC_Os04g32680	LOC_Os09g24680	LOC_Os07g38290	LOC_Os04g52725	LOC_Os09g38268	LOC_Os03g47564	LOC_Os05g36990	LOC_Os03g21850	LOC_Os02g07310	LOC_Os08g30910	LOC_Os07g15270	LOC_Os11g40110	LOC_Os02g42380	LOC_Os01g68104	LOC_Os03g25869	LOC_Os08g27100	LOC_Os01g63710	LOC_Os04g40330	LOC_Os01g13280	LOC_Os09g02140	LOC_Os06g13330	LOC_Os01g11130	LOC_Os10g12290	LOC_Os03g47980	LOC_Os10g21660	LOC_Os11g22404	LOC_Os02g49720	LOC_Os07g09610	LOC_Os06g47310	LOC_Os02g51160	LOC_Os02g38490	LOC_Os08g40820	LOC_Os08g20486	LOC_Os05g32610	LOC_Os06g06420	LOC_Os12g30520	LOC_Os09g25050	LOC_Os03g57870	LOC_Os06g40330	LOC_Os03g39000	LOC_Os11g06410	LOC_Os06g38980	LOC_Os08g24930	LOC_Os03g08700	LOC_Os02g46120	LOC_Os03g61560	LOC_Os05g01520
LOC_Os05g01550	seedling	LOC_Os06g41880	LOC_Os02g46680	LOC_Os10g38860	LOC_Os09g38268	LOC_Os06g13070	LOC_Os11g44960	LOC_Os05g38750	LOC_Os04g35500	LOC_Os08g30910	LOC_Os01g09270	LOC_Os08g40930	LOC_Os01g62260	LOC_Os02g43490	LOC_Os08g19590	LOC_Os01g03100	LOC_Os12g06560	LOC_Os05g44160	LOC_Os11g08940	LOC_Os01g11130	LOC_Os03g55960	LOC_Os10g12290	LOC_Os06g20030	LOC_Os01g02890	LOC_Os06g44050	LOC_Os10g21660	LOC_Os06g03180	LOC_Os10g06690	LOC_Os07g23244	LOC_Os08g03850	LOC_Os02g25700	LOC_Os04g32310	LOC_Os05g48050	LOC_Os12g07300	LOC_Os06g11600	LOC_Os06g47310	LOC_Os10g36390	LOC_Os02g38490	LOC_Os08g09710	LOC_Os07g43160	LOC_Os02g08190	LOC_Os05g32610	LOC_Os05g33890	LOC_Os04g53550	LOC_Os01g41550	LOC_Os03g17164	LOC_Os03g23030	LOC_Os06g38980	LOC_Os12g01220
LOC_Os05g37170	seedling	LOC_Os06g41880	LOC_Os03g08310	LOC_Os03g51440	LOC_Os10g38860	LOC_Os11g44960	LOC_Os01g09270	LOC_Os06g09170	LOC_Os08g40930	LOC_Os07g40020	LOC_Os10g38020	LOC_Os01g70500	LOC_Os01g60060	LOC_Os08g19590	LOC_Os01g03100	LOC_Os05g44160	LOC_Os09g33882	LOC_Os01g11130	LOC_Os10g12290	LOC_Os06g20030	LOC_Os06g44050	LOC_Os06g03180	LOC_Os11g22404	LOC_Os05g48050	LOC_Os06g11600	LOC_Os10g35450	LOC_Os03g01270	LOC_Os05g32610	LOC_Os05g33890	LOC_Os04g53550	LOC_Os01g41550	LOC_Os03g17164	LOC_Os09g31310	LOC_Os12g01220	LOC_Os07g09814	LOC_Os02g02450	LOC_Os04g21610	LOC_Os03g05180	LOC_Os04g35270	LOC_Os01g18050	LOC_Os01g38100	LOC_Os10g05720	LOC_Os04g44290	LOC_Os03g39960	LOC_Os03g03560	LOC_Os01g47080	LOC_Os08g08230	LOC_Os02g08010	LOC_Os08g16359
LOC_Os06g40710	seedling	LOC_Os06g41880	LOC_Os03g51440	LOC_Os10g38860	LOC_Os06g13070	LOC_Os11g44960	LOC_Os04g35500	LOC_Os08g30910	LOC_Os01g09270	LOC_Os06g09170	LOC_Os08g40930	LOC_Os01g51310	LOC_Os10g38020	LOC_Os08g39210	LOC_Os01g62260	LOC_Os01g60060	LOC_Os08g19590	LOC_Os01g03100	LOC_Os12g06560	LOC_Os05g44160	LOC_Os11g08940	LOC_Os01g11130	LOC_Os03g17510	LOC_Os03g55960	LOC_Os10g12290	LOC_Os06g20030	LOC_Os01g02890	LOC_Os06g44050	LOC_Os10g21660	LOC_Os06g03180	LOC_Os10g06690	LOC_Os07g23244	LOC_Os08g03850	LOC_Os03g51970	LOC_Os02g25700	LOC_Os11g22404	LOC_Os03g61590	LOC_Os04g32310	LOC_Os05g48050	LOC_Os12g07300	LOC_Os06g47310	LOC_Os10g35450	LOC_Os12g07810	LOC_Os02g51160	LOC_Os02g38490	LOC_Os08g09710	LOC_Os07g43160	LOC_Os03g01270	LOC_Os05g32610
LOC_Os07g08420	seedling	LOC_Os06g41880	LOC_Os03g51440	LOC_Os03g08310	LOC_Os10g38860	LOC_Os01g09270	LOC_Os06g09170	LOC_Os07g40020	LOC_Os10g38020	LOC_Os01g70500	LOC_Os01g60060	LOC_Os08g19590	LOC_Os01g03100	LOC_Os05g44160	LOC_Os01g11130	LOC_Os06g20030	LOC_Os06g44050	LOC_Os03g51970	LOC_Os05g48050	LOC_Os06g11600	LOC_Os07g43160	LOC_Os05g32610	LOC_Os01g41550	LOC_Os03g17164	LOC_Os12g01220	LOC_Os07g09814	LOC_Os12g41140	LOC_Os11g01850	LOC_Os03g53210	LOC_Os04g21610	LOC_Os03g05180	LOC_Os04g35270	LOC_Os01g18050	LOC_Os03g39960	LOC_Os04g44290	LOC_Os11g43760	LOC_Os01g47080	LOC_Os08g08230	LOC_Os02g08010	LOC_Os08g16359	LOC_Os02g02840	LOC_Os08g13350	LOC_Os08g27090	LOC_Os08g17410	LOC_Os01g65790	LOC_Os01g15300	LOC_Os08g36020	LOC_Os11g05300	LOC_Os04g30720
LOC_Os09g26170	seedling	LOC_Os03g51440	LOC_Os10g38860	LOC_Os04g35500	LOC_Os06g09170	LOC_Os07g40020	LOC_Os10g38020	LOC_Os01g62260	LOC_Os08g39210	LOC_Os01g70500	LOC_Os01g60060	LOC_Os01g03100	LOC_Os01g11130	LOC_Os10g12290	LOC_Os01g02890	LOC_Os07g23244	LOC_Os10g21660	LOC_Os06g03180	LOC_Os02g25700	LOC_Os03g51970	LOC_Os03g61590	LOC_Os12g07300	LOC_Os06g11600	LOC_Os10g35450	LOC_Os07g43160	LOC_Os03g01270	LOC_Os05g33890	LOC_Os04g53550	LOC_Os09g31310	LOC_Os12g01220	LOC_Os07g09814	LOC_Os08g36920	LOC_Os12g41200	LOC_Os07g08400	LOC_Os03g53210	LOC_Os03g05180	LOC_Os04g35270	LOC_Os01g18050	LOC_Os03g39960	LOC_Os07g39750	LOC_Os01g47080	LOC_Os05g35240	LOC_Os02g08010	LOC_Os08g16359	LOC_Os04g52590	LOC_Os02g02840	LOC_Os11g07124	LOC_Os11g37080	LOC_Os03g45930
LOC_Os02g36360	seedling	LOC_Os06g41880	LOC_Os03g08310	LOC_Os03g51440	LOC_Os02g46680	LOC_Os10g38860	LOC_Os06g13070	LOC_Os05g38750	LOC_Os06g09170	LOC_Os07g40020	LOC_Os10g38020	LOC_Os01g62260	LOC_Os02g43490	LOC_Os01g70500	LOC_Os08g19590	LOC_Os01g03100	LOC_Os05g44160	LOC_Os01g11130	LOC_Os03g55960	LOC_Os10g12290	LOC_Os06g20030	LOC_Os01g02890	LOC_Os10g06690	LOC_Os10g21660	LOC_Os02g25700	LOC_Os07g23244	LOC_Os08g03850	LOC_Os03g51970	LOC_Os04g32310	LOC_Os05g48050	LOC_Os12g07300	LOC_Os10g35450	LOC_Os10g36390	LOC_Os02g38490	LOC_Os07g43160	LOC_Os03g01270	LOC_Os02g08190	LOC_Os05g33890	LOC_Os04g53550	LOC_Os01g41550	LOC_Os03g17164	LOC_Os06g38980	LOC_Os12g01220	LOC_Os08g36920	LOC_Os02g02450	LOC_Os12g41140	LOC_Os07g08400	LOC_Os06g17440	LOC_Os03g05180
LOC_Os06g50480	seedling	LOC_Os06g41880	LOC_Os03g04890	LOC_Os03g50220	LOC_Os03g51440	LOC_Os10g38860	LOC_Os02g12400	LOC_Os11g44960	LOC_Os01g54950	LOC_Os01g64020	LOC_Os04g23700	LOC_Os04g57650	LOC_Os12g04720	LOC_Os01g09270	LOC_Os12g05680	LOC_Os11g15570	LOC_Os11g40249	LOC_Os07g40020	LOC_Os10g38020	LOC_Os12g12950	LOC_Os11g32270	LOC_Os02g34540	LOC_Os01g70500	LOC_Os01g60060	LOC_Os01g03100	LOC_Os07g48760	LOC_Os01g68104	LOC_Os06g22654	LOC_Os03g50355	LOC_Os06g49810	LOC_Os07g37850	LOC_Os08g22604	LOC_Os05g44160	LOC_Os07g39820	LOC_Os03g59670	LOC_Os03g17560	LOC_Os09g02140	LOC_Os02g51540	LOC_Os03g18490	LOC_Os06g12280	LOC_Os02g31030	LOC_Os03g27780	LOC_Os02g53000	LOC_Os07g38370	LOC_Os02g25700	LOC_Os06g03180	LOC_Os10g21660	LOC_Os01g45530	LOC_Os03g04490
LOC_Os03g02800	seedling	LOC_Os06g41880	LOC_Os03g08310	LOC_Os03g51440	LOC_Os02g46680	LOC_Os10g38860	LOC_Os09g38268	LOC_Os11g44960	LOC_Os05g38750	LOC_Os04g35500	LOC_Os01g09270	LOC_Os08g40930	LOC_Os07g40020	LOC_Os10g38020	LOC_Os01g62260	LOC_Os01g70500	LOC_Os01g60060	LOC_Os08g19590	LOC_Os01g03100	LOC_Os12g06560	LOC_Os11g08940	LOC_Os01g11130	LOC_Os10g12290	LOC_Os01g02890	LOC_Os06g44050	LOC_Os10g21660	LOC_Os06g03180	LOC_Os10g06690	LOC_Os02g25700	LOC_Os11g22404	LOC_Os05g48050	LOC_Os06g47310	LOC_Os10g36390	LOC_Os02g51160	LOC_Os08g09710	LOC_Os07g43160	LOC_Os03g01270	LOC_Os02g08190	LOC_Os05g32610	LOC_Os03g17164	LOC_Os03g23030	LOC_Os06g38980	LOC_Os09g31310	LOC_Os08g36920	LOC_Os02g02450	LOC_Os12g41200	LOC_Os05g01520	LOC_Os11g01850	LOC_Os03g53210
LOC_Os12g03050	seedling	LOC_Os01g62950	LOC_Os11g05640	LOC_Os05g48770	LOC_Os03g04890	LOC_Os02g48330	LOC_Os03g08310	LOC_Os03g51440	LOC_Os02g45880	LOC_Os01g50700	LOC_Os01g54950	LOC_Os04g37790	LOC_Os06g17450	LOC_Os04g49980	LOC_Os05g26660	LOC_Os11g38810	LOC_Os05g34480	LOC_Os08g32520	LOC_Os04g36750	LOC_Os08g41750	LOC_Os08g04420	LOC_Os02g40700	LOC_Os11g12650	LOC_Os01g70500	LOC_Os02g45760	LOC_Os07g37920	LOC_Os07g48760	LOC_Os04g33820	LOC_Os03g10478	LOC_Os01g13280	LOC_Os03g50160	LOC_Os03g18490	LOC_Os10g12290	LOC_Os04g53720	LOC_Os06g47120	LOC_Os03g58800	LOC_Os01g12410	LOC_Os03g57880	LOC_Os02g47370	LOC_Os02g55890	LOC_Os01g12520	LOC_Os05g32070	LOC_Os04g57350	LOC_Os09g34020	LOC_Os05g08970	LOC_Os07g43240	LOC_Os05g50920	LOC_Os02g55330	LOC_Os07g37400
LOC_Os03g21710	seedling	LOC_Os03g05700	LOC_Os04g32680	LOC_Os06g41880	LOC_Os03g04890	LOC_Os03g50220	LOC_Os03g51440	LOC_Os03g53730	LOC_Os10g38860	LOC_Os02g12400	LOC_Os11g44960	LOC_Os03g47564	LOC_Os05g38750	LOC_Os04g23700	LOC_Os04g57650	LOC_Os02g24740	LOC_Os02g21260	LOC_Os01g55340	LOC_Os12g05680	LOC_Os10g30860	LOC_Os11g15570	LOC_Os02g47420	LOC_Os07g40020	LOC_Os01g51310	LOC_Os10g38020	LOC_Os01g62260	LOC_Os08g39210	LOC_Os11g32270	LOC_Os02g34540	LOC_Os01g60060	LOC_Os01g03100	LOC_Os07g48760	LOC_Os06g22654	LOC_Os08g22604	LOC_Os03g44610	LOC_Os03g10478	LOC_Os12g08230	LOC_Os07g05720	LOC_Os01g63710	LOC_Os03g59670	LOC_Os10g12290	LOC_Os07g38370	LOC_Os01g02890	LOC_Os03g47980	LOC_Os01g63840	LOC_Os10g21660	LOC_Os01g45530	LOC_Os04g59560	LOC_Os08g38320
LOC_Os04g56170	seedling	LOC_Os06g48190	LOC_Os02g46680	LOC_Os06g14810	LOC_Os03g10810	LOC_Os01g70260	LOC_Os05g36990	LOC_Os09g32095	LOC_Os08g28080	LOC_Os11g09150	LOC_Os08g30910	LOC_Os08g41960	LOC_Os01g03980	LOC_Os01g08710	LOC_Os02g42380	LOC_Os12g42190	LOC_Os08g40930	LOC_Os09g24210	LOC_Os12g40770	LOC_Os04g49000	LOC_Os07g37920	LOC_Os05g37930	LOC_Os04g48830	LOC_Os10g33900	LOC_Os01g31570	LOC_Os07g37850	LOC_Os12g44100	LOC_Os07g05720	LOC_Os10g42490	LOC_Os04g33030	LOC_Os08g41800	LOC_Os05g25580	LOC_Os08g41720	LOC_Os07g49510	LOC_Os12g06060	LOC_Os10g33540	LOC_Os01g12520	LOC_Os04g12080	LOC_Os09g26999	LOC_Os07g37960	LOC_Os12g07810	LOC_Os04g42100	LOC_Os10g41580	LOC_Os10g04090	LOC_Os09g28390	LOC_Os02g43670	LOC_Os07g41370	LOC_Os07g31650	LOC_Os03g43670
LOC_Os07g25150	seedling	LOC_Os06g41880	LOC_Os10g38860	LOC_Os06g13070	LOC_Os11g44960	LOC_Os06g09170	LOC_Os01g62260	LOC_Os05g44160	LOC_Os11g08940	LOC_Os01g02890	LOC_Os06g44050	LOC_Os06g03180	LOC_Os02g25700	LOC_Os07g23244	LOC_Os08g03850	LOC_Os03g51970	LOC_Os04g32310	LOC_Os10g36390	LOC_Os03g01270	LOC_Os05g32610	LOC_Os05g33890	LOC_Os03g17164	LOC_Os03g23030	LOC_Os07g08400	LOC_Os04g21610	LOC_Os06g17440	LOC_Os03g05180	LOC_Os04g35270	LOC_Os01g18050	LOC_Os09g36619	LOC_Os03g39960	LOC_Os04g44290	LOC_Os09g32130	LOC_Os08g41700	LOC_Os08g16359	LOC_Os04g52590	LOC_Os11g07124	LOC_Os10g39500	LOC_Os06g45900	LOC_Os08g13350	LOC_Os02g04730	LOC_Os01g40680	LOC_Os06g36380	LOC_Os08g36020	LOC_Os04g30720	LOC_Os03g21800	LOC_Os11g20554	LOC_Os06g38650	LOC_Os03g42760
LOC_Os03g42280	seedling	LOC_Os05g42270	LOC_Os04g32680	LOC_Os09g24680	LOC_Os03g04890	LOC_Os04g52725	LOC_Os10g38860	LOC_Os09g38268	LOC_Os06g13070	LOC_Os03g47564	LOC_Os07g15270	LOC_Os01g55340	LOC_Os11g40110	LOC_Os10g30860	LOC_Os02g47420	LOC_Os01g62260	LOC_Os01g68104	LOC_Os09g21260	LOC_Os08g27100	LOC_Os01g63710	LOC_Os04g40330	LOC_Os01g13280	LOC_Os09g02140	LOC_Os01g11130	LOC_Os07g35130	LOC_Os10g12290	LOC_Os02g53000	LOC_Os01g02890	LOC_Os03g47980	LOC_Os06g44050	LOC_Os10g21660	LOC_Os11g22404	LOC_Os03g51970	LOC_Os02g55890	LOC_Os07g09610	LOC_Os04g32310	LOC_Os12g39630	LOC_Os02g51160	LOC_Os02g38490	LOC_Os08g40820	LOC_Os08g20486	LOC_Os12g17310	LOC_Os02g08190	LOC_Os05g32610	LOC_Os04g53550	LOC_Os06g06420	LOC_Os12g30520	LOC_Os09g25050	LOC_Os01g59880
LOC_Os04g08060	seedling	LOC_Os06g41880	LOC_Os10g38860	LOC_Os09g38268	LOC_Os11g44960	LOC_Os05g38750	LOC_Os06g09170	LOC_Os07g40020	LOC_Os01g62260	LOC_Os02g43490	LOC_Os01g70500	LOC_Os01g60060	LOC_Os08g19590	LOC_Os01g03100	LOC_Os12g06560	LOC_Os05g44160	LOC_Os03g55960	LOC_Os10g12290	LOC_Os06g20030	LOC_Os01g02890	LOC_Os06g44050	LOC_Os10g21660	LOC_Os06g03180	LOC_Os07g23244	LOC_Os02g25700	LOC_Os08g03850	LOC_Os11g22404	LOC_Os04g32310	LOC_Os05g48050	LOC_Os06g11600	LOC_Os06g47310	LOC_Os02g38490	LOC_Os07g43160	LOC_Os03g01270	LOC_Os02g08190	LOC_Os05g32610	LOC_Os05g33890	LOC_Os04g53550	LOC_Os01g41550	LOC_Os03g17164	LOC_Os09g31310	LOC_Os12g01220	LOC_Os07g09814	LOC_Os12g41200	LOC_Os12g41140	LOC_Os11g01850	LOC_Os07g08400	LOC_Os03g05180	LOC_Os04g35270
LOC_Os02g36924	seedling	LOC_Os03g04890	LOC_Os02g48330	LOC_Os02g51290	LOC_Os02g12400	LOC_Os01g53750	LOC_Os01g54950	LOC_Os01g64020	LOC_Os01g55340	LOC_Os10g30860	LOC_Os11g15570	LOC_Os03g33090	LOC_Os01g62260	LOC_Os01g60060	LOC_Os01g70500	LOC_Os05g06840	LOC_Os03g44610	LOC_Os01g63710	LOC_Os01g13280	LOC_Os02g31030	LOC_Os03g27780	LOC_Os02g35300	LOC_Os06g20030	LOC_Os02g25700	LOC_Os10g21660	LOC_Os02g34710	LOC_Os03g01270	LOC_Os02g08190	LOC_Os12g17310	LOC_Os02g18180	LOC_Os07g38060	LOC_Os01g13520	LOC_Os06g40150	LOC_Os01g09030	LOC_Os02g07180	LOC_Os01g68500	LOC_Os02g46120	LOC_Os01g54040	LOC_Os11g37670	LOC_Os02g34970	LOC_Os10g19190	LOC_Os03g05180	LOC_Os04g30210	LOC_Os01g07480	LOC_Os03g39960	LOC_Os01g58680	LOC_Os08g33400	LOC_Os02g08010	LOC_Os04g52590
LOC_Os11g06770	seedling	LOC_Os01g62950	LOC_Os05g42270	LOC_Os02g01830	LOC_Os08g41440	LOC_Os03g04890	LOC_Os02g48330	LOC_Os03g51440	LOC_Os02g32370	LOC_Os01g55340	LOC_Os02g35910	LOC_Os03g50160	LOC_Os03g18490	LOC_Os03g55960	LOC_Os06g48320	LOC_Os10g06690	LOC_Os02g04630	LOC_Os02g06170	LOC_Os03g57880	LOC_Os01g12520	LOC_Os02g49720	LOC_Os01g70525	LOC_Os03g12879	LOC_Os06g11600	LOC_Os01g17050	LOC_Os02g56480	LOC_Os02g43670	LOC_Os03g49350	LOC_Os08g34890	LOC_Os08g28890	LOC_Os04g01740	LOC_Os02g09480	LOC_Os03g25760	LOC_Os03g25490	LOC_Os07g37700	LOC_Os07g09950	LOC_Os03g03550	LOC_Os02g45390	LOC_Os01g16220	LOC_Os09g24190	LOC_Os05g41490	LOC_Os01g66590	LOC_Os02g15930	LOC_Os10g27350	LOC_Os03g27110	LOC_Os06g04620	LOC_Os07g13810	LOC_Os01g50910	LOC_Os05g40384
LOC_Os10g17630	seedling	LOC_Os05g42270	LOC_Os09g24680	LOC_Os07g38290	LOC_Os04g52725	LOC_Os10g38860	LOC_Os09g38268	LOC_Os06g13070	LOC_Os03g47564	LOC_Os05g36990	LOC_Os02g07310	LOC_Os03g21850	LOC_Os08g30910	LOC_Os07g15270	LOC_Os11g40110	LOC_Os10g30860	LOC_Os02g42380	LOC_Os02g47420	LOC_Os01g68104	LOC_Os03g25869	LOC_Os06g49810	LOC_Os07g39820	LOC_Os01g63710	LOC_Os04g40330	LOC_Os01g13280	LOC_Os09g02140	LOC_Os06g13330	LOC_Os01g11130	LOC_Os03g61040	LOC_Os07g35130	LOC_Os10g12290	LOC_Os02g53000	LOC_Os01g02890	LOC_Os03g47980	LOC_Os10g21660	LOC_Os06g08790	LOC_Os11g22404	LOC_Os07g09610	LOC_Os07g13980	LOC_Os05g50170	LOC_Os06g47310	LOC_Os10g35450	LOC_Os12g39630	LOC_Os02g51160	LOC_Os02g38490	LOC_Os08g40820	LOC_Os08g20486	LOC_Os12g17310	LOC_Os02g08190
LOC_Os05g49240	seedling	LOC_Os10g42550	LOC_Os02g21230	LOC_Os01g04500	LOC_Os04g46730	LOC_Os01g05480	LOC_Os08g19470	LOC_Os01g50700	LOC_Os01g19480	LOC_Os02g07310	LOC_Os01g66230	LOC_Os08g28080	LOC_Os06g40710	LOC_Os04g12600	LOC_Os07g37690	LOC_Os08g30910	LOC_Os01g03980	LOC_Os02g35910	LOC_Os01g08710	LOC_Os02g31922	LOC_Os07g40940	LOC_Os11g27540	LOC_Os02g40700	LOC_Os08g40930	LOC_Os01g73060	LOC_Os02g45760	LOC_Os06g04250	LOC_Os07g37920	LOC_Os05g45060	LOC_Os03g25869	LOC_Os08g27100	LOC_Os04g36850	LOC_Os11g37980	LOC_Os03g59200	LOC_Os10g25060	LOC_Os12g35890	LOC_Os03g56960	LOC_Os07g49510	LOC_Os12g06060	LOC_Os03g47240	LOC_Os10g33540	LOC_Os01g49490	LOC_Os04g12080	LOC_Os02g55330	LOC_Os12g07810	LOC_Os03g16070	LOC_Os10g04090	LOC_Os05g41500	LOC_Os09g28390
LOC_Os09g37710	seedling	LOC_Os03g04890	LOC_Os01g64020	LOC_Os10g30860	LOC_Os02g47420	LOC_Os12g12950	LOC_Os11g32270	LOC_Os11g08940	LOC_Os07g39820	LOC_Os09g30380	LOC_Os01g63710	LOC_Os01g13280	LOC_Os02g51540	LOC_Os07g35130	LOC_Os10g12290	LOC_Os01g02890	LOC_Os04g59560	LOC_Os03g04490	LOC_Os11g22404	LOC_Os12g06060	LOC_Os05g48050	LOC_Os07g33050	LOC_Os10g35450	LOC_Os07g43160	LOC_Os01g41550	LOC_Os05g34460	LOC_Os03g22040	LOC_Os03g39000	LOC_Os01g68890	LOC_Os03g61560	LOC_Os04g38570	LOC_Os06g45950	LOC_Os01g18050	LOC_Os03g39960	LOC_Os04g44290	LOC_Os01g08670	LOC_Os07g06060	LOC_Os08g02670	LOC_Os02g21090	LOC_Os08g13350	LOC_Os08g17410	LOC_Os05g45875	LOC_Os05g12580	LOC_Os05g20914	LOC_Os03g45270	LOC_Os06g40950	LOC_Os05g37800	LOC_Os06g44930	LOC_Os09g29360
LOC_Os01g18240	seedling	LOC_Os06g41880	LOC_Os03g08310	LOC_Os02g46680	LOC_Os10g38860	LOC_Os09g38268	LOC_Os06g13070	LOC_Os11g44960	LOC_Os05g38750	LOC_Os06g09170	LOC_Os10g38020	LOC_Os01g62260	LOC_Os01g70500	LOC_Os08g19590	LOC_Os01g03100	LOC_Os09g33882	LOC_Os10g12290	LOC_Os01g02890	LOC_Os06g44050	LOC_Os10g21660	LOC_Os06g03180	LOC_Os02g25700	LOC_Os08g03850	LOC_Os11g22404	LOC_Os04g32310	LOC_Os05g48050	LOC_Os06g11600	LOC_Os06g47310	LOC_Os10g35450	LOC_Os10g36390	LOC_Os02g51160	LOC_Os03g01270	LOC_Os02g08190	LOC_Os05g32610	LOC_Os05g33890	LOC_Os03g17164	LOC_Os03g23030	LOC_Os06g38980	LOC_Os12g01220	LOC_Os07g09814	LOC_Os02g02450	LOC_Os09g31310	LOC_Os12g41200	LOC_Os12g41140	LOC_Os07g08400	LOC_Os03g53210	LOC_Os04g21610	LOC_Os06g17440	LOC_Os03g05180
LOC_Os10g41130	seedling	LOC_Os11g44960	LOC_Os06g13070	LOC_Os05g38750	LOC_Os04g35500	LOC_Os08g40930	LOC_Os01g60060	LOC_Os01g11130	LOC_Os02g25700	LOC_Os06g44050	LOC_Os03g51970	LOC_Os04g32310	LOC_Os05g48050	LOC_Os06g47310	LOC_Os06g11600	LOC_Os10g35450	LOC_Os10g36390	LOC_Os02g38490	LOC_Os08g09710	LOC_Os04g53550	LOC_Os01g41550	LOC_Os03g17164	LOC_Os09g31310	LOC_Os07g09814	LOC_Os12g41200	LOC_Os03g53210	LOC_Os04g21610	LOC_Os03g05180	LOC_Os01g18050	LOC_Os03g39960	LOC_Os04g44290	LOC_Os07g39750	LOC_Os04g11890	LOC_Os01g47080	LOC_Os08g41700	LOC_Os02g02840	LOC_Os03g48600	LOC_Os08g13350	LOC_Os08g27090	LOC_Os01g65790	LOC_Os01g40680	LOC_Os08g36020	LOC_Os11g05300	LOC_Os04g38420	LOC_Os11g08380	LOC_Os03g50490	LOC_Os01g61350	LOC_Os11g20554	LOC_Os05g07980
LOC_Os09g13940	seedling	LOC_Os06g48190	LOC_Os03g50220	LOC_Os03g53730	LOC_Os02g12400	LOC_Os03g51090	LOC_Os03g47564	LOC_Os03g15370	LOC_Os08g28080	LOC_Os01g64020	LOC_Os06g48650	LOC_Os12g05680	LOC_Os11g08370	LOC_Os10g30860	LOC_Os11g40249	LOC_Os06g09170	LOC_Os05g05560	LOC_Os11g07260	LOC_Os01g68104	LOC_Os06g49810	LOC_Os12g06560	LOC_Os03g44610	LOC_Os11g08940	LOC_Os01g63710	LOC_Os04g40330	LOC_Os03g17560	LOC_Os09g33882	LOC_Os09g02140	LOC_Os01g11130	LOC_Os03g57569	LOC_Os07g35130	LOC_Os02g35300	LOC_Os06g20030	LOC_Os01g10340	LOC_Os01g02890	LOC_Os06g03180	LOC_Os01g45530	LOC_Os08g35939	LOC_Os07g09610	LOC_Os07g13980	LOC_Os04g32310	LOC_Os10g35730	LOC_Os07g33050	LOC_Os06g11600	LOC_Os05g50170	LOC_Os03g19920	LOC_Os03g06980	LOC_Os01g17050	LOC_Os08g20486
LOC_Os02g36890	seedling	LOC_Os06g41880	LOC_Os03g08310	LOC_Os03g51440	LOC_Os02g46680	LOC_Os10g38860	LOC_Os06g13070	LOC_Os11g44960	LOC_Os04g35500	LOC_Os08g30910	LOC_Os10g38020	LOC_Os01g51310	LOC_Os01g62260	LOC_Os01g70500	LOC_Os08g19590	LOC_Os01g03100	LOC_Os03g17510	LOC_Os01g02890	LOC_Os06g44050	LOC_Os10g21660	LOC_Os06g03180	LOC_Os07g23244	LOC_Os02g25700	LOC_Os08g03850	LOC_Os05g48050	LOC_Os06g47310	LOC_Os10g35450	LOC_Os10g36390	LOC_Os12g07810	LOC_Os02g51160	LOC_Os05g33890	LOC_Os04g53550	LOC_Os03g17164	LOC_Os03g23030	LOC_Os06g38980	LOC_Os12g01220	LOC_Os09g31310	LOC_Os08g36920	LOC_Os12g41200	LOC_Os12g41140	LOC_Os05g01520	LOC_Os07g08400	LOC_Os04g21610	LOC_Os06g17440	LOC_Os01g38100	LOC_Os09g36619	LOC_Os03g39960	LOC_Os07g39750	LOC_Os05g35240
LOC_Os07g17230	seedling	LOC_Os04g32680	LOC_Os09g24680	LOC_Os07g38290	LOC_Os03g04890	LOC_Os04g52725	LOC_Os09g38268	LOC_Os06g13070	LOC_Os03g47564	LOC_Os05g36990	LOC_Os03g21850	LOC_Os07g15270	LOC_Os01g55340	LOC_Os12g05680	LOC_Os11g40110	LOC_Os10g30860	LOC_Os02g42380	LOC_Os02g47420	LOC_Os01g62260	LOC_Os01g68104	LOC_Os09g21260	LOC_Os08g27100	LOC_Os06g49810	LOC_Os01g63710	LOC_Os04g40330	LOC_Os01g13280	LOC_Os09g02140	LOC_Os01g11130	LOC_Os03g61040	LOC_Os06g40590	LOC_Os07g35130	LOC_Os10g12290	LOC_Os02g53000	LOC_Os01g02890	LOC_Os03g47980	LOC_Os06g44050	LOC_Os10g21660	LOC_Os06g08790	LOC_Os11g22404	LOC_Os03g51970	LOC_Os02g55890	LOC_Os02g49720	LOC_Os07g09610	LOC_Os04g32310	LOC_Os05g50170	LOC_Os10g35450	LOC_Os12g39630	LOC_Os02g51160	LOC_Os02g38490
LOC_Os01g43650	seedling	LOC_Os05g42270	LOC_Os03g04890	LOC_Os07g38290	LOC_Os02g48330	LOC_Os02g51290	LOC_Os03g51440	LOC_Os03g53730	LOC_Os10g38860	LOC_Os04g23700	LOC_Os01g55340	LOC_Os01g09270	LOC_Os11g15570	LOC_Os09g36160	LOC_Os01g70500	LOC_Os07g48760	LOC_Os08g22604	LOC_Os03g10478	LOC_Os12g08230	LOC_Os06g11060	LOC_Os01g13280	LOC_Os03g59670	LOC_Os03g18490	LOC_Os03g15750	LOC_Os10g12290	LOC_Os07g38370	LOC_Os10g06690	LOC_Os01g45530	LOC_Os07g23244	LOC_Os02g25700	LOC_Os07g09610	LOC_Os04g32310	LOC_Os03g19920	LOC_Os07g43160	LOC_Os02g18180	LOC_Os04g01690	LOC_Os02g40664	LOC_Os12g30520	LOC_Os02g13900	LOC_Os08g28890	LOC_Os06g38980	LOC_Os08g36920	LOC_Os03g25760	LOC_Os11g01850	LOC_Os08g13699	LOC_Os07g08400	LOC_Os02g34970	LOC_Os04g35270	LOC_Os06g13720
LOC_Os05g02390	seedling	LOC_Os06g41880	LOC_Os03g51440	LOC_Os10g38860	LOC_Os11g44960	LOC_Os01g09270	LOC_Os06g09170	LOC_Os07g40020	LOC_Os10g38020	LOC_Os01g62260	LOC_Os08g39210	LOC_Os02g43490	LOC_Os01g70500	LOC_Os01g60060	LOC_Os08g19590	LOC_Os01g03100	LOC_Os12g06560	LOC_Os11g08940	LOC_Os03g55960	LOC_Os10g12290	LOC_Os01g02890	LOC_Os06g44050	LOC_Os10g21660	LOC_Os07g23244	LOC_Os02g25700	LOC_Os03g51970	LOC_Os05g48050	LOC_Os07g43160	LOC_Os03g01270	LOC_Os05g33890	LOC_Os01g41550	LOC_Os03g17164	LOC_Os12g01220	LOC_Os11g01850	LOC_Os07g08400	LOC_Os04g21610	LOC_Os06g17440	LOC_Os03g05180	LOC_Os04g35270	LOC_Os01g18050	LOC_Os09g36619	LOC_Os03g39960	LOC_Os04g44290	LOC_Os09g32130	LOC_Os01g47080	LOC_Os05g35240	LOC_Os02g08010	LOC_Os04g52590	LOC_Os11g07124
LOC_Os08g44050	seedling	LOC_Os09g26260	LOC_Os12g35450	LOC_Os10g42550	LOC_Os06g36450	LOC_Os05g04660	LOC_Os09g29490	LOC_Os09g32095	LOC_Os07g18710	LOC_Os04g58380	LOC_Os03g01840	LOC_Os02g34540	LOC_Os09g20850	LOC_Os06g04250	LOC_Os05g37930	LOC_Os04g48830	LOC_Os03g25869	LOC_Os10g33900	LOC_Os05g07740	LOC_Os03g10478	LOC_Os07g05720	LOC_Os04g33030	LOC_Os09g25600	LOC_Os06g13330	LOC_Os02g47230	LOC_Os03g61040	LOC_Os12g36980	LOC_Os06g40500	LOC_Os01g63260	LOC_Os06g47310	LOC_Os02g01980	LOC_Os07g37960	LOC_Os12g07810	LOC_Os05g50920	LOC_Os01g10940	LOC_Os10g41580	LOC_Os06g04200	LOC_Os05g32980	LOC_Os03g60900	LOC_Os01g01890	LOC_Os11g03450	LOC_Os07g36870	LOC_Os08g13460	LOC_Os06g09240	LOC_Os11g02090	LOC_Os04g21320	LOC_Os09g02360	LOC_Os02g56160	LOC_Os08g01120
LOC_Os10g42490	seedling	LOC_Os03g08310	LOC_Os02g46680	LOC_Os03g51440	LOC_Os09g38268	LOC_Os06g13070	LOC_Os05g38750	LOC_Os04g35500	LOC_Os08g30910	LOC_Os01g09270	LOC_Os10g38020	LOC_Os08g40930	LOC_Os08g19590	LOC_Os01g03100	LOC_Os12g06560	LOC_Os01g11130	LOC_Os03g55960	LOC_Os10g12290	LOC_Os06g44050	LOC_Os10g21660	LOC_Os10g06690	LOC_Os11g22404	LOC_Os03g51970	LOC_Os04g32310	LOC_Os12g07300	LOC_Os06g11600	LOC_Os12g07810	LOC_Os10g36390	LOC_Os05g32610	LOC_Os04g53550	LOC_Os05g33890	LOC_Os03g17164	LOC_Os03g23030	LOC_Os06g38980	LOC_Os12g41200	LOC_Os12g41140	LOC_Os06g08890	LOC_Os06g17440	LOC_Os01g38100	LOC_Os03g39960	LOC_Os07g39750	LOC_Os11g43760	LOC_Os08g41700	LOC_Os04g52590	LOC_Os05g48950	LOC_Os02g02840	LOC_Os03g48600	LOC_Os11g34460	LOC_Os11g37080
LOC_Os12g38400	seedling	LOC_Os06g41880	LOC_Os03g08310	LOC_Os03g51440	LOC_Os02g46680	LOC_Os10g38860	LOC_Os05g38750	LOC_Os04g35500	LOC_Os06g09170	LOC_Os08g40930	LOC_Os01g51310	LOC_Os10g38020	LOC_Os01g70500	LOC_Os08g19590	LOC_Os12g06560	LOC_Os11g08940	LOC_Os09g33882	LOC_Os03g17510	LOC_Os10g12290	LOC_Os01g02890	LOC_Os06g44050	LOC_Os10g21660	LOC_Os07g23244	LOC_Os08g03850	LOC_Os03g51970	LOC_Os11g22404	LOC_Os04g32310	LOC_Os05g48050	LOC_Os12g07300	LOC_Os06g11600	LOC_Os06g47310	LOC_Os10g35450	LOC_Os10g36390	LOC_Os02g38490	LOC_Os08g09710	LOC_Os07g43160	LOC_Os03g01270	LOC_Os05g32610	LOC_Os05g33890	LOC_Os04g53550	LOC_Os03g23030	LOC_Os06g38980	LOC_Os12g01220	LOC_Os09g31310	LOC_Os02g02450	LOC_Os08g36920	LOC_Os12g41200	LOC_Os12g41140	LOC_Os05g01520
LOC_Os08g13840	seedling	LOC_Os06g41880	LOC_Os03g51440	LOC_Os02g46680	LOC_Os10g38860	LOC_Os11g44960	LOC_Os01g09270	LOC_Os06g09170	LOC_Os07g40020	LOC_Os10g38020	LOC_Os01g60060	LOC_Os02g43490	LOC_Os01g03100	LOC_Os12g06560	LOC_Os10g12290	LOC_Os06g20030	LOC_Os01g02890	LOC_Os02g25700	LOC_Os06g03180	LOC_Os08g03850	LOC_Os04g32310	LOC_Os06g11600	LOC_Os06g47310	LOC_Os02g38490	LOC_Os05g32610	LOC_Os05g33890	LOC_Os04g53550	LOC_Os03g17164	LOC_Os08g36920	LOC_Os12g41200	LOC_Os11g01850	LOC_Os07g08400	LOC_Os03g53210	LOC_Os06g17440	LOC_Os04g35270	LOC_Os01g18050	LOC_Os03g39960	LOC_Os04g44290	LOC_Os07g39750	LOC_Os09g32130	LOC_Os01g47080	LOC_Os02g08010	LOC_Os08g16359	LOC_Os11g07124	LOC_Os03g48600	LOC_Os03g11980	LOC_Os11g37080	LOC_Os08g13350	LOC_Os03g45930
LOC_Os08g38210	seedling	LOC_Os06g41880	LOC_Os07g38290	LOC_Os03g08310	LOC_Os02g46680	LOC_Os02g42660	LOC_Os01g64020	LOC_Os04g23700	LOC_Os01g55340	LOC_Os12g13660	LOC_Os10g38020	LOC_Os01g51310	LOC_Os02g34540	LOC_Os11g07260	LOC_Os01g68104	LOC_Os05g44160	LOC_Os03g10478	LOC_Os01g63710	LOC_Os01g16950	LOC_Os01g13280	LOC_Os03g17560	LOC_Os04g33030	LOC_Os02g31030	LOC_Os07g37350	LOC_Os02g35300	LOC_Os07g38370	LOC_Os10g21660	LOC_Os03g51970	LOC_Os10g36390	LOC_Os03g05300	LOC_Os03g19920	LOC_Os02g51160	LOC_Os01g17050	LOC_Os06g16630	LOC_Os03g01270	LOC_Os02g08190	LOC_Os05g32610	LOC_Os01g31800	LOC_Os03g14840	LOC_Os02g40664	LOC_Os01g41550	LOC_Os04g44410	LOC_Os02g13900	LOC_Os08g28890	LOC_Os05g34240	LOC_Os08g36920	LOC_Os02g09480	LOC_Os03g25760	LOC_Os01g54040
LOC_Os08g33590	seedling	LOC_Os03g50220	LOC_Os03g10810	LOC_Os09g38268	LOC_Os01g53750	LOC_Os02g24740	LOC_Os01g55340	LOC_Os01g09270	LOC_Os10g30860	LOC_Os07g18710	LOC_Os11g40249	LOC_Os02g42380	LOC_Os07g40020	LOC_Os05g05560	LOC_Os02g34540	LOC_Os02g43490	LOC_Os01g70500	LOC_Os01g03100	LOC_Os11g07260	LOC_Os06g49810	LOC_Os12g06560	LOC_Os05g44160	LOC_Os11g08940	LOC_Os08g23140	LOC_Os01g13280	LOC_Os02g51540	LOC_Os02g31030	LOC_Os03g17510	LOC_Os03g61040	LOC_Os06g40590	LOC_Os02g35300	LOC_Os01g10340	LOC_Os04g47250	LOC_Os01g02890	LOC_Os02g25700	LOC_Os06g03180	LOC_Os06g08790	LOC_Os03g15340	LOC_Os07g09610	LOC_Os02g49720	LOC_Os08g38320	LOC_Os05g48050	LOC_Os07g33050	LOC_Os10g35450	LOC_Os03g05300	LOC_Os03g19920	LOC_Os02g34710	LOC_Os10g37520	LOC_Os03g06980
LOC_Os01g46800	seedling	LOC_Os12g35450	LOC_Os05g48580	LOC_Os08g41440	LOC_Os06g48190	LOC_Os02g21230	LOC_Os01g04500	LOC_Os10g35330	LOC_Os02g46680	LOC_Os02g32370	LOC_Os04g54350	LOC_Os05g04660	LOC_Os09g29490	LOC_Os09g32095	LOC_Os11g09150	LOC_Os04g12600	LOC_Os08g28080	LOC_Os12g01880	LOC_Os08g41960	LOC_Os02g35910	LOC_Os06g35200	LOC_Os01g03980	LOC_Os10g04590	LOC_Os04g58380	LOC_Os03g47270	LOC_Os01g73060	LOC_Os02g34540	LOC_Os02g33420	LOC_Os02g45760	LOC_Os07g37920	LOC_Os05g45060	LOC_Os07g38480	LOC_Os04g48830	LOC_Os03g25869	LOC_Os10g33900	LOC_Os04g33820	LOC_Os12g44100	LOC_Os04g33030	LOC_Os06g13330	LOC_Os08g41800	LOC_Os12g35890	LOC_Os05g25580	LOC_Os12g36980	LOC_Os07g07890	LOC_Os06g29490	LOC_Os06g40500	LOC_Os06g41020	LOC_Os06g03180	LOC_Os03g17230
LOC_Os05g10690	seedling	LOC_Os12g05810	LOC_Os02g53384	LOC_Os02g12400	LOC_Os11g03200	LOC_Os05g37170	LOC_Os11g44960	LOC_Os09g38510	LOC_Os08g19470	LOC_Os12g32820	LOC_Os01g64020	LOC_Os05g26040	LOC_Os08g32520	LOC_Os04g47700	LOC_Os08g27050	LOC_Os03g01200	LOC_Os09g01360	LOC_Os06g29350	LOC_Os01g34860	LOC_Os01g73060	LOC_Os01g70500	LOC_Os07g37920	LOC_Os01g68104	LOC_Os03g61780	LOC_Os11g08940	LOC_Os01g63710	LOC_Os02g05720	LOC_Os02g31030	LOC_Os01g59560	LOC_Os12g42044	LOC_Os09g20500	LOC_Os09g10850	LOC_Os02g54490	LOC_Os02g04630	LOC_Os03g15340	LOC_Os01g49490	LOC_Os05g19470	LOC_Os05g50920	LOC_Os09g38620	LOC_Os05g42220	LOC_Os12g04220	LOC_Os11g46070	LOC_Os03g42280	LOC_Os07g02590	LOC_Os05g50815	LOC_Os01g55900	LOC_Os07g15460	LOC_Os10g41770	LOC_Os10g40120
LOC_Os08g33940	seedling	LOC_Os05g42270	LOC_Os03g10990	LOC_Os02g46680	LOC_Os03g10810	LOC_Os01g53750	LOC_Os03g21850	LOC_Os02g07310	LOC_Os08g28080	LOC_Os08g30910	LOC_Os02g24740	LOC_Os01g09270	LOC_Os09g39310	LOC_Os12g13660	LOC_Os11g27540	LOC_Os10g38020	LOC_Os08g40930	LOC_Os04g49000	LOC_Os11g07260	LOC_Os03g25869	LOC_Os08g27100	LOC_Os07g37850	LOC_Os07g05720	LOC_Os03g59670	LOC_Os04g33030	LOC_Os06g12280	LOC_Os06g13330	LOC_Os03g61040	LOC_Os07g37350	LOC_Os10g06690	LOC_Os06g44050	LOC_Os06g03180	LOC_Os08g35939	LOC_Os08g03850	LOC_Os12g06060	LOC_Os06g47310	LOC_Os10g35450	LOC_Os10g36390	LOC_Os12g07810	LOC_Os01g17050	LOC_Os07g25800	LOC_Os03g40390	LOC_Os03g18400	LOC_Os11g02350	LOC_Os03g14500	LOC_Os07g38060	LOC_Os02g06360	LOC_Os06g05580	LOC_Os02g40664
LOC_Os12g09250	seedling	LOC_Os03g51440	LOC_Os02g46680	LOC_Os03g08310	LOC_Os10g38860	LOC_Os11g44960	LOC_Os04g35500	LOC_Os08g30910	LOC_Os01g09270	LOC_Os06g09170	LOC_Os10g38020	LOC_Os01g70500	LOC_Os08g19590	LOC_Os01g03100	LOC_Os05g44160	LOC_Os09g33882	LOC_Os02g25700	LOC_Os06g03180	LOC_Os06g44050	LOC_Os11g22404	LOC_Os03g51970	LOC_Os05g48050	LOC_Os06g11600	LOC_Os06g47310	LOC_Os10g35450	LOC_Os12g07810	LOC_Os07g43160	LOC_Os03g01270	LOC_Os05g33890	LOC_Os04g53550	LOC_Os03g17164	LOC_Os09g31310	LOC_Os07g09814	LOC_Os02g02450	LOC_Os12g41140	LOC_Os05g01520	LOC_Os11g01850	LOC_Os04g21610	LOC_Os03g05180	LOC_Os04g35270	LOC_Os01g38100	LOC_Os03g39960	LOC_Os04g44290	LOC_Os11g43760	LOC_Os01g47080	LOC_Os08g08230	LOC_Os08g16359	LOC_Os02g02840	LOC_Os08g34340
LOC_Os02g46780	seedling	LOC_Os06g41880	LOC_Os03g08310	LOC_Os03g51440	LOC_Os02g46680	LOC_Os10g38860	LOC_Os09g38268	LOC_Os06g13070	LOC_Os05g38750	LOC_Os01g09270	LOC_Os07g40020	LOC_Os01g51310	LOC_Os01g62260	LOC_Os01g70500	LOC_Os01g60060	LOC_Os08g19590	LOC_Os01g03100	LOC_Os11g08940	LOC_Os10g12290	LOC_Os06g20030	LOC_Os01g02890	LOC_Os07g23244	LOC_Os10g21660	LOC_Os06g03180	LOC_Os08g03850	LOC_Os11g22404	LOC_Os04g32310	LOC_Os06g11600	LOC_Os06g47310	LOC_Os07g43160	LOC_Os03g01270	LOC_Os02g08190	LOC_Os05g32610	LOC_Os05g33890	LOC_Os04g53550	LOC_Os06g38980	LOC_Os12g01220	LOC_Os07g09814	LOC_Os02g02450	LOC_Os09g31310	LOC_Os07g08400	LOC_Os06g17440	LOC_Os03g05180	LOC_Os04g35270	LOC_Os01g18050	LOC_Os09g36619	LOC_Os03g39960	LOC_Os03g03560	LOC_Os07g39750
LOC_Os02g08440	seedling	LOC_Os01g62950	LOC_Os04g32680	LOC_Os08g41440	LOC_Os03g04890	LOC_Os07g38290	LOC_Os02g48330	LOC_Os03g53730	LOC_Os01g65590	LOC_Os03g10810	LOC_Os01g50700	LOC_Os02g32370	LOC_Os03g21850	LOC_Os04g37790	LOC_Os06g17450	LOC_Os07g37690	LOC_Os01g55340	LOC_Os02g35910	LOC_Os01g03980	LOC_Os04g36750	LOC_Os02g40700	LOC_Os11g12650	LOC_Os06g10000	LOC_Os01g70500	LOC_Os02g45760	LOC_Os04g49000	LOC_Os04g57380	LOC_Os07g40250	LOC_Os07g37920	LOC_Os04g48830	LOC_Os04g41050	LOC_Os04g33820	LOC_Os09g30250	LOC_Os03g50160	LOC_Os02g38040	LOC_Os12g35890	LOC_Os06g47120	LOC_Os10g06690	LOC_Os02g47370	LOC_Os01g12520	LOC_Os01g45090	LOC_Os04g57350	LOC_Os03g12879	LOC_Os09g34020	LOC_Os07g40040	LOC_Os12g07810	LOC_Os10g41580	LOC_Os01g17050	LOC_Os02g56480
LOC_Os11g47460	seedling	LOC_Os06g41880	LOC_Os04g52725	LOC_Os10g38860	LOC_Os11g44960	LOC_Os03g47564	LOC_Os01g64020	LOC_Os06g02100	LOC_Os06g48650	LOC_Os04g33770	LOC_Os11g40110	LOC_Os07g18710	LOC_Os11g40249	LOC_Os03g33090	LOC_Os09g21260	LOC_Os03g50355	LOC_Os11g08940	LOC_Os07g39820	LOC_Os09g30380	LOC_Os09g36260	LOC_Os01g63710	LOC_Os03g10478	LOC_Os02g31030	LOC_Os03g50430	LOC_Os06g12280	LOC_Os07g38370	LOC_Os01g10340	LOC_Os06g44050	LOC_Os02g25700	LOC_Os03g04490	LOC_Os03g51970	LOC_Os02g55890	LOC_Os07g09610	LOC_Os08g38320	LOC_Os04g32310	LOC_Os02g33705	LOC_Os07g33050	LOC_Os03g06980	LOC_Os08g40820	LOC_Os05g33690	LOC_Os08g20486	LOC_Os03g01270	LOC_Os12g17310	LOC_Os02g18180	LOC_Os05g32610	LOC_Os02g51970	LOC_Os01g50970	LOC_Os01g31800	LOC_Os04g44410
LOC_Os01g62190	seedling	LOC_Os03g08310	LOC_Os03g51440	LOC_Os10g38860	LOC_Os11g44960	LOC_Os01g09270	LOC_Os10g38020	LOC_Os01g62260	LOC_Os01g60060	LOC_Os01g70500	LOC_Os03g55960	LOC_Os10g12290	LOC_Os10g06690	LOC_Os07g23244	LOC_Os03g51970	LOC_Os04g32310	LOC_Os07g43160	LOC_Os03g01270	LOC_Os04g53550	LOC_Os03g17164	LOC_Os06g38980	LOC_Os08g36920	LOC_Os07g09814	LOC_Os07g08400	LOC_Os03g05180	LOC_Os04g35270	LOC_Os01g18050	LOC_Os03g39960	LOC_Os11g43760	LOC_Os09g32130	LOC_Os01g47080	LOC_Os05g35240	LOC_Os08g08230	LOC_Os02g08010	LOC_Os04g52590	LOC_Os02g02840	LOC_Os03g48600	LOC_Os11g37080	LOC_Os03g45930	LOC_Os08g17410	LOC_Os01g65790	LOC_Os04g49700	LOC_Os02g48680	LOC_Os03g50490	LOC_Os03g42760	LOC_Os06g42000	LOC_Os01g56090	LOC_Os02g14910	LOC_Os05g46760
LOC_Os01g63980	seedling	LOC_Os05g42270	LOC_Os07g38290	LOC_Os02g48330	LOC_Os03g08310	LOC_Os02g51290	LOC_Os03g21850	LOC_Os01g55340	LOC_Os04g33770	LOC_Os08g40210	LOC_Os11g15570	LOC_Os07g48760	LOC_Os03g10478	LOC_Os03g15750	LOC_Os10g12290	LOC_Os10g06690	LOC_Os02g25700	LOC_Os03g15340	LOC_Os02g55890	LOC_Os07g09610	LOC_Os03g19920	LOC_Os07g43160	LOC_Os04g01690	LOC_Os09g25050	LOC_Os02g13900	LOC_Os04g01740	LOC_Os08g36920	LOC_Os03g25760	LOC_Os08g13699	LOC_Os06g45950	LOC_Os06g13720	LOC_Os10g05720	LOC_Os11g43760	LOC_Os08g34780	LOC_Os05g35240	LOC_Os06g45390	LOC_Os01g08670	LOC_Os04g36880	LOC_Os08g08230	LOC_Os02g12350	LOC_Os06g04620	LOC_Os05g40384	LOC_Os12g13380	LOC_Os03g50490	LOC_Os01g14830	LOC_Os02g51590	LOC_Os03g42760	LOC_Os03g51330	LOC_Os02g52360
LOC_Os01g55340	seedling	LOC_Os03g08310	LOC_Os03g51440	LOC_Os02g46680	LOC_Os10g38860	LOC_Os06g13070	LOC_Os11g44960	LOC_Os05g38750	LOC_Os04g35500	LOC_Os01g09270	LOC_Os10g38020	LOC_Os01g62260	LOC_Os02g43490	LOC_Os01g70500	LOC_Os01g60060	LOC_Os08g19590	LOC_Os12g06560	LOC_Os05g44160	LOC_Os11g08940	LOC_Os03g17510	LOC_Os10g12290	LOC_Os06g20030	LOC_Os01g02890	LOC_Os06g44050	LOC_Os06g03180	LOC_Os10g06690	LOC_Os07g23244	LOC_Os08g03850	LOC_Os11g22404	LOC_Os04g32310	LOC_Os05g48050	LOC_Os12g07300	LOC_Os06g11600	LOC_Os10g35450	LOC_Os10g36390	LOC_Os02g38490	LOC_Os08g09710	LOC_Os07g43160	LOC_Os02g08190	LOC_Os05g32610	LOC_Os05g33890	LOC_Os04g53550	LOC_Os01g41550	LOC_Os03g17164	LOC_Os06g38980	LOC_Os12g01220	LOC_Os07g09814	LOC_Os02g02450	LOC_Os09g31310
LOC_Os09g26210	seedling	LOC_Os04g32680	LOC_Os03g08310	LOC_Os02g46680	LOC_Os05g36990	LOC_Os05g38750	LOC_Os04g12600	LOC_Os08g30910	LOC_Os02g24740	LOC_Os01g34860	LOC_Os11g27540	LOC_Os02g42380	LOC_Os08g40930	LOC_Os03g25869	LOC_Os08g27100	LOC_Os07g37850	LOC_Os07g05720	LOC_Os04g33030	LOC_Os06g13330	LOC_Os03g61040	LOC_Os10g06690	LOC_Os08g03850	LOC_Os12g06060	LOC_Os06g47310	LOC_Os12g07810	LOC_Os01g17050	LOC_Os03g40390	LOC_Os02g06360	LOC_Os06g40150	LOC_Os11g02090	LOC_Os05g30160	LOC_Os04g21320	LOC_Os12g41140	LOC_Os05g01520	LOC_Os06g19590	LOC_Os06g45950	LOC_Os05g25900	LOC_Os07g39750	LOC_Os11g43760	LOC_Os01g47610	LOC_Os06g33320	LOC_Os04g35390	LOC_Os05g32710	LOC_Os07g29770	LOC_Os03g11980	LOC_Os02g21090	LOC_Os01g23880	LOC_Os09g31230	LOC_Os01g66030
LOC_Os02g53620	seedling	LOC_Os03g04890	LOC_Os03g50220	LOC_Os02g42660	LOC_Os09g38268	LOC_Os11g44960	LOC_Os03g14020	LOC_Os01g64020	LOC_Os04g23700	LOC_Os12g05680	LOC_Os04g33770	LOC_Os12g13660	LOC_Os02g47420	LOC_Os07g40020	LOC_Os03g33090	LOC_Os08g39210	LOC_Os01g60060	LOC_Os01g03100	LOC_Os11g08940	LOC_Os06g11060	LOC_Os08g23140	LOC_Os03g10478	LOC_Os01g63710	LOC_Os03g59670	LOC_Os02g51540	LOC_Os06g12280	LOC_Os03g55960	LOC_Os10g12290	LOC_Os02g25700	LOC_Os04g59560	LOC_Os03g04490	LOC_Os03g15340	LOC_Os11g22404	LOC_Os02g55890	LOC_Os12g06060	LOC_Os05g48050	LOC_Os03g06980	LOC_Os05g33690	LOC_Os02g08190	LOC_Os02g18180	LOC_Os12g07710	LOC_Os01g31800	LOC_Os04g53550	LOC_Os04g44410	LOC_Os07g36950	LOC_Os09g25050	LOC_Os05g34460	LOC_Os02g07180	LOC_Os11g06410
LOC_Os11g30370	seedling	LOC_Os06g41880	LOC_Os03g51440	LOC_Os02g46680	LOC_Os10g38860	LOC_Os06g13070	LOC_Os05g38750	LOC_Os07g40020	LOC_Os05g44160	LOC_Os11g08940	LOC_Os01g02890	LOC_Os06g44050	LOC_Os10g21660	LOC_Os06g03180	LOC_Os03g51970	LOC_Os05g48050	LOC_Os10g35450	LOC_Os07g43160	LOC_Os02g08190	LOC_Os03g23030	LOC_Os12g01220	LOC_Os07g09814	LOC_Os12g41200	LOC_Os04g21610	LOC_Os06g17440	LOC_Os03g05180	LOC_Os03g39960	LOC_Os01g47080	LOC_Os08g41700	LOC_Os02g08010	LOC_Os08g16359	LOC_Os04g52590	LOC_Os02g02840	LOC_Os10g39500	LOC_Os08g34340	LOC_Os11g34460	LOC_Os11g37080	LOC_Os08g13350	LOC_Os03g45930	LOC_Os02g04730	LOC_Os08g17410	LOC_Os08g27090	LOC_Os05g45875	LOC_Os01g15300	LOC_Os06g36380	LOC_Os08g36020	LOC_Os04g49700	LOC_Os04g38420	LOC_Os11g08380
LOC_Os01g47560	seedling	LOC_Os05g42270	LOC_Os04g32680	LOC_Os06g48190	LOC_Os07g38290	LOC_Os02g48330	LOC_Os02g51290	LOC_Os03g51440	LOC_Os10g38860	LOC_Os09g38268	LOC_Os01g64020	LOC_Os04g23700	LOC_Os02g21260	LOC_Os01g09270	LOC_Os01g55340	LOC_Os12g05680	LOC_Os11g15570	LOC_Os02g47420	LOC_Os07g40020	LOC_Os10g38020	LOC_Os05g05560	LOC_Os02g34540	LOC_Os09g36160	LOC_Os01g70500	LOC_Os04g49000	LOC_Os01g68104	LOC_Os06g22654	LOC_Os08g22604	LOC_Os03g10478	LOC_Os12g08230	LOC_Os06g11060	LOC_Os01g13280	LOC_Os03g59670	LOC_Os04g33030	LOC_Os03g50430	LOC_Os06g12280	LOC_Os03g57569	LOC_Os03g61040	LOC_Os10g12290	LOC_Os06g41030	LOC_Os07g38370	LOC_Os02g25700	LOC_Os01g45530	LOC_Os04g59560	LOC_Os03g04490	LOC_Os03g51970	LOC_Os02g49720	LOC_Os07g09610	LOC_Os08g38320
LOC_Os03g20550	seedling	LOC_Os06g41880	LOC_Os03g51440	LOC_Os11g44960	LOC_Os01g09270	LOC_Os06g09170	LOC_Os07g40020	LOC_Os01g51310	LOC_Os10g38020	LOC_Os01g62260	LOC_Os08g39210	LOC_Os01g70500	LOC_Os02g43490	LOC_Os01g60060	LOC_Os01g03100	LOC_Os12g06560	LOC_Os03g55960	LOC_Os10g12290	LOC_Os01g02890	LOC_Os07g23244	LOC_Os02g25700	LOC_Os03g51970	LOC_Os04g32310	LOC_Os05g48050	LOC_Os12g07300	LOC_Os07g43160	LOC_Os03g01270	LOC_Os04g53550	LOC_Os01g41550	LOC_Os03g17164	LOC_Os06g38980	LOC_Os12g01220	LOC_Os12g41200	LOC_Os07g08400	LOC_Os04g21610	LOC_Os03g05180	LOC_Os04g35270	LOC_Os01g18050	LOC_Os03g39960	LOC_Os03g03560	LOC_Os01g47080	LOC_Os05g35240	LOC_Os08g41700	LOC_Os02g08010	LOC_Os08g16359	LOC_Os04g52590	LOC_Os02g02840	LOC_Os11g07124	LOC_Os10g39500
LOC_Os02g34970	seedling	LOC_Os06g41880	LOC_Os03g51440	LOC_Os10g38860	LOC_Os09g38268	LOC_Os06g13070	LOC_Os11g44960	LOC_Os07g40020	LOC_Os01g51310	LOC_Os10g38020	LOC_Os01g62260	LOC_Os08g39210	LOC_Os01g60060	LOC_Os01g03100	LOC_Os12g06560	LOC_Os05g44160	LOC_Os01g11130	LOC_Os10g12290	LOC_Os06g20030	LOC_Os01g02890	LOC_Os06g44050	LOC_Os10g21660	LOC_Os06g03180	LOC_Os05g48050	LOC_Os12g07300	LOC_Os02g51160	LOC_Os02g38490	LOC_Os02g08190	LOC_Os05g32610	LOC_Os04g53550	LOC_Os01g41550	LOC_Os03g23030	LOC_Os06g38980	LOC_Os12g01220	LOC_Os09g31310	LOC_Os02g02450	LOC_Os08g36920	LOC_Os12g41200	LOC_Os11g01850	LOC_Os07g08400	LOC_Os03g53210	LOC_Os04g21610	LOC_Os06g17440	LOC_Os03g05180	LOC_Os04g35270	LOC_Os01g18050	LOC_Os04g44290	LOC_Os03g03560	LOC_Os04g11890
LOC_Os04g02140	seedling	LOC_Os03g05700	LOC_Os03g04890	LOC_Os03g50220	LOC_Os02g51290	LOC_Os03g14020	LOC_Os02g07310	LOC_Os03g21850	LOC_Os08g30910	LOC_Os01g55340	LOC_Os01g09270	LOC_Os02g21260	LOC_Os11g08370	LOC_Os11g40110	LOC_Os06g09170	LOC_Os11g27540	LOC_Os08g40930	LOC_Os12g12950	LOC_Os01g68104	LOC_Os03g25869	LOC_Os08g27100	LOC_Os12g06560	LOC_Os01g63710	LOC_Os01g13280	LOC_Os06g40590	LOC_Os03g27780	LOC_Os06g20030	LOC_Os01g02890	LOC_Os04g59560	LOC_Os08g35939	LOC_Os08g35930	LOC_Os11g22404	LOC_Os03g15340	LOC_Os07g09610	LOC_Os04g32310	LOC_Os07g33050	LOC_Os06g47310	LOC_Os12g07810	LOC_Os12g39630	LOC_Os02g51160	LOC_Os08g20486	LOC_Os07g43160	LOC_Os12g17310	LOC_Os02g18180	LOC_Os06g05580	LOC_Os02g40664	LOC_Os12g30520	LOC_Os09g25050	LOC_Os11g02090
LOC_Os04g32590	seedling	LOC_Os03g08310	LOC_Os10g38860	LOC_Os05g36990	LOC_Os03g21850	LOC_Os04g35500	LOC_Os08g40210	LOC_Os11g15570	LOC_Os11g27540	LOC_Os10g38020	LOC_Os03g33090	LOC_Os02g34540	LOC_Os04g49000	LOC_Os08g27100	LOC_Os06g49810	LOC_Os07g37850	LOC_Os03g44610	LOC_Os01g16950	LOC_Os06g11060	LOC_Os07g39820	LOC_Os03g59670	LOC_Os03g18490	LOC_Os04g33030	LOC_Os03g61040	LOC_Os03g27780	LOC_Os07g38370	LOC_Os06g03180	LOC_Os03g04490	LOC_Os12g06060	LOC_Os12g07810	LOC_Os07g25800	LOC_Os06g16630	LOC_Os03g01270	LOC_Os03g18400	LOC_Os07g38060	LOC_Os02g06360	LOC_Os04g44410	LOC_Os01g68890	LOC_Os08g36920	LOC_Os09g31310	LOC_Os04g24414	LOC_Os02g09480	LOC_Os12g41200	LOC_Os05g30160	LOC_Os03g25760	LOC_Os04g21320	LOC_Os12g41140	LOC_Os05g01520	LOC_Os11g31660
LOC_Os11g47630	seedling	LOC_Os02g48330	LOC_Os03g08310	LOC_Os02g51290	LOC_Os03g51440	LOC_Os02g12400	LOC_Os11g44960	LOC_Os03g47564	LOC_Os03g15370	LOC_Os01g64020	LOC_Os04g23700	LOC_Os04g57650	LOC_Os01g55340	LOC_Os04g33770	LOC_Os11g40110	LOC_Os10g30860	LOC_Os12g05680	LOC_Os11g15570	LOC_Os07g40020	LOC_Os10g38020	LOC_Os08g39210	LOC_Os02g34540	LOC_Os09g36160	LOC_Os01g03100	LOC_Os07g48760	LOC_Os09g21260	LOC_Os06g22654	LOC_Os05g06840	LOC_Os03g50355	LOC_Os03g44610	LOC_Os03g10478	LOC_Os06g11060	LOC_Os09g36260	LOC_Os07g39820	LOC_Os03g59670	LOC_Os01g13280	LOC_Os06g12280	LOC_Os03g55960	LOC_Os10g12290	LOC_Os07g38370	LOC_Os04g47250	LOC_Os01g02890	LOC_Os02g25700	LOC_Os01g45530	LOC_Os04g59560	LOC_Os03g04490	LOC_Os06g08790	LOC_Os07g13980	LOC_Os03g50100
LOC_Os11g09160	seedling	LOC_Os05g42270	LOC_Os09g24680	LOC_Os07g38290	LOC_Os03g04890	LOC_Os04g52725	LOC_Os10g38860	LOC_Os09g38268	LOC_Os06g13070	LOC_Os03g47564	LOC_Os05g36990	LOC_Os03g21850	LOC_Os08g30910	LOC_Os12g05680	LOC_Os11g40110	LOC_Os10g30860	LOC_Os02g47420	LOC_Os01g62260	LOC_Os01g68104	LOC_Os08g27100	LOC_Os06g49810	LOC_Os07g39820	LOC_Os01g63710	LOC_Os04g40330	LOC_Os01g13280	LOC_Os09g02140	LOC_Os06g13330	LOC_Os03g61040	LOC_Os07g35130	LOC_Os10g12290	LOC_Os01g02890	LOC_Os03g47980	LOC_Os06g44050	LOC_Os10g21660	LOC_Os02g55890	LOC_Os02g49720	LOC_Os07g09610	LOC_Os07g13980	LOC_Os04g32310	LOC_Os06g47310	LOC_Os10g35450	LOC_Os12g39630	LOC_Os02g38490	LOC_Os08g40820	LOC_Os08g20486	LOC_Os12g17310	LOC_Os02g08190	LOC_Os05g32610	LOC_Os04g53550
LOC_Os11g06410	seedling	LOC_Os06g41880	LOC_Os03g08310	LOC_Os04g35500	LOC_Os10g38020	LOC_Os07g40020	LOC_Os01g70500	LOC_Os11g08940	LOC_Os01g02890	LOC_Os07g23244	LOC_Os06g03180	LOC_Os10g21660	LOC_Os11g22404	LOC_Os03g51970	LOC_Os12g07300	LOC_Os10g36390	LOC_Os02g51160	LOC_Os07g43160	LOC_Os03g01270	LOC_Os06g38980	LOC_Os09g31310	LOC_Os12g41140	LOC_Os05g01520	LOC_Os04g21610	LOC_Os03g05180	LOC_Os03g03560	LOC_Os09g32130	LOC_Os01g47080	LOC_Os02g08010	LOC_Os08g16359	LOC_Os03g48600	LOC_Os06g45900	LOC_Os11g34460	LOC_Os11g37080	LOC_Os03g45930	LOC_Os08g27090	LOC_Os01g15300	LOC_Os04g38420	LOC_Os02g10630	LOC_Os11g20554	LOC_Os03g50490	LOC_Os06g38650	LOC_Os05g07980	LOC_Os08g34240	LOC_Os03g42760	LOC_Os07g04150	LOC_Os01g56090	LOC_Os04g18030	LOC_Os02g14910
LOC_Os02g45200	seedling	LOC_Os06g41880	LOC_Os03g08310	LOC_Os10g38860	LOC_Os09g38268	LOC_Os11g44960	LOC_Os05g38750	LOC_Os06g09170	LOC_Os07g40020	LOC_Os10g38020	LOC_Os08g39210	LOC_Os01g62260	LOC_Os02g43490	LOC_Os01g70500	LOC_Os01g60060	LOC_Os01g03100	LOC_Os12g06560	LOC_Os05g44160	LOC_Os11g08940	LOC_Os09g33882	LOC_Os03g17510	LOC_Os10g12290	LOC_Os06g20030	LOC_Os01g02890	LOC_Os07g23244	LOC_Os10g21660	LOC_Os02g25700	LOC_Os08g03850	LOC_Os11g22404	LOC_Os05g48050	LOC_Os06g11600	LOC_Os10g35450	LOC_Os10g36390	LOC_Os02g38490	LOC_Os07g43160	LOC_Os02g08190	LOC_Os04g53550	LOC_Os01g41550	LOC_Os03g17164	LOC_Os09g31310	LOC_Os12g01220	LOC_Os07g09814	LOC_Os08g36920	LOC_Os12g41200	LOC_Os12g41140	LOC_Os11g01850	LOC_Os03g53210	LOC_Os03g05180	LOC_Os04g35270
LOC_Os01g48700	seedling	LOC_Os06g41880	LOC_Os03g51440	LOC_Os02g46680	LOC_Os09g38268	LOC_Os06g13070	LOC_Os11g44960	LOC_Os04g35500	LOC_Os08g30910	LOC_Os01g09270	LOC_Os06g09170	LOC_Os08g40930	LOC_Os01g51310	LOC_Os01g62260	LOC_Os01g70500	LOC_Os08g19590	LOC_Os01g03100	LOC_Os12g06560	LOC_Os11g08940	LOC_Os01g11130	LOC_Os10g12290	LOC_Os06g20030	LOC_Os01g02890	LOC_Os07g23244	LOC_Os10g21660	LOC_Os06g03180	LOC_Os02g25700	LOC_Os11g22404	LOC_Os03g51970	LOC_Os04g32310	LOC_Os12g07300	LOC_Os06g47310	LOC_Os02g51160	LOC_Os08g09710	LOC_Os02g08190	LOC_Os05g32610	LOC_Os05g33890	LOC_Os03g17164	LOC_Os03g23030	LOC_Os06g38980	LOC_Os12g01220	LOC_Os07g09814	LOC_Os08g36920	LOC_Os12g41200	LOC_Os05g01520	LOC_Os07g08400	LOC_Os03g53210	LOC_Os06g08890	LOC_Os04g21610
LOC_Os05g40960	seedling	LOC_Os04g32680	LOC_Os07g05174	LOC_Os08g19470	LOC_Os01g70260	LOC_Os04g52410	LOC_Os05g04660	LOC_Os04g12600	LOC_Os08g30910	LOC_Os08g41960	LOC_Os11g38810	LOC_Os03g18940	LOC_Os03g11614	LOC_Os06g29350	LOC_Os08g40930	LOC_Os01g73060	LOC_Os03g02830	LOC_Os05g37930	LOC_Os04g41050	LOC_Os03g25869	LOC_Os10g33900	LOC_Os11g47453	LOC_Os09g25600	LOC_Os06g13330	LOC_Os05g25580	LOC_Os06g29490	LOC_Os06g40500	LOC_Os08g35930	LOC_Os10g04690	LOC_Os11g22404	LOC_Os07g49510	LOC_Os05g05550	LOC_Os10g33540	LOC_Os11g10640	LOC_Os04g12080	LOC_Os06g47310	LOC_Os12g07810	LOC_Os10g28570	LOC_Os10g04090	LOC_Os06g04200	LOC_Os09g28390	LOC_Os08g20486	LOC_Os06g43970	LOC_Os02g06360	LOC_Os08g34890	LOC_Os07g02590	LOC_Os08g11760	LOC_Os04g21320	LOC_Os05g01520
LOC_Os07g48560	seedling	LOC_Os05g42270	LOC_Os03g05700	LOC_Os03g10990	LOC_Os06g41880	LOC_Os07g38290	LOC_Os03g04890	LOC_Os03g51440	LOC_Os04g52725	LOC_Os11g44960	LOC_Os07g15270	LOC_Os01g55340	LOC_Os12g05680	LOC_Os11g08370	LOC_Os11g15570	LOC_Os10g30860	LOC_Os07g18710	LOC_Os09g39310	LOC_Os07g40020	LOC_Os02g34540	LOC_Os09g36160	LOC_Os01g70500	LOC_Os04g49000	LOC_Os08g19590	LOC_Os01g03100	LOC_Os09g21260	LOC_Os03g44610	LOC_Os03g10478	LOC_Os01g63710	LOC_Os08g23140	LOC_Os04g40330	LOC_Os01g13280	LOC_Os09g02140	LOC_Os02g31030	LOC_Os06g12280	LOC_Os03g61040	LOC_Os06g41030	LOC_Os02g53000	LOC_Os06g20030	LOC_Os07g38370	LOC_Os06g44050	LOC_Os10g21660	LOC_Os01g45530	LOC_Os04g59560	LOC_Os06g08790	LOC_Os03g51970	LOC_Os07g09610	LOC_Os08g38320	LOC_Os10g35730
LOC_Os08g19590	seedling	LOC_Os06g41880	LOC_Os03g51440	LOC_Os09g38268	LOC_Os06g13070	LOC_Os11g44960	LOC_Os05g38750	LOC_Os08g30910	LOC_Os08g40930	LOC_Os01g60060	LOC_Os01g70500	LOC_Os01g03100	LOC_Os12g06560	LOC_Os11g08940	LOC_Os01g11130	LOC_Os03g17510	LOC_Os10g12290	LOC_Os06g20030	LOC_Os01g02890	LOC_Os06g44050	LOC_Os10g21660	LOC_Os06g03180	LOC_Os07g23244	LOC_Os11g22404	LOC_Os03g61590	LOC_Os04g32310	LOC_Os05g48050	LOC_Os12g07300	LOC_Os06g11600	LOC_Os10g36390	LOC_Os02g51160	LOC_Os07g43160	LOC_Os03g01270	LOC_Os02g08190	LOC_Os05g32610	LOC_Os05g33890	LOC_Os04g53550	LOC_Os03g17164	LOC_Os03g23030	LOC_Os06g38980	LOC_Os08g36920	LOC_Os12g41200	LOC_Os05g01520	LOC_Os07g08400	LOC_Os06g08890	LOC_Os04g21610	LOC_Os06g17440	LOC_Os03g05180	LOC_Os04g35270
LOC_Os02g10140	seedling	LOC_Os03g05700	LOC_Os06g41880	LOC_Os03g04890	LOC_Os03g51440	LOC_Os11g31590	LOC_Os10g38860	LOC_Os02g12400	LOC_Os03g14020	LOC_Os01g64020	LOC_Os04g57650	LOC_Os12g05680	LOC_Os11g40110	LOC_Os11g08370	LOC_Os11g15570	LOC_Os11g40249	LOC_Os06g09170	LOC_Os12g13660	LOC_Os02g47420	LOC_Os07g40020	LOC_Os10g38020	LOC_Os12g12950	LOC_Os11g32270	LOC_Os02g34540	LOC_Os01g70500	LOC_Os01g60060	LOC_Os01g03100	LOC_Os07g48760	LOC_Os01g68104	LOC_Os06g22654	LOC_Os03g50355	LOC_Os06g49810	LOC_Os07g37850	LOC_Os08g22604	LOC_Os07g39820	LOC_Os03g59670	LOC_Os04g33030	LOC_Os02g51540	LOC_Os09g02140	LOC_Os06g12280	LOC_Os02g31030	LOC_Os07g37350	LOC_Os07g38370	LOC_Os01g10340	LOC_Os02g25700	LOC_Os06g03180	LOC_Os10g21660	LOC_Os06g44050	LOC_Os01g45530
LOC_Os01g56690	seedling	LOC_Os05g42270	LOC_Os03g04890	LOC_Os07g38290	LOC_Os03g08310	LOC_Os02g46680	LOC_Os02g51290	LOC_Os03g10810	LOC_Os05g38750	LOC_Os04g23700	LOC_Os04g35500	LOC_Os02g21260	LOC_Os11g08370	LOC_Os10g38020	LOC_Os01g51310	LOC_Os03g33090	LOC_Os08g39210	LOC_Os02g34540	LOC_Os04g49000	LOC_Os07g37850	LOC_Os03g10478	LOC_Os01g13280	LOC_Os03g59670	LOC_Os04g33030	LOC_Os06g13330	LOC_Os07g38370	LOC_Os01g02890	LOC_Os10g06690	LOC_Os02g33705	LOC_Os04g32310	LOC_Os06g11600	LOC_Os10g36390	LOC_Os12g07810	LOC_Os03g19920	LOC_Os01g17050	LOC_Os07g43160	LOC_Os06g16630	LOC_Os02g40664	LOC_Os04g44410	LOC_Os08g28890	LOC_Os08g36920	LOC_Os02g09480	LOC_Os03g08700	LOC_Os11g31660	LOC_Os02g34970	LOC_Os06g41060	LOC_Os03g39960	LOC_Os02g50040	LOC_Os06g30730
LOC_Os02g04640	seedling	LOC_Os03g05700	LOC_Os04g32680	LOC_Os03g04890	LOC_Os02g48330	LOC_Os02g51290	LOC_Os03g51440	LOC_Os03g53730	LOC_Os02g12400	LOC_Os11g44960	LOC_Os01g54950	LOC_Os04g23700	LOC_Os07g15270	LOC_Os02g21260	LOC_Os01g55340	LOC_Os04g33770	LOC_Os11g40110	LOC_Os10g30860	LOC_Os12g05680	LOC_Os11g15570	LOC_Os07g40020	LOC_Os01g62260	LOC_Os08g39210	LOC_Os11g32270	LOC_Os01g60060	LOC_Os01g70500	LOC_Os01g03100	LOC_Os07g48760	LOC_Os09g21260	LOC_Os01g68104	LOC_Os02g53260	LOC_Os03g44610	LOC_Os03g10478	LOC_Os12g08230	LOC_Os11g08940	LOC_Os01g63710	LOC_Os01g13280	LOC_Os03g18490	LOC_Os03g50430	LOC_Os07g35130	LOC_Os10g12290	LOC_Os07g38370	LOC_Os01g10340	LOC_Os01g02890	LOC_Os03g47980	LOC_Os01g45530	LOC_Os04g59560	LOC_Os03g15340	LOC_Os02g55890
LOC_Os06g51070	seedling	LOC_Os09g26260	LOC_Os12g35450	LOC_Os06g48190	LOC_Os02g32370	LOC_Os01g19480	LOC_Os09g32095	LOC_Os09g29490	LOC_Os05g38750	LOC_Os04g23700	LOC_Os07g37690	LOC_Os01g33450	LOC_Os08g41960	LOC_Os02g35910	LOC_Os12g43350	LOC_Os08g32520	LOC_Os01g08710	LOC_Os11g15570	LOC_Os04g36750	LOC_Os10g04590	LOC_Os07g34980	LOC_Os02g34540	LOC_Os02g43490	LOC_Os01g53460	LOC_Os06g04250	LOC_Os05g49630	LOC_Os02g45760	LOC_Os05g37930	LOC_Os07g38480	LOC_Os10g33900	LOC_Os08g27100	LOC_Os11g45890	LOC_Os07g05720	LOC_Os04g33030	LOC_Os06g13330	LOC_Os08g44150	LOC_Os03g57569	LOC_Os03g61040	LOC_Os10g33240	LOC_Os06g40500	LOC_Os10g06690	LOC_Os08g41720	LOC_Os05g32070	LOC_Os10g32740	LOC_Os07g49510	LOC_Os07g09610	LOC_Os12g06060	LOC_Os03g12879	LOC_Os06g47310
LOC_Os04g59380	seedling	LOC_Os06g41880	LOC_Os03g51440	LOC_Os02g46680	LOC_Os10g38860	LOC_Os09g38268	LOC_Os11g44960	LOC_Os05g38750	LOC_Os04g35500	LOC_Os06g09170	LOC_Os08g40930	LOC_Os07g40020	LOC_Os10g38020	LOC_Os08g39210	LOC_Os01g62260	LOC_Os01g70500	LOC_Os01g60060	LOC_Os08g19590	LOC_Os01g03100	LOC_Os05g44160	LOC_Os01g11130	LOC_Os03g55960	LOC_Os10g12290	LOC_Os06g20030	LOC_Os01g02890	LOC_Os06g44050	LOC_Os06g03180	LOC_Os10g06690	LOC_Os02g25700	LOC_Os08g03850	LOC_Os03g51970	LOC_Os11g22404	LOC_Os04g32310	LOC_Os12g07300	LOC_Os06g11600	LOC_Os10g35450	LOC_Os10g36390	LOC_Os02g51160	LOC_Os02g38490	LOC_Os07g43160	LOC_Os03g01270	LOC_Os02g08190	LOC_Os04g53550	LOC_Os01g41550	LOC_Os06g38980	LOC_Os12g01220	LOC_Os07g09814	LOC_Os09g31310	LOC_Os12g41200
LOC_Os03g47140	seedling	LOC_Os06g41880	LOC_Os11g44960	LOC_Os06g09170	LOC_Os10g38020	LOC_Os08g40930	LOC_Os01g62260	LOC_Os08g39210	LOC_Os01g03100	LOC_Os01g11130	LOC_Os03g17510	LOC_Os10g12290	LOC_Os07g23244	LOC_Os10g21660	LOC_Os06g44050	LOC_Os11g22404	LOC_Os08g03850	LOC_Os03g51970	LOC_Os04g32310	LOC_Os12g07300	LOC_Os06g47310	LOC_Os06g11600	LOC_Os12g07810	LOC_Os10g36390	LOC_Os07g43160	LOC_Os03g17164	LOC_Os09g31310	LOC_Os12g01220	LOC_Os12g41200	LOC_Os12g41140	LOC_Os04g21610	LOC_Os01g38100	LOC_Os03g39960	LOC_Os04g44290	LOC_Os07g39750	LOC_Os11g43760	LOC_Os01g47080	LOC_Os04g49990	LOC_Os02g08010	LOC_Os04g52590	LOC_Os11g07124	LOC_Os03g48600	LOC_Os06g45900	LOC_Os03g11980	LOC_Os02g04730	LOC_Os08g17410	LOC_Os01g65790	LOC_Os01g15300	LOC_Os11g05300
LOC_Os05g34830	seedling	LOC_Os09g26260	LOC_Os11g05640	LOC_Os12g35450	LOC_Os03g04890	LOC_Os07g38290	LOC_Os02g48330	LOC_Os03g08310	LOC_Os02g46680	LOC_Os12g32330	LOC_Os02g07310	LOC_Os05g04660	LOC_Os09g32095	LOC_Os07g37690	LOC_Os01g55340	LOC_Os02g35910	LOC_Os01g03980	LOC_Os03g48010	LOC_Os03g11614	LOC_Os03g47270	LOC_Os01g34860	LOC_Os11g27540	LOC_Os05g49630	LOC_Os02g45760	LOC_Os04g49000	LOC_Os04g57380	LOC_Os07g37920	LOC_Os04g33820	LOC_Os03g54870	LOC_Os12g13100	LOC_Os11g37980	LOC_Os01g58850	LOC_Os10g33240	LOC_Os06g29490	LOC_Os10g06690	LOC_Os02g47370	LOC_Os07g49510	LOC_Os01g12520	LOC_Os01g45090	LOC_Os04g57350	LOC_Os08g40100	LOC_Os03g12879	LOC_Os06g11600	LOC_Os07g40040	LOC_Os12g07810	LOC_Os02g55330	LOC_Os10g41580	LOC_Os01g17050	LOC_Os05g08480
LOC_Os02g32140	seedling	LOC_Os01g62950	LOC_Os02g01830	LOC_Os02g37470	LOC_Os11g05640	LOC_Os03g04890	LOC_Os02g48330	LOC_Os03g51440	LOC_Os05g08350	LOC_Os02g33560	LOC_Os05g04660	LOC_Os01g55280	LOC_Os04g23700	LOC_Os01g64020	LOC_Os03g06654	LOC_Os01g55340	LOC_Os03g53360	LOC_Os03g33090	LOC_Os10g29514	LOC_Os09g39020	LOC_Os09g20850	LOC_Os02g32280	LOC_Os03g50355	LOC_Os06g11730	LOC_Os06g11060	LOC_Os03g18490	LOC_Os10g12290	LOC_Os02g35300	LOC_Os07g38370	LOC_Os09g20490	LOC_Os10g06690	LOC_Os02g04630	LOC_Os01g54300	LOC_Os08g02840	LOC_Os03g57880	LOC_Os02g06170	LOC_Os10g32740	LOC_Os02g49720	LOC_Os02g09670	LOC_Os01g12520	LOC_Os01g70525	LOC_Os05g48050	LOC_Os06g11600	LOC_Os02g55330	LOC_Os03g38790	LOC_Os01g10940	LOC_Os03g19920	LOC_Os02g25230	LOC_Os03g27760
LOC_Os04g46400	seedling	LOC_Os03g04890	LOC_Os02g12400	LOC_Os06g13070	LOC_Os11g44960	LOC_Os04g57650	LOC_Os07g15270	LOC_Os01g55340	LOC_Os12g04720	LOC_Os12g05680	LOC_Os07g18710	LOC_Os01g60060	LOC_Os04g49000	LOC_Os06g22654	LOC_Os09g30380	LOC_Os07g05720	LOC_Os06g12280	LOC_Os03g55960	LOC_Os02g53000	LOC_Os04g47250	LOC_Os06g44050	LOC_Os01g45530	LOC_Os03g15340	LOC_Os08g38320	LOC_Os10g35730	LOC_Os05g48050	LOC_Os07g12790	LOC_Os07g33050	LOC_Os06g11600	LOC_Os10g35450	LOC_Os03g05300	LOC_Os05g33690	LOC_Os02g38490	LOC_Os08g40820	LOC_Os12g17310	LOC_Os04g53550	LOC_Os02g06360	LOC_Os04g01690	LOC_Os01g41550	LOC_Os03g17164	LOC_Os03g39000	LOC_Os02g07180	LOC_Os05g50120	LOC_Os07g09814	LOC_Os06g19590	LOC_Os01g07480	LOC_Os02g50040	LOC_Os06g04169	LOC_Os01g47080
LOC_Os01g57650	seedling	LOC_Os06g41880	LOC_Os03g08310	LOC_Os03g51440	LOC_Os02g46680	LOC_Os10g38860	LOC_Os09g38268	LOC_Os06g13070	LOC_Os04g35500	LOC_Os08g30910	LOC_Os01g09270	LOC_Os08g40930	LOC_Os07g40020	LOC_Os10g38020	LOC_Os01g62260	LOC_Os02g43490	LOC_Os01g70500	LOC_Os08g19590	LOC_Os01g03100	LOC_Os05g44160	LOC_Os01g11130	LOC_Os01g02890	LOC_Os06g44050	LOC_Os10g21660	LOC_Os06g03180	LOC_Os10g06690	LOC_Os08g03850	LOC_Os03g51970	LOC_Os04g32310	LOC_Os12g07300	LOC_Os06g11600	LOC_Os06g47310	LOC_Os10g35450	LOC_Os10g36390	LOC_Os08g09710	LOC_Os02g08190	LOC_Os05g32610	LOC_Os04g53550	LOC_Os01g41550	LOC_Os03g17164	LOC_Os09g31310	LOC_Os08g36920	LOC_Os07g09814	LOC_Os02g02450	LOC_Os12g41200	LOC_Os12g41140	LOC_Os11g01850	LOC_Os07g08400	LOC_Os03g53210
LOC_Os02g35660	seedling	LOC_Os03g50220	LOC_Os09g38268	LOC_Os06g13070	LOC_Os01g53750	LOC_Os01g64020	LOC_Os02g21260	LOC_Os01g09270	LOC_Os01g55340	LOC_Os04g33770	LOC_Os10g30860	LOC_Os07g18710	LOC_Os11g40249	LOC_Os07g40020	LOC_Os05g05560	LOC_Os01g70500	LOC_Os02g43490	LOC_Os01g03100	LOC_Os11g07260	LOC_Os06g49810	LOC_Os12g06560	LOC_Os05g44160	LOC_Os03g44610	LOC_Os02g53260	LOC_Os08g23140	LOC_Os09g36260	LOC_Os01g13280	LOC_Os02g51540	LOC_Os02g31030	LOC_Os06g40590	LOC_Os02g35300	LOC_Os01g10340	LOC_Os04g47250	LOC_Os01g02890	LOC_Os02g25700	LOC_Os06g03180	LOC_Os03g15340	LOC_Os07g09610	LOC_Os02g49720	LOC_Os08g38320	LOC_Os05g48050	LOC_Os07g33050	LOC_Os10g35450	LOC_Os03g05300	LOC_Os03g19920	LOC_Os02g34710	LOC_Os10g37520	LOC_Os03g06980	LOC_Os02g08190
LOC_Os04g55970	seedling	LOC_Os03g04890	LOC_Os02g12400	LOC_Os06g13070	LOC_Os11g44960	LOC_Os05g38750	LOC_Os04g57650	LOC_Os07g15270	LOC_Os02g24740	LOC_Os12g04720	LOC_Os12g05680	LOC_Os01g60060	LOC_Os01g68104	LOC_Os06g22654	LOC_Os09g30380	LOC_Os07g05720	LOC_Os06g12280	LOC_Os03g55960	LOC_Os07g35130	LOC_Os02g35300	LOC_Os04g47250	LOC_Os06g44050	LOC_Os02g25700	LOC_Os03g15340	LOC_Os08g38320	LOC_Os10g35730	LOC_Os05g48050	LOC_Os02g33705	LOC_Os06g11600	LOC_Os10g35450	LOC_Os03g05300	LOC_Os03g19920	LOC_Os03g06980	LOC_Os02g38490	LOC_Os06g16630	LOC_Os12g17310	LOC_Os01g31800	LOC_Os04g53550	LOC_Os07g38060	LOC_Os04g01690	LOC_Os01g41550	LOC_Os03g17164	LOC_Os02g13900	LOC_Os03g22040	LOC_Os02g07180	LOC_Os07g09814	LOC_Os11g31660	LOC_Os06g41060	LOC_Os01g07480
LOC_Os06g45650	seedling	LOC_Os06g41880	LOC_Os02g51290	LOC_Os03g51090	LOC_Os09g38268	LOC_Os03g47564	LOC_Os01g12260	LOC_Os03g14020	LOC_Os01g64020	LOC_Os07g15270	LOC_Os06g09170	LOC_Os08g40930	LOC_Os11g32270	LOC_Os01g60060	LOC_Os07g48760	LOC_Os01g68104	LOC_Os03g25869	LOC_Os12g06560	LOC_Os02g39380	LOC_Os01g13280	LOC_Os03g50430	LOC_Os06g13330	LOC_Os06g40590	LOC_Os07g38370	LOC_Os01g10340	LOC_Os07g23244	LOC_Os01g45530	LOC_Os03g15340	LOC_Os11g22404	LOC_Os03g50100	LOC_Os07g12790	LOC_Os12g39630	LOC_Os02g51160	LOC_Os08g40820	LOC_Os08g09710	LOC_Os03g40390	LOC_Os01g50970	LOC_Os05g32610	LOC_Os06g05580	LOC_Os12g04220	LOC_Os12g30520	LOC_Os03g23030	LOC_Os11g02090	LOC_Os01g09030	LOC_Os02g07180	LOC_Os03g25050	LOC_Os11g06410	LOC_Os05g30160	LOC_Os03g61560
LOC_Os06g09420	seedling	LOC_Os05g42270	LOC_Os07g38290	LOC_Os04g52725	LOC_Os10g38860	LOC_Os09g38268	LOC_Os06g13070	LOC_Os03g47564	LOC_Os05g36990	LOC_Os08g30910	LOC_Os07g15270	LOC_Os12g05680	LOC_Os02g47420	LOC_Os01g62260	LOC_Os01g68104	LOC_Os09g21260	LOC_Os08g27100	LOC_Os06g49810	LOC_Os07g39820	LOC_Os01g63710	LOC_Os04g40330	LOC_Os09g02140	LOC_Os01g11130	LOC_Os03g61040	LOC_Os02g53000	LOC_Os03g47980	LOC_Os06g44050	LOC_Os10g21660	LOC_Os06g08790	LOC_Os11g22404	LOC_Os03g51970	LOC_Os07g13980	LOC_Os05g50170	LOC_Os06g47310	LOC_Os10g35450	LOC_Os12g39630	LOC_Os02g38490	LOC_Os08g40820	LOC_Os08g20486	LOC_Os12g17310	LOC_Os05g32610	LOC_Os04g53550	LOC_Os07g38060	LOC_Os06g06420	LOC_Os09g25050	LOC_Os01g59880	LOC_Os03g57870	LOC_Os03g39000	LOC_Os11g06410
LOC_Os08g09900	seedling	LOC_Os06g41880	LOC_Os03g51440	LOC_Os10g38860	LOC_Os09g38268	LOC_Os11g44960	LOC_Os06g09170	LOC_Os07g40020	LOC_Os01g51310	LOC_Os01g62260	LOC_Os08g39210	LOC_Os02g43490	LOC_Os01g70500	LOC_Os01g60060	LOC_Os01g03100	LOC_Os12g06560	LOC_Os11g08940	LOC_Os10g12290	LOC_Os06g20030	LOC_Os01g02890	LOC_Os07g23244	LOC_Os06g03180	LOC_Os02g25700	LOC_Os08g03850	LOC_Os03g51970	LOC_Os05g48050	LOC_Os12g07300	LOC_Os10g36390	LOC_Os02g51160	LOC_Os02g38490	LOC_Os08g09710	LOC_Os07g43160	LOC_Os03g01270	LOC_Os05g32610	LOC_Os05g33890	LOC_Os04g53550	LOC_Os03g17164	LOC_Os12g01220	LOC_Os12g41200	LOC_Os11g01850	LOC_Os07g08400	LOC_Os04g21610	LOC_Os06g17440	LOC_Os03g05180	LOC_Os01g18050	LOC_Os03g39960	LOC_Os04g44290	LOC_Os03g03560	LOC_Os09g32130
LOC_Os12g07120	seedling	LOC_Os03g05700	LOC_Os02g48330	LOC_Os02g51290	LOC_Os11g31590	LOC_Os03g53730	LOC_Os10g38860	LOC_Os02g12400	LOC_Os11g44960	LOC_Os06g13070	LOC_Os06g02100	LOC_Os05g38750	LOC_Os04g35500	LOC_Os02g24740	LOC_Os12g05680	LOC_Os02g47420	LOC_Os07g40020	LOC_Os10g38020	LOC_Os07g48760	LOC_Os09g21260	LOC_Os03g25869	LOC_Os06g22654	LOC_Os08g22604	LOC_Os12g06560	LOC_Os07g39820	LOC_Os12g08230	LOC_Os09g30380	LOC_Os09g36260	LOC_Os03g59670	LOC_Os01g13280	LOC_Os02g51540	LOC_Os04g33030	LOC_Os02g31030	LOC_Os01g11130	LOC_Os03g15750	LOC_Os10g12290	LOC_Os06g41030	LOC_Os02g53000	LOC_Os04g47250	LOC_Os10g06690	LOC_Os10g21660	LOC_Os01g45530	LOC_Os02g49720	LOC_Os07g13980	LOC_Os07g12790	LOC_Os07g33050	LOC_Os06g11600	LOC_Os03g05300	LOC_Os07g43160
LOC_Os09g31140	seedling	LOC_Os06g48190	LOC_Os02g46680	LOC_Os05g36990	LOC_Os05g38750	LOC_Os02g24740	LOC_Os01g34860	LOC_Os02g42380	LOC_Os11g27540	LOC_Os10g38020	LOC_Os08g40930	LOC_Os02g34540	LOC_Os08g27100	LOC_Os07g37850	LOC_Os03g59670	LOC_Os06g13330	LOC_Os07g37350	LOC_Os04g47250	LOC_Os06g44050	LOC_Os08g03850	LOC_Os06g47310	LOC_Os12g07810	LOC_Os10g36390	LOC_Os02g34710	LOC_Os01g17050	LOC_Os06g16630	LOC_Os11g02350	LOC_Os03g14500	LOC_Os02g06360	LOC_Os02g13900	LOC_Os06g40150	LOC_Os11g02090	LOC_Os04g01740	LOC_Os09g32610	LOC_Os08g36920	LOC_Os02g09480	LOC_Os05g30160	LOC_Os01g68500	LOC_Os04g21320	LOC_Os12g41140	LOC_Os05g01520	LOC_Os06g19590	LOC_Os06g41060	LOC_Os09g36619	LOC_Os02g50040	LOC_Os07g39750	LOC_Os11g43760	LOC_Os01g47610	LOC_Os06g04169
LOC_Os06g04090	seedling	LOC_Os06g41880	LOC_Os03g08310	LOC_Os03g51440	LOC_Os02g46680	LOC_Os10g38860	LOC_Os09g38268	LOC_Os06g13070	LOC_Os11g44960	LOC_Os05g38750	LOC_Os04g35500	LOC_Os06g09170	LOC_Os08g40930	LOC_Os07g40020	LOC_Os10g38020	LOC_Os01g62260	LOC_Os01g70500	LOC_Os01g60060	LOC_Os08g19590	LOC_Os12g06560	LOC_Os10g12290	LOC_Os01g02890	LOC_Os06g44050	LOC_Os10g21660	LOC_Os06g03180	LOC_Os08g03850	LOC_Os03g51970	LOC_Os11g22404	LOC_Os05g48050	LOC_Os06g11600	LOC_Os06g47310	LOC_Os10g35450	LOC_Os10g36390	LOC_Os12g07810	LOC_Os02g51160	LOC_Os07g43160	LOC_Os03g01270	LOC_Os02g08190	LOC_Os03g17164	LOC_Os03g23030	LOC_Os06g38980	LOC_Os12g01220	LOC_Os09g31310	LOC_Os08g36920	LOC_Os12g41200	LOC_Os12g41140	LOC_Os11g01850	LOC_Os03g53210	LOC_Os04g21610
LOC_Os02g07170	seedling	LOC_Os02g01830	LOC_Os11g05640	LOC_Os02g21230	LOC_Os03g04890	LOC_Os02g48330	LOC_Os02g26390	LOC_Os02g07310	LOC_Os05g04660	LOC_Os01g54950	LOC_Os04g49980	LOC_Os05g26660	LOC_Os01g55340	LOC_Os06g08290	LOC_Os03g47270	LOC_Os06g29350	LOC_Os02g40700	LOC_Os01g09500	LOC_Os07g36450	LOC_Os11g37980	LOC_Os12g44100	LOC_Os01g13280	LOC_Os03g18490	LOC_Os10g12290	LOC_Os06g47120	LOC_Os03g57880	LOC_Os02g47370	LOC_Os01g12520	LOC_Os09g34020	LOC_Os07g43240	LOC_Os02g55330	LOC_Os02g43810	LOC_Os06g16630	LOC_Os01g58690	LOC_Os02g13900	LOC_Os01g42370	LOC_Os02g03560	LOC_Os04g01740	LOC_Os02g56140	LOC_Os08g36920	LOC_Os06g14670	LOC_Os01g48910	LOC_Os03g25490	LOC_Os07g45550	LOC_Os03g08700	LOC_Os02g55090	LOC_Os07g10030	LOC_Os02g34970	LOC_Os03g14180
LOC_Os07g12340	seedling	LOC_Os03g04890	LOC_Os07g38290	LOC_Os02g48330	LOC_Os03g08310	LOC_Os11g31590	LOC_Os03g51440	LOC_Os10g38860	LOC_Os03g10810	LOC_Os01g54950	LOC_Os05g38750	LOC_Os02g21260	LOC_Os01g55340	LOC_Os11g15570	LOC_Os07g18710	LOC_Os02g47420	LOC_Os10g38020	LOC_Os05g05560	LOC_Os03g33090	LOC_Os01g62260	LOC_Os02g34540	LOC_Os09g36160	LOC_Os02g43490	LOC_Os01g70500	LOC_Os04g49000	LOC_Os01g03100	LOC_Os09g21260	LOC_Os03g50355	LOC_Os01g16950	LOC_Os03g10478	LOC_Os06g11060	LOC_Os03g59670	LOC_Os04g33030	LOC_Os02g31030	LOC_Os07g37350	LOC_Os07g38370	LOC_Os06g44050	LOC_Os01g45530	LOC_Os02g25700	LOC_Os03g04490	LOC_Os02g55890	LOC_Os12g06060	LOC_Os03g61590	LOC_Os04g32310	LOC_Os07g12790	LOC_Os03g05300	LOC_Os03g19920	LOC_Os02g34710	LOC_Os05g33690
LOC_Os07g31470	seedling	LOC_Os06g41880	LOC_Os03g51440	LOC_Os02g46680	LOC_Os10g38860	LOC_Os09g38268	LOC_Os06g13070	LOC_Os05g38750	LOC_Os04g35500	LOC_Os06g09170	LOC_Os07g40020	LOC_Os01g51310	LOC_Os10g38020	LOC_Os01g70500	LOC_Os01g03100	LOC_Os12g06560	LOC_Os09g33882	LOC_Os03g17510	LOC_Os03g55960	LOC_Os06g20030	LOC_Os02g25700	LOC_Os06g03180	LOC_Os08g03850	LOC_Os03g51970	LOC_Os04g32310	LOC_Os10g35450	LOC_Os02g38490	LOC_Os07g43160	LOC_Os03g01270	LOC_Os05g32610	LOC_Os04g53550	LOC_Os03g17164	LOC_Os06g38980	LOC_Os09g31310	LOC_Os07g09814	LOC_Os12g41140	LOC_Os07g08400	LOC_Os03g05180	LOC_Os04g35270	LOC_Os01g18050	LOC_Os03g39960	LOC_Os03g03560	LOC_Os07g39750	LOC_Os01g47080	LOC_Os05g35240	LOC_Os08g41700	LOC_Os02g08010	LOC_Os04g52590	LOC_Os11g07124
LOC_Os03g15790	seedling	LOC_Os03g51440	LOC_Os02g46680	LOC_Os10g38860	LOC_Os09g38268	LOC_Os06g13070	LOC_Os11g44960	LOC_Os05g38750	LOC_Os04g35500	LOC_Os06g09170	LOC_Os08g40930	LOC_Os07g40020	LOC_Os10g38020	LOC_Os08g39210	LOC_Os01g62260	LOC_Os02g43490	LOC_Os01g70500	LOC_Os08g19590	LOC_Os01g03100	LOC_Os12g06560	LOC_Os05g44160	LOC_Os11g08940	LOC_Os01g11130	LOC_Os03g55960	LOC_Os06g20030	LOC_Os01g02890	LOC_Os06g44050	LOC_Os10g21660	LOC_Os06g03180	LOC_Os07g23244	LOC_Os02g25700	LOC_Os08g03850	LOC_Os03g51970	LOC_Os04g32310	LOC_Os05g48050	LOC_Os12g07300	LOC_Os06g11600	LOC_Os06g47310	LOC_Os10g35450	LOC_Os10g36390	LOC_Os02g51160	LOC_Os02g38490	LOC_Os07g43160	LOC_Os02g08190	LOC_Os05g32610	LOC_Os05g33890	LOC_Os01g41550	LOC_Os03g17164	LOC_Os09g31310
LOC_Os03g19375	seedling	LOC_Os03g50220	LOC_Os03g51440	LOC_Os11g44960	LOC_Os02g24740	LOC_Os12g04720	LOC_Os01g09270	LOC_Os12g05680	LOC_Os11g40110	LOC_Os11g15570	LOC_Os02g47420	LOC_Os10g38020	LOC_Os12g12950	LOC_Os02g34540	LOC_Os01g60060	LOC_Os01g70500	LOC_Os01g03100	LOC_Os07g48760	LOC_Os01g68104	LOC_Os03g50355	LOC_Os06g49810	LOC_Os08g22604	LOC_Os03g44610	LOC_Os05g44160	LOC_Os03g17560	LOC_Os09g33882	LOC_Os03g18490	LOC_Os06g12280	LOC_Os04g33030	LOC_Os02g31030	LOC_Os03g15750	LOC_Os10g12290	LOC_Os07g38370	LOC_Os10g21660	LOC_Os07g09610	LOC_Os12g06060	LOC_Os05g48050	LOC_Os07g12790	LOC_Os03g05300	LOC_Os10g37520	LOC_Os07g43160	LOC_Os03g01270	LOC_Os04g53550	LOC_Os04g44410	LOC_Os05g34460	LOC_Os08g28890	LOC_Os04g01740	LOC_Os01g68890	LOC_Os09g31310
LOC_Os02g26430	seedling	LOC_Os05g42270	LOC_Os03g04890	LOC_Os07g38290	LOC_Os03g51440	LOC_Os02g46680	LOC_Os03g53730	LOC_Os02g07310	LOC_Os04g12600	LOC_Os08g30910	LOC_Os11g08370	LOC_Os04g49000	LOC_Os07g05720	LOC_Os03g18490	LOC_Os06g13330	LOC_Os03g15750	LOC_Os10g12290	LOC_Os03g47980	LOC_Os10g06690	LOC_Os06g11600	LOC_Os12g07810	LOC_Os06g16630	LOC_Os03g14500	LOC_Os02g40664	LOC_Os02g13900	LOC_Os11g02090	LOC_Os09g32610	LOC_Os08g36920	LOC_Os02g09480	LOC_Os06g45950	LOC_Os06g41060	LOC_Os10g05720	LOC_Os08g34780	LOC_Os04g49990	LOC_Os05g32710	LOC_Os06g45900	LOC_Os02g48780	LOC_Os02g12350	LOC_Os11g34460	LOC_Os10g33550	LOC_Os05g14360	LOC_Os11g24484	LOC_Os06g09960	LOC_Os09g36110	LOC_Os12g31000	LOC_Os05g49430	LOC_Os08g34240	LOC_Os03g42760	LOC_Os07g35300
LOC_Os07g48180	seedling	LOC_Os06g41880	LOC_Os03g08310	LOC_Os03g51440	LOC_Os02g46680	LOC_Os10g38860	LOC_Os05g38750	LOC_Os04g35500	LOC_Os01g09270	LOC_Os06g09170	LOC_Os08g40930	LOC_Os07g40020	LOC_Os10g38020	LOC_Os01g70500	LOC_Os01g60060	LOC_Os08g19590	LOC_Os01g03100	LOC_Os05g44160	LOC_Os09g33882	LOC_Os01g11130	LOC_Os10g12290	LOC_Os06g20030	LOC_Os06g44050	LOC_Os10g21660	LOC_Os06g03180	LOC_Os07g23244	LOC_Os02g25700	LOC_Os03g51970	LOC_Os05g48050	LOC_Os06g11600	LOC_Os06g47310	LOC_Os10g35450	LOC_Os07g43160	LOC_Os03g01270	LOC_Os05g32610	LOC_Os05g33890	LOC_Os04g53550	LOC_Os01g41550	LOC_Os03g17164	LOC_Os03g23030	LOC_Os09g31310	LOC_Os07g09814	LOC_Os02g02450	LOC_Os12g41140	LOC_Os11g01850	LOC_Os03g53210	LOC_Os03g05180	LOC_Os04g35270	LOC_Os01g18050
LOC_Os02g49440	seedling	LOC_Os03g10990	LOC_Os02g46680	LOC_Os01g53750	LOC_Os03g21850	LOC_Os02g07310	LOC_Os02g24740	LOC_Os02g42380	LOC_Os11g32270	LOC_Os01g16950	LOC_Os06g11060	LOC_Os04g33030	LOC_Os01g11130	LOC_Os02g53000	LOC_Os10g06690	LOC_Os03g05300	LOC_Os02g34710	LOC_Os01g17050	LOC_Os03g14500	LOC_Os02g06360	LOC_Os03g14710	LOC_Os03g39000	LOC_Os05g50120	LOC_Os05g30160	LOC_Os01g68500	LOC_Os02g46120	LOC_Os06g33320	LOC_Os01g08670	LOC_Os03g45970	LOC_Os02g32420	LOC_Os10g35230	LOC_Os03g48600	LOC_Os06g45900	LOC_Os03g45930	LOC_Os11g37390	LOC_Os05g20914	LOC_Os09g34985	LOC_Os01g67970	LOC_Os02g37254	LOC_Os02g43370	LOC_Os05g35780	LOC_Os01g57150	LOC_Os01g02050	LOC_Os03g42760	LOC_Os03g51330	LOC_Os07g04150	LOC_Os07g40150	LOC_Os01g10830	LOC_Os10g33360
LOC_Os01g09640	seedling	LOC_Os01g12680	LOC_Os05g03630	LOC_Os01g42370	LOC_Os07g40290	LOC_Os05g38530	LOC_Os10g41480	LOC_Os03g04890	LOC_Os02g48330	LOC_Os01g73110	LOC_Os08g04630	LOC_Os12g08210	LOC_Os08g32520	LOC_Os01g26000	LOC_Os02g34970	LOC_Os01g14100	LOC_Os03g42760	LOC_Os01g34860	LOC_Os09g39240	LOC_Os07g08810	LOC_Os08g04810	LOC_Os11g10980	LOC_Os04g47890	LOC_Os01g70500	LOC_Os01g52610	LOC_Os01g71270	LOC_Os04g32960	LOC_Os05g41490	LOC_Os02g28220	LOC_Os01g10130	LOC_Os01g12430	LOC_Os07g16970	LOC_Os04g40070	LOC_Os03g18490	LOC_Os03g50160	LOC_Os06g25250	LOC_Os01g68960	LOC_Os10g17940	LOC_Os02g42585	LOC_Os06g48050	LOC_Os08g29770	LOC_Os02g12350	LOC_Os04g19740	LOC_Os10g37660	LOC_Os05g45900	LOC_Os09g15420	LOC_Os01g12520	LOC_Os04g57350	LOC_Os12g25630
LOC_Os06g17410	seedling	LOC_Os12g35450	LOC_Os08g41440	LOC_Os02g21230	LOC_Os01g04500	LOC_Os01g71250	LOC_Os12g32330	LOC_Os08g19470	LOC_Os05g04660	LOC_Os09g29490	LOC_Os09g32095	LOC_Os01g08710	LOC_Os06g10140	LOC_Os03g01200	LOC_Os03g48010	LOC_Os07g34980	LOC_Os03g47270	LOC_Os02g42380	LOC_Os12g42190	LOC_Os09g24210	LOC_Os01g73060	LOC_Os11g32270	LOC_Os02g47930	LOC_Os02g33420	LOC_Os06g04250	LOC_Os07g37920	LOC_Os05g37930	LOC_Os03g25869	LOC_Os10g33900	LOC_Os03g54870	LOC_Os01g16950	LOC_Os04g33030	LOC_Os02g37580	LOC_Os02g47230	LOC_Os12g36980	LOC_Os06g40500	LOC_Os08g41720	LOC_Os03g47240	LOC_Os12g06060	LOC_Os01g12520	LOC_Os11g10640	LOC_Os05g49480	LOC_Os02g34710	LOC_Os01g17050	LOC_Os01g58010	LOC_Os01g10900	LOC_Os09g28390	LOC_Os02g43670	LOC_Os08g20486
LOC_Os03g19370	seedling	LOC_Os05g42270	LOC_Os06g41880	LOC_Os03g51440	LOC_Os11g31590	LOC_Os10g38860	LOC_Os02g12400	LOC_Os03g14020	LOC_Os01g54950	LOC_Os01g64020	LOC_Os04g23700	LOC_Os04g57650	LOC_Os12g04720	LOC_Os02g21260	LOC_Os01g09270	LOC_Os12g05680	LOC_Os11g40110	LOC_Os11g15570	LOC_Os02g47420	LOC_Os07g40020	LOC_Os10g38020	LOC_Os12g12950	LOC_Os03g33090	LOC_Os11g32270	LOC_Os02g34540	LOC_Os01g70500	LOC_Os01g60060	LOC_Os01g03100	LOC_Os07g48760	LOC_Os01g68104	LOC_Os05g06840	LOC_Os06g49810	LOC_Os08g22604	LOC_Os03g44610	LOC_Os05g44160	LOC_Os02g53260	LOC_Os07g39820	LOC_Os01g63710	LOC_Os04g40330	LOC_Os01g13280	LOC_Os03g17560	LOC_Os03g18490	LOC_Os02g31030	LOC_Os06g12280	LOC_Os03g15750	LOC_Os03g61040	LOC_Os07g35130	LOC_Os10g12290	LOC_Os01g42070
LOC_Os10g33940	seedling	LOC_Os02g46680	LOC_Os08g28080	LOC_Os01g09270	LOC_Os12g05680	LOC_Os10g30860	LOC_Os09g39310	LOC_Os11g27540	LOC_Os08g40930	LOC_Os01g70500	LOC_Os07g48760	LOC_Os03g50355	LOC_Os07g05720	LOC_Os03g15750	LOC_Os06g40590	LOC_Os03g27780	LOC_Os07g38370	LOC_Os01g02890	LOC_Os01g45530	LOC_Os11g22404	LOC_Os12g06060	LOC_Os04g32310	LOC_Os05g48050	LOC_Os03g50100	LOC_Os02g51160	LOC_Os02g38490	LOC_Os08g09710	LOC_Os07g25800	LOC_Os02g18180	LOC_Os02g51970	LOC_Os05g32610	LOC_Os01g31800	LOC_Os06g05580	LOC_Os08g28890	LOC_Os03g23030	LOC_Os01g68890	LOC_Os06g38980	LOC_Os08g24930	LOC_Os12g41200	LOC_Os03g25760	LOC_Os04g21320	LOC_Os01g54040	LOC_Os11g31660	LOC_Os09g24220	LOC_Os07g08400	LOC_Os03g53210	LOC_Os04g21610	LOC_Os02g34970	LOC_Os06g17440
LOC_Os05g36160	seedling	LOC_Os06g41880	LOC_Os03g51440	LOC_Os10g38860	LOC_Os11g44960	LOC_Os04g35500	LOC_Os01g09270	LOC_Os06g09170	LOC_Os07g40020	LOC_Os01g70500	LOC_Os01g60060	LOC_Os08g19590	LOC_Os01g03100	LOC_Os05g44160	LOC_Os09g33882	LOC_Os01g11130	LOC_Os10g12290	LOC_Os06g20030	LOC_Os02g25700	LOC_Os06g03180	LOC_Os06g44050	LOC_Os10g21660	LOC_Os11g22404	LOC_Os03g51970	LOC_Os05g48050	LOC_Os06g47310	LOC_Os06g11600	LOC_Os10g35450	LOC_Os03g01270	LOC_Os05g32610	LOC_Os04g53550	LOC_Os05g33890	LOC_Os03g17164	LOC_Os09g31310	LOC_Os12g01220	LOC_Os07g09814	LOC_Os02g02450	LOC_Os12g41140	LOC_Os11g01850	LOC_Os04g21610	LOC_Os03g05180	LOC_Os01g38100	LOC_Os03g39960	LOC_Os04g44290	LOC_Os11g43760	LOC_Os01g47080	LOC_Os02g08010	LOC_Os08g16359	LOC_Os04g52590
LOC_Os04g57610	seedling	LOC_Os02g46680	LOC_Os03g47564	LOC_Os10g30860	LOC_Os09g39310	LOC_Os11g27540	LOC_Os08g40930	LOC_Os01g70500	LOC_Os07g48760	LOC_Os07g05720	LOC_Os06g40590	LOC_Os03g27780	LOC_Os07g38370	LOC_Os01g02890	LOC_Os01g45530	LOC_Os11g22404	LOC_Os12g06060	LOC_Os05g48050	LOC_Os03g50100	LOC_Os05g50170	LOC_Os02g51160	LOC_Os08g09710	LOC_Os07g25800	LOC_Os02g18180	LOC_Os05g32610	LOC_Os01g31800	LOC_Os05g33890	LOC_Os06g05580	LOC_Os08g28890	LOC_Os03g23030	LOC_Os01g68890	LOC_Os06g38980	LOC_Os12g01220	LOC_Os08g24930	LOC_Os12g41200	LOC_Os03g25760	LOC_Os04g21320	LOC_Os01g54040	LOC_Os11g31660	LOC_Os09g24220	LOC_Os07g08400	LOC_Os03g53210	LOC_Os04g21610	LOC_Os06g17440	LOC_Os10g19190	LOC_Os04g38570	LOC_Os01g18050	LOC_Os07g47490	LOC_Os06g19640
LOC_Os01g54890	seedling	LOC_Os02g01830	LOC_Os08g41440	LOC_Os03g04890	LOC_Os02g48330	LOC_Os03g51440	LOC_Os02g32370	LOC_Os01g55280	LOC_Os05g04660	LOC_Os04g23700	LOC_Os03g06654	LOC_Os01g55340	LOC_Os03g53360	LOC_Os12g05394	LOC_Os03g33090	LOC_Os02g04540	LOC_Os09g20850	LOC_Os06g04250	LOC_Os02g32280	LOC_Os02g42560	LOC_Os03g50355	LOC_Os06g11730	LOC_Os06g11060	LOC_Os07g05720	LOC_Os03g50160	LOC_Os09g25600	LOC_Os03g55960	LOC_Os01g04710	LOC_Os12g36980	LOC_Os07g38370	LOC_Os10g06690	LOC_Os02g04630	LOC_Os01g54300	LOC_Os03g57880	LOC_Os10g32740	LOC_Os02g09670	LOC_Os01g71240	LOC_Os01g12520	LOC_Os01g70525	LOC_Os05g48050	LOC_Os03g12879	LOC_Os06g11600	LOC_Os03g38790	LOC_Os02g25230	LOC_Os02g38490	LOC_Os05g41500	LOC_Os02g01190	LOC_Os02g56480	LOC_Os03g01270
LOC_Os05g03884	seedling	LOC_Os03g10990	LOC_Os06g41880	LOC_Os09g24680	LOC_Os03g04890	LOC_Os03g51440	LOC_Os04g52725	LOC_Os02g51290	LOC_Os10g38860	LOC_Os02g42660	LOC_Os09g38268	LOC_Os03g14020	LOC_Os04g23700	LOC_Os07g15270	LOC_Os02g21260	LOC_Os12g04720	LOC_Os06g48650	LOC_Os12g05680	LOC_Os04g33770	LOC_Os11g40110	LOC_Os06g09170	LOC_Os02g42380	LOC_Os02g47420	LOC_Os09g36160	LOC_Os01g70500	LOC_Os08g19590	LOC_Os01g03100	LOC_Os07g48760	LOC_Os11g07260	LOC_Os06g22654	LOC_Os03g50355	LOC_Os12g06560	LOC_Os05g44160	LOC_Os09g30380	LOC_Os03g10478	LOC_Os09g36260	LOC_Os01g63710	LOC_Os04g33030	LOC_Os02g51540	LOC_Os06g40590	LOC_Os01g42070	LOC_Os02g53000	LOC_Os01g02890	LOC_Os01g63840	LOC_Os10g21660	LOC_Os01g45530	LOC_Os06g08790	LOC_Os02g49720	LOC_Os02g33705
LOC_Os03g21060	seedling	LOC_Os04g32680	LOC_Os03g04890	LOC_Os02g48330	LOC_Os03g08310	LOC_Os02g51290	LOC_Os03g51440	LOC_Os02g12400	LOC_Os01g54950	LOC_Os04g23700	LOC_Os01g55340	LOC_Os11g08370	LOC_Os01g34860	LOC_Os08g39210	LOC_Os01g70500	LOC_Os07g48760	LOC_Os03g10478	LOC_Os01g13280	LOC_Os03g18490	LOC_Os10g12290	LOC_Os02g55890	LOC_Os07g09610	LOC_Os12g30520	LOC_Os08g28890	LOC_Os04g01740	LOC_Os08g36920	LOC_Os05g30160	LOC_Os08g15170	LOC_Os04g50760	LOC_Os02g34970	LOC_Os04g35270	LOC_Os06g13720	LOC_Os11g43760	LOC_Os08g34780	LOC_Os05g26070	LOC_Os06g49470	LOC_Os08g08230	LOC_Os02g45980	LOC_Os02g08010	LOC_Os12g06550	LOC_Os06g48050	LOC_Os03g27110	LOC_Os02g12350	LOC_Os01g09665	LOC_Os01g57540	LOC_Os05g40384	LOC_Os07g03060	LOC_Os12g13380	LOC_Os09g36110
LOC_Os05g29810	seedling	LOC_Os03g04890	LOC_Os02g12400	LOC_Os06g13070	LOC_Os11g44960	LOC_Os08g28080	LOC_Os05g38750	LOC_Os04g57650	LOC_Os02g24740	LOC_Os01g55340	LOC_Os12g04720	LOC_Os06g48650	LOC_Os12g05680	LOC_Os10g30860	LOC_Os08g40930	LOC_Os04g49000	LOC_Os01g68104	LOC_Os06g22654	LOC_Os02g53260	LOC_Os07g05720	LOC_Os06g12280	LOC_Os02g35300	LOC_Os02g53000	LOC_Os04g47250	LOC_Os02g25700	LOC_Os06g44050	LOC_Os01g45530	LOC_Os08g35939	LOC_Os03g15340	LOC_Os08g38320	LOC_Os02g33705	LOC_Os05g48050	LOC_Os07g12790	LOC_Os07g33050	LOC_Os10g35450	LOC_Os03g05300	LOC_Os03g19920	LOC_Os03g06980	LOC_Os02g38490	LOC_Os08g40820	LOC_Os05g33690	LOC_Os06g16630	LOC_Os12g17310	LOC_Os01g31800	LOC_Os04g53550	LOC_Os02g06360	LOC_Os06g05580	LOC_Os04g01690	LOC_Os01g41550
LOC_Os01g65370	seedling	LOC_Os03g08310	LOC_Os11g44960	LOC_Os04g35500	LOC_Os01g09270	LOC_Os01g51310	LOC_Os01g70500	LOC_Os09g33882	LOC_Os03g55960	LOC_Os10g12290	LOC_Os01g02890	LOC_Os06g44050	LOC_Os06g03180	LOC_Os10g06690	LOC_Os08g03850	LOC_Os03g51970	LOC_Os04g32310	LOC_Os05g48050	LOC_Os06g11600	LOC_Os10g35450	LOC_Os10g36390	LOC_Os12g07810	LOC_Os07g43160	LOC_Os02g08190	LOC_Os04g53550	LOC_Os09g31310	LOC_Os08g36920	LOC_Os07g09814	LOC_Os12g41200	LOC_Os12g41140	LOC_Os03g53210	LOC_Os06g17440	LOC_Os04g35270	LOC_Os01g18050	LOC_Os01g38100	LOC_Os09g36619	LOC_Os10g05720	LOC_Os03g39960	LOC_Os07g39750	LOC_Os04g11890	LOC_Os11g43760	LOC_Os01g47080	LOC_Os05g35240	LOC_Os08g41700	LOC_Os04g49990	LOC_Os08g16359	LOC_Os04g52590	LOC_Os02g02840	LOC_Os03g48600
LOC_Os01g64310	seedling	LOC_Os08g41440	LOC_Os03g04890	LOC_Os03g08310	LOC_Os07g05174	LOC_Os01g65590	LOC_Os02g32370	LOC_Os01g50700	LOC_Os03g21850	LOC_Os08g30910	LOC_Os08g41960	LOC_Os02g35910	LOC_Os01g03980	LOC_Os03g11614	LOC_Os03g47270	LOC_Os01g34860	LOC_Os02g40700	LOC_Os12g42190	LOC_Os11g12650	LOC_Os04g33820	LOC_Os12g13100	LOC_Os11g37980	LOC_Os12g44100	LOC_Os03g59670	LOC_Os06g13330	LOC_Os03g01160	LOC_Os03g36110	LOC_Os02g47370	LOC_Os07g49510	LOC_Os01g12520	LOC_Os04g57350	LOC_Os03g12879	LOC_Os09g26999	LOC_Os07g40040	LOC_Os12g07810	LOC_Os01g17050	LOC_Os02g43670	LOC_Os09g28560	LOC_Os03g26500	LOC_Os11g09690	LOC_Os03g14500	LOC_Os08g36920	LOC_Os10g30070	LOC_Os02g45225	LOC_Os02g09480	LOC_Os06g14670	LOC_Os03g25490	LOC_Os10g21360	LOC_Os07g37700
LOC_Os09g29360	seedling	LOC_Os03g50220	LOC_Os09g38268	LOC_Os06g13070	LOC_Os01g53750	LOC_Os02g24740	LOC_Os02g21260	LOC_Os07g18710	LOC_Os07g40020	LOC_Os05g05560	LOC_Os01g70500	LOC_Os01g03100	LOC_Os12g06560	LOC_Os05g44160	LOC_Os08g23140	LOC_Os09g36260	LOC_Os02g51540	LOC_Os02g31030	LOC_Os03g17510	LOC_Os01g10340	LOC_Os01g02890	LOC_Os06g08790	LOC_Os03g15340	LOC_Os07g09610	LOC_Os08g38320	LOC_Os07g13980	LOC_Os05g48050	LOC_Os07g33050	LOC_Os10g35450	LOC_Os10g37520	LOC_Os02g08190	LOC_Os02g51970	LOC_Os04g53550	LOC_Os02g06360	LOC_Os02g40664	LOC_Os03g17164	LOC_Os03g22040	LOC_Os06g40330	LOC_Os01g46400	LOC_Os03g39000	LOC_Os11g01850	LOC_Os11g31660	LOC_Os04g50760	LOC_Os09g35600	LOC_Os06g19640	LOC_Os01g07480	LOC_Os03g39960	LOC_Os01g62990	LOC_Os06g04169
LOC_Os08g02070	seedling	LOC_Os03g04890	LOC_Os02g51290	LOC_Os02g12400	LOC_Os01g64020	LOC_Os11g15570	LOC_Os10g30860	LOC_Os02g47420	LOC_Os03g33090	LOC_Os01g62260	LOC_Os01g70500	LOC_Os01g60060	LOC_Os05g06840	LOC_Os03g44610	LOC_Os01g63710	LOC_Os01g13280	LOC_Os02g31030	LOC_Os01g11130	LOC_Os03g27780	LOC_Os02g35300	LOC_Os06g20030	LOC_Os01g10340	LOC_Os10g21660	LOC_Os03g04490	LOC_Os12g17310	LOC_Os02g18180	LOC_Os01g31800	LOC_Os07g38060	LOC_Os01g13520	LOC_Os01g09030	LOC_Os02g07180	LOC_Os03g25050	LOC_Os02g46120	LOC_Os01g54040	LOC_Os02g34970	LOC_Os10g19190	LOC_Os03g05180	LOC_Os04g30210	LOC_Os03g39960	LOC_Os01g58680	LOC_Os01g08670	LOC_Os08g33400	LOC_Os02g08010	LOC_Os04g52590	LOC_Os08g02670	LOC_Os02g32290	LOC_Os03g44190	LOC_Os06g48050	LOC_Os02g07190
LOC_Os03g10140	seedling	LOC_Os07g38290	LOC_Os02g48330	LOC_Os03g51440	LOC_Os02g46680	LOC_Os03g08310	LOC_Os11g31590	LOC_Os05g36990	LOC_Os05g38750	LOC_Os04g35500	LOC_Os01g55340	LOC_Os01g09270	LOC_Os02g21260	LOC_Os08g40210	LOC_Os02g34540	LOC_Os02g43490	LOC_Os09g21260	LOC_Os08g27100	LOC_Os03g50355	LOC_Os05g44160	LOC_Os06g13330	LOC_Os10g12290	LOC_Os10g06690	LOC_Os05g48050	LOC_Os06g47310	LOC_Os12g07810	LOC_Os03g05300	LOC_Os02g34710	LOC_Os01g17050	LOC_Os03g40390	LOC_Os04g44410	LOC_Os04g01740	LOC_Os11g02090	LOC_Os09g31310	LOC_Os01g68500	LOC_Os12g41140	LOC_Os06g19590	LOC_Os04g35270	LOC_Os10g05720	LOC_Os11g43760	LOC_Os01g47610	LOC_Os05g35240	LOC_Os06g45390	LOC_Os04g35390	LOC_Os03g01980	LOC_Os02g32420	LOC_Os05g32710	LOC_Os08g38270	LOC_Os02g12350
LOC_Os08g34360	seedling	LOC_Os02g01830	LOC_Os08g41440	LOC_Os02g46680	LOC_Os07g05174	LOC_Os01g65590	LOC_Os03g47564	LOC_Os05g04660	LOC_Os01g55280	LOC_Os08g28080	LOC_Os02g24740	LOC_Os03g18940	LOC_Os03g53360	LOC_Os03g58350	LOC_Os02g47420	LOC_Os12g42190	LOC_Os03g33090	LOC_Os02g43490	LOC_Os06g04250	LOC_Os11g07260	LOC_Os03g25869	LOC_Os11g47453	LOC_Os01g16950	LOC_Os07g05720	LOC_Os01g08520	LOC_Os03g18490	LOC_Os09g25600	LOC_Os06g13330	LOC_Os03g27780	LOC_Os03g01160	LOC_Os12g36980	LOC_Os10g06690	LOC_Os05g12670	LOC_Os02g06170	LOC_Os02g09670	LOC_Os03g56270	LOC_Os02g49720	LOC_Os01g12520	LOC_Os03g12879	LOC_Os07g37960	LOC_Os02g55330	LOC_Os05g32960	LOC_Os01g17050	LOC_Os05g41500	LOC_Os01g10900	LOC_Os02g01190	LOC_Os02g56480	LOC_Os02g43670	LOC_Os03g60900
LOC_Os10g33760	seedling	LOC_Os06g41880	LOC_Os03g51440	LOC_Os10g38860	LOC_Os09g38268	LOC_Os11g44960	LOC_Os07g40020	LOC_Os01g62260	LOC_Os01g70500	LOC_Os02g43490	LOC_Os01g60060	LOC_Os01g03100	LOC_Os12g06560	LOC_Os10g12290	LOC_Os06g44050	LOC_Os11g22404	LOC_Os03g51970	LOC_Os12g07300	LOC_Os06g11600	LOC_Os10g35450	LOC_Os07g43160	LOC_Os03g01270	LOC_Os02g08190	LOC_Os05g32610	LOC_Os04g53550	LOC_Os01g41550	LOC_Os07g09814	LOC_Os02g02450	LOC_Os11g01850	LOC_Os07g08400	LOC_Os04g21610	LOC_Os06g17440	LOC_Os03g05180	LOC_Os04g35270	LOC_Os01g18050	LOC_Os09g32130	LOC_Os01g47080	LOC_Os02g08010	LOC_Os11g07124	LOC_Os10g39500	LOC_Os03g48600	LOC_Os11g37080	LOC_Os08g13350	LOC_Os03g45930	LOC_Os08g17410	LOC_Os08g27090	LOC_Os01g65790	LOC_Os01g15300	LOC_Os06g36380
LOC_Os05g46610	seedling	LOC_Os06g41880	LOC_Os03g08310	LOC_Os02g46680	LOC_Os10g38860	LOC_Os09g38268	LOC_Os06g13070	LOC_Os11g44960	LOC_Os10g38020	LOC_Os01g62260	LOC_Os01g70500	LOC_Os08g19590	LOC_Os01g03100	LOC_Os12g06560	LOC_Os03g17510	LOC_Os06g44050	LOC_Os10g21660	LOC_Os06g03180	LOC_Os07g23244	LOC_Os02g25700	LOC_Os08g03850	LOC_Os11g22404	LOC_Os04g32310	LOC_Os05g48050	LOC_Os06g11600	LOC_Os06g47310	LOC_Os10g35450	LOC_Os07g43160	LOC_Os03g01270	LOC_Os05g33890	LOC_Os09g31310	LOC_Os12g01220	LOC_Os08g36920	LOC_Os02g02450	LOC_Os12g41200	LOC_Os12g41140	LOC_Os06g17440	LOC_Os01g18050	LOC_Os01g38100	LOC_Os09g36619	LOC_Os03g39960	LOC_Os03g03560	LOC_Os07g39750	LOC_Os04g11890	LOC_Os01g47080	LOC_Os05g35240	LOC_Os02g08010	LOC_Os08g16359	LOC_Os04g52590
LOC_Os05g44400	seedling	LOC_Os06g41880	LOC_Os03g08310	LOC_Os02g46680	LOC_Os10g38860	LOC_Os06g13070	LOC_Os11g44960	LOC_Os05g38750	LOC_Os04g35500	LOC_Os01g09270	LOC_Os07g40020	LOC_Os01g62260	LOC_Os01g70500	LOC_Os08g19590	LOC_Os12g06560	LOC_Os05g44160	LOC_Os11g08940	LOC_Os01g11130	LOC_Os10g12290	LOC_Os06g20030	LOC_Os06g44050	LOC_Os10g21660	LOC_Os06g03180	LOC_Os10g06690	LOC_Os02g25700	LOC_Os08g03850	LOC_Os11g22404	LOC_Os07g23244	LOC_Os04g32310	LOC_Os05g48050	LOC_Os06g11600	LOC_Os07g43160	LOC_Os03g01270	LOC_Os02g08190	LOC_Os05g33890	LOC_Os04g53550	LOC_Os03g23030	LOC_Os06g38980	LOC_Os09g31310	LOC_Os07g09814	LOC_Os08g36920	LOC_Os12g41140	LOC_Os06g17440	LOC_Os03g05180	LOC_Os04g35270	LOC_Os01g38100	LOC_Os03g03560	LOC_Os08g08230	LOC_Os02g08010
LOC_Os05g40070	seedling	LOC_Os05g42270	LOC_Os06g41880	LOC_Os07g38290	LOC_Os03g04890	LOC_Os02g51290	LOC_Os03g51440	LOC_Os10g38860	LOC_Os01g12260	LOC_Os09g38268	LOC_Os01g53750	LOC_Os03g47564	LOC_Os01g64020	LOC_Os04g23700	LOC_Os04g57650	LOC_Os02g21260	LOC_Os06g48650	LOC_Os12g05680	LOC_Os10g30860	LOC_Os11g15570	LOC_Os06g09170	LOC_Os02g47420	LOC_Os07g40020	LOC_Os10g38020	LOC_Os01g62260	LOC_Os08g39210	LOC_Os09g36160	LOC_Os02g43490	LOC_Os01g70500	LOC_Os01g60060	LOC_Os07g48760	LOC_Os11g07260	LOC_Os08g22604	LOC_Os03g44610	LOC_Os09g30380	LOC_Os03g10478	LOC_Os01g63710	LOC_Os01g13280	LOC_Os02g31030	LOC_Os03g50430	LOC_Os06g12280	LOC_Os07g37350	LOC_Os07g38370	LOC_Os01g10340	LOC_Os01g02890	LOC_Os07g23244	LOC_Os06g08790	LOC_Os04g59560	LOC_Os02g25700
LOC_Os11g35030	seedling	LOC_Os06g41880	LOC_Os02g46680	LOC_Os10g38860	LOC_Os11g44960	LOC_Os05g38750	LOC_Os01g09270	LOC_Os06g09170	LOC_Os08g40930	LOC_Os01g62260	LOC_Os08g39210	LOC_Os01g70500	LOC_Os01g60060	LOC_Os01g03100	LOC_Os01g11130	LOC_Os03g17510	LOC_Os03g55960	LOC_Os10g12290	LOC_Os01g02890	LOC_Os07g23244	LOC_Os02g25700	LOC_Os10g21660	LOC_Os06g44050	LOC_Os08g03850	LOC_Os03g51970	LOC_Os04g32310	LOC_Os12g07300	LOC_Os06g11600	LOC_Os10g35450	LOC_Os10g36390	LOC_Os07g43160	LOC_Os03g01270	LOC_Os05g32610	LOC_Os03g17164	LOC_Os03g23030	LOC_Os09g31310	LOC_Os12g01220	LOC_Os12g41200	LOC_Os04g21610	LOC_Os01g38100	LOC_Os03g39960	LOC_Os04g44290	LOC_Os07g39750	LOC_Os04g11890	LOC_Os01g47080	LOC_Os02g08010	LOC_Os04g52590	LOC_Os02g02840	LOC_Os11g07124
LOC_Os12g07280	seedling	LOC_Os06g41880	LOC_Os03g51440	LOC_Os10g38860	LOC_Os06g13070	LOC_Os11g44960	LOC_Os05g38750	LOC_Os07g40020	LOC_Os01g62260	LOC_Os08g39210	LOC_Os02g43490	LOC_Os01g70500	LOC_Os01g60060	LOC_Os08g19590	LOC_Os01g03100	LOC_Os12g06560	LOC_Os05g44160	LOC_Os11g08940	LOC_Os03g55960	LOC_Os10g12290	LOC_Os06g20030	LOC_Os01g02890	LOC_Os06g44050	LOC_Os10g21660	LOC_Os06g03180	LOC_Os07g23244	LOC_Os02g25700	LOC_Os08g03850	LOC_Os03g51970	LOC_Os04g32310	LOC_Os05g48050	LOC_Os12g07300	LOC_Os10g35450	LOC_Os10g36390	LOC_Os02g38490	LOC_Os03g01270	LOC_Os02g08190	LOC_Os05g32610	LOC_Os05g33890	LOC_Os04g53550	LOC_Os01g41550	LOC_Os03g17164	LOC_Os06g38980	LOC_Os12g01220	LOC_Os07g09814	LOC_Os02g02450	LOC_Os09g31310	LOC_Os12g41200	LOC_Os12g41140
LOC_Os07g01180	seedling	LOC_Os06g41880	LOC_Os03g51440	LOC_Os02g46680	LOC_Os10g38860	LOC_Os09g38268	LOC_Os06g13070	LOC_Os05g38750	LOC_Os04g35500	LOC_Os01g09270	LOC_Os06g09170	LOC_Os07g40020	LOC_Os10g38020	LOC_Os08g39210	LOC_Os01g62260	LOC_Os02g43490	LOC_Os01g70500	LOC_Os01g60060	LOC_Os08g19590	LOC_Os01g03100	LOC_Os12g06560	LOC_Os05g44160	LOC_Os03g55960	LOC_Os10g12290	LOC_Os06g20030	LOC_Os01g02890	LOC_Os06g44050	LOC_Os10g21660	LOC_Os07g23244	LOC_Os02g25700	LOC_Os08g03850	LOC_Os03g51970	LOC_Os04g32310	LOC_Os12g07300	LOC_Os06g11600	LOC_Os10g35450	LOC_Os10g36390	LOC_Os02g51160	LOC_Os08g09710	LOC_Os07g43160	LOC_Os03g01270	LOC_Os02g08190	LOC_Os05g32610	LOC_Os05g33890	LOC_Os04g53550	LOC_Os01g41550	LOC_Os03g17164	LOC_Os09g31310	LOC_Os07g09814
LOC_Os05g50610	seedling	LOC_Os01g62950	LOC_Os09g26260	LOC_Os04g32680	LOC_Os03g04890	LOC_Os02g48330	LOC_Os01g50700	LOC_Os03g21850	LOC_Os02g07310	LOC_Os09g32095	LOC_Os03g10390	LOC_Os04g37790	LOC_Os04g12600	LOC_Os07g37690	LOC_Os01g03980	LOC_Os02g35910	LOC_Os03g11614	LOC_Os03g47270	LOC_Os02g40700	LOC_Os02g45760	LOC_Os07g37920	LOC_Os04g57380	LOC_Os04g33820	LOC_Os03g18490	LOC_Os12g35890	LOC_Os06g47120	LOC_Os10g06690	LOC_Os02g47370	LOC_Os04g57350	LOC_Os05g08970	LOC_Os02g55330	LOC_Os12g07810	LOC_Os09g28390	LOC_Os08g34890	LOC_Os02g40664	LOC_Os01g42370	LOC_Os08g13460	LOC_Os09g32610	LOC_Os08g36920	LOC_Os05g30160	LOC_Os07g37700	LOC_Os07g10030	LOC_Os01g14100	LOC_Os06g45950	LOC_Os11g07460	LOC_Os09g39240	LOC_Os11g43760	LOC_Os01g66590	LOC_Os01g12820
LOC_Os01g63160	seedling	LOC_Os06g41880	LOC_Os03g08310	LOC_Os03g51440	LOC_Os02g46680	LOC_Os10g38860	LOC_Os09g38268	LOC_Os06g13070	LOC_Os11g44960	LOC_Os05g38750	LOC_Os04g35500	LOC_Os01g09270	LOC_Os06g09170	LOC_Os08g40930	LOC_Os10g38020	LOC_Os08g39210	LOC_Os01g62260	LOC_Os01g70500	LOC_Os08g19590	LOC_Os01g03100	LOC_Os12g06560	LOC_Os11g08940	LOC_Os03g17510	LOC_Os03g55960	LOC_Os10g12290	LOC_Os01g02890	LOC_Os06g44050	LOC_Os10g21660	LOC_Os06g03180	LOC_Os07g23244	LOC_Os02g25700	LOC_Os08g03850	LOC_Os04g32310	LOC_Os05g48050	LOC_Os12g07300	LOC_Os06g11600	LOC_Os06g47310	LOC_Os10g35450	LOC_Os10g36390	LOC_Os02g51160	LOC_Os02g38490	LOC_Os08g09710	LOC_Os07g43160	LOC_Os03g01270	LOC_Os02g08190	LOC_Os05g32610	LOC_Os05g33890	LOC_Os04g53550	LOC_Os03g17164
LOC_Os10g41330	seedling	LOC_Os02g01830	LOC_Os03g50050	LOC_Os08g41440	LOC_Os03g57780	LOC_Os10g30070	LOC_Os02g50690	LOC_Os06g32730	LOC_Os02g50060	LOC_Os05g30160	LOC_Os02g32370	LOC_Os05g04660	LOC_Os04g20400	LOC_Os08g34910	LOC_Os02g24740	LOC_Os07g37700	LOC_Os01g08710	LOC_Os03g05460	LOC_Os03g51330	LOC_Os06g41060	LOC_Os03g58350	LOC_Os12g30000	LOC_Os06g46350	LOC_Os02g03360	LOC_Os12g42190	LOC_Os03g04220	LOC_Os03g38640	LOC_Os01g31570	LOC_Os08g27100	LOC_Os01g66590	LOC_Os03g40000	LOC_Os07g04450	LOC_Os02g54890	LOC_Os07g05720	LOC_Os03g45970	LOC_Os08g16670	LOC_Os03g22250	LOC_Os03g43670	LOC_Os03g10030	LOC_Os06g13330	LOC_Os01g56810	LOC_Os01g04710	LOC_Os03g01160	LOC_Os12g36980	LOC_Os03g14900	LOC_Os03g43524	LOC_Os02g21090	LOC_Os01g53450	LOC_Os08g10730
LOC_Os09g32260	seedling	LOC_Os06g41880	LOC_Os03g51440	LOC_Os10g38860	LOC_Os09g38268	LOC_Os06g13070	LOC_Os11g44960	LOC_Os07g40020	LOC_Os01g51310	LOC_Os01g62260	LOC_Os08g39210	LOC_Os02g43490	LOC_Os01g70500	LOC_Os01g60060	LOC_Os08g19590	LOC_Os01g03100	LOC_Os12g06560	LOC_Os11g08940	LOC_Os03g17510	LOC_Os10g12290	LOC_Os01g02890	LOC_Os06g44050	LOC_Os10g21660	LOC_Os03g51970	LOC_Os04g32310	LOC_Os12g07300	LOC_Os03g01270	LOC_Os02g08190	LOC_Os05g32610	LOC_Os01g41550	LOC_Os12g01220	LOC_Os12g41200	LOC_Os11g01850	LOC_Os04g21610	LOC_Os06g17440	LOC_Os03g05180	LOC_Os01g18050	LOC_Os04g44290	LOC_Os03g03560	LOC_Os09g32130	LOC_Os01g47080	LOC_Os05g35240	LOC_Os02g08010	LOC_Os08g16359	LOC_Os04g52590	LOC_Os11g07124	LOC_Os03g48600	LOC_Os11g37080	LOC_Os08g13350
LOC_Os02g06330	seedling	LOC_Os03g51440	LOC_Os02g46680	LOC_Os06g13070	LOC_Os03g47564	LOC_Os04g23700	LOC_Os01g55340	LOC_Os02g47420	LOC_Os03g33090	LOC_Os02g43490	LOC_Os11g07260	LOC_Os03g25869	LOC_Os08g27100	LOC_Os03g50355	LOC_Os01g16950	LOC_Os06g11060	LOC_Os07g05720	LOC_Os02g31030	LOC_Os03g55960	LOC_Os03g57569	LOC_Os10g12290	LOC_Os02g35300	LOC_Os07g38370	LOC_Os10g06690	LOC_Os03g51970	LOC_Os05g48050	LOC_Os03g50100	LOC_Os06g11600	LOC_Os03g19920	LOC_Os01g17050	LOC_Os02g38490	LOC_Os05g33690	LOC_Os03g40390	LOC_Os06g16630	LOC_Os03g14840	LOC_Os02g06360	LOC_Os04g44410	LOC_Os08g28890	LOC_Os05g34460	LOC_Os04g01740	LOC_Os01g68890	LOC_Os02g09480	LOC_Os03g25760	LOC_Os05g30160	LOC_Os01g68500	LOC_Os03g53210	LOC_Os01g42024	LOC_Os03g51680	LOC_Os01g07480
LOC_Os03g62230	seedling	LOC_Os06g41880	LOC_Os03g08310	LOC_Os03g51440	LOC_Os02g46680	LOC_Os10g38860	LOC_Os09g38268	LOC_Os11g44960	LOC_Os01g09270	LOC_Os08g39210	LOC_Os02g43490	LOC_Os01g70500	LOC_Os01g60060	LOC_Os08g19590	LOC_Os01g03100	LOC_Os12g06560	LOC_Os05g44160	LOC_Os10g12290	LOC_Os01g02890	LOC_Os06g44050	LOC_Os07g23244	LOC_Os02g25700	LOC_Os08g03850	LOC_Os03g51970	LOC_Os04g32310	LOC_Os12g07300	LOC_Os10g35450	LOC_Os10g36390	LOC_Os02g38490	LOC_Os07g43160	LOC_Os03g01270	LOC_Os02g08190	LOC_Os05g33890	LOC_Os03g17164	LOC_Os09g31310	LOC_Os12g01220	LOC_Os07g09814	LOC_Os08g36920	LOC_Os12g41140	LOC_Os04g21610	LOC_Os06g17440	LOC_Os03g05180	LOC_Os04g35270	LOC_Os09g36619	LOC_Os04g44290	LOC_Os11g43760	LOC_Os09g32130	LOC_Os08g08230	LOC_Os02g08010
LOC_Os08g36740	seedling	LOC_Os03g21850	LOC_Os04g35500	LOC_Os08g30910	LOC_Os11g08370	LOC_Os01g34860	LOC_Os08g40930	LOC_Os08g27100	LOC_Os03g59670	LOC_Os06g12280	LOC_Os03g27780	LOC_Os10g06690	LOC_Os10g21660	LOC_Os05g50170	LOC_Os12g07810	LOC_Os10g36390	LOC_Os01g17050	LOC_Os06g16630	LOC_Os02g40664	LOC_Os02g13900	LOC_Os03g14710	LOC_Os05g34240	LOC_Os02g09480	LOC_Os05g30160	LOC_Os01g54040	LOC_Os12g38590	LOC_Os06g19590	LOC_Os06g17440	LOC_Os03g51680	LOC_Os06g41060	LOC_Os01g38100	LOC_Os10g41390	LOC_Os06g30730	LOC_Os06g33320	LOC_Os02g45980	LOC_Os06g17490	LOC_Os03g45970	LOC_Os10g41180	LOC_Os11g41380	LOC_Os12g41350	LOC_Os10g33550	LOC_Os01g34100	LOC_Os06g36380	LOC_Os05g44610	LOC_Os11g05300	LOC_Os11g24484	LOC_Os03g21800	LOC_Os04g45720	LOC_Os06g30400
LOC_Os12g41860	seedling	LOC_Os06g41880	LOC_Os03g08310	LOC_Os03g51440	LOC_Os02g46680	LOC_Os09g38268	LOC_Os06g13070	LOC_Os05g38750	LOC_Os08g30910	LOC_Os01g09270	LOC_Os08g40930	LOC_Os10g38020	LOC_Os08g39210	LOC_Os02g43490	LOC_Os01g70500	LOC_Os01g60060	LOC_Os08g19590	LOC_Os01g03100	LOC_Os12g06560	LOC_Os11g08940	LOC_Os03g17510	LOC_Os03g55960	LOC_Os10g12290	LOC_Os06g20030	LOC_Os01g02890	LOC_Os06g44050	LOC_Os10g21660	LOC_Os06g03180	LOC_Os07g23244	LOC_Os02g25700	LOC_Os11g22404	LOC_Os03g51970	LOC_Os04g32310	LOC_Os05g48050	LOC_Os12g07300	LOC_Os06g11600	LOC_Os10g36390	LOC_Os02g51160	LOC_Os07g43160	LOC_Os03g01270	LOC_Os02g08190	LOC_Os05g32610	LOC_Os05g33890	LOC_Os04g53550	LOC_Os01g41550	LOC_Os03g17164	LOC_Os03g23030	LOC_Os06g38980	LOC_Os08g36920
LOC_Os08g38220	seedling	LOC_Os06g41880	LOC_Os03g08310	LOC_Os03g51440	LOC_Os02g46680	LOC_Os10g38860	LOC_Os11g44960	LOC_Os05g38750	LOC_Os04g35500	LOC_Os10g38020	LOC_Os01g70500	LOC_Os01g03100	LOC_Os09g33882	LOC_Os10g12290	LOC_Os02g25700	LOC_Os11g22404	LOC_Os03g61590	LOC_Os04g32310	LOC_Os06g11600	LOC_Os10g35450	LOC_Os10g36390	LOC_Os12g07810	LOC_Os02g38490	LOC_Os07g43160	LOC_Os03g01270	LOC_Os05g33890	LOC_Os04g53550	LOC_Os09g31310	LOC_Os08g36920	LOC_Os02g02450	LOC_Os07g08400	LOC_Os03g53210	LOC_Os06g17440	LOC_Os03g05180	LOC_Os04g35270	LOC_Os01g18050	LOC_Os04g11890	LOC_Os11g43760	LOC_Os09g32130	LOC_Os01g47080	LOC_Os05g35240	LOC_Os04g49990	LOC_Os08g08230	LOC_Os08g16359	LOC_Os04g52590	LOC_Os08g36570	LOC_Os02g02840	LOC_Os11g07124	LOC_Os05g32710
LOC_Os09g24800	seedling	LOC_Os05g42270	LOC_Os04g32680	LOC_Os03g10990	LOC_Os09g24680	LOC_Os07g38290	LOC_Os04g52725	LOC_Os03g50220	LOC_Os02g46680	LOC_Os03g10810	LOC_Os01g53750	LOC_Os06g13070	LOC_Os03g47564	LOC_Os03g15370	LOC_Os04g54350	LOC_Os02g07310	LOC_Os08g28080	LOC_Os03g21850	LOC_Os04g35500	LOC_Os08g30910	LOC_Os02g24740	LOC_Os01g09270	LOC_Os06g48650	LOC_Os12g13660	LOC_Os11g27540	LOC_Os02g47420	LOC_Os10g38020	LOC_Os08g40930	LOC_Os01g51310	LOC_Os04g49000	LOC_Os11g07260	LOC_Os08g27100	LOC_Os07g37850	LOC_Os03g44610	LOC_Os06g11060	LOC_Os03g17560	LOC_Os02g51540	LOC_Os04g33030	LOC_Os06g12280	LOC_Os01g11130	LOC_Os03g55960	LOC_Os06g13330	LOC_Os03g61040	LOC_Os07g35130	LOC_Os03g50430	LOC_Os06g20030	LOC_Os07g37350	LOC_Os02g53000	LOC_Os01g63840
LOC_Os11g25560	seedling	LOC_Os06g13070	LOC_Os01g64020	LOC_Os02g24740	LOC_Os02g21260	LOC_Os01g09270	LOC_Os01g55340	LOC_Os10g30860	LOC_Os07g18710	LOC_Os11g40249	LOC_Os02g42380	LOC_Os07g40020	LOC_Os05g05560	LOC_Os02g34540	LOC_Os02g43490	LOC_Os01g70500	LOC_Os01g03100	LOC_Os11g07260	LOC_Os06g49810	LOC_Os12g06560	LOC_Os05g44160	LOC_Os03g44610	LOC_Os01g13280	LOC_Os03g17510	LOC_Os03g61040	LOC_Os06g40590	LOC_Os02g35300	LOC_Os01g10340	LOC_Os04g47250	LOC_Os01g02890	LOC_Os02g25700	LOC_Os06g03180	LOC_Os06g08790	LOC_Os03g15340	LOC_Os07g09610	LOC_Os02g49720	LOC_Os05g48050	LOC_Os07g33050	LOC_Os10g35450	LOC_Os03g05300	LOC_Os03g19920	LOC_Os02g51160	LOC_Os02g34710	LOC_Os03g06980	LOC_Os10g37520	LOC_Os02g08190	LOC_Os02g18180	LOC_Os05g32610	LOC_Os02g51970
LOC_Os04g52770	seedling	LOC_Os03g50220	LOC_Os03g10810	LOC_Os09g38268	LOC_Os06g13070	LOC_Os01g53750	LOC_Os08g28080	LOC_Os01g64020	LOC_Os02g24740	LOC_Os02g21260	LOC_Os01g09270	LOC_Os04g33770	LOC_Os10g30860	LOC_Os07g18710	LOC_Os08g40930	LOC_Os07g40020	LOC_Os02g43490	LOC_Os01g70500	LOC_Os01g03100	LOC_Os11g07260	LOC_Os12g06560	LOC_Os05g44160	LOC_Os08g23140	LOC_Os09g36260	LOC_Os01g13280	LOC_Os02g51540	LOC_Os02g31030	LOC_Os03g17510	LOC_Os06g40590	LOC_Os02g35300	LOC_Os01g10340	LOC_Os02g25700	LOC_Os06g08790	LOC_Os03g15340	LOC_Os07g09610	LOC_Os08g38320	LOC_Os07g13980	LOC_Os05g48050	LOC_Os07g33050	LOC_Os10g35450	LOC_Os10g37520	LOC_Os03g19920	LOC_Os03g40390	LOC_Os06g16630	LOC_Os02g08190	LOC_Os02g18180	LOC_Os02g51970	LOC_Os04g53550	LOC_Os02g06360
LOC_Os08g33670	seedling	LOC_Os06g41880	LOC_Os03g51440	LOC_Os10g38860	LOC_Os11g44960	LOC_Os05g38750	LOC_Os01g09270	LOC_Os07g40020	LOC_Os10g38020	LOC_Os01g62260	LOC_Os08g39210	LOC_Os02g43490	LOC_Os01g70500	LOC_Os01g60060	LOC_Os08g19590	LOC_Os01g03100	LOC_Os05g44160	LOC_Os11g08940	LOC_Os03g17510	LOC_Os10g12290	LOC_Os01g02890	LOC_Os06g44050	LOC_Os06g03180	LOC_Os11g22404	LOC_Os05g48050	LOC_Os12g07300	LOC_Os02g38490	LOC_Os07g43160	LOC_Os03g01270	LOC_Os05g32610	LOC_Os03g17164	LOC_Os03g23030	LOC_Os07g08400	LOC_Os03g53210	LOC_Os04g21610	LOC_Os06g17440	LOC_Os04g35270	LOC_Os01g18050	LOC_Os01g38100	LOC_Os04g44290	LOC_Os03g03560	LOC_Os09g32130	LOC_Os01g47080	LOC_Os05g35240	LOC_Os02g08010	LOC_Os08g16359	LOC_Os04g52590	LOC_Os11g07124	LOC_Os03g48600
LOC_Os09g28210	seedling	LOC_Os09g38268	LOC_Os01g53750	LOC_Os01g64020	LOC_Os01g55340	LOC_Os11g40249	LOC_Os02g43490	LOC_Os01g70500	LOC_Os11g07260	LOC_Os06g49810	LOC_Os03g44610	LOC_Os02g51540	LOC_Os01g10340	LOC_Os04g47250	LOC_Os02g25700	LOC_Os06g03180	LOC_Os06g08790	LOC_Os02g49720	LOC_Os08g38320	LOC_Os10g35450	LOC_Os03g05300	LOC_Os10g37520	LOC_Os06g16630	LOC_Os02g51970	LOC_Os05g32610	LOC_Os03g17164	LOC_Os03g22040	LOC_Os05g34240	LOC_Os06g40330	LOC_Os01g46400	LOC_Os11g06410	LOC_Os08g24930	LOC_Os03g08700	LOC_Os01g54040	LOC_Os11g31660	LOC_Os06g19590	LOC_Os02g34970	LOC_Os09g35600	LOC_Os07g47490	LOC_Os08g41480	LOC_Os06g46990	LOC_Os03g39960	LOC_Os01g62990	LOC_Os06g30730	LOC_Os06g04169	LOC_Os08g41700	LOC_Os02g03930	LOC_Os02g45980	LOC_Os03g53580
LOC_Os04g39050	seedling	LOC_Os06g41880	LOC_Os03g08310	LOC_Os03g51440	LOC_Os10g38860	LOC_Os09g38268	LOC_Os05g38750	LOC_Os04g35500	LOC_Os08g30910	LOC_Os01g09270	LOC_Os06g09170	LOC_Os08g40930	LOC_Os01g62260	LOC_Os02g43490	LOC_Os08g19590	LOC_Os01g03100	LOC_Os05g44160	LOC_Os11g08940	LOC_Os01g11130	LOC_Os10g12290	LOC_Os06g20030	LOC_Os10g06690	LOC_Os07g23244	LOC_Os02g25700	LOC_Os11g22404	LOC_Os03g51970	LOC_Os04g32310	LOC_Os05g48050	LOC_Os06g47310	LOC_Os10g35450	LOC_Os10g36390	LOC_Os12g07810	LOC_Os02g51160	LOC_Os02g38490	LOC_Os08g09710	LOC_Os07g43160	LOC_Os02g08190	LOC_Os05g32610	LOC_Os04g53550	LOC_Os03g17164	LOC_Os03g23030	LOC_Os06g38980	LOC_Os12g01220	LOC_Os07g09814	LOC_Os09g31310	LOC_Os12g41140	LOC_Os06g08890	LOC_Os04g21610	LOC_Os03g05180
LOC_Os09g27650	seedling	LOC_Os06g41880	LOC_Os03g08310	LOC_Os03g51440	LOC_Os02g46680	LOC_Os10g38860	LOC_Os06g13070	LOC_Os11g44960	LOC_Os05g38750	LOC_Os04g35500	LOC_Os01g09270	LOC_Os06g09170	LOC_Os07g40020	LOC_Os10g38020	LOC_Os01g62260	LOC_Os01g60060	LOC_Os08g19590	LOC_Os01g03100	LOC_Os12g06560	LOC_Os05g44160	LOC_Os01g11130	LOC_Os10g12290	LOC_Os06g20030	LOC_Os01g02890	LOC_Os06g44050	LOC_Os10g21660	LOC_Os06g03180	LOC_Os10g06690	LOC_Os07g23244	LOC_Os02g25700	LOC_Os03g51970	LOC_Os11g22404	LOC_Os04g32310	LOC_Os05g48050	LOC_Os12g07300	LOC_Os06g47310	LOC_Os10g35450	LOC_Os10g36390	LOC_Os02g51160	LOC_Os02g38490	LOC_Os08g09710	LOC_Os02g08190	LOC_Os05g32610	LOC_Os05g33890	LOC_Os04g53550	LOC_Os01g41550	LOC_Os03g23030	LOC_Os06g38980	LOC_Os09g31310
LOC_Os11g05740	seedling	LOC_Os05g42270	LOC_Os07g38290	LOC_Os04g52725	LOC_Os10g38860	LOC_Os03g47564	LOC_Os07g15270	LOC_Os01g55340	LOC_Os12g05680	LOC_Os11g40110	LOC_Os02g47420	LOC_Os01g62260	LOC_Os09g21260	LOC_Os06g49810	LOC_Os07g39820	LOC_Os01g63710	LOC_Os04g40330	LOC_Os09g02140	LOC_Os06g40590	LOC_Os07g35130	LOC_Os10g12290	LOC_Os02g53000	LOC_Os01g02890	LOC_Os06g44050	LOC_Os10g21660	LOC_Os11g22404	LOC_Os03g51970	LOC_Os02g55890	LOC_Os07g09610	LOC_Os02g49720	LOC_Os04g32310	LOC_Os10g35450	LOC_Os12g39630	LOC_Os02g51160	LOC_Os08g40820	LOC_Os08g20486	LOC_Os12g17310	LOC_Os02g08190	LOC_Os05g32610	LOC_Os04g53550	LOC_Os07g38060	LOC_Os06g06420	LOC_Os02g40664	LOC_Os01g59880	LOC_Os03g57870	LOC_Os03g39000	LOC_Os11g06410	LOC_Os06g38980	LOC_Os01g68500
LOC_Os05g39720	seedling	LOC_Os03g05700	LOC_Os03g04890	LOC_Os07g38290	LOC_Os02g48330	LOC_Os02g51290	LOC_Os03g51440	LOC_Os03g53730	LOC_Os02g12400	LOC_Os11g44960	LOC_Os03g47564	LOC_Os04g23700	LOC_Os02g21260	LOC_Os01g55340	LOC_Os11g08370	LOC_Os12g05680	LOC_Os10g30860	LOC_Os11g15570	LOC_Os05g05560	LOC_Os08g39210	LOC_Os01g60060	LOC_Os01g70500	LOC_Os01g03100	LOC_Os07g48760	LOC_Os06g49810	LOC_Os12g08230	LOC_Os07g05720	LOC_Os01g13280	LOC_Os02g31030	LOC_Os02g51540	LOC_Os03g15750	LOC_Os03g55960	LOC_Os10g12290	LOC_Os07g38370	LOC_Os02g25700	LOC_Os01g45530	LOC_Os04g59560	LOC_Os03g04490	LOC_Os07g09610	LOC_Os02g33705	LOC_Os04g32310	LOC_Os03g19920	LOC_Os07g43160	LOC_Os02g18180	LOC_Os02g51970	LOC_Os03g14840	LOC_Os12g04220	LOC_Os04g01690	LOC_Os02g40664
LOC_Os02g43940	seedling	LOC_Os05g46550	LOC_Os08g41440	LOC_Os03g51440	LOC_Os02g46680	LOC_Os12g36735	LOC_Os01g09670	LOC_Os02g32370	LOC_Os01g55280	LOC_Os01g08710	LOC_Os01g55340	LOC_Os03g50560	LOC_Os02g31922	LOC_Os03g53360	LOC_Os03g58350	LOC_Os12g05394	LOC_Os12g42190	LOC_Os02g47420	LOC_Os03g33090	LOC_Os02g43490	LOC_Os02g04540	LOC_Os09g20850	LOC_Os03g25869	LOC_Os08g27100	LOC_Os03g02290	LOC_Os01g08520	LOC_Os03g50160	LOC_Os03g18490	LOC_Os02g56490	LOC_Os01g04710	LOC_Os03g01160	LOC_Os07g38370	LOC_Os10g06690	LOC_Os05g12670	LOC_Os03g39020	LOC_Os01g54300	LOC_Os03g57880	LOC_Os02g06170	LOC_Os05g27000	LOC_Os03g56270	LOC_Os01g12520	LOC_Os03g12879	LOC_Os09g36550	LOC_Os06g11600	LOC_Os07g37960	LOC_Os02g55330	LOC_Os02g25230	LOC_Os05g32960	LOC_Os02g56480
LOC_Os04g41820	seedling	LOC_Os06g41880	LOC_Os03g51440	LOC_Os02g46680	LOC_Os10g38860	LOC_Os11g44960	LOC_Os04g35500	LOC_Os06g09170	LOC_Os08g40930	LOC_Os07g40020	LOC_Os10g38020	LOC_Os08g19590	LOC_Os01g03100	LOC_Os09g33882	LOC_Os01g11130	LOC_Os10g12290	LOC_Os06g20030	LOC_Os02g25700	LOC_Os06g03180	LOC_Os07g23244	LOC_Os10g21660	LOC_Os06g44050	LOC_Os03g51970	LOC_Os05g48050	LOC_Os06g47310	LOC_Os06g11600	LOC_Os10g35450	LOC_Os07g43160	LOC_Os03g01270	LOC_Os04g53550	LOC_Os01g41550	LOC_Os03g17164	LOC_Os09g31310	LOC_Os12g01220	LOC_Os07g09814	LOC_Os02g02450	LOC_Os12g41140	LOC_Os11g01850	LOC_Os03g53210	LOC_Os03g05180	LOC_Os01g38100	LOC_Os03g39960	LOC_Os04g44290	LOC_Os03g03560	LOC_Os01g47080	LOC_Os02g08010	LOC_Os08g16359	LOC_Os04g52590	LOC_Os02g02840
LOC_Os06g10350	seedling	LOC_Os05g42270	LOC_Os03g05700	LOC_Os03g50220	LOC_Os03g08310	LOC_Os02g46680	LOC_Os03g10810	LOC_Os01g53750	LOC_Os06g13070	LOC_Os08g28080	LOC_Os04g35500	LOC_Os08g30910	LOC_Os02g24740	LOC_Os07g18710	LOC_Os11g27540	LOC_Os02g47420	LOC_Os10g38020	LOC_Os08g40930	LOC_Os04g49000	LOC_Os01g03100	LOC_Os03g25869	LOC_Os08g27100	LOC_Os03g50355	LOC_Os07g37850	LOC_Os03g10478	LOC_Os07g05720	LOC_Os03g18490	LOC_Os02g51540	LOC_Os04g33030	LOC_Os06g12280	LOC_Os06g13330	LOC_Os03g55960	LOC_Os03g61040	LOC_Os02g53000	LOC_Os07g38370	LOC_Os04g47250	LOC_Os01g63840	LOC_Os10g06690	LOC_Os06g44050	LOC_Os06g03180	LOC_Os08g35939	LOC_Os03g04490	LOC_Os11g22404	LOC_Os12g06060	LOC_Os04g32310	LOC_Os03g50100	LOC_Os05g50170	LOC_Os06g47310	LOC_Os06g11600
LOC_Os03g45194	seedling	LOC_Os01g46500	LOC_Os04g32680	LOC_Os10g35330	LOC_Os02g26390	LOC_Os08g19470	LOC_Os05g36990	LOC_Os11g40200	LOC_Os02g07310	LOC_Os04g52410	LOC_Os11g44880	LOC_Os11g27120	LOC_Os11g09150	LOC_Os04g49980	LOC_Os10g35440	LOC_Os08g30910	LOC_Os08g41960	LOC_Os01g03980	LOC_Os03g10390	LOC_Os06g10140	LOC_Os03g18940	LOC_Os03g11614	LOC_Os03g47270	LOC_Os02g42380	LOC_Os11g27540	LOC_Os08g40930	LOC_Os12g42190	LOC_Os04g57380	LOC_Os03g19570	LOC_Os03g25869	LOC_Os10g33900	LOC_Os11g47453	LOC_Os07g36450	LOC_Os07g37850	LOC_Os04g33820	LOC_Os11g37980	LOC_Os12g44100	LOC_Os08g23140	LOC_Os03g18490	LOC_Os02g37580	LOC_Os09g25600	LOC_Os10g33240	LOC_Os12g35890	LOC_Os05g25580	LOC_Os03g01160	LOC_Os07g07280	LOC_Os06g29490	LOC_Os03g36110	LOC_Os01g08260
LOC_Os01g39330	seedling	LOC_Os03g50220	LOC_Os09g38268	LOC_Os06g13070	LOC_Os01g64020	LOC_Os02g24740	LOC_Os02g21260	LOC_Os01g55340	LOC_Os10g30860	LOC_Os07g18710	LOC_Os07g40020	LOC_Os05g05560	LOC_Os02g43490	LOC_Os01g70500	LOC_Os01g03100	LOC_Os06g49810	LOC_Os03g44610	LOC_Os09g36260	LOC_Os01g13280	LOC_Os02g31030	LOC_Os01g10340	LOC_Os04g47250	LOC_Os01g02890	LOC_Os02g25700	LOC_Os08g38320	LOC_Os05g48050	LOC_Os07g33050	LOC_Os03g05300	LOC_Os03g19920	LOC_Os10g37520	LOC_Os02g08190	LOC_Os02g51970	LOC_Os02g18180	LOC_Os04g53550	LOC_Os12g04220	LOC_Os01g46400	LOC_Os03g25050	LOC_Os11g01850	LOC_Os11g31660	LOC_Os07g08400	LOC_Os02g34970	LOC_Os09g35600	LOC_Os06g19640	LOC_Os01g07480	LOC_Os03g39960	LOC_Os06g04169	LOC_Os01g47080	LOC_Os06g45390	LOC_Os02g07820
LOC_Os02g33430	seedling	LOC_Os06g41880	LOC_Os03g51440	LOC_Os02g46680	LOC_Os10g38860	LOC_Os09g38268	LOC_Os06g13070	LOC_Os04g35500	LOC_Os08g30910	LOC_Os06g09170	LOC_Os08g40930	LOC_Os01g51310	LOC_Os01g62260	LOC_Os01g70500	LOC_Os08g19590	LOC_Os01g03100	LOC_Os12g06560	LOC_Os01g11130	LOC_Os03g17510	LOC_Os10g12290	LOC_Os06g20030	LOC_Os01g02890	LOC_Os07g23244	LOC_Os10g21660	LOC_Os06g03180	LOC_Os11g22404	LOC_Os04g32310	LOC_Os05g48050	LOC_Os12g07300	LOC_Os10g35450	LOC_Os02g51160	LOC_Os07g43160	LOC_Os03g01270	LOC_Os02g08190	LOC_Os05g32610	LOC_Os05g33890	LOC_Os01g41550	LOC_Os03g17164	LOC_Os03g23030	LOC_Os08g36920	LOC_Os12g01220	LOC_Os07g09814	LOC_Os12g41200	LOC_Os05g01520	LOC_Os07g08400	LOC_Os03g53210	LOC_Os06g08890	LOC_Os04g21610	LOC_Os06g17440
LOC_Os08g07970	seedling	LOC_Os06g41880	LOC_Os03g51440	LOC_Os10g38860	LOC_Os11g44960	LOC_Os01g09270	LOC_Os07g40020	LOC_Os01g60060	LOC_Os01g70500	LOC_Os08g19590	LOC_Os01g03100	LOC_Os05g44160	LOC_Os10g12290	LOC_Os06g44050	LOC_Os10g21660	LOC_Os06g03180	LOC_Os07g23244	LOC_Os02g25700	LOC_Os03g51970	LOC_Os05g48050	LOC_Os10g35450	LOC_Os07g43160	LOC_Os03g01270	LOC_Os05g32610	LOC_Os05g33890	LOC_Os04g53550	LOC_Os03g17164	LOC_Os12g01220	LOC_Os07g09814	LOC_Os11g01850	LOC_Os03g53210	LOC_Os03g05180	LOC_Os04g35270	LOC_Os03g39960	LOC_Os04g44290	LOC_Os01g47080	LOC_Os08g16359	LOC_Os04g52590	LOC_Os03g48600	LOC_Os08g17410	LOC_Os08g27090	LOC_Os01g65790	LOC_Os01g15300	LOC_Os08g36020	LOC_Os11g05300	LOC_Os04g30720	LOC_Os04g49700	LOC_Os02g48680	LOC_Os11g08380
LOC_Os01g01430	seedling	LOC_Os06g41880	LOC_Os03g51440	LOC_Os10g38860	LOC_Os11g44960	LOC_Os06g09170	LOC_Os07g40020	LOC_Os10g38020	LOC_Os01g62260	LOC_Os08g39210	LOC_Os02g43490	LOC_Os01g70500	LOC_Os01g60060	LOC_Os08g19590	LOC_Os01g03100	LOC_Os11g08940	LOC_Os10g12290	LOC_Os01g02890	LOC_Os10g21660	LOC_Os03g51970	LOC_Os04g32310	LOC_Os02g08190	LOC_Os05g32610	LOC_Os04g53550	LOC_Os03g17164	LOC_Os12g01220	LOC_Os06g17440	LOC_Os03g05180	LOC_Os04g35270	LOC_Os01g18050	LOC_Os04g44290	LOC_Os03g03560	LOC_Os01g47080	LOC_Os08g16359	LOC_Os08g36570	LOC_Os11g07124	LOC_Os11g37080	LOC_Os08g13350	LOC_Os03g45930	LOC_Os01g65790	LOC_Os08g36020	LOC_Os06g36380	LOC_Os04g30720	LOC_Os04g49700	LOC_Os11g08380	LOC_Os06g38650	LOC_Os07g46540	LOC_Os03g42760	LOC_Os01g60010
LOC_Os01g48290	seedling	LOC_Os03g08310	LOC_Os03g51440	LOC_Os10g38860	LOC_Os06g13070	LOC_Os11g44960	LOC_Os05g38750	LOC_Os04g35500	LOC_Os01g09270	LOC_Os10g38020	LOC_Os01g62260	LOC_Os02g43490	LOC_Os01g70500	LOC_Os01g60060	LOC_Os08g19590	LOC_Os12g06560	LOC_Os11g08940	LOC_Os09g33882	LOC_Os01g11130	LOC_Os10g12290	LOC_Os06g20030	LOC_Os01g02890	LOC_Os06g44050	LOC_Os10g21660	LOC_Os06g03180	LOC_Os10g06690	LOC_Os02g25700	LOC_Os08g03850	LOC_Os04g32310	LOC_Os05g48050	LOC_Os12g07300	LOC_Os06g11600	LOC_Os06g47310	LOC_Os10g36390	LOC_Os02g38490	LOC_Os03g01270	LOC_Os02g08190	LOC_Os05g32610	LOC_Os04g53550	LOC_Os03g17164	LOC_Os09g31310	LOC_Os12g01220	LOC_Os07g09814	LOC_Os08g36920	LOC_Os12g41200	LOC_Os12g41140	LOC_Os07g08400	LOC_Os03g53210	LOC_Os06g17440
LOC_Os03g13400	seedling	LOC_Os06g41880	LOC_Os03g51440	LOC_Os02g46680	LOC_Os10g38860	LOC_Os09g38268	LOC_Os06g13070	LOC_Os11g44960	LOC_Os05g38750	LOC_Os01g09270	LOC_Os06g09170	LOC_Os07g40020	LOC_Os10g38020	LOC_Os08g39210	LOC_Os01g62260	LOC_Os02g43490	LOC_Os01g70500	LOC_Os01g60060	LOC_Os08g19590	LOC_Os01g03100	LOC_Os12g06560	LOC_Os05g44160	LOC_Os11g08940	LOC_Os01g11130	LOC_Os03g55960	LOC_Os10g12290	LOC_Os06g20030	LOC_Os07g23244	LOC_Os10g21660	LOC_Os06g03180	LOC_Os02g25700	LOC_Os08g03850	LOC_Os04g32310	LOC_Os05g48050	LOC_Os12g07300	LOC_Os06g11600	LOC_Os06g47310	LOC_Os10g35450	LOC_Os03g01270	LOC_Os02g08190	LOC_Os05g32610	LOC_Os05g33890	LOC_Os04g53550	LOC_Os01g41550	LOC_Os03g17164	LOC_Os03g23030	LOC_Os09g31310	LOC_Os12g01220	LOC_Os07g09814
LOC_Os03g21030	seedling	LOC_Os03g04890	LOC_Os03g08310	LOC_Os02g51290	LOC_Os11g31590	LOC_Os10g38860	LOC_Os03g51440	LOC_Os01g54950	LOC_Os01g64020	LOC_Os04g23700	LOC_Os02g21260	LOC_Os01g55340	LOC_Os12g05680	LOC_Os10g30860	LOC_Os11g15570	LOC_Os05g05560	LOC_Os01g51310	LOC_Os03g33090	LOC_Os01g62260	LOC_Os09g36160	LOC_Os01g70500	LOC_Os02g43490	LOC_Os04g49000	LOC_Os01g03100	LOC_Os09g21260	LOC_Os08g22604	LOC_Os03g10478	LOC_Os07g39820	LOC_Os01g13280	LOC_Os03g59670	LOC_Os03g18490	LOC_Os03g15750	LOC_Os07g35130	LOC_Os10g12290	LOC_Os02g35300	LOC_Os07g38370	LOC_Os04g47250	LOC_Os01g02890	LOC_Os02g25700	LOC_Os01g45530	LOC_Os03g51970	LOC_Os02g55890	LOC_Os02g49720	LOC_Os07g09610	LOC_Os04g32310	LOC_Os07g12790	LOC_Os12g39630	LOC_Os07g43160	LOC_Os03g01270
LOC_Os04g45750	seedling	LOC_Os03g10990	LOC_Os06g41880	LOC_Os03g04890	LOC_Os02g48330	LOC_Os03g08310	LOC_Os10g38860	LOC_Os03g51090	LOC_Os01g53750	LOC_Os05g36990	LOC_Os03g15370	LOC_Os03g21850	LOC_Os06g02100	LOC_Os04g35500	LOC_Os11g08370	LOC_Os08g40210	LOC_Os11g15570	LOC_Os10g30860	LOC_Os12g13660	LOC_Os11g27540	LOC_Os10g38020	LOC_Os07g40020	LOC_Os05g05560	LOC_Os03g33090	LOC_Os02g34540	LOC_Os01g70500	LOC_Os04g49000	LOC_Os01g68104	LOC_Os08g27100	LOC_Os07g37850	LOC_Os03g44610	LOC_Os01g16950	LOC_Os06g11060	LOC_Os07g39820	LOC_Os03g10478	LOC_Os03g59670	LOC_Os03g18490	LOC_Os02g51540	LOC_Os04g33030	LOC_Os02g31030	LOC_Os03g61040	LOC_Os03g27780	LOC_Os07g38370	LOC_Os01g10340	LOC_Os01g02890	LOC_Os01g63840	LOC_Os07g23244	LOC_Os06g03180	LOC_Os10g21660
LOC_Os10g28330	seedling	LOC_Os04g32680	LOC_Os06g48190	LOC_Os03g10990	LOC_Os06g41880	LOC_Os02g46680	LOC_Os01g53750	LOC_Os03g47564	LOC_Os05g36990	LOC_Os03g21850	LOC_Os08g28080	LOC_Os05g38750	LOC_Os04g35500	LOC_Os08g30910	LOC_Os02g24740	LOC_Os08g40210	LOC_Os11g40249	LOC_Os12g13660	LOC_Os11g27540	LOC_Os02g42380	LOC_Os08g40930	LOC_Os10g38020	LOC_Os11g32270	LOC_Os02g43490	LOC_Os11g07260	LOC_Os03g25869	LOC_Os08g27100	LOC_Os07g37850	LOC_Os07g05720	LOC_Os03g59670	LOC_Os04g33030	LOC_Os09g02140	LOC_Os06g12280	LOC_Os07g37350	LOC_Os03g57569	LOC_Os06g13330	LOC_Os06g41030	LOC_Os02g53000	LOC_Os04g47250	LOC_Os10g06690	LOC_Os08g03850	LOC_Os12g06060	LOC_Os02g49720	LOC_Os05g50170	LOC_Os06g47310	LOC_Os10g36390	LOC_Os12g07810	LOC_Os05g33690	LOC_Os01g17050
LOC_Os04g02510	seedling	LOC_Os06g41880	LOC_Os03g08310	LOC_Os03g51440	LOC_Os02g46680	LOC_Os10g38860	LOC_Os09g38268	LOC_Os06g13070	LOC_Os11g44960	LOC_Os04g35500	LOC_Os07g40020	LOC_Os10g38020	LOC_Os01g62260	LOC_Os02g43490	LOC_Os01g70500	LOC_Os01g60060	LOC_Os08g19590	LOC_Os01g03100	LOC_Os05g44160	LOC_Os11g08940	LOC_Os01g11130	LOC_Os03g55960	LOC_Os10g12290	LOC_Os06g20030	LOC_Os01g02890	LOC_Os06g44050	LOC_Os10g21660	LOC_Os06g03180	LOC_Os07g23244	LOC_Os02g25700	LOC_Os08g03850	LOC_Os03g51970	LOC_Os11g22404	LOC_Os04g32310	LOC_Os05g48050	LOC_Os12g07300	LOC_Os06g11600	LOC_Os06g47310	LOC_Os10g35450	LOC_Os10g36390	LOC_Os02g51160	LOC_Os02g38490	LOC_Os08g09710	LOC_Os07g43160	LOC_Os03g01270	LOC_Os02g08190	LOC_Os05g32610	LOC_Os05g33890	LOC_Os04g53550
LOC_Os04g52410	seedling	LOC_Os04g32680	LOC_Os02g51290	LOC_Os02g46680	LOC_Os02g12400	LOC_Os01g53750	LOC_Os02g07310	LOC_Os01g54950	LOC_Os08g28080	LOC_Os01g64020	LOC_Os02g24740	LOC_Os02g21260	LOC_Os08g40210	LOC_Os11g40249	LOC_Os06g09170	LOC_Os02g42380	LOC_Os02g47420	LOC_Os08g40930	LOC_Os03g25869	LOC_Os07g37850	LOC_Os03g44610	LOC_Os01g63710	LOC_Os01g13280	LOC_Os06g13330	LOC_Os01g11130	LOC_Os07g37350	LOC_Os03g27780	LOC_Os02g35300	LOC_Os06g20030	LOC_Os01g10340	LOC_Os10g21660	LOC_Os08g35939	LOC_Os03g04490	LOC_Os08g03850	LOC_Os02g49720	LOC_Os06g47310	LOC_Os02g34710	LOC_Os01g17050	LOC_Os12g17310	LOC_Os02g18180	LOC_Os07g38060	LOC_Os02g40664	LOC_Os01g13520	LOC_Os06g40150	LOC_Os11g02090	LOC_Os01g09030	LOC_Os03g39000	LOC_Os01g68500	LOC_Os02g46120
LOC_Os04g51190	seedling	LOC_Os04g32680	LOC_Os06g41880	LOC_Os03g08310	LOC_Os02g46680	LOC_Os11g31590	LOC_Os10g38860	LOC_Os02g42660	LOC_Os03g47564	LOC_Os03g21850	LOC_Os01g54950	LOC_Os08g28080	LOC_Os05g38750	LOC_Os04g57650	LOC_Os02g21260	LOC_Os08g40210	LOC_Os11g40249	LOC_Os06g09170	LOC_Os02g42380	LOC_Os11g27540	LOC_Os10g38020	LOC_Os08g40930	LOC_Os02g34540	LOC_Os04g49000	LOC_Os06g22654	LOC_Os06g49810	LOC_Os03g44610	LOC_Os06g11060	LOC_Os09g30380	LOC_Os09g36260	LOC_Os01g11130	LOC_Os03g17510	LOC_Os03g55960	LOC_Os07g35130	LOC_Os06g41030	LOC_Os07g37350	LOC_Os01g63840	LOC_Os03g47980	LOC_Os06g44050	LOC_Os08g35939	LOC_Os11g22404	LOC_Os08g03850	LOC_Os12g06060	LOC_Os07g13980	LOC_Os04g32310	LOC_Os03g50100	LOC_Os07g12790	LOC_Os06g11600	LOC_Os10g35450
LOC_Os07g32170	seedling	LOC_Os03g10990	LOC_Os07g38290	LOC_Os03g08310	LOC_Os03g51440	LOC_Os06g13070	LOC_Os03g47564	LOC_Os03g15370	LOC_Os03g21850	LOC_Os08g28080	LOC_Os04g23700	LOC_Os08g30910	LOC_Os02g47420	LOC_Os08g40930	LOC_Os10g38020	LOC_Os04g49000	LOC_Os03g30290	LOC_Os03g25869	LOC_Os06g49810	LOC_Os07g37850	LOC_Os11g08940	LOC_Os06g11060	LOC_Os07g05720	LOC_Os04g33030	LOC_Os09g02140	LOC_Os06g41030	LOC_Os02g53000	LOC_Os07g38370	LOC_Os03g47980	LOC_Os03g04490	LOC_Os05g48050	LOC_Os06g11600	LOC_Os10g35450	LOC_Os12g07810	LOC_Os03g23030	LOC_Os03g39000	LOC_Os01g68890	LOC_Os05g50120	LOC_Os02g09480	LOC_Os05g30160	LOC_Os11g31660	LOC_Os04g38310	LOC_Os03g53210	LOC_Os06g17440	LOC_Os06g45950	LOC_Os08g09320	LOC_Os06g41060	LOC_Os01g38100	LOC_Os03g03560
LOC_Os11g45740	seedling	LOC_Os05g48770	LOC_Os03g04890	LOC_Os05g02640	LOC_Os02g48330	LOC_Os03g08310	LOC_Os02g26390	LOC_Os03g21850	LOC_Os02g07310	LOC_Os03g10390	LOC_Os04g37790	LOC_Os07g37690	LOC_Os05g26660	LOC_Os01g55340	LOC_Os05g34480	LOC_Os01g03980	LOC_Os11g08370	LOC_Os03g47270	LOC_Os06g29350	LOC_Os08g41750	LOC_Os08g04420	LOC_Os02g40700	LOC_Os01g34860	LOC_Os08g39210	LOC_Os11g12650	LOC_Os01g09500	LOC_Os04g57380	LOC_Os04g33820	LOC_Os12g40790	LOC_Os03g50160	LOC_Os07g10550	LOC_Os02g38040	LOC_Os10g33240	LOC_Os04g53720	LOC_Os03g58800	LOC_Os01g12520	LOC_Os02g49720	LOC_Os04g57350	LOC_Os08g40100	LOC_Os09g34020	LOC_Os05g08970	LOC_Os02g55330	LOC_Os07g37400	LOC_Os04g47320	LOC_Os09g36810	LOC_Os11g17070	LOC_Os08g34890	LOC_Os01g59160	LOC_Os11g31470
LOC_Os04g44670	seedling	LOC_Os03g04890	LOC_Os02g12400	LOC_Os06g13070	LOC_Os11g44960	LOC_Os04g57650	LOC_Os07g15270	LOC_Os02g24740	LOC_Os12g05680	LOC_Os07g18710	LOC_Os12g13660	LOC_Os01g60060	LOC_Os01g68104	LOC_Os06g22654	LOC_Os09g30380	LOC_Os07g05720	LOC_Os06g12280	LOC_Os03g55960	LOC_Os07g35130	LOC_Os02g53000	LOC_Os04g47250	LOC_Os06g44050	LOC_Os02g25700	LOC_Os01g45530	LOC_Os03g15340	LOC_Os08g38320	LOC_Os10g35730	LOC_Os05g48050	LOC_Os02g33705	LOC_Os07g12790	LOC_Os07g33050	LOC_Os05g50170	LOC_Os03g05300	LOC_Os03g19920	LOC_Os03g06980	LOC_Os05g33690	LOC_Os12g17310	LOC_Os01g31800	LOC_Os04g53550	LOC_Os04g01690	LOC_Os01g41550	LOC_Os03g22040	LOC_Os02g07180	LOC_Os07g09814	LOC_Os02g02450	LOC_Os01g68500	LOC_Os03g61560	LOC_Os06g04340	LOC_Os06g19590
LOC_Os12g43790	seedling	LOC_Os03g05700	LOC_Os03g04890	LOC_Os03g51440	LOC_Os11g31590	LOC_Os10g38860	LOC_Os02g12400	LOC_Os11g44960	LOC_Os01g64020	LOC_Os04g23700	LOC_Os04g57650	LOC_Os12g04720	LOC_Os12g05680	LOC_Os11g15570	LOC_Os06g09170	LOC_Os12g13660	LOC_Os02g47420	LOC_Os07g40020	LOC_Os02g34540	LOC_Os01g70500	LOC_Os01g60060	LOC_Os01g03100	LOC_Os07g48760	LOC_Os08g22604	LOC_Os03g44610	LOC_Os07g39820	LOC_Os01g63710	LOC_Os01g13280	LOC_Os03g59670	LOC_Os03g17560	LOC_Os02g51540	LOC_Os09g02140	LOC_Os06g12280	LOC_Os02g31030	LOC_Os02g53000	LOC_Os06g20030	LOC_Os07g38370	LOC_Os06g44050	LOC_Os01g45530	LOC_Os03g04490	LOC_Os03g51970	LOC_Os07g09610	LOC_Os07g12790	LOC_Os10g35450	LOC_Os12g39630	LOC_Os03g19920	LOC_Os03g05300	LOC_Os10g37520	LOC_Os07g25800
LOC_Os01g61080	seedling	LOC_Os01g62950	LOC_Os08g41440	LOC_Os03g04890	LOC_Os02g48330	LOC_Os02g46680	LOC_Os03g53730	LOC_Os02g32370	LOC_Os01g50700	LOC_Os09g32095	LOC_Os09g29490	LOC_Os04g37790	LOC_Os04g49980	LOC_Os03g10390	LOC_Os07g37690	LOC_Os01g08710	LOC_Os02g21260	LOC_Os01g40190	LOC_Os02g35910	LOC_Os01g55340	LOC_Os01g03980	LOC_Os11g15570	LOC_Os04g36750	LOC_Os02g40700	LOC_Os12g42190	LOC_Os11g12650	LOC_Os03g10210	LOC_Os02g34540	LOC_Os01g70500	LOC_Os02g45760	LOC_Os07g37920	LOC_Os07g40250	LOC_Os07g48760	LOC_Os07g38480	LOC_Os05g45060	LOC_Os04g48830	LOC_Os06g05480	LOC_Os04g33820	LOC_Os04g41050	LOC_Os09g30250	LOC_Os06g10610	LOC_Os03g50160	LOC_Os03g18490	LOC_Os09g33882	LOC_Os01g37670	LOC_Os03g14090	LOC_Os01g58850	LOC_Os08g44150	LOC_Os05g30970
LOC_Os08g02300	seedling	LOC_Os06g41880	LOC_Os02g46680	LOC_Os10g38860	LOC_Os09g38268	LOC_Os06g13070	LOC_Os11g44960	LOC_Os05g38750	LOC_Os07g40020	LOC_Os01g51310	LOC_Os10g38020	LOC_Os01g62260	LOC_Os02g43490	LOC_Os01g70500	LOC_Os08g19590	LOC_Os01g03100	LOC_Os12g06560	LOC_Os06g44050	LOC_Os06g03180	LOC_Os08g03850	LOC_Os03g51970	LOC_Os06g11600	LOC_Os10g35450	LOC_Os10g36390	LOC_Os07g43160	LOC_Os03g01270	LOC_Os02g08190	LOC_Os04g53550	LOC_Os03g17164	LOC_Os07g09814	LOC_Os12g41200	LOC_Os11g01850	LOC_Os03g53210	LOC_Os06g17440	LOC_Os03g05180	LOC_Os04g35270	LOC_Os01g18050	LOC_Os01g38100	LOC_Os04g44290	LOC_Os07g39750	LOC_Os09g32130	LOC_Os01g47080	LOC_Os02g08010	LOC_Os08g16359	LOC_Os04g52590	LOC_Os10g39500	LOC_Os05g32710	LOC_Os03g48600	LOC_Os11g37080
LOC_Os12g37970	seedling	LOC_Os06g41880	LOC_Os12g32814	LOC_Os03g04890	LOC_Os05g48290	LOC_Os03g41170	LOC_Os01g09670	LOC_Os08g19470	LOC_Os05g37170	LOC_Os11g44960	LOC_Os05g29000	LOC_Os09g36670	LOC_Os01g64020	LOC_Os07g36960	LOC_Os06g17450	LOC_Os08g32520	LOC_Os11g31430	LOC_Os02g47400	LOC_Os11g47944	LOC_Os05g07220	LOC_Os08g41750	LOC_Os11g43404	LOC_Os03g10210	LOC_Os12g35350	LOC_Os09g21260	LOC_Os03g61780	LOC_Os06g11730	LOC_Os12g38910	LOC_Os11g08940	LOC_Os07g39820	LOC_Os09g30380	LOC_Os01g63710	LOC_Os06g50900	LOC_Os03g10478	LOC_Os09g36860	LOC_Os03g14090	LOC_Os08g44150	LOC_Os09g28520	LOC_Os06g11800	LOC_Os07g38370	LOC_Os09g20490	LOC_Os01g02890	LOC_Os03g11810	LOC_Os02g25700	LOC_Os07g02200	LOC_Os01g54300	LOC_Os03g15340	LOC_Os10g10400	LOC_Os10g04690
LOC_Os03g08930	seedling	LOC_Os03g50220	LOC_Os03g10810	LOC_Os09g38268	LOC_Os06g13070	LOC_Os01g53750	LOC_Os01g64020	LOC_Os02g24740	LOC_Os02g21260	LOC_Os04g33770	LOC_Os10g30860	LOC_Os07g18710	LOC_Os07g40020	LOC_Os05g05560	LOC_Os01g70500	LOC_Os02g43490	LOC_Os11g07260	LOC_Os12g06560	LOC_Os08g23140	LOC_Os09g36260	LOC_Os01g13280	LOC_Os02g51540	LOC_Os02g31030	LOC_Os01g11130	LOC_Os03g17510	LOC_Os06g40590	LOC_Os01g02890	LOC_Os06g03180	LOC_Os03g15340	LOC_Os07g09610	LOC_Os08g38320	LOC_Os07g13980	LOC_Os07g33050	LOC_Os10g35450	LOC_Os03g05300	LOC_Os03g19920	LOC_Os02g08190	LOC_Os02g18180	LOC_Os02g51970	LOC_Os04g53550	LOC_Os02g40664	LOC_Os03g17164	LOC_Os03g39000	LOC_Os01g46400	LOC_Os03g25050	LOC_Os06g40330	LOC_Os11g01850	LOC_Os11g31660	LOC_Os02g34970
LOC_Os05g04640	seedling	LOC_Os06g48190	LOC_Os02g46680	LOC_Os03g10810	LOC_Os11g15570	LOC_Os02g34540	LOC_Os02g43490	LOC_Os03g25869	LOC_Os04g33030	LOC_Os06g13330	LOC_Os03g57569	LOC_Os06g03180	LOC_Os12g06060	LOC_Os06g47310	LOC_Os12g07810	LOC_Os02g34710	LOC_Os01g17050	LOC_Os03g14500	LOC_Os02g06360	LOC_Os11g02090	LOC_Os08g36920	LOC_Os05g30160	LOC_Os12g41140	LOC_Os11g01850	LOC_Os03g53210	LOC_Os06g45950	LOC_Os07g39750	LOC_Os11g43760	LOC_Os04g35390	LOC_Os01g08670	LOC_Os02g32420	LOC_Os01g41950	LOC_Os03g11980	LOC_Os07g20340	LOC_Os02g21090	LOC_Os03g45930	LOC_Os09g31230	LOC_Os10g33550	LOC_Os05g40384	LOC_Os06g43980	LOC_Os11g37480	LOC_Os04g21340	LOC_Os09g27360	LOC_Os09g03990	LOC_Os10g41300	LOC_Os08g34240	LOC_Os03g51330	LOC_Os08g43140	LOC_Os04g45480
LOC_Os06g51260	seedling	LOC_Os07g05174	LOC_Os12g32330	LOC_Os04g12600	LOC_Os07g37690	LOC_Os08g30910	LOC_Os08g41960	LOC_Os02g35910	LOC_Os03g18940	LOC_Os03g11614	LOC_Os01g34860	LOC_Os07g37920	LOC_Os03g25869	LOC_Os06g13330	LOC_Os01g12520	LOC_Os01g45090	LOC_Os05g51680	LOC_Os07g40040	LOC_Os12g07810	LOC_Os01g10940	LOC_Os09g28390	LOC_Os07g41370	LOC_Os02g08160	LOC_Os08g34890	LOC_Os09g32610	LOC_Os03g25490	LOC_Os04g21320	LOC_Os05g01520	LOC_Os06g08890	LOC_Os06g45050	LOC_Os11g43760	LOC_Os01g17214	LOC_Os05g33580	LOC_Os04g49990	LOC_Os01g10130	LOC_Os08g24360	LOC_Os07g04450	LOC_Os11g41380	LOC_Os02g19410	LOC_Os07g20340	LOC_Os12g34796	LOC_Os11g16590	LOC_Os01g39970	LOC_Os03g07970	LOC_Os04g21340	LOC_Os06g12090	LOC_Os01g12680	LOC_Os06g39875	LOC_Os08g09420
LOC_Os04g54474	seedling	LOC_Os06g41880	LOC_Os11g44960	LOC_Os07g40020	LOC_Os10g38020	LOC_Os01g60060	LOC_Os01g70500	LOC_Os08g19590	LOC_Os01g03100	LOC_Os11g08940	LOC_Os10g12290	LOC_Os06g44050	LOC_Os07g23244	LOC_Os02g25700	LOC_Os03g51970	LOC_Os10g35450	LOC_Os03g01270	LOC_Os05g32610	LOC_Os05g33890	LOC_Os04g53550	LOC_Os01g41550	LOC_Os12g01220	LOC_Os07g09814	LOC_Os02g02450	LOC_Os11g01850	LOC_Os04g21610	LOC_Os04g35270	LOC_Os01g18050	LOC_Os03g39960	LOC_Os04g44290	LOC_Os01g47080	LOC_Os08g08230	LOC_Os02g08010	LOC_Os08g16359	LOC_Os04g52590	LOC_Os02g02840	LOC_Os08g13350	LOC_Os08g17410	LOC_Os08g27090	LOC_Os01g65790	LOC_Os01g15300	LOC_Os08g36020	LOC_Os11g05300	LOC_Os04g30720	LOC_Os04g49700	LOC_Os02g48680	LOC_Os11g08380	LOC_Os11g20554	LOC_Os03g42760
LOC_Os03g20910	seedling	LOC_Os06g41880	LOC_Os03g08310	LOC_Os03g51440	LOC_Os09g38268	LOC_Os06g13070	LOC_Os11g44960	LOC_Os01g09270	LOC_Os07g40020	LOC_Os01g70500	LOC_Os08g19590	LOC_Os01g03100	LOC_Os06g20030	LOC_Os06g44050	LOC_Os10g21660	LOC_Os07g23244	LOC_Os03g51970	LOC_Os12g07300	LOC_Os02g38490	LOC_Os07g43160	LOC_Os03g01270	LOC_Os05g32610	LOC_Os01g41550	LOC_Os08g36920	LOC_Os12g01220	LOC_Os12g41200	LOC_Os12g41140	LOC_Os07g08400	LOC_Os01g18050	LOC_Os03g39960	LOC_Os04g11890	LOC_Os01g47080	LOC_Os02g08010	LOC_Os11g07124	LOC_Os03g48600	LOC_Os08g13350	LOC_Os08g27090	LOC_Os08g17410	LOC_Os05g45875	LOC_Os11g05300	LOC_Os03g21800	LOC_Os04g49700	LOC_Os04g38420	LOC_Os11g08380	LOC_Os01g61350	LOC_Os03g50490	LOC_Os07g46540	LOC_Os03g42760	LOC_Os10g35490
LOC_Os11g45920	seedling	LOC_Os06g41880	LOC_Os03g51440	LOC_Os10g38860	LOC_Os08g39210	LOC_Os01g60060	LOC_Os01g70500	LOC_Os02g43490	LOC_Os01g03100	LOC_Os11g08940	LOC_Os10g12290	LOC_Os06g03180	LOC_Os04g32310	LOC_Os12g07300	LOC_Os02g38490	LOC_Os07g43160	LOC_Os03g01270	LOC_Os05g32610	LOC_Os05g33890	LOC_Os04g53550	LOC_Os01g41550	LOC_Os12g01220	LOC_Os12g41200	LOC_Os11g01850	LOC_Os07g08400	LOC_Os04g21610	LOC_Os04g35270	LOC_Os01g18050	LOC_Os03g39960	LOC_Os04g44290	LOC_Os09g32130	LOC_Os01g47080	LOC_Os05g35240	LOC_Os08g41700	LOC_Os02g08010	LOC_Os08g16359	LOC_Os04g52590	LOC_Os02g02840	LOC_Os11g07124	LOC_Os10g39500	LOC_Os06g45900	LOC_Os03g11980	LOC_Os11g37080	LOC_Os08g13350	LOC_Os03g45930	LOC_Os02g04730	LOC_Os08g17410	LOC_Os08g27090	LOC_Os01g15300
LOC_Os05g43920	seedling	LOC_Os04g32680	LOC_Os03g04890	LOC_Os02g46680	LOC_Os03g47564	LOC_Os08g28080	LOC_Os01g09270	LOC_Os12g05680	LOC_Os10g30860	LOC_Os09g39310	LOC_Os11g27540	LOC_Os08g40930	LOC_Os07g48760	LOC_Os03g50355	LOC_Os03g15750	LOC_Os06g40590	LOC_Os03g27780	LOC_Os07g38370	LOC_Os01g02890	LOC_Os01g45530	LOC_Os11g22404	LOC_Os04g32310	LOC_Os05g48050	LOC_Os03g50100	LOC_Os05g50170	LOC_Os02g38490	LOC_Os08g09710	LOC_Os02g18180	LOC_Os02g51970	LOC_Os05g32610	LOC_Os01g31800	LOC_Os05g33890	LOC_Os06g05580	LOC_Os08g28890	LOC_Os03g23030	LOC_Os09g32610	LOC_Os06g38980	LOC_Os12g01220	LOC_Os08g24930	LOC_Os12g41200	LOC_Os03g25760	LOC_Os04g21320	LOC_Os01g54040	LOC_Os11g31660	LOC_Os09g24220	LOC_Os03g53210	LOC_Os06g08890	LOC_Os04g21610	LOC_Os06g17440
LOC_Os01g62130	seedling	LOC_Os03g05700	LOC_Os07g38290	LOC_Os02g48330	LOC_Os03g51440	LOC_Os03g08310	LOC_Os11g31590	LOC_Os02g12400	LOC_Os04g23700	LOC_Os01g55340	LOC_Os11g15570	LOC_Os02g34540	LOC_Os01g03100	LOC_Os07g48760	LOC_Os03g50355	LOC_Os02g39380	LOC_Os07g39820	LOC_Os03g10478	LOC_Os02g31030	LOC_Os03g61040	LOC_Os02g35300	LOC_Os10g06690	LOC_Os02g55890	LOC_Os12g06060	LOC_Os07g09610	LOC_Os03g19920	LOC_Os07g43160	LOC_Os02g18180	LOC_Os02g40664	LOC_Os09g31310	LOC_Os03g25760	LOC_Os08g13699	LOC_Os07g08400	LOC_Os04g35270	LOC_Os06g45950	LOC_Os11g43760	LOC_Os08g34780	LOC_Os05g48610	LOC_Os02g07820	LOC_Os01g08670	LOC_Os05g26070	LOC_Os04g35390	LOC_Os02g32420	LOC_Os11g07124	LOC_Os12g10280	LOC_Os02g12350	LOC_Os06g04620	LOC_Os12g34108	LOC_Os05g40384
LOC_Os06g02560	seedling	LOC_Os06g41880	LOC_Os03g08310	LOC_Os02g46680	LOC_Os10g38860	LOC_Os11g44960	LOC_Os05g38750	LOC_Os06g09170	LOC_Os10g38020	LOC_Os08g40930	LOC_Os01g62260	LOC_Os01g70500	LOC_Os01g60060	LOC_Os01g03100	LOC_Os01g11130	LOC_Os03g55960	LOC_Os01g02890	LOC_Os02g25700	LOC_Os07g23244	LOC_Os10g21660	LOC_Os08g03850	LOC_Os03g51970	LOC_Os11g22404	LOC_Os04g32310	LOC_Os12g07300	LOC_Os06g11600	LOC_Os06g47310	LOC_Os10g35450	LOC_Os10g36390	LOC_Os07g43160	LOC_Os03g01270	LOC_Os05g32610	LOC_Os03g17164	LOC_Os03g23030	LOC_Os09g31310	LOC_Os12g01220	LOC_Os12g41200	LOC_Os12g41140	LOC_Os04g21610	LOC_Os06g17440	LOC_Os01g38100	LOC_Os03g39960	LOC_Os04g44290	LOC_Os07g39750	LOC_Os04g11890	LOC_Os04g52590	LOC_Os11g07124	LOC_Os03g48600	LOC_Os06g45900
LOC_Os01g09590	seedling	LOC_Os06g41880	LOC_Os03g51440	LOC_Os10g38860	LOC_Os05g38750	LOC_Os04g35500	LOC_Os01g09270	LOC_Os06g09170	LOC_Os10g38020	LOC_Os08g39210	LOC_Os01g62260	LOC_Os01g70500	LOC_Os01g03100	LOC_Os12g06560	LOC_Os11g08940	LOC_Os09g33882	LOC_Os03g55960	LOC_Os06g20030	LOC_Os01g02890	LOC_Os06g44050	LOC_Os07g23244	LOC_Os02g25700	LOC_Os08g03850	LOC_Os03g51970	LOC_Os05g48050	LOC_Os12g07300	LOC_Os10g35450	LOC_Os10g36390	LOC_Os02g38490	LOC_Os07g43160	LOC_Os02g08190	LOC_Os05g32610	LOC_Os05g33890	LOC_Os04g53550	LOC_Os03g17164	LOC_Os06g38980	LOC_Os12g01220	LOC_Os07g09814	LOC_Os02g02450	LOC_Os09g31310	LOC_Os12g41200	LOC_Os12g41140	LOC_Os07g08400	LOC_Os03g53210	LOC_Os06g17440	LOC_Os03g05180	LOC_Os04g35270	LOC_Os01g18050	LOC_Os09g36619
LOC_Os04g45020	seedling	LOC_Os06g41880	LOC_Os03g08310	LOC_Os10g38860	LOC_Os09g38268	LOC_Os06g13070	LOC_Os11g44960	LOC_Os04g35500	LOC_Os01g09270	LOC_Os08g39210	LOC_Os01g62260	LOC_Os01g60060	LOC_Os08g19590	LOC_Os12g06560	LOC_Os11g08940	LOC_Os09g33882	LOC_Os01g11130	LOC_Os03g17510	LOC_Os03g55960	LOC_Os10g12290	LOC_Os06g20030	LOC_Os01g02890	LOC_Os10g06690	LOC_Os06g03180	LOC_Os07g23244	LOC_Os08g03850	LOC_Os11g22404	LOC_Os04g32310	LOC_Os05g48050	LOC_Os12g07300	LOC_Os06g11600	LOC_Os06g47310	LOC_Os10g35450	LOC_Os10g36390	LOC_Os07g43160	LOC_Os03g01270	LOC_Os02g08190	LOC_Os05g32610	LOC_Os04g53550	LOC_Os03g17164	LOC_Os06g38980	LOC_Os12g01220	LOC_Os07g09814	LOC_Os02g02450	LOC_Os09g31310	LOC_Os12g41200	LOC_Os12g41140	LOC_Os07g08400	LOC_Os03g05180
LOC_Os03g05160	seedling	LOC_Os03g10990	LOC_Os03g51090	LOC_Os01g64020	LOC_Os08g40210	LOC_Os07g40020	LOC_Os02g34540	LOC_Os08g19590	LOC_Os01g68104	LOC_Os03g25869	LOC_Os06g11060	LOC_Os09g30380	LOC_Os01g63710	LOC_Os03g59670	LOC_Os03g55960	LOC_Os03g17510	LOC_Os07g35130	LOC_Os03g27780	LOC_Os12g06060	LOC_Os02g49720	LOC_Os10g35730	LOC_Os05g48050	LOC_Os07g12790	LOC_Os03g05300	LOC_Os01g17050	LOC_Os03g40390	LOC_Os06g16630	LOC_Os06g06420	LOC_Os01g13520	LOC_Os08g36920	LOC_Os09g31310	LOC_Os04g21320	LOC_Os03g08700	LOC_Os06g04340	LOC_Os12g38590	LOC_Os09g24220	LOC_Os10g19190	LOC_Os03g51680	LOC_Os04g35270	LOC_Os01g18050	LOC_Os05g05440	LOC_Os08g09320	LOC_Os09g35600	LOC_Os01g38100	LOC_Os04g44290	LOC_Os06g40020	LOC_Os03g03560	LOC_Os11g04070	LOC_Os06g04169
LOC_Os06g41100	seedling	LOC_Os03g05700	LOC_Os06g41880	LOC_Os03g04890	LOC_Os03g51440	LOC_Os11g31590	LOC_Os10g38860	LOC_Os02g12400	LOC_Os03g14020	LOC_Os01g54950	LOC_Os01g64020	LOC_Os04g23700	LOC_Os07g15270	LOC_Os12g04720	LOC_Os01g09270	LOC_Os05g43770	LOC_Os12g05680	LOC_Os11g40110	LOC_Os11g08370	LOC_Os11g15570	LOC_Os11g40249	LOC_Os02g47420	LOC_Os07g40020	LOC_Os10g38020	LOC_Os11g32270	LOC_Os01g60060	LOC_Os08g19590	LOC_Os01g03100	LOC_Os07g48760	LOC_Os01g68104	LOC_Os06g22654	LOC_Os06g49810	LOC_Os08g22604	LOC_Os03g44610	LOC_Os05g44160	LOC_Os07g39820	LOC_Os01g63710	LOC_Os04g40330	LOC_Os01g13280	LOC_Os02g51540	LOC_Os09g02140	LOC_Os06g12280	LOC_Os02g31030	LOC_Os03g61040	LOC_Os10g12290	LOC_Os02g53000	LOC_Os07g38370	LOC_Os01g10340	LOC_Os06g44050
LOC_Os10g26620	seedling	LOC_Os10g42550	LOC_Os02g21230	LOC_Os11g38810	LOC_Os08g41960	LOC_Os08g32520	LOC_Os04g36750	LOC_Os07g37920	LOC_Os02g32280	LOC_Os05g37930	LOC_Os03g10478	LOC_Os09g25600	LOC_Os10g33240	LOC_Os03g11810	LOC_Os10g06690	LOC_Os01g12520	LOC_Os01g70525	LOC_Os05g50920	LOC_Os12g07810	LOC_Os01g10940	LOC_Os10g41580	LOC_Os05g08480	LOC_Os09g28390	LOC_Os07g41370	LOC_Os06g07923	LOC_Os08g11760	LOC_Os06g43960	LOC_Os06g45050	LOC_Os11g43760	LOC_Os09g13940	LOC_Os09g24190	LOC_Os01g10130	LOC_Os07g16970	LOC_Os02g12350	LOC_Os08g41730	LOC_Os05g40384	LOC_Os01g49370	LOC_Os06g12090	LOC_Os09g36110	LOC_Os02g41760	LOC_Os01g17040	LOC_Os10g40550	LOC_Os10g17100	LOC_Os07g42280	LOC_Os08g17500	LOC_Os01g26000	LOC_Os01g63050	LOC_Os07g08810	LOC_Os01g53330
LOC_Os01g60600	seedling	LOC_Os05g42270	LOC_Os06g48190	LOC_Os03g04890	LOC_Os07g38290	LOC_Os03g50220	LOC_Os03g51440	LOC_Os03g53730	LOC_Os01g53750	LOC_Os03g47564	LOC_Os03g14020	LOC_Os05g38750	LOC_Os04g57650	LOC_Os02g21260	LOC_Os01g09270	LOC_Os01g55340	LOC_Os11g08370	LOC_Os11g15570	LOC_Os10g38020	LOC_Os01g51310	LOC_Os01g62260	LOC_Os09g36160	LOC_Os04g49000	LOC_Os01g03100	LOC_Os07g48760	LOC_Os03g44610	LOC_Os03g10478	LOC_Os06g11060	LOC_Os03g59670	LOC_Os03g18490	LOC_Os04g33030	LOC_Os03g15750	LOC_Os03g57569	LOC_Os03g55960	LOC_Os10g12290	LOC_Os07g38370	LOC_Os01g63840	LOC_Os03g47980	LOC_Os11g22404	LOC_Os12g06060	LOC_Os07g09610	LOC_Os02g33705	LOC_Os05g50170	LOC_Os06g11600	LOC_Os10g36390	LOC_Os12g07810	LOC_Os03g19920	LOC_Os12g39630	LOC_Os02g34710
LOC_Os08g33750	seedling	LOC_Os06g41880	LOC_Os03g51440	LOC_Os10g38860	LOC_Os11g44960	LOC_Os01g09270	LOC_Os10g38020	LOC_Os07g40020	LOC_Os01g62260	LOC_Os08g39210	LOC_Os01g60060	LOC_Os01g70500	LOC_Os01g03100	LOC_Os10g12290	LOC_Os01g02890	LOC_Os06g44050	LOC_Os07g23244	LOC_Os11g22404	LOC_Os03g51970	LOC_Os05g48050	LOC_Os06g47310	LOC_Os07g43160	LOC_Os04g53550	LOC_Os05g33890	LOC_Os09g31310	LOC_Os06g38980	LOC_Os12g41200	LOC_Os12g41140	LOC_Os11g01850	LOC_Os07g08400	LOC_Os04g35270	LOC_Os09g32130	LOC_Os08g08230	LOC_Os02g08010	LOC_Os08g16359	LOC_Os02g02840	LOC_Os11g07124	LOC_Os10g39500	LOC_Os03g48600	LOC_Os11g37080	LOC_Os03g45930	LOC_Os08g17410	LOC_Os08g27090	LOC_Os01g40680	LOC_Os04g30720	LOC_Os02g48680	LOC_Os11g08380	LOC_Os07g46540	LOC_Os10g35490
LOC_Os01g51690	seedling	LOC_Os06g48190	LOC_Os03g04890	LOC_Os02g48330	LOC_Os03g51440	LOC_Os02g46680	LOC_Os02g51290	LOC_Os03g53730	LOC_Os06g13070	LOC_Os03g47564	LOC_Os03g14020	LOC_Os05g38750	LOC_Os04g57650	LOC_Os02g24740	LOC_Os01g55340	LOC_Os11g08370	LOC_Os11g15570	LOC_Os07g40020	LOC_Os01g51310	LOC_Os10g38020	LOC_Os08g39210	LOC_Os01g62260	LOC_Os01g70500	LOC_Os02g43490	LOC_Os04g49000	LOC_Os01g03100	LOC_Os07g48760	LOC_Os06g49810	LOC_Os08g22604	LOC_Os03g44610	LOC_Os03g10478	LOC_Os03g18490	LOC_Os09g33882	LOC_Os10g12290	LOC_Os01g02890	LOC_Os01g63840	LOC_Os10g06690	LOC_Os07g09610	LOC_Os02g49720	LOC_Os04g32310	LOC_Os07g12790	LOC_Os10g36390	LOC_Os12g39630	LOC_Os03g19920	LOC_Os05g33690	LOC_Os01g17050	LOC_Os07g43160	LOC_Os03g01270	LOC_Os02g08190
LOC_Os02g53100	seedling	LOC_Os06g41880	LOC_Os03g51440	LOC_Os10g38860	LOC_Os09g38268	LOC_Os11g44960	LOC_Os05g38750	LOC_Os01g09270	LOC_Os06g09170	LOC_Os07g40020	LOC_Os10g38020	LOC_Os08g39210	LOC_Os02g43490	LOC_Os01g70500	LOC_Os01g60060	LOC_Os01g03100	LOC_Os11g08940	LOC_Os10g12290	LOC_Os06g20030	LOC_Os01g02890	LOC_Os07g23244	LOC_Os02g25700	LOC_Os03g51970	LOC_Os04g32310	LOC_Os05g48050	LOC_Os12g07300	LOC_Os06g11600	LOC_Os01g41550	LOC_Os06g38980	LOC_Os11g01850	LOC_Os07g08400	LOC_Os03g53210	LOC_Os04g21610	LOC_Os04g35270	LOC_Os01g18050	LOC_Os09g32130	LOC_Os05g35240	LOC_Os02g08010	LOC_Os08g16359	LOC_Os04g52590	LOC_Os10g39500	LOC_Os11g37080	LOC_Os08g13350	LOC_Os03g45930	LOC_Os08g17410	LOC_Os08g27090	LOC_Os05g45875	LOC_Os01g15300	LOC_Os06g36380
LOC_Os10g42130	seedling	LOC_Os03g08310	LOC_Os03g51440	LOC_Os10g38860	LOC_Os06g13070	LOC_Os11g44960	LOC_Os01g51310	LOC_Os08g39210	LOC_Os01g62260	LOC_Os02g43490	LOC_Os01g70500	LOC_Os01g60060	LOC_Os01g03100	LOC_Os12g06560	LOC_Os11g08940	LOC_Os10g12290	LOC_Os01g02890	LOC_Os02g25700	LOC_Os10g21660	LOC_Os08g03850	LOC_Os03g51970	LOC_Os11g22404	LOC_Os04g32310	LOC_Os12g07300	LOC_Os07g43160	LOC_Os02g08190	LOC_Os03g17164	LOC_Os06g38980	LOC_Os12g01220	LOC_Os07g09814	LOC_Os04g21610	LOC_Os03g05180	LOC_Os04g35270	LOC_Os03g03560	LOC_Os11g43760	LOC_Os09g32130	LOC_Os02g08010	LOC_Os08g16359	LOC_Os04g52590	LOC_Os02g02840	LOC_Os11g07124	LOC_Os05g32710	LOC_Os11g37080	LOC_Os08g13350	LOC_Os03g45930	LOC_Os08g17410	LOC_Os08g27090	LOC_Os01g65790	LOC_Os04g49700
LOC_Os02g16540	seedling	LOC_Os06g41880	LOC_Os03g51440	LOC_Os10g38860	LOC_Os11g44960	LOC_Os05g38750	LOC_Os07g40020	LOC_Os10g38020	LOC_Os01g62260	LOC_Os08g39210	LOC_Os02g43490	LOC_Os01g70500	LOC_Os01g60060	LOC_Os01g03100	LOC_Os12g06560	LOC_Os06g20030	LOC_Os01g02890	LOC_Os02g25700	LOC_Os06g03180	LOC_Os08g03850	LOC_Os03g51970	LOC_Os11g22404	LOC_Os04g32310	LOC_Os12g07300	LOC_Os06g11600	LOC_Os02g38490	LOC_Os03g01270	LOC_Os05g32610	LOC_Os05g33890	LOC_Os04g53550	LOC_Os03g17164	LOC_Os06g38980	LOC_Os12g01220	LOC_Os12g41140	LOC_Os11g01850	LOC_Os07g08400	LOC_Os04g21610	LOC_Os06g17440	LOC_Os03g05180	LOC_Os04g35270	LOC_Os03g39960	LOC_Os04g44290	LOC_Os03g03560	LOC_Os07g39750	LOC_Os09g32130	LOC_Os01g47080	LOC_Os05g35240	LOC_Os02g08010	LOC_Os08g16359
LOC_Os01g09280	seedling	LOC_Os05g42270	LOC_Os03g04890	LOC_Os02g48330	LOC_Os03g10810	LOC_Os03g21850	LOC_Os02g07310	LOC_Os08g28080	LOC_Os08g30910	LOC_Os01g55340	LOC_Os01g34860	LOC_Os08g40930	LOC_Os11g32270	LOC_Os01g68104	LOC_Os12g06560	LOC_Os04g40330	LOC_Os03g18490	LOC_Os06g20030	LOC_Os03g47980	LOC_Os01g45530	LOC_Os08g35939	LOC_Os02g49720	LOC_Os10g35730	LOC_Os12g07300	LOC_Os07g12790	LOC_Os12g39630	LOC_Os10g34320	LOC_Os03g40390	LOC_Os03g18400	LOC_Os07g36950	LOC_Os09g25050	LOC_Os05g34460	LOC_Os02g13900	LOC_Os04g01740	LOC_Os03g57870	LOC_Os09g32610	LOC_Os06g40330	LOC_Os11g06410	LOC_Os08g36920	LOC_Os08g24930	LOC_Os02g09480	LOC_Os03g08700	LOC_Os06g04340	LOC_Os12g38590	LOC_Os07g45120	LOC_Os04g50760	LOC_Os07g37640	LOC_Os06g08890	LOC_Os02g34970
LOC_Os02g04810	seedling	LOC_Os03g21250	LOC_Os04g32680	LOC_Os11g06580	LOC_Os02g32570	LOC_Os05g48770	LOC_Os04g46730	LOC_Os08g40630	LOC_Os02g46680	LOC_Os06g13600	LOC_Os02g57140	LOC_Os10g25220	LOC_Os05g08790	LOC_Os06g05000	LOC_Os01g08710	LOC_Os11g01836	LOC_Os06g10140	LOC_Os07g04190	LOC_Os09g09470	LOC_Os03g19670	LOC_Os09g39310	LOC_Os07g34980	LOC_Os09g01360	LOC_Os11g27540	LOC_Os09g24210	LOC_Os08g40930	LOC_Os09g20430	LOC_Os02g40750	LOC_Os11g12650	LOC_Os12g35350	LOC_Os04g48416	LOC_Os07g36450	LOC_Os02g38810	LOC_Os09g38710	LOC_Os05g06150	LOC_Os12g44100	LOC_Os07g05720	LOC_Os01g68640	LOC_Os03g59650	LOC_Os10g42490	LOC_Os02g37580	LOC_Os02g05720	LOC_Os03g27780	LOC_Os12g35890	LOC_Os03g46560	LOC_Os03g36110	LOC_Os02g46956	LOC_Os02g54490	LOC_Os06g41020
LOC_Os01g24070	seedling	LOC_Os03g05700	LOC_Os02g51290	LOC_Os11g31590	LOC_Os10g38860	LOC_Os02g42660	LOC_Os05g36990	LOC_Os11g44960	LOC_Os06g13070	LOC_Os02g24740	LOC_Os10g38020	LOC_Os07g40020	LOC_Os01g70500	LOC_Os02g43490	LOC_Os01g60060	LOC_Os07g48760	LOC_Os09g21260	LOC_Os05g06840	LOC_Os07g37850	LOC_Os08g22604	LOC_Os07g39820	LOC_Os03g10478	LOC_Os09g30380	LOC_Os02g51540	LOC_Os02g31030	LOC_Os07g37350	LOC_Os10g12290	LOC_Os04g47250	LOC_Os02g25700	LOC_Os06g44050	LOC_Os07g13980	LOC_Os04g32310	LOC_Os10g35450	LOC_Os12g39630	LOC_Os03g19920	LOC_Os02g34710	LOC_Os01g17050	LOC_Os02g51970	LOC_Os12g07710	LOC_Os03g14840	LOC_Os07g38060	LOC_Os02g06360	LOC_Os03g17164	LOC_Os08g28890	LOC_Os03g22040	LOC_Os06g40150	LOC_Os02g07180	LOC_Os01g46400	LOC_Os12g41140
LOC_Os08g33050	seedling	LOC_Os02g46680	LOC_Os08g28080	LOC_Os08g30910	LOC_Os02g24740	LOC_Os07g18710	LOC_Os11g27540	LOC_Os07g37850	LOC_Os07g05720	LOC_Os03g59670	LOC_Os03g18490	LOC_Os07g37350	LOC_Os03g57569	LOC_Os10g06690	LOC_Os06g03180	LOC_Os06g44050	LOC_Os08g35930	LOC_Os11g22404	LOC_Os08g03850	LOC_Os12g06060	LOC_Os02g51160	LOC_Os02g34710	LOC_Os03g18400	LOC_Os06g06420	LOC_Os02g13900	LOC_Os11g02090	LOC_Os09g31310	LOC_Os08g36920	LOC_Os02g09480	LOC_Os12g41140	LOC_Os11g01850	LOC_Os12g38590	LOC_Os05g05440	LOC_Os09g35600	LOC_Os06g41060	LOC_Os07g39750	LOC_Os03g45970	LOC_Os08g34340	LOC_Os03g48600	LOC_Os04g47650	LOC_Os06g45900	LOC_Os11g41380	LOC_Os02g48780	LOC_Os03g55290	LOC_Os02g21090	LOC_Os01g23880	LOC_Os01g12950	LOC_Os06g33250	LOC_Os05g14360
LOC_Os01g60020	seedling	LOC_Os03g08310	LOC_Os03g51440	LOC_Os02g46680	LOC_Os06g13070	LOC_Os01g09270	LOC_Os06g09170	LOC_Os07g40020	LOC_Os01g70500	LOC_Os01g03100	LOC_Os05g44160	LOC_Os10g12290	LOC_Os06g44050	LOC_Os10g21660	LOC_Os10g06690	LOC_Os04g32310	LOC_Os12g07810	LOC_Os02g51160	LOC_Os02g08190	LOC_Os03g17164	LOC_Os09g31310	LOC_Os08g36920	LOC_Os12g41140	LOC_Os11g01850	LOC_Os03g53210	LOC_Os04g35270	LOC_Os10g05720	LOC_Os11g43760	LOC_Os09g32130	LOC_Os01g47080	LOC_Os05g35240	LOC_Os04g49990	LOC_Os02g08010	LOC_Os08g16359	LOC_Os10g39500	LOC_Os03g48600	LOC_Os03g11980	LOC_Os03g45930	LOC_Os01g65790	LOC_Os06g36380	LOC_Os03g21800	LOC_Os04g49700	LOC_Os11g08380	LOC_Os03g50490	LOC_Os06g38650	LOC_Os07g46540	LOC_Os01g02050	LOC_Os01g60010	LOC_Os07g04150
LOC_Os01g52540	seedling	LOC_Os05g42270	LOC_Os04g32680	LOC_Os09g24680	LOC_Os07g38290	LOC_Os04g52725	LOC_Os09g38268	LOC_Os03g47564	LOC_Os05g36990	LOC_Os03g21850	LOC_Os02g07310	LOC_Os08g30910	LOC_Os10g30860	LOC_Os02g47420	LOC_Os03g25869	LOC_Os06g49810	LOC_Os01g63710	LOC_Os09g02140	LOC_Os06g13330	LOC_Os01g11130	LOC_Os06g40590	LOC_Os07g35130	LOC_Os10g12290	LOC_Os02g53000	LOC_Os01g02890	LOC_Os03g47980	LOC_Os06g44050	LOC_Os10g21660	LOC_Os06g08790	LOC_Os11g22404	LOC_Os02g49720	LOC_Os07g13980	LOC_Os05g50170	LOC_Os06g47310	LOC_Os10g35450	LOC_Os12g39630	LOC_Os02g51160	LOC_Os02g38490	LOC_Os08g40820	LOC_Os08g20486	LOC_Os12g17310	LOC_Os05g32610	LOC_Os04g53550	LOC_Os07g38060	LOC_Os06g06420	LOC_Os12g30520	LOC_Os02g40664	LOC_Os09g25050	LOC_Os01g59880
LOC_Os05g49100	seedling	LOC_Os03g05700	LOC_Os03g04890	LOC_Os07g38290	LOC_Os02g48330	LOC_Os02g51290	LOC_Os03g51440	LOC_Os03g53730	LOC_Os10g38860	LOC_Os02g12400	LOC_Os01g64020	LOC_Os02g21260	LOC_Os01g09270	LOC_Os01g55340	LOC_Os11g08370	LOC_Os12g05680	LOC_Os10g30860	LOC_Os11g15570	LOC_Os06g09170	LOC_Os02g47420	LOC_Os07g40020	LOC_Os05g05560	LOC_Os01g62260	LOC_Os08g39210	LOC_Os09g36160	LOC_Os01g60060	LOC_Os07g48760	LOC_Os06g22654	LOC_Os08g22604	LOC_Os12g06560	LOC_Os03g10478	LOC_Os12g08230	LOC_Os06g11060	LOC_Os01g13280	LOC_Os02g31030	LOC_Os03g50430	LOC_Os03g15750	LOC_Os09g02140	LOC_Os03g55960	LOC_Os10g12290	LOC_Os07g38370	LOC_Os01g10340	LOC_Os01g02890	LOC_Os03g47980	LOC_Os07g23244	LOC_Os01g45530	LOC_Os04g59560	LOC_Os06g08790	LOC_Os02g25700
LOC_Os03g08490	seedling	LOC_Os02g01830	LOC_Os03g04890	LOC_Os12g36735	LOC_Os02g32370	LOC_Os01g64020	LOC_Os12g05394	LOC_Os03g33090	LOC_Os02g04540	LOC_Os09g20850	LOC_Os03g50355	LOC_Os06g11730	LOC_Os01g62660	LOC_Os03g50160	LOC_Os01g04710	LOC_Os07g38370	LOC_Os01g54300	LOC_Os01g70525	LOC_Os01g10940	LOC_Os02g25230	LOC_Os02g56480	LOC_Os03g01270	LOC_Os03g14840	LOC_Os08g28890	LOC_Os10g30070	LOC_Os02g32020	LOC_Os03g53210	LOC_Os01g07480	LOC_Os03g04220	LOC_Os01g42294	LOC_Os02g08320	LOC_Os10g27350	LOC_Os03g53580	LOC_Os03g40000	LOC_Os01g53980	LOC_Os03g44190	LOC_Os06g04620	LOC_Os03g45930	LOC_Os02g56510	LOC_Os05g35360	LOC_Os01g65790	LOC_Os05g40384	LOC_Os03g18630	LOC_Os05g37800	LOC_Os01g13610	LOC_Os02g36350	LOC_Os01g71170	LOC_Os06g09960	LOC_Os02g54560
LOC_Os02g47744	seedling	LOC_Os02g07310	LOC_Os08g28080	LOC_Os08g30910	LOC_Os01g34860	LOC_Os11g27540	LOC_Os08g40930	LOC_Os11g32270	LOC_Os03g25869	LOC_Os05g44160	LOC_Os11g08940	LOC_Os01g63710	LOC_Os08g23140	LOC_Os06g13330	LOC_Os03g57569	LOC_Os03g27780	LOC_Os03g47980	LOC_Os06g03180	LOC_Os08g35939	LOC_Os12g06060	LOC_Os12g07810	LOC_Os02g51160	LOC_Os08g20486	LOC_Os03g40390	LOC_Os03g18400	LOC_Os02g06360	LOC_Os07g36950	LOC_Os11g02090	LOC_Os01g09030	LOC_Os09g32610	LOC_Os03g39000	LOC_Os08g24930	LOC_Os05g30160	LOC_Os05g01520	LOC_Os12g38590	LOC_Os06g08890	LOC_Os03g51680	LOC_Os08g09320	LOC_Os07g10400	LOC_Os10g05720	LOC_Os11g43760	LOC_Os01g47610	LOC_Os04g49990	LOC_Os02g45980	LOC_Os07g06420	LOC_Os11g17600	LOC_Os07g29770	LOC_Os06g03970	LOC_Os02g32290
LOC_Os09g38340	seedling	LOC_Os04g32680	LOC_Os06g48190	LOC_Os11g31590	LOC_Os11g44960	LOC_Os05g38750	LOC_Os04g23700	LOC_Os08g40210	LOC_Os07g18710	LOC_Os11g15570	LOC_Os11g27540	LOC_Os02g34540	LOC_Os02g43490	LOC_Os09g21260	LOC_Os03g25869	LOC_Os08g27100	LOC_Os03g50355	LOC_Os09g30380	LOC_Os03g10478	LOC_Os07g05720	LOC_Os07g39820	LOC_Os04g33030	LOC_Os02g31030	LOC_Os03g57569	LOC_Os03g61040	LOC_Os02g35300	LOC_Os07g38370	LOC_Os06g44050	LOC_Os12g06060	LOC_Os06g47310	LOC_Os02g34710	LOC_Os03g01270	LOC_Os03g14500	LOC_Os04g53550	LOC_Os01g41550	LOC_Os04g44410	LOC_Os01g13520	LOC_Os11g02090	LOC_Os04g24414	LOC_Os05g30160	LOC_Os01g68500	LOC_Os12g41140	LOC_Os06g19590	LOC_Os04g35270	LOC_Os07g39750	LOC_Os01g47610	LOC_Os06g30730	LOC_Os05g35240	LOC_Os06g04169
LOC_Os12g38200	seedling	LOC_Os06g41880	LOC_Os10g38860	LOC_Os09g38268	LOC_Os06g13070	LOC_Os11g44960	LOC_Os05g38750	LOC_Os06g09170	LOC_Os07g40020	LOC_Os10g38020	LOC_Os01g62260	LOC_Os08g19590	LOC_Os01g03100	LOC_Os12g06560	LOC_Os05g44160	LOC_Os11g08940	LOC_Os09g33882	LOC_Os03g17510	LOC_Os10g12290	LOC_Os06g20030	LOC_Os06g44050	LOC_Os10g21660	LOC_Os06g03180	LOC_Os02g25700	LOC_Os11g22404	LOC_Os03g51970	LOC_Os04g32310	LOC_Os05g48050	LOC_Os12g07300	LOC_Os06g11600	LOC_Os10g36390	LOC_Os03g01270	LOC_Os02g08190	LOC_Os05g32610	LOC_Os05g33890	LOC_Os04g53550	LOC_Os01g41550	LOC_Os03g17164	LOC_Os06g38980	LOC_Os12g01220	LOC_Os07g09814	LOC_Os02g02450	LOC_Os09g31310	LOC_Os08g36920	LOC_Os12g41200	LOC_Os12g41140	LOC_Os03g53210	LOC_Os06g17440	LOC_Os04g35270
LOC_Os05g48010	seedling	LOC_Os06g41880	LOC_Os03g08310	LOC_Os03g51440	LOC_Os02g46680	LOC_Os10g38860	LOC_Os11g44960	LOC_Os05g38750	LOC_Os01g09270	LOC_Os06g09170	LOC_Os07g40020	LOC_Os01g51310	LOC_Os10g38020	LOC_Os08g39210	LOC_Os01g62260	LOC_Os01g70500	LOC_Os01g60060	LOC_Os01g03100	LOC_Os12g06560	LOC_Os09g33882	LOC_Os10g12290	LOC_Os01g02890	LOC_Os06g44050	LOC_Os10g21660	LOC_Os06g03180	LOC_Os07g23244	LOC_Os02g25700	LOC_Os08g03850	LOC_Os03g51970	LOC_Os04g32310	LOC_Os05g48050	LOC_Os12g07300	LOC_Os06g11600	LOC_Os10g35450	LOC_Os02g38490	LOC_Os07g43160	LOC_Os03g01270	LOC_Os05g33890	LOC_Os03g17164	LOC_Os09g31310	LOC_Os12g01220	LOC_Os07g09814	LOC_Os02g02450	LOC_Os08g36920	LOC_Os12g41200	LOC_Os12g41140	LOC_Os07g08400	LOC_Os03g53210	LOC_Os04g21610
LOC_Os02g01380	seedling	LOC_Os06g41880	LOC_Os02g48330	LOC_Os02g51290	LOC_Os01g53750	LOC_Os05g36990	LOC_Os04g23700	LOC_Os04g35500	LOC_Os11g08370	LOC_Os08g40210	LOC_Os11g15570	LOC_Os10g30860	LOC_Os11g27540	LOC_Os10g38020	LOC_Os05g05560	LOC_Os03g33090	LOC_Os02g34540	LOC_Os01g70500	LOC_Os04g49000	LOC_Os03g25869	LOC_Os08g27100	LOC_Os06g49810	LOC_Os07g37850	LOC_Os07g39820	LOC_Os06g11060	LOC_Os03g10478	LOC_Os03g59670	LOC_Os04g33030	LOC_Os02g51540	LOC_Os03g61040	LOC_Os03g27780	LOC_Os01g10340	LOC_Os01g63840	LOC_Os07g23244	LOC_Os06g03180	LOC_Os03g15340	LOC_Os03g04490	LOC_Os11g22404	LOC_Os03g51970	LOC_Os02g55890	LOC_Os07g09610	LOC_Os12g06060	LOC_Os10g35730	LOC_Os12g07810	LOC_Os10g36390	LOC_Os02g51160	LOC_Os05g33690	LOC_Os07g25800	LOC_Os07g43160
LOC_Os06g13670	seedling	LOC_Os06g41880	LOC_Os03g08310	LOC_Os03g51440	LOC_Os02g46680	LOC_Os09g38268	LOC_Os06g13070	LOC_Os11g44960	LOC_Os05g38750	LOC_Os04g35500	LOC_Os01g09270	LOC_Os06g09170	LOC_Os08g40930	LOC_Os10g38020	LOC_Os01g62260	LOC_Os01g70500	LOC_Os08g19590	LOC_Os01g03100	LOC_Os12g06560	LOC_Os01g11130	LOC_Os06g20030	LOC_Os01g02890	LOC_Os07g23244	LOC_Os10g21660	LOC_Os06g03180	LOC_Os02g25700	LOC_Os11g22404	LOC_Os03g51970	LOC_Os04g32310	LOC_Os05g48050	LOC_Os12g07300	LOC_Os06g47310	LOC_Os10g35450	LOC_Os02g51160	LOC_Os07g43160	LOC_Os02g08190	LOC_Os05g32610	LOC_Os05g33890	LOC_Os03g17164	LOC_Os03g23030	LOC_Os06g38980	LOC_Os12g01220	LOC_Os07g09814	LOC_Os12g41200	LOC_Os07g08400	LOC_Os01g18050	LOC_Os03g39960	LOC_Os03g03560	LOC_Os07g39750
LOC_Os05g35500	seedling	LOC_Os06g41880	LOC_Os03g08310	LOC_Os03g51440	LOC_Os10g38860	LOC_Os09g38268	LOC_Os06g13070	LOC_Os11g44960	LOC_Os01g09270	LOC_Os06g09170	LOC_Os08g40930	LOC_Os08g39210	LOC_Os01g62260	LOC_Os01g70500	LOC_Os08g19590	LOC_Os01g03100	LOC_Os11g08940	LOC_Os09g33882	LOC_Os01g11130	LOC_Os03g17510	LOC_Os03g55960	LOC_Os10g12290	LOC_Os01g02890	LOC_Os07g23244	LOC_Os10g21660	LOC_Os11g22404	LOC_Os03g61590	LOC_Os04g32310	LOC_Os05g48050	LOC_Os12g07300	LOC_Os10g35450	LOC_Os10g36390	LOC_Os02g51160	LOC_Os02g38490	LOC_Os08g09710	LOC_Os03g01270	LOC_Os02g08190	LOC_Os05g33890	LOC_Os04g53550	LOC_Os03g17164	LOC_Os03g23030	LOC_Os06g38980	LOC_Os12g01220	LOC_Os07g09814	LOC_Os02g02450	LOC_Os09g31310	LOC_Os08g36920	LOC_Os12g41200	LOC_Os03g53210
LOC_Os04g32620	seedling	LOC_Os01g62950	LOC_Os02g01830	LOC_Os11g05640	LOC_Os03g04890	LOC_Os02g48330	LOC_Os03g51440	LOC_Os02g32370	LOC_Os01g64020	LOC_Os03g06654	LOC_Os01g55340	LOC_Os03g33090	LOC_Os09g39020	LOC_Os01g62660	LOC_Os03g50160	LOC_Os03g18490	LOC_Os10g12290	LOC_Os02g04630	LOC_Os03g57880	LOC_Os01g12520	LOC_Os02g49720	LOC_Os01g70525	LOC_Os06g11600	LOC_Os02g55330	LOC_Os03g27760	LOC_Os03g49350	LOC_Os02g18180	LOC_Os03g20850	LOC_Os02g18390	LOC_Os06g03720	LOC_Os03g51760	LOC_Os01g34970	LOC_Os08g28890	LOC_Os04g01740	LOC_Os06g03710	LOC_Os08g44190	LOC_Os03g25760	LOC_Os03g25490	LOC_Os10g40824	LOC_Os11g34390	LOC_Os03g07170	LOC_Os07g09950	LOC_Os01g07480	LOC_Os01g16220	LOC_Os01g52610	LOC_Os10g27350	LOC_Os03g27110	LOC_Os06g04620	LOC_Os07g13810
LOC_Os03g55990	seedling	LOC_Os03g04890	LOC_Os03g50220	LOC_Os02g51290	LOC_Os11g31590	LOC_Os02g12400	LOC_Os03g51090	LOC_Os01g12260	LOC_Os11g44960	LOC_Os03g47564	LOC_Os03g14020	LOC_Os08g28080	LOC_Os01g64020	LOC_Os06g02100	LOC_Os01g55340	LOC_Os01g09270	LOC_Os11g08370	LOC_Os11g40110	LOC_Os11g40249	LOC_Os02g47420	LOC_Os08g40930	LOC_Os01g51310	LOC_Os11g32270	LOC_Os02g34540	LOC_Os01g70500	LOC_Os01g60060	LOC_Os01g03100	LOC_Os07g48760	LOC_Os11g07260	LOC_Os01g68104	LOC_Os03g50355	LOC_Os12g06560	LOC_Os02g39380	LOC_Os01g16950	LOC_Os12g08230	LOC_Os01g13280	LOC_Os02g31030	LOC_Os07g37350	LOC_Os03g17510	LOC_Os10g12290	LOC_Os02g35300	LOC_Os02g53000	LOC_Os01g10340	LOC_Os01g63840	LOC_Os07g23244	LOC_Os02g25700	LOC_Os10g21660	LOC_Os08g35939	LOC_Os08g03850
LOC_Os03g13600	seedling	LOC_Os06g41880	LOC_Os03g51440	LOC_Os02g46680	LOC_Os10g38860	LOC_Os06g13070	LOC_Os11g44960	LOC_Os05g38750	LOC_Os08g30910	LOC_Os01g09270	LOC_Os08g40930	LOC_Os07g40020	LOC_Os01g62260	LOC_Os08g39210	LOC_Os02g43490	LOC_Os01g60060	LOC_Os01g03100	LOC_Os05g44160	LOC_Os01g11130	LOC_Os10g12290	LOC_Os06g20030	LOC_Os01g02890	LOC_Os06g44050	LOC_Os10g21660	LOC_Os06g03180	LOC_Os07g23244	LOC_Os02g25700	LOC_Os08g03850	LOC_Os03g51970	LOC_Os11g22404	LOC_Os04g32310	LOC_Os06g47310	LOC_Os10g35450	LOC_Os10g36390	LOC_Os02g38490	LOC_Os08g09710	LOC_Os07g43160	LOC_Os02g08190	LOC_Os05g32610	LOC_Os05g33890	LOC_Os04g53550	LOC_Os01g41550	LOC_Os03g17164	LOC_Os06g38980	LOC_Os12g01220	LOC_Os07g09814	LOC_Os02g02450	LOC_Os09g31310	LOC_Os08g36920
LOC_Os03g58420	seedling	LOC_Os06g41880	LOC_Os03g51440	LOC_Os10g38860	LOC_Os11g44960	LOC_Os05g38750	LOC_Os01g09270	LOC_Os06g09170	LOC_Os07g40020	LOC_Os01g62260	LOC_Os08g39210	LOC_Os02g43490	LOC_Os01g70500	LOC_Os01g60060	LOC_Os01g03100	LOC_Os12g06560	LOC_Os10g12290	LOC_Os01g02890	LOC_Os07g23244	LOC_Os02g25700	LOC_Os03g51970	LOC_Os05g48050	LOC_Os12g07300	LOC_Os10g36390	LOC_Os02g38490	LOC_Os07g43160	LOC_Os03g01270	LOC_Os05g32610	LOC_Os05g33890	LOC_Os04g53550	LOC_Os03g17164	LOC_Os12g41200	LOC_Os11g01850	LOC_Os07g08400	LOC_Os03g53210	LOC_Os04g21610	LOC_Os06g17440	LOC_Os04g35270	LOC_Os01g18050	LOC_Os03g39960	LOC_Os04g44290	LOC_Os09g32130	LOC_Os01g47080	LOC_Os05g35240	LOC_Os08g41700	LOC_Os02g08010	LOC_Os08g16359	LOC_Os04g52590	LOC_Os02g02840
LOC_Os01g06640	seedling	LOC_Os09g38268	LOC_Os01g64020	LOC_Os02g21260	LOC_Os01g09270	LOC_Os01g55340	LOC_Os04g33770	LOC_Os10g30860	LOC_Os07g40020	LOC_Os01g70500	LOC_Os01g03100	LOC_Os06g49810	LOC_Os05g44160	LOC_Os09g36260	LOC_Os01g13280	LOC_Os02g51540	LOC_Os01g10340	LOC_Os04g47250	LOC_Os02g25700	LOC_Os06g08790	LOC_Os03g15340	LOC_Os07g09610	LOC_Os08g38320	LOC_Os10g37520	LOC_Os03g19920	LOC_Os03g06980	LOC_Os02g08190	LOC_Os02g18180	LOC_Os03g14840	LOC_Os03g25050	LOC_Os11g06410	LOC_Os11g31660	LOC_Os07g08400	LOC_Os04g50760	LOC_Os02g34970	LOC_Os06g19640	LOC_Os01g07480	LOC_Os06g46990	LOC_Os03g39960	LOC_Os01g62990	LOC_Os06g30730	LOC_Os01g47080	LOC_Os02g07820	LOC_Os01g08670	LOC_Os07g44190	LOC_Os05g26070	LOC_Os02g45980	LOC_Os02g02840	LOC_Os08g02670
LOC_Os02g58670	seedling	LOC_Os02g46680	LOC_Os05g36990	LOC_Os02g07310	LOC_Os08g30910	LOC_Os01g09270	LOC_Os01g34860	LOC_Os08g40930	LOC_Os11g32270	LOC_Os04g49000	LOC_Os03g25869	LOC_Os05g44160	LOC_Os08g23140	LOC_Os04g40330	LOC_Os09g33882	LOC_Os09g02140	LOC_Os06g13330	LOC_Os03g47980	LOC_Os10g06690	LOC_Os06g03180	LOC_Os08g35939	LOC_Os06g47310	LOC_Os12g07810	LOC_Os10g34320	LOC_Os03g40390	LOC_Os11g02090	LOC_Os02g09480	LOC_Os05g30160	LOC_Os06g19590	LOC_Os08g41480	LOC_Os06g41060	LOC_Os01g38100	LOC_Os10g05720	LOC_Os04g44290	LOC_Os07g06060	LOC_Os03g45970	LOC_Os11g17600	LOC_Os10g35230	LOC_Os07g29770	LOC_Os06g03970	LOC_Os10g41180	LOC_Os02g32290	LOC_Os01g41950	LOC_Os11g34460	LOC_Os06g33250	LOC_Os10g33550	LOC_Os05g20914	LOC_Os11g37480	LOC_Os06g43980
LOC_Os06g36480	seedling	LOC_Os06g41880	LOC_Os10g38860	LOC_Os09g38268	LOC_Os06g13070	LOC_Os11g44960	LOC_Os01g09270	LOC_Os07g40020	LOC_Os10g38020	LOC_Os01g62260	LOC_Os01g60060	LOC_Os01g70500	LOC_Os08g19590	LOC_Os01g03100	LOC_Os10g12290	LOC_Os10g21660	LOC_Os06g03180	LOC_Os08g03850	LOC_Os03g51970	LOC_Os11g22404	LOC_Os04g32310	LOC_Os06g11600	LOC_Os06g47310	LOC_Os02g51160	LOC_Os07g43160	LOC_Os05g32610	LOC_Os04g53550	LOC_Os01g41550	LOC_Os03g17164	LOC_Os09g31310	LOC_Os08g36920	LOC_Os12g41140	LOC_Os11g01850	LOC_Os03g53210	LOC_Os06g17440	LOC_Os03g05180	LOC_Os04g35270	LOC_Os03g39960	LOC_Os04g44290	LOC_Os07g39750	LOC_Os04g11890	LOC_Os09g32130	LOC_Os01g47080	LOC_Os05g35240	LOC_Os02g08010	LOC_Os04g52590	LOC_Os02g02840	LOC_Os11g07124	LOC_Os05g32710
LOC_Os09g29820	seedling	LOC_Os06g41880	LOC_Os03g51440	LOC_Os10g38860	LOC_Os11g44960	LOC_Os06g09170	LOC_Os07g40020	LOC_Os10g38020	LOC_Os01g70500	LOC_Os01g60060	LOC_Os08g19590	LOC_Os11g08940	LOC_Os10g12290	LOC_Os06g20030	LOC_Os06g44050	LOC_Os10g21660	LOC_Os03g51970	LOC_Os05g48050	LOC_Os10g35450	LOC_Os07g43160	LOC_Os03g01270	LOC_Os05g32610	LOC_Os05g33890	LOC_Os01g41550	LOC_Os03g17164	LOC_Os12g01220	LOC_Os07g09814	LOC_Os04g21610	LOC_Os03g05180	LOC_Os04g35270	LOC_Os01g18050	LOC_Os04g44290	LOC_Os03g03560	LOC_Os01g47080	LOC_Os08g08230	LOC_Os02g08010	LOC_Os08g16359	LOC_Os04g52590	LOC_Os08g13350	LOC_Os08g17410	LOC_Os08g27090	LOC_Os01g65790	LOC_Os04g30720	LOC_Os04g49700	LOC_Os02g48680	LOC_Os11g08380	LOC_Os03g42760	LOC_Os07g04150	LOC_Os06g42000
LOC_Os01g14420	seedling	LOC_Os03g10990	LOC_Os03g04890	LOC_Os08g28080	LOC_Os01g64020	LOC_Os04g35500	LOC_Os11g08370	LOC_Os10g30860	LOC_Os11g40249	LOC_Os12g13660	LOC_Os02g47420	LOC_Os10g38020	LOC_Os11g32270	LOC_Os02g43490	LOC_Os04g49000	LOC_Os01g16950	LOC_Os11g08940	LOC_Os01g63710	LOC_Os02g51540	LOC_Os03g27780	LOC_Os10g12290	LOC_Os01g02890	LOC_Os06g44050	LOC_Os10g06690	LOC_Os04g59560	LOC_Os03g04490	LOC_Os05g48050	LOC_Os10g35450	LOC_Os10g36390	LOC_Os02g51160	LOC_Os07g43160	LOC_Os06g16630	LOC_Os01g41550	LOC_Os05g34460	LOC_Os02g13900	LOC_Os03g22040	LOC_Os06g40150	LOC_Os03g23030	LOC_Os02g09480	LOC_Os01g68500	LOC_Os04g21610	LOC_Os02g34970	LOC_Os03g51680	LOC_Os04g38570	LOC_Os06g45950	LOC_Os09g35600	LOC_Os07g47490	LOC_Os06g41060	LOC_Os06g13720
LOC_Os02g14490	seedling	LOC_Os06g41880	LOC_Os03g51440	LOC_Os10g38860	LOC_Os11g44960	LOC_Os07g40020	LOC_Os10g38020	LOC_Os01g62260	LOC_Os01g60060	LOC_Os01g70500	LOC_Os08g19590	LOC_Os01g03100	LOC_Os12g06560	LOC_Os03g55960	LOC_Os01g02890	LOC_Os06g44050	LOC_Os06g03180	LOC_Os07g23244	LOC_Os08g03850	LOC_Os03g51970	LOC_Os11g22404	LOC_Os03g61590	LOC_Os04g32310	LOC_Os10g36390	LOC_Os07g43160	LOC_Os05g32610	LOC_Os04g53550	LOC_Os01g41550	LOC_Os03g17164	LOC_Os02g02450	LOC_Os12g41200	LOC_Os11g01850	LOC_Os07g08400	LOC_Os06g17440	LOC_Os04g35270	LOC_Os01g18050	LOC_Os09g36619	LOC_Os04g44290	LOC_Os03g03560	LOC_Os07g39750	LOC_Os09g32130	LOC_Os01g47080	LOC_Os08g08230	LOC_Os02g08010	LOC_Os08g16359	LOC_Os04g52590	LOC_Os02g02840	LOC_Os10g39500	LOC_Os11g37080
LOC_Os01g09850	seedling	LOC_Os06g41880	LOC_Os03g51440	LOC_Os10g38860	LOC_Os09g38268	LOC_Os06g13070	LOC_Os11g44960	LOC_Os05g38750	LOC_Os06g09170	LOC_Os07g40020	LOC_Os01g62260	LOC_Os02g43490	LOC_Os01g70500	LOC_Os01g60060	LOC_Os08g19590	LOC_Os01g03100	LOC_Os12g06560	LOC_Os05g44160	LOC_Os10g12290	LOC_Os06g20030	LOC_Os07g23244	LOC_Os10g21660	LOC_Os06g03180	LOC_Os02g25700	LOC_Os08g03850	LOC_Os11g22404	LOC_Os04g32310	LOC_Os05g48050	LOC_Os12g07300	LOC_Os06g11600	LOC_Os10g36390	LOC_Os02g38490	LOC_Os08g09710	LOC_Os02g08190	LOC_Os05g32610	LOC_Os05g33890	LOC_Os04g53550	LOC_Os03g17164	LOC_Os06g38980	LOC_Os12g01220	LOC_Os07g09814	LOC_Os12g41200	LOC_Os12g41140	LOC_Os11g01850	LOC_Os04g21610	LOC_Os06g17440	LOC_Os03g05180	LOC_Os04g35270	LOC_Os01g18050
LOC_Os06g45890	seedling	LOC_Os03g10390	LOC_Os04g49980	LOC_Os05g26660	LOC_Os03g47270	LOC_Os01g09500	LOC_Os04g33820	LOC_Os10g33240	LOC_Os10g12290	LOC_Os06g47120	LOC_Os02g47370	LOC_Os01g12520	LOC_Os07g43240	LOC_Os04g01740	LOC_Os09g32610	LOC_Os08g36920	LOC_Os01g48910	LOC_Os02g34970	LOC_Os01g14100	LOC_Os08g01120	LOC_Os11g43760	LOC_Os01g52610	LOC_Os06g49470	LOC_Os09g31486	LOC_Os01g10130	LOC_Os01g12820	LOC_Os12g43750	LOC_Os06g45900	LOC_Os02g53380	LOC_Os08g37690	LOC_Os12g04980	LOC_Os12g13380	LOC_Os09g36110	LOC_Os07g40290	LOC_Os03g50490	LOC_Os02g30910	LOC_Os08g10670	LOC_Os08g17500	LOC_Os04g44620	LOC_Os03g42760	LOC_Os07g08810	LOC_Os11g08200	LOC_Os03g55660	LOC_Os11g29490	LOC_Os10g37660	LOC_Os09g15420	LOC_Os08g14310	LOC_Os02g32860	LOC_Os12g42200
LOC_Os02g43790	seedling	LOC_Os03g04890	LOC_Os02g48330	LOC_Os03g51440	LOC_Os01g53750	LOC_Os06g13070	LOC_Os03g47564	LOC_Os01g64020	LOC_Os01g55340	LOC_Os02g47420	LOC_Os03g33090	LOC_Os02g43490	LOC_Os08g27100	LOC_Os03g18490	LOC_Os02g31030	LOC_Os03g55960	LOC_Os07g38370	LOC_Os07g13980	LOC_Os05g48050	LOC_Os03g50100	LOC_Os03g19920	LOC_Os01g17050	LOC_Os02g38490	LOC_Os04g44410	LOC_Os04g01740	LOC_Os01g59880	LOC_Os02g09480	LOC_Os03g25760	LOC_Os01g68500	LOC_Os07g08400	LOC_Os03g53210	LOC_Os01g42024	LOC_Os12g36810	LOC_Os03g53580	LOC_Os03g55880	LOC_Os03g48600	LOC_Os03g44190	LOC_Os03g27110	LOC_Os06g04620	LOC_Os03g55290	LOC_Os02g21090	LOC_Os08g13350	LOC_Os03g45930	LOC_Os03g58880	LOC_Os08g27090	LOC_Os01g60740	LOC_Os01g65790	LOC_Os05g40384	LOC_Os05g37800
LOC_Os06g46270	seedling	LOC_Os03g51440	LOC_Os10g38860	LOC_Os11g44960	LOC_Os06g09170	LOC_Os07g40020	LOC_Os01g62260	LOC_Os08g39210	LOC_Os01g70500	LOC_Os01g60060	LOC_Os08g19590	LOC_Os01g03100	LOC_Os10g12290	LOC_Os01g02890	LOC_Os02g25700	LOC_Os03g51970	LOC_Os05g48050	LOC_Os12g07300	LOC_Os06g11600	LOC_Os10g35450	LOC_Os10g36390	LOC_Os07g43160	LOC_Os02g08190	LOC_Os05g32610	LOC_Os04g53550	LOC_Os03g17164	LOC_Os06g38980	LOC_Os12g01220	LOC_Os07g09814	LOC_Os02g02450	LOC_Os12g41200	LOC_Os11g01850	LOC_Os07g08400	LOC_Os04g21610	LOC_Os06g17440	LOC_Os03g05180	LOC_Os04g35270	LOC_Os01g18050	LOC_Os03g39960	LOC_Os03g03560	LOC_Os11g43760	LOC_Os01g47080	LOC_Os02g08010	LOC_Os08g16359	LOC_Os11g37080	LOC_Os08g13350	LOC_Os03g45930	LOC_Os08g17410	LOC_Os08g27090
LOC_Os01g68160	seedling	LOC_Os06g41880	LOC_Os03g51440	LOC_Os10g38860	LOC_Os09g38268	LOC_Os06g13070	LOC_Os05g38750	LOC_Os04g12600	LOC_Os08g30910	LOC_Os01g09270	LOC_Os06g09170	LOC_Os08g39210	LOC_Os02g43490	LOC_Os01g60060	LOC_Os08g19590	LOC_Os01g03100	LOC_Os12g06560	LOC_Os05g44160	LOC_Os11g08940	LOC_Os01g11130	LOC_Os10g12290	LOC_Os06g20030	LOC_Os01g02890	LOC_Os07g23244	LOC_Os10g21660	LOC_Os04g32310	LOC_Os12g07300	LOC_Os06g11600	LOC_Os02g51160	LOC_Os02g38490	LOC_Os08g09710	LOC_Os02g08190	LOC_Os05g32610	LOC_Os05g33890	LOC_Os04g53550	LOC_Os03g17164	LOC_Os03g23030	LOC_Os08g36920	LOC_Os12g01220	LOC_Os07g09814	LOC_Os12g41140	LOC_Os05g01520	LOC_Os11g01850	LOC_Os06g08890	LOC_Os04g21610	LOC_Os06g17440	LOC_Os03g05180	LOC_Os09g36619	LOC_Os03g39960
LOC_Os09g25070	seedling	LOC_Os03g51440	LOC_Os03g53730	LOC_Os02g12400	LOC_Os11g44960	LOC_Os03g47564	LOC_Os04g57650	LOC_Os02g21260	LOC_Os01g55340	LOC_Os10g30860	LOC_Os11g15570	LOC_Os05g05560	LOC_Os01g51310	LOC_Os08g39210	LOC_Os02g34540	LOC_Os09g36160	LOC_Os01g70500	LOC_Os02g43490	LOC_Os07g48760	LOC_Os03g50355	LOC_Os08g22604	LOC_Os03g10478	LOC_Os06g11060	LOC_Os07g05720	LOC_Os04g33030	LOC_Os06g12280	LOC_Os10g12290	LOC_Os01g02890	LOC_Os02g25700	LOC_Os04g59560	LOC_Os03g04490	LOC_Os03g51970	LOC_Os07g09610	LOC_Os03g05300	LOC_Os03g19920	LOC_Os12g39630	LOC_Os02g34710	LOC_Os07g43160	LOC_Os03g01270	LOC_Os02g18180	LOC_Os02g51970	LOC_Os01g31800	LOC_Os03g14840	LOC_Os04g01690	LOC_Os01g41550	LOC_Os04g44410	LOC_Os01g46400	LOC_Os08g36920	LOC_Os11g01850
LOC_Os02g56600	seedling	LOC_Os06g41880	LOC_Os03g51440	LOC_Os11g44960	LOC_Os05g38750	LOC_Os06g09170	LOC_Os07g40020	LOC_Os10g38020	LOC_Os01g62260	LOC_Os01g60060	LOC_Os01g70500	LOC_Os08g19590	LOC_Os01g03100	LOC_Os12g06560	LOC_Os03g17510	LOC_Os10g12290	LOC_Os01g02890	LOC_Os06g44050	LOC_Os10g21660	LOC_Os06g03180	LOC_Os02g25700	LOC_Os03g51970	LOC_Os04g32310	LOC_Os05g48050	LOC_Os12g07300	LOC_Os06g11600	LOC_Os10g35450	LOC_Os10g36390	LOC_Os07g43160	LOC_Os03g01270	LOC_Os02g08190	LOC_Os05g32610	LOC_Os04g53550	LOC_Os01g41550	LOC_Os03g17164	LOC_Os09g31310	LOC_Os12g01220	LOC_Os08g36920	LOC_Os11g01850	LOC_Os07g08400	LOC_Os03g53210	LOC_Os04g21610	LOC_Os06g17440	LOC_Os03g05180	LOC_Os04g35270	LOC_Os01g18050	LOC_Os03g39960	LOC_Os03g03560	LOC_Os07g39750
LOC_Os02g41510	seedling	LOC_Os03g08310	LOC_Os03g51440	LOC_Os02g46680	LOC_Os10g38860	LOC_Os06g13070	LOC_Os11g44960	LOC_Os05g38750	LOC_Os01g09270	LOC_Os06g09170	LOC_Os10g38020	LOC_Os01g51310	LOC_Os08g39210	LOC_Os01g62260	LOC_Os01g70500	LOC_Os03g55960	LOC_Os10g12290	LOC_Os01g02890	LOC_Os06g44050	LOC_Os10g21660	LOC_Os07g23244	LOC_Os02g25700	LOC_Os08g03850	LOC_Os03g51970	LOC_Os04g32310	LOC_Os05g48050	LOC_Os10g35450	LOC_Os10g36390	LOC_Os02g08190	LOC_Os04g53550	LOC_Os06g38980	LOC_Os09g31310	LOC_Os07g09814	LOC_Os08g36920	LOC_Os12g41200	LOC_Os12g41140	LOC_Os07g08400	LOC_Os03g53210	LOC_Os06g17440	LOC_Os03g05180	LOC_Os04g35270	LOC_Os09g36619	LOC_Os03g39960	LOC_Os03g03560	LOC_Os01g47080	LOC_Os05g35240	LOC_Os08g41700	LOC_Os02g08010	LOC_Os04g52590
LOC_Os01g58760	seedling	LOC_Os02g07310	LOC_Os08g30910	LOC_Os08g41960	LOC_Os03g18940	LOC_Os03g11614	LOC_Os01g34860	LOC_Os04g20960	LOC_Os05g37930	LOC_Os10g33900	LOC_Os11g47453	LOC_Os09g25600	LOC_Os06g40500	LOC_Os10g04690	LOC_Os10g33540	LOC_Os11g10640	LOC_Os01g49490	LOC_Os04g12080	LOC_Os06g47310	LOC_Os12g07810	LOC_Os05g08480	LOC_Os10g04090	LOC_Os09g28390	LOC_Os02g06360	LOC_Os11g02090	LOC_Os05g30160	LOC_Os05g01520	LOC_Os04g34330	LOC_Os03g45970	LOC_Os07g29770	LOC_Os12g38540	LOC_Os06g03165	LOC_Os09g31230	LOC_Os10g33550	LOC_Os02g12840	LOC_Os12g07390	LOC_Os01g66510	LOC_Os02g12130	LOC_Os02g21750	LOC_Os07g30240	LOC_Os08g19260	LOC_Os07g49540	LOC_Os05g46470	LOC_Os02g07480	LOC_Os08g29770	LOC_Os06g08860	LOC_Os04g51190	LOC_Os02g15270	LOC_Os05g40810
LOC_Os02g09480	seedling	LOC_Os06g41880	LOC_Os03g08310	LOC_Os02g46680	LOC_Os10g38860	LOC_Os11g44960	LOC_Os08g30910	LOC_Os06g09170	LOC_Os08g40930	LOC_Os10g38020	LOC_Os01g62260	LOC_Os01g70500	LOC_Os08g19590	LOC_Os01g03100	LOC_Os12g06560	LOC_Os11g08940	LOC_Os09g33882	LOC_Os01g11130	LOC_Os03g17510	LOC_Os03g55960	LOC_Os10g12290	LOC_Os06g20030	LOC_Os01g02890	LOC_Os06g44050	LOC_Os10g06690	LOC_Os07g23244	LOC_Os02g25700	LOC_Os08g03850	LOC_Os11g22404	LOC_Os05g48050	LOC_Os12g07300	LOC_Os06g47310	LOC_Os10g36390	LOC_Os02g51160	LOC_Os08g09710	LOC_Os03g01270	LOC_Os02g08190	LOC_Os05g33890	LOC_Os03g23030	LOC_Os09g31310	LOC_Os08g36920	LOC_Os12g41200	LOC_Os07g08400	LOC_Os03g53210	LOC_Os04g21610	LOC_Os06g17440	LOC_Os03g05180	LOC_Os01g38100	LOC_Os09g36619
LOC_Os05g37190	seedling	LOC_Os01g62950	LOC_Os03g05700	LOC_Os02g48330	LOC_Os03g51440	LOC_Os03g08310	LOC_Os01g50700	LOC_Os05g26660	LOC_Os11g38810	LOC_Os01g55340	LOC_Os02g47400	LOC_Os04g36750	LOC_Os08g04420	LOC_Os04g57380	LOC_Os07g48760	LOC_Os06g05480	LOC_Os03g10478	LOC_Os03g50160	LOC_Os08g44150	LOC_Os10g12290	LOC_Os04g53720	LOC_Os03g58800	LOC_Os10g06690	LOC_Os05g32070	LOC_Os07g09610	LOC_Os04g57350	LOC_Os05g08970	LOC_Os05g50920	LOC_Os02g18180	LOC_Os02g40664	LOC_Os05g03630	LOC_Os08g13460	LOC_Os04g01740	LOC_Os08g36920	LOC_Os07g45550	LOC_Os07g08400	LOC_Os01g14100	LOC_Os04g35270	LOC_Os08g01120	LOC_Os06g13720	LOC_Os09g39240	LOC_Os11g10980	LOC_Os11g43760	LOC_Os01g52610	LOC_Os05g26070	LOC_Os08g30770	LOC_Os08g17060	LOC_Os06g02360	LOC_Os06g50180
LOC_Os01g07880	seedling	LOC_Os06g41880	LOC_Os03g50220	LOC_Os03g51440	LOC_Os02g46680	LOC_Os10g38860	LOC_Os02g12400	LOC_Os05g36990	LOC_Os11g44960	LOC_Os03g14020	LOC_Os01g54950	LOC_Os04g57650	LOC_Os04g23700	LOC_Os04g35500	LOC_Os12g04720	LOC_Os01g09270	LOC_Os12g05680	LOC_Os11g40110	LOC_Os11g15570	LOC_Os10g38020	LOC_Os12g12950	LOC_Os02g34540	LOC_Os01g70500	LOC_Os01g60060	LOC_Os04g49000	LOC_Os08g19590	LOC_Os01g03100	LOC_Os07g48760	LOC_Os01g68104	LOC_Os06g22654	LOC_Os05g06840	LOC_Os03g50355	LOC_Os07g37850	LOC_Os08g22604	LOC_Os03g44610	LOC_Os05g44160	LOC_Os07g39820	LOC_Os08g23140	LOC_Os01g13280	LOC_Os03g17560	LOC_Os09g33882	LOC_Os09g02140	LOC_Os03g18490	LOC_Os06g12280	LOC_Os03g61040	LOC_Os04g33030	LOC_Os02g31030	LOC_Os10g12290	LOC_Os01g42070
LOC_Os03g44540	seedling	LOC_Os03g50220	LOC_Os02g42660	LOC_Os09g38268	LOC_Os11g44960	LOC_Os03g14020	LOC_Os01g64020	LOC_Os04g23700	LOC_Os12g05680	LOC_Os02g47420	LOC_Os07g40020	LOC_Os03g33090	LOC_Os08g39210	LOC_Os01g60060	LOC_Os04g49000	LOC_Os01g03100	LOC_Os11g08940	LOC_Os03g10478	LOC_Os08g23140	LOC_Os03g59670	LOC_Os06g12280	LOC_Os06g41030	LOC_Os04g47250	LOC_Os04g59560	LOC_Os03g04490	LOC_Os03g15340	LOC_Os02g55890	LOC_Os12g06060	LOC_Os05g48050	LOC_Os03g06980	LOC_Os05g33690	LOC_Os02g18180	LOC_Os12g07710	LOC_Os03g14840	LOC_Os04g53550	LOC_Os02g06360	LOC_Os01g31800	LOC_Os04g44410	LOC_Os07g36950	LOC_Os09g25050	LOC_Os05g34460	LOC_Os06g40150	LOC_Os03g14710	LOC_Os01g46400	LOC_Os02g07180	LOC_Os01g68890	LOC_Os09g31310	LOC_Os05g50120	LOC_Os01g68500
LOC_Os05g09020	seedling	LOC_Os04g32680	LOC_Os06g48190	LOC_Os10g35330	LOC_Os03g10810	LOC_Os02g32370	LOC_Os03g21850	LOC_Os02g07310	LOC_Os04g12600	LOC_Os07g37690	LOC_Os08g30910	LOC_Os01g03980	LOC_Os01g08710	LOC_Os03g11614	LOC_Os03g47270	LOC_Os01g34860	LOC_Os08g36250	LOC_Os02g42380	LOC_Os08g40930	LOC_Os12g42190	LOC_Os11g12650	LOC_Os01g73060	LOC_Os02g33420	LOC_Os07g37920	LOC_Os04g57380	LOC_Os04g48830	LOC_Os04g41050	LOC_Os07g36450	LOC_Os04g36850	LOC_Os12g44100	LOC_Os10g42490	LOC_Os03g59670	LOC_Os01g37670	LOC_Os06g13330	LOC_Os10g25060	LOC_Os08g41800	LOC_Os12g35890	LOC_Os03g01160	LOC_Os06g41020	LOC_Os02g47370	LOC_Os02g09670	LOC_Os08g09870	LOC_Os04g57350	LOC_Os03g12879	LOC_Os05g04940	LOC_Os09g26999	LOC_Os07g40040	LOC_Os01g17050	LOC_Os02g43670
LOC_Os03g08960	seedling	LOC_Os06g41880	LOC_Os03g08310	LOC_Os03g51440	LOC_Os06g13070	LOC_Os11g44960	LOC_Os05g38750	LOC_Os01g09270	LOC_Os01g70500	LOC_Os01g03100	LOC_Os03g55960	LOC_Os10g12290	LOC_Os01g02890	LOC_Os06g44050	LOC_Os10g21660	LOC_Os07g23244	LOC_Os02g25700	LOC_Os03g51970	LOC_Os03g61590	LOC_Os06g11600	LOC_Os10g36390	LOC_Os07g43160	LOC_Os03g01270	LOC_Os02g08190	LOC_Os04g53550	LOC_Os01g41550	LOC_Os03g17164	LOC_Os07g09814	LOC_Os12g41140	LOC_Os07g08400	LOC_Os03g53210	LOC_Os06g17440	LOC_Os04g35270	LOC_Os01g38100	LOC_Os03g39960	LOC_Os04g44290	LOC_Os04g11890	LOC_Os01g47080	LOC_Os08g41700	LOC_Os02g08010	LOC_Os08g16359	LOC_Os04g52590	LOC_Os05g48950	LOC_Os11g07124	LOC_Os11g37080	LOC_Os08g13350	LOC_Os03g45930	LOC_Os08g17410	LOC_Os08g27090
LOC_Os04g38720	seedling	LOC_Os06g41880	LOC_Os03g08310	LOC_Os03g51440	LOC_Os10g38860	LOC_Os09g38268	LOC_Os11g44960	LOC_Os05g38750	LOC_Os07g40020	LOC_Os01g51310	LOC_Os10g38020	LOC_Os08g39210	LOC_Os01g62260	LOC_Os02g43490	LOC_Os01g70500	LOC_Os01g60060	LOC_Os08g19590	LOC_Os01g03100	LOC_Os12g06560	LOC_Os05g44160	LOC_Os10g12290	LOC_Os06g44050	LOC_Os06g03180	LOC_Os02g25700	LOC_Os03g51970	LOC_Os04g32310	LOC_Os06g11600	LOC_Os10g35450	LOC_Os07g43160	LOC_Os03g01270	LOC_Os04g53550	LOC_Os01g41550	LOC_Os03g17164	LOC_Os09g31310	LOC_Os07g09814	LOC_Os02g02450	LOC_Os12g41140	LOC_Os11g01850	LOC_Os03g53210	LOC_Os04g21610	LOC_Os06g17440	LOC_Os03g05180	LOC_Os04g35270	LOC_Os04g44290	LOC_Os03g03560	LOC_Os04g11890	LOC_Os09g32130	LOC_Os01g47080	LOC_Os02g08010
LOC_Os12g07640	seedling	LOC_Os06g41880	LOC_Os03g08310	LOC_Os03g51440	LOC_Os02g46680	LOC_Os10g38860	LOC_Os06g13070	LOC_Os11g44960	LOC_Os05g38750	LOC_Os01g09270	LOC_Os01g51310	LOC_Os08g39210	LOC_Os01g62260	LOC_Os01g70500	LOC_Os01g60060	LOC_Os08g19590	LOC_Os01g03100	LOC_Os12g06560	LOC_Os11g08940	LOC_Os03g55960	LOC_Os10g12290	LOC_Os06g20030	LOC_Os01g02890	LOC_Os10g06690	LOC_Os10g21660	LOC_Os06g03180	LOC_Os07g23244	LOC_Os02g25700	LOC_Os08g03850	LOC_Os11g22404	LOC_Os03g61590	LOC_Os04g32310	LOC_Os05g48050	LOC_Os12g07300	LOC_Os06g47310	LOC_Os10g35450	LOC_Os02g38490	LOC_Os08g09710	LOC_Os07g43160	LOC_Os03g01270	LOC_Os05g32610	LOC_Os04g53550	LOC_Os03g17164	LOC_Os06g38980	LOC_Os12g01220	LOC_Os07g09814	LOC_Os09g31310	LOC_Os12g41200	LOC_Os12g41140
LOC_Os01g59760	seedling	LOC_Os06g41880	LOC_Os03g51440	LOC_Os02g46680	LOC_Os10g38860	LOC_Os08g30910	LOC_Os01g09270	LOC_Os06g09170	LOC_Os08g40930	LOC_Os10g38020	LOC_Os01g60060	LOC_Os01g70500	LOC_Os08g19590	LOC_Os01g03100	LOC_Os05g44160	LOC_Os09g33882	LOC_Os10g12290	LOC_Os06g44050	LOC_Os10g21660	LOC_Os06g03180	LOC_Os07g23244	LOC_Os11g22404	LOC_Os03g51970	LOC_Os05g48050	LOC_Os06g11600	LOC_Os06g47310	LOC_Os10g35450	LOC_Os07g43160	LOC_Os05g32610	LOC_Os05g33890	LOC_Os04g53550	LOC_Os03g17164	LOC_Os09g31310	LOC_Os12g01220	LOC_Os02g02450	LOC_Os12g41140	LOC_Os05g01520	LOC_Os11g01850	LOC_Os03g53210	LOC_Os04g21610	LOC_Os03g05180	LOC_Os01g38100	LOC_Os10g05720	LOC_Os04g44290	LOC_Os03g39960	LOC_Os03g03560	LOC_Os02g08010	LOC_Os08g16359	LOC_Os04g52590
LOC_Os01g57890	seedling	LOC_Os06g41880	LOC_Os03g08310	LOC_Os03g51440	LOC_Os02g46680	LOC_Os09g38268	LOC_Os06g13070	LOC_Os11g44960	LOC_Os05g38750	LOC_Os04g35500	LOC_Os08g30910	LOC_Os01g09270	LOC_Os08g40930	LOC_Os10g38020	LOC_Os01g70500	LOC_Os01g60060	LOC_Os08g19590	LOC_Os01g03100	LOC_Os12g06560	LOC_Os11g08940	LOC_Os01g11130	LOC_Os03g17510	LOC_Os03g55960	LOC_Os10g12290	LOC_Os06g20030	LOC_Os01g02890	LOC_Os10g06690	LOC_Os10g21660	LOC_Os06g03180	LOC_Os07g23244	LOC_Os11g22404	LOC_Os04g32310	LOC_Os12g07300	LOC_Os06g11600	LOC_Os10g36390	LOC_Os12g07810	LOC_Os02g51160	LOC_Os07g43160	LOC_Os03g01270	LOC_Os02g08190	LOC_Os05g32610	LOC_Os05g33890	LOC_Os04g53550	LOC_Os03g23030	LOC_Os06g38980	LOC_Os08g36920	LOC_Os12g41200	LOC_Os12g41140	LOC_Os05g01520
LOC_Os01g64790	seedling	LOC_Os01g62950	LOC_Os05g42270	LOC_Os11g05640	LOC_Os02g01830	LOC_Os08g41440	LOC_Os03g04890	LOC_Os02g48330	LOC_Os03g51440	LOC_Os02g46680	LOC_Os07g05174	LOC_Os01g65590	LOC_Os02g32370	LOC_Os05g04660	LOC_Os01g55340	LOC_Os02g35910	LOC_Os03g33090	LOC_Os03g40930	LOC_Os01g31570	LOC_Os03g50160	LOC_Os03g18490	LOC_Os06g48320	LOC_Os10g12290	LOC_Os12g36980	LOC_Os10g06690	LOC_Os02g04630	LOC_Os02g06170	LOC_Os03g57880	LOC_Os01g12520	LOC_Os03g12879	LOC_Os06g11600	LOC_Os02g55330	LOC_Os01g17050	LOC_Os05g41500	LOC_Os02g56480	LOC_Os02g01190	LOC_Os03g40390	LOC_Os06g16630	LOC_Os02g43670	LOC_Os08g34890	LOC_Os04g01740	LOC_Os10g30070	LOC_Os02g09480	LOC_Os05g30160	LOC_Os03g25490	LOC_Os02g55090	LOC_Os07g37700	LOC_Os07g05510	LOC_Os11g42930
LOC_Os04g34970	seedling	LOC_Os02g01830	LOC_Os02g39390	LOC_Os02g37470	LOC_Os11g05640	LOC_Os03g04890	LOC_Os05g08350	LOC_Os03g51440	LOC_Os02g33560	LOC_Os06g13600	LOC_Os01g09670	LOC_Os01g53750	LOC_Os04g50960	LOC_Os02g32370	LOC_Os01g55280	LOC_Os05g04660	LOC_Os01g64020	LOC_Os01g08710	LOC_Os01g55340	LOC_Os02g35910	LOC_Os03g50560	LOC_Os03g58350	LOC_Os12g05394	LOC_Os02g47420	LOC_Os03g33090	LOC_Os10g29514	LOC_Os03g06510	LOC_Os02g47930	LOC_Os03g40930	LOC_Os02g04540	LOC_Os09g20850	LOC_Os02g32280	LOC_Os02g42560	LOC_Os06g11730	LOC_Os01g16950	LOC_Os01g62660	LOC_Os02g09740	LOC_Os07g05720	LOC_Os01g08520	LOC_Os03g50160	LOC_Os03g18490	LOC_Os06g48320	LOC_Os03g57569	LOC_Os10g12290	LOC_Os12g36980	LOC_Os10g06690	LOC_Os01g54300	LOC_Os08g02840	LOC_Os03g57880
LOC_Os02g45420	seedling	LOC_Os05g42270	LOC_Os03g04890	LOC_Os02g48330	LOC_Os03g51440	LOC_Os02g46680	LOC_Os01g53750	LOC_Os04g57650	LOC_Os02g24740	LOC_Os01g55340	LOC_Os02g47420	LOC_Os03g33090	LOC_Os01g60060	LOC_Os02g43490	LOC_Os07g05720	LOC_Os03g18490	LOC_Os03g55960	LOC_Os07g35130	LOC_Os10g12290	LOC_Os02g53000	LOC_Os07g38370	LOC_Os06g44050	LOC_Os08g38320	LOC_Os02g33705	LOC_Os06g11600	LOC_Os03g19920	LOC_Os05g33690	LOC_Os01g17050	LOC_Os03g01270	LOC_Os04g01690	LOC_Os04g44410	LOC_Os03g17164	LOC_Os08g28890	LOC_Os02g13900	LOC_Os03g22040	LOC_Os04g01740	LOC_Os02g07180	LOC_Os02g09480	LOC_Os03g25760	LOC_Os01g42024	LOC_Os06g41060	LOC_Os01g07480	LOC_Os02g50040	LOC_Os12g36810	LOC_Os03g53580	LOC_Os01g56330	LOC_Os08g38850	LOC_Os08g38270	LOC_Os03g44190
LOC_Os12g42400	seedling	LOC_Os05g42270	LOC_Os03g04890	LOC_Os03g50220	LOC_Os02g51290	LOC_Os09g38268	LOC_Os11g44960	LOC_Os03g14020	LOC_Os04g54350	LOC_Os01g64020	LOC_Os04g23700	LOC_Os12g05680	LOC_Os04g33770	LOC_Os12g13660	LOC_Os02g47420	LOC_Os07g40020	LOC_Os03g33090	LOC_Os08g39210	LOC_Os01g60060	LOC_Os01g03100	LOC_Os01g68104	LOC_Os11g08940	LOC_Os06g11060	LOC_Os08g23140	LOC_Os03g10478	LOC_Os03g59670	LOC_Os06g12280	LOC_Os10g12290	LOC_Os06g41030	LOC_Os04g47250	LOC_Os02g25700	LOC_Os04g59560	LOC_Os03g04490	LOC_Os03g15340	LOC_Os11g22404	LOC_Os03g51970	LOC_Os02g55890	LOC_Os12g06060	LOC_Os05g48050	LOC_Os03g06980	LOC_Os02g08190	LOC_Os02g18180	LOC_Os12g07710	LOC_Os03g14840	LOC_Os04g53550	LOC_Os02g06360	LOC_Os04g44410	LOC_Os07g36950	LOC_Os09g25050
LOC_Os01g03720	seedling	LOC_Os05g42270	LOC_Os03g05700	LOC_Os07g38290	LOC_Os02g48330	LOC_Os02g51290	LOC_Os11g31590	LOC_Os03g53730	LOC_Os03g51440	LOC_Os02g12400	LOC_Os02g42660	LOC_Os11g44960	LOC_Os03g47564	LOC_Os03g14020	LOC_Os03g15370	LOC_Os01g64020	LOC_Os04g23700	LOC_Os07g15270	LOC_Os02g24740	LOC_Os01g09270	LOC_Os01g55340	LOC_Os11g08370	LOC_Os04g33770	LOC_Os10g30860	LOC_Os11g40110	LOC_Os12g05680	LOC_Os08g40210	LOC_Os11g15570	LOC_Os02g47420	LOC_Os03g33090	LOC_Os01g62260	LOC_Os08g39210	LOC_Os01g60060	LOC_Os01g70500	LOC_Os05g06840	LOC_Os07g37850	LOC_Os08g22604	LOC_Os12g06560	LOC_Os03g10478	LOC_Os12g08230	LOC_Os07g05720	LOC_Os06g11060	LOC_Os01g13280	LOC_Os03g18490	LOC_Os03g50430	LOC_Os03g17510	LOC_Os07g35130	LOC_Os10g12290	LOC_Os07g38370
LOC_Os04g49230	seedling	LOC_Os05g42270	LOC_Os09g24680	LOC_Os03g04890	LOC_Os12g05680	LOC_Os11g40110	LOC_Os10g30860	LOC_Os02g42380	LOC_Os02g47420	LOC_Os01g62260	LOC_Os09g21260	LOC_Os08g27100	LOC_Os07g39820	LOC_Os01g63710	LOC_Os04g40330	LOC_Os01g13280	LOC_Os09g02140	LOC_Os01g11130	LOC_Os03g61040	LOC_Os06g40590	LOC_Os07g35130	LOC_Os10g12290	LOC_Os02g53000	LOC_Os01g02890	LOC_Os03g47980	LOC_Os06g44050	LOC_Os10g21660	LOC_Os06g08790	LOC_Os02g55890	LOC_Os02g49720	LOC_Os07g09610	LOC_Os07g13980	LOC_Os10g35450	LOC_Os12g39630	LOC_Os02g51160	LOC_Os02g38490	LOC_Os08g20486	LOC_Os12g17310	LOC_Os02g08190	LOC_Os05g32610	LOC_Os04g53550	LOC_Os07g38060	LOC_Os12g30520	LOC_Os09g25050	LOC_Os01g59880	LOC_Os03g57870	LOC_Os06g40330	LOC_Os11g06410	LOC_Os06g38980
LOC_Os09g23200	seedling	LOC_Os06g41880	LOC_Os03g51440	LOC_Os02g46680	LOC_Os10g38860	LOC_Os04g35500	LOC_Os08g30910	LOC_Os08g40930	LOC_Os07g40020	LOC_Os10g38020	LOC_Os01g62260	LOC_Os01g70500	LOC_Os01g60060	LOC_Os01g03100	LOC_Os12g06560	LOC_Os01g11130	LOC_Os03g17510	LOC_Os03g55960	LOC_Os06g20030	LOC_Os06g44050	LOC_Os06g03180	LOC_Os10g06690	LOC_Os07g23244	LOC_Os08g03850	LOC_Os03g51970	LOC_Os11g22404	LOC_Os04g32310	LOC_Os05g48050	LOC_Os12g07300	LOC_Os06g47310	LOC_Os10g35450	LOC_Os10g36390	LOC_Os12g07810	LOC_Os02g51160	LOC_Os02g38490	LOC_Os08g09710	LOC_Os07g43160	LOC_Os05g32610	LOC_Os05g33890	LOC_Os04g53550	LOC_Os03g23030	LOC_Os06g38980	LOC_Os09g31310	LOC_Os07g09814	LOC_Os02g02450	LOC_Os12g41200	LOC_Os12g41140	LOC_Os11g01850	LOC_Os06g17440
LOC_Os02g38130	seedling	LOC_Os06g41880	LOC_Os03g08310	LOC_Os03g51440	LOC_Os02g46680	LOC_Os10g38860	LOC_Os09g38268	LOC_Os11g44960	LOC_Os05g38750	LOC_Os04g35500	LOC_Os08g40930	LOC_Os07g40020	LOC_Os10g38020	LOC_Os01g62260	LOC_Os01g70500	LOC_Os08g19590	LOC_Os01g03100	LOC_Os12g06560	LOC_Os11g08940	LOC_Os01g11130	LOC_Os10g12290	LOC_Os01g02890	LOC_Os06g44050	LOC_Os10g21660	LOC_Os02g25700	LOC_Os11g22404	LOC_Os03g51970	LOC_Os12g07300	LOC_Os06g11600	LOC_Os06g47310	LOC_Os10g36390	LOC_Os02g51160	LOC_Os08g09710	LOC_Os07g43160	LOC_Os03g01270	LOC_Os02g08190	LOC_Os05g32610	LOC_Os03g17164	LOC_Os06g38980	LOC_Os12g01220	LOC_Os09g31310	LOC_Os08g36920	LOC_Os12g41200	LOC_Os12g41140	LOC_Os05g01520	LOC_Os11g01850	LOC_Os03g53210	LOC_Os04g21610	LOC_Os06g17440
LOC_Os06g40960	seedling	LOC_Os06g48190	LOC_Os03g08310	LOC_Os02g46680	LOC_Os05g36990	LOC_Os03g21850	LOC_Os02g07310	LOC_Os05g38750	LOC_Os08g40210	LOC_Os11g40249	LOC_Os11g27540	LOC_Os02g42380	LOC_Os08g40930	LOC_Os08g27100	LOC_Os07g37850	LOC_Os03g59670	LOC_Os04g33030	LOC_Os06g13330	LOC_Os10g06690	LOC_Os08g03850	LOC_Os12g06060	LOC_Os06g47310	LOC_Os10g36390	LOC_Os12g07810	LOC_Os02g51160	LOC_Os01g17050	LOC_Os03g40390	LOC_Os06g16630	LOC_Os03g18400	LOC_Os02g13900	LOC_Os11g02090	LOC_Os08g36920	LOC_Os02g09480	LOC_Os05g30160	LOC_Os12g41140	LOC_Os05g01520	LOC_Os06g08890	LOC_Os06g19590	LOC_Os06g41060	LOC_Os10g05720	LOC_Os02g50040	LOC_Os11g43760	LOC_Os06g04169	LOC_Os06g33320	LOC_Os10g35230	LOC_Os05g32710	LOC_Os03g48600	LOC_Os10g41180	LOC_Os01g41950
LOC_Os11g03370	seedling	LOC_Os05g48770	LOC_Os03g04890	LOC_Os03g21850	LOC_Os05g34480	LOC_Os03g11614	LOC_Os03g33090	LOC_Os11g12650	LOC_Os02g38040	LOC_Os04g53720	LOC_Os06g47120	LOC_Os02g47370	LOC_Os02g49720	LOC_Os07g37400	LOC_Os02g18180	LOC_Os01g42370	LOC_Os08g36920	LOC_Os03g25490	LOC_Os07g45550	LOC_Os05g01520	LOC_Os11g31660	LOC_Os02g34970	LOC_Os11g07440	LOC_Os03g05420	LOC_Os03g17550	LOC_Os08g30770	LOC_Os06g49470	LOC_Os01g12820	LOC_Os07g16970	LOC_Os01g52450	LOC_Os09g07154	LOC_Os12g43750	LOC_Os10g17940	LOC_Os06g48050	LOC_Os02g12350	LOC_Os01g57540	LOC_Os02g53380	LOC_Os01g48040	LOC_Os12g25630	LOC_Os04g58870	LOC_Os06g45540	LOC_Os10g28000	LOC_Os12g04980	LOC_Os12g35610	LOC_Os10g34170	LOC_Os01g73110	LOC_Os05g49430	LOC_Os05g41450	LOC_Os08g04630
LOC_Os09g16510	seedling	LOC_Os07g12700	LOC_Os10g42550	LOC_Os04g32680	LOC_Os08g41440	LOC_Os03g04890	LOC_Os04g32470	LOC_Os02g32370	LOC_Os09g32095	LOC_Os09g29490	LOC_Os05g38750	LOC_Os04g37790	LOC_Os01g33450	LOC_Os01g08710	LOC_Os01g40190	LOC_Os06g35200	LOC_Os01g55340	LOC_Os08g32520	LOC_Os11g15570	LOC_Os10g04590	LOC_Os03g19670	LOC_Os03g01840	LOC_Os02g40700	LOC_Os08g39460	LOC_Os02g34540	LOC_Os01g70500	LOC_Os02g45760	LOC_Os07g37920	LOC_Os09g20850	LOC_Os05g45060	LOC_Os07g38480	LOC_Os04g48830	LOC_Os04g41050	LOC_Os02g42560	LOC_Os03g50355	LOC_Os03g61780	LOC_Os09g30250	LOC_Os02g58520	LOC_Os06g10610	LOC_Os03g10478	LOC_Os07g05720	LOC_Os03g59670	LOC_Os03g50160	LOC_Os01g37670	LOC_Os03g14090	LOC_Os05g30970	LOC_Os12g36980	LOC_Os07g38370	LOC_Os07g07890
LOC_Os06g40330	seedling	LOC_Os06g41880	LOC_Os03g51440	LOC_Os02g46680	LOC_Os10g38860	LOC_Os09g38268	LOC_Os06g13070	LOC_Os05g38750	LOC_Os04g35500	LOC_Os08g30910	LOC_Os01g09270	LOC_Os06g09170	LOC_Os08g40930	LOC_Os10g38020	LOC_Os08g39210	LOC_Os01g62260	LOC_Os01g70500	LOC_Os08g19590	LOC_Os01g03100	LOC_Os12g06560	LOC_Os11g08940	LOC_Os09g33882	LOC_Os01g11130	LOC_Os03g17510	LOC_Os03g55960	LOC_Os10g12290	LOC_Os06g20030	LOC_Os06g44050	LOC_Os10g21660	LOC_Os06g03180	LOC_Os07g23244	LOC_Os02g25700	LOC_Os08g03850	LOC_Os03g51970	LOC_Os04g32310	LOC_Os12g07300	LOC_Os06g11600	LOC_Os10g36390	LOC_Os02g51160	LOC_Os02g38490	LOC_Os08g09710	LOC_Os07g43160	LOC_Os03g01270	LOC_Os02g08190	LOC_Os05g32610	LOC_Os05g33890	LOC_Os04g53550	LOC_Os03g17164	LOC_Os03g23030
LOC_Os03g45450	seedling	LOC_Os12g35450	LOC_Os12g35395	LOC_Os02g21230	LOC_Os06g48190	LOC_Os01g04500	LOC_Os10g35330	LOC_Os02g46680	LOC_Os03g10810	LOC_Os02g32370	LOC_Os04g54350	LOC_Os09g32095	LOC_Os09g29490	LOC_Os02g07310	LOC_Os11g09150	LOC_Os04g12600	LOC_Os12g01880	LOC_Os10g35440	LOC_Os03g10390	LOC_Os02g35910	LOC_Os01g08710	LOC_Os10g04590	LOC_Os03g11614	LOC_Os04g58380	LOC_Os01g34860	LOC_Os02g42380	LOC_Os09g24210	LOC_Os04g20960	LOC_Os11g32270	LOC_Os02g43490	LOC_Os03g02830	LOC_Os02g45760	LOC_Os07g37920	LOC_Os05g45060	LOC_Os04g48830	LOC_Os05g45610	LOC_Os01g31570	LOC_Os12g13100	LOC_Os12g44100	LOC_Os10g42490	LOC_Os03g59670	LOC_Os04g33030	LOC_Os06g13330	LOC_Os08g41800	LOC_Os12g35890	LOC_Os03g01160	LOC_Os07g07890	LOC_Os03g36110	LOC_Os06g41020
LOC_Os04g43910	seedling	LOC_Os03g04890	LOC_Os02g46680	LOC_Os03g47564	LOC_Os12g05680	LOC_Os10g30860	LOC_Os09g39310	LOC_Os01g70500	LOC_Os07g48760	LOC_Os03g50355	LOC_Os07g05720	LOC_Os03g15750	LOC_Os06g40590	LOC_Os03g27780	LOC_Os07g38370	LOC_Os01g02890	LOC_Os01g45530	LOC_Os11g22404	LOC_Os12g06060	LOC_Os04g32310	LOC_Os05g48050	LOC_Os03g50100	LOC_Os05g50170	LOC_Os07g25800	LOC_Os02g18180	LOC_Os02g51970	LOC_Os05g32610	LOC_Os01g31800	LOC_Os05g33890	LOC_Os08g28890	LOC_Os06g38980	LOC_Os12g01220	LOC_Os12g41200	LOC_Os03g25760	LOC_Os11g31660	LOC_Os09g24220	LOC_Os07g08400	LOC_Os03g53210	LOC_Os04g21610	LOC_Os02g34970	LOC_Os06g17440	LOC_Os04g38570	LOC_Os07g47490	LOC_Os01g18050	LOC_Os01g07480	LOC_Os11g47120	LOC_Os02g50040	LOC_Os05g25900	LOC_Os06g30730
LOC_Os11g10130	seedling	LOC_Os06g41880	LOC_Os03g08310	LOC_Os03g51440	LOC_Os09g38268	LOC_Os11g44960	LOC_Os05g38750	LOC_Os01g09270	LOC_Os06g09170	LOC_Os07g40020	LOC_Os10g38020	LOC_Os08g39210	LOC_Os01g62260	LOC_Os01g70500	LOC_Os08g19590	LOC_Os01g03100	LOC_Os12g06560	LOC_Os11g08940	LOC_Os09g33882	LOC_Os03g17510	LOC_Os03g55960	LOC_Os10g12290	LOC_Os06g20030	LOC_Os01g02890	LOC_Os06g44050	LOC_Os10g21660	LOC_Os07g23244	LOC_Os02g25700	LOC_Os08g03850	LOC_Os04g32310	LOC_Os05g48050	LOC_Os12g07300	LOC_Os06g11600	LOC_Os10g35450	LOC_Os10g36390	LOC_Os03g01270	LOC_Os02g08190	LOC_Os05g32610	LOC_Os05g33890	LOC_Os03g17164	LOC_Os06g38980	LOC_Os09g31310	LOC_Os07g09814	LOC_Os02g02450	LOC_Os08g36920	LOC_Os12g41200	LOC_Os12g41140	LOC_Os07g08400	LOC_Os03g53210
LOC_Os04g42950	seedling	LOC_Os06g41880	LOC_Os03g08310	LOC_Os03g51440	LOC_Os10g38860	LOC_Os09g38268	LOC_Os11g44960	LOC_Os05g38750	LOC_Os04g35500	LOC_Os06g09170	LOC_Os07g40020	LOC_Os01g51310	LOC_Os08g39210	LOC_Os01g62260	LOC_Os01g70500	LOC_Os01g60060	LOC_Os08g19590	LOC_Os01g03100	LOC_Os12g06560	LOC_Os11g08940	LOC_Os03g17510	LOC_Os03g55960	LOC_Os10g12290	LOC_Os06g20030	LOC_Os01g02890	LOC_Os07g23244	LOC_Os06g03180	LOC_Os02g25700	LOC_Os08g03850	LOC_Os03g51970	LOC_Os04g32310	LOC_Os10g36390	LOC_Os02g51160	LOC_Os02g38490	LOC_Os07g43160	LOC_Os03g01270	LOC_Os05g32610	LOC_Os04g53550	LOC_Os09g31310	LOC_Os12g01220	LOC_Os07g09814	LOC_Os08g36920	LOC_Os07g08400	LOC_Os03g53210	LOC_Os04g21610	LOC_Os06g17440	LOC_Os04g35270	LOC_Os01g18050	LOC_Os03g39960
LOC_Os05g37730	seedling	LOC_Os06g41880	LOC_Os03g08310	LOC_Os03g51440	LOC_Os11g44960	LOC_Os04g35500	LOC_Os08g30910	LOC_Os01g09270	LOC_Os01g03100	LOC_Os03g55960	LOC_Os10g12290	LOC_Os06g44050	LOC_Os06g03180	LOC_Os07g23244	LOC_Os08g03850	LOC_Os03g51970	LOC_Os11g22404	LOC_Os05g48050	LOC_Os06g11600	LOC_Os06g47310	LOC_Os10g36390	LOC_Os07g43160	LOC_Os03g17164	LOC_Os09g31310	LOC_Os12g01220	LOC_Os08g36920	LOC_Os02g02450	LOC_Os12g41140	LOC_Os03g53210	LOC_Os06g17440	LOC_Os03g05180	LOC_Os04g35270	LOC_Os07g39750	LOC_Os01g47080	LOC_Os05g35240	LOC_Os04g49990	LOC_Os08g16359	LOC_Os04g52590	LOC_Os02g02840	LOC_Os05g32710	LOC_Os08g34340	LOC_Os03g48600	LOC_Os03g11980	LOC_Os11g37080	LOC_Os03g45930	LOC_Os08g17410	LOC_Os01g65790	LOC_Os01g40680	LOC_Os08g36020
LOC_Os05g06340	seedling	LOC_Os03g10990	LOC_Os09g24680	LOC_Os04g52725	LOC_Os02g51290	LOC_Os11g31590	LOC_Os10g38860	LOC_Os03g51090	LOC_Os09g38268	LOC_Os06g13070	LOC_Os11g44960	LOC_Os06g02100	LOC_Os05g38750	LOC_Os01g64020	LOC_Os08g30910	LOC_Os02g24740	LOC_Os06g48650	LOC_Os12g05680	LOC_Os11g40249	LOC_Os02g47420	LOC_Os10g38020	LOC_Os01g62260	LOC_Os11g32270	LOC_Os09g36160	LOC_Os01g60060	LOC_Os01g70500	LOC_Os08g19590	LOC_Os07g48760	LOC_Os08g22604	LOC_Os12g06560	LOC_Os07g39820	LOC_Os09g30380	LOC_Os08g23140	LOC_Os03g10478	LOC_Os03g59670	LOC_Os02g51540	LOC_Os09g02140	LOC_Os02g31030	LOC_Os03g50430	LOC_Os10g12290	LOC_Os02g53000	LOC_Os04g47250	LOC_Os01g02890	LOC_Os10g21660	LOC_Os03g15340	LOC_Os02g49720	LOC_Os08g38320	LOC_Os07g13980	LOC_Os07g33050
LOC_Os07g48660	seedling	LOC_Os06g41880	LOC_Os03g51440	LOC_Os10g38860	LOC_Os08g30910	LOC_Os08g40930	LOC_Os10g38020	LOC_Os01g70500	LOC_Os08g19590	LOC_Os01g03100	LOC_Os05g44160	LOC_Os09g33882	LOC_Os10g12290	LOC_Os06g44050	LOC_Os10g21660	LOC_Os03g51970	LOC_Os05g48050	LOC_Os06g47310	LOC_Os10g35450	LOC_Os07g43160	LOC_Os05g32610	LOC_Os05g33890	LOC_Os04g53550	LOC_Os09g31310	LOC_Os12g01220	LOC_Os12g41140	LOC_Os11g01850	LOC_Os04g21610	LOC_Os01g38100	LOC_Os10g05720	LOC_Os03g39960	LOC_Os04g44290	LOC_Os03g03560	LOC_Os01g47080	LOC_Os02g08010	LOC_Os03g48600	LOC_Os11g34460	LOC_Os08g27090	LOC_Os08g17410	LOC_Os01g15300	LOC_Os08g36020	LOC_Os11g05300	LOC_Os04g30720	LOC_Os02g48680	LOC_Os04g38420	LOC_Os03g42760	LOC_Os10g35490	LOC_Os01g56090	LOC_Os10g33360
LOC_Os07g13260	seedling	LOC_Os03g08310	LOC_Os02g46680	LOC_Os03g21850	LOC_Os02g07310	LOC_Os02g42380	LOC_Os11g32270	LOC_Os03g25869	LOC_Os08g27100	LOC_Os05g44160	LOC_Os07g05720	LOC_Os03g59670	LOC_Os04g33030	LOC_Os03g57569	LOC_Os03g27780	LOC_Os03g47980	LOC_Os10g06690	LOC_Os12g06060	LOC_Os07g12790	LOC_Os12g07810	LOC_Os02g51160	LOC_Os01g17050	LOC_Os08g20486	LOC_Os03g14500	LOC_Os02g06360	LOC_Os02g40664	LOC_Os07g36950	LOC_Os02g13900	LOC_Os03g14710	LOC_Os03g23030	LOC_Os03g39000	LOC_Os05g50120	LOC_Os08g24930	LOC_Os05g30160	LOC_Os04g21320	LOC_Os02g46120	LOC_Os05g01520	LOC_Os11g31660	LOC_Os03g51680	LOC_Os06g41060	LOC_Os07g39750	LOC_Os06g33320	LOC_Os03g45970	LOC_Os11g17600	LOC_Os10g35230	LOC_Os07g29770	LOC_Os10g41180	LOC_Os06g45900	LOC_Os02g48780
LOC_Os01g50720	seedling	LOC_Os03g08310	LOC_Os03g51440	LOC_Os02g46680	LOC_Os10g38860	LOC_Os11g44960	LOC_Os07g40020	LOC_Os10g38020	LOC_Os01g62260	LOC_Os01g60060	LOC_Os01g03100	LOC_Os09g33882	LOC_Os10g12290	LOC_Os01g02890	LOC_Os06g44050	LOC_Os10g21660	LOC_Os06g03180	LOC_Os07g23244	LOC_Os02g25700	LOC_Os08g03850	LOC_Os11g22404	LOC_Os06g11600	LOC_Os10g35450	LOC_Os10g36390	LOC_Os12g07810	LOC_Os03g01270	LOC_Os02g08190	LOC_Os05g32610	LOC_Os05g33890	LOC_Os04g53550	LOC_Os03g17164	LOC_Os08g36920	LOC_Os12g01220	LOC_Os03g53210	LOC_Os06g17440	LOC_Os01g18050	LOC_Os01g38100	LOC_Os09g36619	LOC_Os03g39960	LOC_Os03g03560	LOC_Os07g39750	LOC_Os04g11890	LOC_Os01g47080	LOC_Os05g35240	LOC_Os08g16359	LOC_Os04g52590	LOC_Os02g02840	LOC_Os05g32710	LOC_Os03g48600
LOC_Os12g06080	seedling	LOC_Os09g24680	LOC_Os07g38290	LOC_Os03g04890	LOC_Os04g52725	LOC_Os10g38860	LOC_Os05g36990	LOC_Os06g13070	LOC_Os03g47564	LOC_Os07g15270	LOC_Os11g40110	LOC_Os10g30860	LOC_Os02g47420	LOC_Os01g62260	LOC_Os01g68104	LOC_Os09g21260	LOC_Os06g49810	LOC_Os07g39820	LOC_Os01g63710	LOC_Os04g40330	LOC_Os01g13280	LOC_Os09g02140	LOC_Os01g11130	LOC_Os03g61040	LOC_Os06g40590	LOC_Os07g35130	LOC_Os10g12290	LOC_Os02g53000	LOC_Os01g02890	LOC_Os03g47980	LOC_Os06g44050	LOC_Os10g21660	LOC_Os06g08790	LOC_Os11g22404	LOC_Os03g51970	LOC_Os02g55890	LOC_Os02g49720	LOC_Os07g09610	LOC_Os04g32310	LOC_Os06g47310	LOC_Os10g35450	LOC_Os12g39630	LOC_Os02g38490	LOC_Os08g20486	LOC_Os12g17310	LOC_Os02g08190	LOC_Os05g32610	LOC_Os04g53550	LOC_Os07g38060
LOC_Os03g11614	seedling	LOC_Os04g32680	LOC_Os02g48330	LOC_Os02g46680	LOC_Os01g53750	LOC_Os02g07310	LOC_Os01g54950	LOC_Os08g28080	LOC_Os02g21260	LOC_Os08g40210	LOC_Os11g40249	LOC_Os06g09170	LOC_Os02g42380	LOC_Os08g40930	LOC_Os03g25869	LOC_Os07g37850	LOC_Os03g44610	LOC_Os01g63710	LOC_Os06g13330	LOC_Os01g11130	LOC_Os03g27780	LOC_Os06g20030	LOC_Os10g21660	LOC_Os08g35939	LOC_Os08g03850	LOC_Os02g40664	LOC_Os11g02090	LOC_Os03g39000	LOC_Os02g46120	LOC_Os01g54040	LOC_Os05g01520	LOC_Os03g05180	LOC_Os04g30210	LOC_Os11g43760	LOC_Os01g58680	LOC_Os03g45970	LOC_Os02g32290	LOC_Os01g41950	LOC_Os03g64310	LOC_Os01g63780	LOC_Os02g04730	LOC_Os01g08000	LOC_Os01g15300	LOC_Os07g03060	LOC_Os06g40840	LOC_Os01g67970	LOC_Os02g37254	LOC_Os11g20554	LOC_Os01g40980
LOC_Os01g09100	seedling	LOC_Os05g42270	LOC_Os03g04890	LOC_Os02g51290	LOC_Os03g51440	LOC_Os10g38860	LOC_Os11g44960	LOC_Os03g14020	LOC_Os01g64020	LOC_Os05g38750	LOC_Os04g23700	LOC_Os04g57650	LOC_Os02g24740	LOC_Os01g55340	LOC_Os11g08370	LOC_Os12g05680	LOC_Os11g15570	LOC_Os06g09170	LOC_Os02g47420	LOC_Os07g40020	LOC_Os10g38020	LOC_Os01g62260	LOC_Os08g39210	LOC_Os11g32270	LOC_Os09g36160	LOC_Os02g43490	LOC_Os01g70500	LOC_Os01g60060	LOC_Os02g34540	LOC_Os01g03100	LOC_Os07g48760	LOC_Os06g22654	LOC_Os05g06840	LOC_Os03g44610	LOC_Os03g10478	LOC_Os01g13280	LOC_Os03g59670	LOC_Os03g17560	LOC_Os02g31030	LOC_Os03g50430	LOC_Os03g15750	LOC_Os07g37350	LOC_Os09g02140	LOC_Os06g12280	LOC_Os10g12290	LOC_Os01g42070	LOC_Os02g53000	LOC_Os07g38370	LOC_Os01g02890
LOC_Os02g52190	seedling	LOC_Os09g38268	LOC_Os06g13070	LOC_Os01g53750	LOC_Os01g64020	LOC_Os02g24740	LOC_Os02g21260	LOC_Os04g33770	LOC_Os10g30860	LOC_Os07g18710	LOC_Os11g40249	LOC_Os07g40020	LOC_Os05g05560	LOC_Os01g70500	LOC_Os02g43490	LOC_Os01g03100	LOC_Os11g07260	LOC_Os12g06560	LOC_Os05g44160	LOC_Os11g08940	LOC_Os03g44610	LOC_Os09g36260	LOC_Os01g13280	LOC_Os02g51540	LOC_Os02g31030	LOC_Os03g61040	LOC_Os06g40590	LOC_Os02g35300	LOC_Os01g10340	LOC_Os04g47250	LOC_Os02g25700	LOC_Os06g03180	LOC_Os06g08790	LOC_Os03g15340	LOC_Os07g09610	LOC_Os08g38320	LOC_Os07g13980	LOC_Os05g48050	LOC_Os07g33050	LOC_Os10g35450	LOC_Os10g37520	LOC_Os03g19920	LOC_Os02g34710	LOC_Os03g06980	LOC_Os02g08190	LOC_Os02g18180	LOC_Os05g32610	LOC_Os02g51970	LOC_Os03g14840
LOC_Os05g41760	seedling	LOC_Os02g48330	LOC_Os02g12400	LOC_Os11g44960	LOC_Os06g13070	LOC_Os08g28080	LOC_Os05g38750	LOC_Os07g15270	LOC_Os02g24740	LOC_Os01g55340	LOC_Os12g04720	LOC_Os12g05680	LOC_Os10g30860	LOC_Os07g18710	LOC_Os08g40930	LOC_Os04g49000	LOC_Os01g68104	LOC_Os06g22654	LOC_Os01g16950	LOC_Os06g12280	LOC_Os03g55960	LOC_Os07g35130	LOC_Os02g53000	LOC_Os04g47250	LOC_Os02g25700	LOC_Os06g44050	LOC_Os01g45530	LOC_Os08g35939	LOC_Os03g04490	LOC_Os03g15340	LOC_Os08g38320	LOC_Os10g35730	LOC_Os05g48050	LOC_Os02g33705	LOC_Os07g12790	LOC_Os05g50170	LOC_Os06g11600	LOC_Os03g19920	LOC_Os05g33690	LOC_Os08g40820	LOC_Os06g16630	LOC_Os12g17310	LOC_Os04g53550	LOC_Os02g06360	LOC_Os06g05580	LOC_Os01g41550	LOC_Os07g36950	LOC_Os03g17164	LOC_Os02g13900
LOC_Os01g39110	seedling	LOC_Os06g41880	LOC_Os03g51440	LOC_Os02g46680	LOC_Os10g38860	LOC_Os09g38268	LOC_Os11g44960	LOC_Os05g38750	LOC_Os04g35500	LOC_Os01g09270	LOC_Os08g40930	LOC_Os08g39210	LOC_Os01g62260	LOC_Os02g43490	LOC_Os01g70500	LOC_Os01g60060	LOC_Os08g19590	LOC_Os01g03100	LOC_Os12g06560	LOC_Os05g44160	LOC_Os11g08940	LOC_Os10g12290	LOC_Os06g20030	LOC_Os01g02890	LOC_Os07g23244	LOC_Os10g21660	LOC_Os06g03180	LOC_Os02g25700	LOC_Os08g03850	LOC_Os03g51970	LOC_Os11g22404	LOC_Os04g32310	LOC_Os05g48050	LOC_Os12g07300	LOC_Os06g11600	LOC_Os06g47310	LOC_Os10g35450	LOC_Os10g36390	LOC_Os02g51160	LOC_Os02g38490	LOC_Os08g09710	LOC_Os07g43160	LOC_Os03g01270	LOC_Os02g08190	LOC_Os05g32610	LOC_Os05g33890	LOC_Os04g53550	LOC_Os01g41550	LOC_Os03g17164
LOC_Os08g36220	seedling	LOC_Os05g42270	LOC_Os03g05700	LOC_Os03g10990	LOC_Os06g41880	LOC_Os07g38290	LOC_Os02g46680	LOC_Os02g42660	LOC_Os06g13070	LOC_Os01g54950	LOC_Os06g02100	LOC_Os05g38750	LOC_Os08g30910	LOC_Os02g24740	LOC_Os01g55340	LOC_Os09g39310	LOC_Os12g13660	LOC_Os11g27540	LOC_Os02g42380	LOC_Os08g40930	LOC_Os10g38020	LOC_Os09g36160	LOC_Os01g03100	LOC_Os03g25869	LOC_Os08g27100	LOC_Os07g37850	LOC_Os03g44610	LOC_Os07g39820	LOC_Os01g63710	LOC_Os09g36260	LOC_Os03g59670	LOC_Os09g02140	LOC_Os06g13330	LOC_Os01g11130	LOC_Os03g17510	LOC_Os03g55960	LOC_Os07g37350	LOC_Os01g42070	LOC_Os10g06690	LOC_Os06g44050	LOC_Os01g45530	LOC_Os11g22404	LOC_Os12g06060	LOC_Os04g32310	LOC_Os06g11600	LOC_Os12g07810	LOC_Os05g33690	LOC_Os08g20486	LOC_Os02g08190
LOC_Os08g33660	seedling	LOC_Os06g41880	LOC_Os03g08310	LOC_Os03g51440	LOC_Os02g46680	LOC_Os10g38860	LOC_Os09g38268	LOC_Os06g13070	LOC_Os11g44960	LOC_Os05g38750	LOC_Os04g35500	LOC_Os08g30910	LOC_Os06g09170	LOC_Os08g40930	LOC_Os07g40020	LOC_Os10g38020	LOC_Os08g39210	LOC_Os01g62260	LOC_Os01g70500	LOC_Os01g60060	LOC_Os08g19590	LOC_Os01g03100	LOC_Os12g06560	LOC_Os01g11130	LOC_Os03g17510	LOC_Os03g55960	LOC_Os10g12290	LOC_Os06g20030	LOC_Os01g02890	LOC_Os10g06690	LOC_Os10g21660	LOC_Os06g03180	LOC_Os02g25700	LOC_Os08g03850	LOC_Os03g51970	LOC_Os04g32310	LOC_Os05g48050	LOC_Os12g07300	LOC_Os06g11600	LOC_Os06g47310	LOC_Os10g35450	LOC_Os10g36390	LOC_Os12g07810	LOC_Os02g51160	LOC_Os08g09710	LOC_Os07g43160	LOC_Os03g01270	LOC_Os02g08190	LOC_Os05g32610
LOC_Os03g51910	seedling	LOC_Os09g38268	LOC_Os08g28080	LOC_Os01g64020	LOC_Os02g24740	LOC_Os02g21260	LOC_Os01g09270	LOC_Os10g30860	LOC_Os07g18710	LOC_Os11g40249	LOC_Os02g42380	LOC_Os07g40020	LOC_Os02g34540	LOC_Os01g70500	LOC_Os02g43490	LOC_Os01g03100	LOC_Os11g07260	LOC_Os06g49810	LOC_Os12g06560	LOC_Os05g44160	LOC_Os11g08940	LOC_Os03g44610	LOC_Os08g23140	LOC_Os09g36260	LOC_Os01g13280	LOC_Os02g31030	LOC_Os01g11130	LOC_Os03g17510	LOC_Os03g61040	LOC_Os06g40590	LOC_Os01g10340	LOC_Os01g02890	LOC_Os06g03180	LOC_Os06g08790	LOC_Os08g35939	LOC_Os03g15340	LOC_Os07g09610	LOC_Os08g38320	LOC_Os07g13980	LOC_Os07g33050	LOC_Os03g05300	LOC_Os03g19920	LOC_Os10g37520	LOC_Os03g06980	LOC_Os03g40390	LOC_Os06g16630	LOC_Os02g08190	LOC_Os02g18180	LOC_Os05g32610
LOC_Os08g37580	seedling	LOC_Os06g41880	LOC_Os03g08310	LOC_Os02g46680	LOC_Os11g44960	LOC_Os06g13070	LOC_Os05g38750	LOC_Os08g30910	LOC_Os01g09270	LOC_Os08g40930	LOC_Os01g03100	LOC_Os12g06560	LOC_Os01g11130	LOC_Os03g17510	LOC_Os10g12290	LOC_Os01g02890	LOC_Os10g06690	LOC_Os10g21660	LOC_Os11g22404	LOC_Os03g51970	LOC_Os06g11600	LOC_Os12g07810	LOC_Os05g32610	LOC_Os04g53550	LOC_Os05g33890	LOC_Os03g17164	LOC_Os03g23030	LOC_Os06g38980	LOC_Os12g41200	LOC_Os12g41140	LOC_Os06g08890	LOC_Os04g21610	LOC_Os06g17440	LOC_Os04g35270	LOC_Os01g38100	LOC_Os04g44290	LOC_Os07g39750	LOC_Os08g41700	LOC_Os02g02840	LOC_Os11g07124	LOC_Os03g48600	LOC_Os08g13350	LOC_Os05g45875	LOC_Os01g65790	LOC_Os11g05300	LOC_Os01g61350	LOC_Os11g20554	LOC_Os05g07980	LOC_Os08g34240
LOC_Os02g04340	seedling	LOC_Os03g04890	LOC_Os01g64020	LOC_Os11g08370	LOC_Os10g30860	LOC_Os12g13660	LOC_Os02g42380	LOC_Os02g47420	LOC_Os10g38020	LOC_Os12g12950	LOC_Os11g32270	LOC_Os09g36160	LOC_Os02g43490	LOC_Os04g49000	LOC_Os01g16950	LOC_Os06g11060	LOC_Os07g39820	LOC_Os09g30380	LOC_Os01g13280	LOC_Os04g33030	LOC_Os03g27780	LOC_Os07g35130	LOC_Os10g12290	LOC_Os06g44050	LOC_Os04g59560	LOC_Os03g04490	LOC_Os08g03850	LOC_Os05g48050	LOC_Os07g33050	LOC_Os02g51160	LOC_Os07g43160	LOC_Os06g16630	LOC_Os01g41550	LOC_Os05g34460	LOC_Os02g13900	LOC_Os03g22040	LOC_Os06g40150	LOC_Os01g68890	LOC_Os01g68500	LOC_Os12g41140	LOC_Os03g61560	LOC_Os04g21610	LOC_Os02g34970	LOC_Os04g38570	LOC_Os06g45950	LOC_Os07g47490	LOC_Os09g35600	LOC_Os06g41060	LOC_Os06g13720
LOC_Os05g49620	seedling	LOC_Os06g41880	LOC_Os02g46680	LOC_Os10g38860	LOC_Os11g44960	LOC_Os05g38750	LOC_Os04g35500	LOC_Os10g38020	LOC_Os01g51310	LOC_Os01g62260	LOC_Os02g43490	LOC_Os01g03100	LOC_Os10g12290	LOC_Os01g02890	LOC_Os07g23244	LOC_Os08g03850	LOC_Os03g51970	LOC_Os04g32310	LOC_Os06g11600	LOC_Os10g36390	LOC_Os12g07810	LOC_Os07g43160	LOC_Os03g01270	LOC_Os03g17164	LOC_Os06g38980	LOC_Os08g36920	LOC_Os12g41140	LOC_Os11g01850	LOC_Os07g08400	LOC_Os03g53210	LOC_Os04g21610	LOC_Os04g35270	LOC_Os01g18050	LOC_Os10g05720	LOC_Os04g44290	LOC_Os03g39960	LOC_Os03g03560	LOC_Os07g39750	LOC_Os09g32130	LOC_Os05g35240	LOC_Os08g41700	LOC_Os04g49990	LOC_Os02g08010	LOC_Os08g16359	LOC_Os04g52590	LOC_Os02g02840	LOC_Os11g07124	LOC_Os10g39500	LOC_Os05g32710
LOC_Os01g16810	seedling	LOC_Os06g41880	LOC_Os03g08310	LOC_Os03g51440	LOC_Os02g46680	LOC_Os10g38860	LOC_Os09g38268	LOC_Os06g13070	LOC_Os11g44960	LOC_Os05g38750	LOC_Os04g35500	LOC_Os01g09270	LOC_Os06g09170	LOC_Os08g40930	LOC_Os07g40020	LOC_Os01g51310	LOC_Os08g39210	LOC_Os01g62260	LOC_Os01g70500	LOC_Os08g19590	LOC_Os01g03100	LOC_Os12g06560	LOC_Os09g33882	LOC_Os01g11130	LOC_Os03g17510	LOC_Os03g55960	LOC_Os10g12290	LOC_Os06g20030	LOC_Os01g02890	LOC_Os06g44050	LOC_Os10g21660	LOC_Os06g03180	LOC_Os10g06690	LOC_Os07g23244	LOC_Os08g03850	LOC_Os03g51970	LOC_Os11g22404	LOC_Os04g32310	LOC_Os05g48050	LOC_Os12g07300	LOC_Os06g11600	LOC_Os10g36390	LOC_Os02g51160	LOC_Os02g38490	LOC_Os08g09710	LOC_Os07g43160	LOC_Os02g08190	LOC_Os05g32610	LOC_Os05g33890
LOC_Os02g49986	seedling	LOC_Os05g42270	LOC_Os07g38290	LOC_Os03g08310	LOC_Os02g46680	LOC_Os05g36990	LOC_Os03g14020	LOC_Os02g07310	LOC_Os08g28080	LOC_Os05g38750	LOC_Os04g57650	LOC_Os08g30910	LOC_Os01g55340	LOC_Os01g09270	LOC_Os12g13660	LOC_Os11g27540	LOC_Os02g47420	LOC_Os08g40930	LOC_Os01g62260	LOC_Os11g32270	LOC_Os04g49000	LOC_Os03g25869	LOC_Os07g05720	LOC_Os03g18490	LOC_Os02g51540	LOC_Os09g02140	LOC_Os02g53000	LOC_Os10g06690	LOC_Os08g35939	LOC_Os03g04490	LOC_Os08g03850	LOC_Os02g49720	LOC_Os02g33705	LOC_Os10g35450	LOC_Os10g36390	LOC_Os12g07810	LOC_Os02g51160	LOC_Os05g33690	LOC_Os06g16630	LOC_Os11g02350	LOC_Os02g06360	LOC_Os02g40664	LOC_Os04g01740	LOC_Os09g32610	LOC_Os11g06410	LOC_Os08g24930	LOC_Os02g09480	LOC_Os05g30160	LOC_Os04g21320
LOC_Os03g55080	seedling	LOC_Os06g41880	LOC_Os03g51440	LOC_Os02g46680	LOC_Os10g38860	LOC_Os11g44960	LOC_Os01g09270	LOC_Os07g40020	LOC_Os10g38020	LOC_Os08g39210	LOC_Os01g60060	LOC_Os02g43490	LOC_Os01g03100	LOC_Os12g06560	LOC_Os11g08940	LOC_Os10g12290	LOC_Os06g20030	LOC_Os01g02890	LOC_Os02g25700	LOC_Os06g03180	LOC_Os03g51970	LOC_Os04g32310	LOC_Os02g38490	LOC_Os07g43160	LOC_Os03g01270	LOC_Os05g33890	LOC_Os03g17164	LOC_Os08g36920	LOC_Os12g41200	LOC_Os12g41140	LOC_Os11g01850	LOC_Os07g08400	LOC_Os04g21610	LOC_Os04g35270	LOC_Os01g18050	LOC_Os04g44290	LOC_Os03g03560	LOC_Os05g35240	LOC_Os08g16359	LOC_Os11g07124	LOC_Os05g32710	LOC_Os03g48600	LOC_Os11g34460	LOC_Os03g11980	LOC_Os11g37080	LOC_Os02g04730	LOC_Os08g17410	LOC_Os05g45875	LOC_Os06g36380
LOC_Os05g40280	seedling	LOC_Os05g42270	LOC_Os04g32680	LOC_Os09g24680	LOC_Os07g38290	LOC_Os03g04890	LOC_Os04g52725	LOC_Os10g38860	LOC_Os09g38268	LOC_Os06g13070	LOC_Os03g47564	LOC_Os05g36990	LOC_Os02g07310	LOC_Os03g21850	LOC_Os08g30910	LOC_Os07g15270	LOC_Os01g55340	LOC_Os12g05680	LOC_Os11g40110	LOC_Os10g30860	LOC_Os01g62260	LOC_Os01g68104	LOC_Os07g39820	LOC_Os01g63710	LOC_Os04g40330	LOC_Os01g13280	LOC_Os09g02140	LOC_Os01g11130	LOC_Os06g40590	LOC_Os07g35130	LOC_Os10g12290	LOC_Os01g02890	LOC_Os03g47980	LOC_Os10g21660	LOC_Os06g08790	LOC_Os03g51970	LOC_Os02g49720	LOC_Os07g09610	LOC_Os05g50170	LOC_Os12g39630	LOC_Os02g51160	LOC_Os02g38490	LOC_Os08g40820	LOC_Os08g20486	LOC_Os12g17310	LOC_Os05g32610	LOC_Os04g53550	LOC_Os07g38060	LOC_Os06g06420
LOC_Os03g27390	seedling	LOC_Os03g50220	LOC_Os01g53750	LOC_Os08g28080	LOC_Os01g64020	LOC_Os02g21260	LOC_Os01g09270	LOC_Os01g55340	LOC_Os04g33770	LOC_Os10g30860	LOC_Os11g40249	LOC_Os08g40930	LOC_Os07g40020	LOC_Os05g05560	LOC_Os02g34540	LOC_Os01g70500	LOC_Os02g43490	LOC_Os01g03100	LOC_Os11g07260	LOC_Os06g49810	LOC_Os03g44610	LOC_Os05g44160	LOC_Os02g53260	LOC_Os08g23140	LOC_Os09g36260	LOC_Os02g51540	LOC_Os02g31030	LOC_Os01g11130	LOC_Os03g61040	LOC_Os06g40590	LOC_Os01g10340	LOC_Os04g47250	LOC_Os01g02890	LOC_Os02g25700	LOC_Os06g03180	LOC_Os06g08790	LOC_Os08g35939	LOC_Os03g15340	LOC_Os07g09610	LOC_Os02g49720	LOC_Os08g38320	LOC_Os07g13980	LOC_Os07g33050	LOC_Os10g35450	LOC_Os03g05300	LOC_Os03g19920	LOC_Os02g51160	LOC_Os02g34710	LOC_Os03g06980
LOC_Os07g48870	seedling	LOC_Os06g41880	LOC_Os03g08310	LOC_Os03g51440	LOC_Os10g38860	LOC_Os09g38268	LOC_Os11g44960	LOC_Os01g09270	LOC_Os06g09170	LOC_Os01g51310	LOC_Os08g39210	LOC_Os01g62260	LOC_Os01g70500	LOC_Os01g60060	LOC_Os08g19590	LOC_Os01g03100	LOC_Os12g06560	LOC_Os10g12290	LOC_Os06g44050	LOC_Os02g25700	LOC_Os03g51970	LOC_Os04g32310	LOC_Os05g48050	LOC_Os12g07300	LOC_Os02g38490	LOC_Os07g43160	LOC_Os03g01270	LOC_Os02g08190	LOC_Os04g53550	LOC_Os03g17164	LOC_Os06g38980	LOC_Os08g36920	LOC_Os07g09814	LOC_Os02g02450	LOC_Os07g08400	LOC_Os03g53210	LOC_Os04g21610	LOC_Os06g17440	LOC_Os03g05180	LOC_Os04g35270	LOC_Os01g18050	LOC_Os09g36619	LOC_Os03g39960	LOC_Os01g47080	LOC_Os05g35240	LOC_Os02g08010	LOC_Os11g07124	LOC_Os10g39500	LOC_Os03g48600
LOC_Os08g43210	seedling	LOC_Os06g39875	LOC_Os03g50050	LOC_Os04g01740	LOC_Os03g04890	LOC_Os02g48330	LOC_Os01g54030	LOC_Os02g50690	LOC_Os05g10930	LOC_Os03g25490	LOC_Os01g55340	LOC_Os06g45050	LOC_Os08g04810	LOC_Os02g06360	LOC_Os03g25869	LOC_Os11g47453	LOC_Os02g28220	LOC_Os04g28420	LOC_Os02g15930	LOC_Os02g54140	LOC_Os07g04450	LOC_Os03g18490	LOC_Os03g22250	LOC_Os09g25600	LOC_Os10g12290	LOC_Os02g42585	LOC_Os08g29770	LOC_Os10g06690	LOC_Os03g57880	LOC_Os01g12520	LOC_Os03g12879	LOC_Os01g50910	LOC_Os06g11600	LOC_Os05g40384	LOC_Os01g10940	LOC_Os11g37560	LOC_Os01g17050	LOC_Os03g48310	LOC_Os10g06700	LOC_Os03g53340	LOC_Os08g34890	LOC_Os05g12670
LOC_Os07g48596	seedling	LOC_Os09g26260	LOC_Os11g26880	LOC_Os02g21230	LOC_Os10g35330	LOC_Os07g05174	LOC_Os01g70260	LOC_Os01g19480	LOC_Os09g32095	LOC_Os04g12600	LOC_Os08g30910	LOC_Os08g41960	LOC_Os02g35910	LOC_Os01g08710	LOC_Os03g18940	LOC_Os04g58380	LOC_Os06g29350	LOC_Os01g34860	LOC_Os03g02830	LOC_Os07g36460	LOC_Os05g37930	LOC_Os04g41050	LOC_Os03g25869	LOC_Os10g33900	LOC_Os09g30380	LOC_Os12g44100	LOC_Os09g25600	LOC_Os06g13330	LOC_Os02g47230	LOC_Os10g33240	LOC_Os05g44340	LOC_Os05g25580	LOC_Os03g01160	LOC_Os08g05870	LOC_Os06g40500	LOC_Os03g11810	LOC_Os10g06690	LOC_Os03g17230	LOC_Os11g22404	LOC_Os12g02750	LOC_Os07g49510	LOC_Os12g06060	LOC_Os03g47240	LOC_Os10g33540	LOC_Os11g10640	LOC_Os04g12080	LOC_Os09g26999	LOC_Os06g47310	LOC_Os02g01980
LOC_Os02g07770	seedling	LOC_Os10g38860	LOC_Os02g12400	LOC_Os02g42660	LOC_Os04g23700	LOC_Os12g05680	LOC_Os02g42380	LOC_Os02g47420	LOC_Os07g40020	LOC_Os10g38020	LOC_Os03g33090	LOC_Os01g62260	LOC_Os01g70500	LOC_Os01g60060	LOC_Os04g49000	LOC_Os03g50355	LOC_Os07g37850	LOC_Os08g22604	LOC_Os03g44610	LOC_Os01g16950	LOC_Os09g30380	LOC_Os07g05720	LOC_Os03g59670	LOC_Os02g31030	LOC_Os03g57569	LOC_Os02g53000	LOC_Os01g10340	LOC_Os01g02890	LOC_Os07g23244	LOC_Os06g03180	LOC_Os06g44050	LOC_Os06g08790	LOC_Os08g03850	LOC_Os12g06060	LOC_Os07g09610	LOC_Os03g61590	LOC_Os08g38320	LOC_Os05g48050	LOC_Os02g33705	LOC_Os07g12790	LOC_Os06g47310	LOC_Os10g35450	LOC_Os02g34710	LOC_Os05g33690	LOC_Os07g43160	LOC_Os01g31800	LOC_Os03g14840	LOC_Os04g53550	LOC_Os02g06360
LOC_Os09g23620	seedling	LOC_Os06g41880	LOC_Os03g08310	LOC_Os10g38860	LOC_Os09g38268	LOC_Os11g44960	LOC_Os01g09270	LOC_Os06g09170	LOC_Os07g40020	LOC_Os10g38020	LOC_Os08g39210	LOC_Os01g62260	LOC_Os01g70500	LOC_Os01g60060	LOC_Os01g03100	LOC_Os03g55960	LOC_Os10g12290	LOC_Os01g02890	LOC_Os06g44050	LOC_Os02g25700	LOC_Os03g51970	LOC_Os03g61590	LOC_Os04g32310	LOC_Os10g36390	LOC_Os07g43160	LOC_Os03g01270	LOC_Os02g08190	LOC_Os05g33890	LOC_Os04g53550	LOC_Os03g17164	LOC_Os06g38980	LOC_Os08g36920	LOC_Os02g02450	LOC_Os07g08400	LOC_Os04g35270	LOC_Os01g18050	LOC_Os03g39960	LOC_Os03g03560	LOC_Os04g11890	LOC_Os01g47080	LOC_Os05g35240	LOC_Os02g08010	LOC_Os08g16359	LOC_Os04g52590	LOC_Os02g02840	LOC_Os10g39500	LOC_Os03g48600	LOC_Os11g37080	LOC_Os03g45930
LOC_Os04g46220	seedling	LOC_Os02g01830	LOC_Os12g35450	LOC_Os08g41440	LOC_Os11g31590	LOC_Os02g32370	LOC_Os01g55280	LOC_Os01g55340	LOC_Os12g05394	LOC_Os12g42190	LOC_Os03g33090	LOC_Os08g39460	LOC_Os02g42560	LOC_Os08g27100	LOC_Os03g50355	LOC_Os09g30250	LOC_Os01g16950	LOC_Os04g39100	LOC_Os03g59670	LOC_Os02g31030	LOC_Os01g04710	LOC_Os07g08390	LOC_Os01g54300	LOC_Os05g32070	LOC_Os03g57880	LOC_Os02g49720	LOC_Os05g23393	LOC_Os03g12879	LOC_Os04g42100	LOC_Os03g15790	LOC_Os02g56480	LOC_Os01g42990	LOC_Os03g49350	LOC_Os03g26500	LOC_Os10g09684	LOC_Os04g59380	LOC_Os09g02250	LOC_Os01g58550	LOC_Os10g30070	LOC_Os02g09480	LOC_Os04g24414	LOC_Os01g68500	LOC_Os11g17799	LOC_Os02g32020	LOC_Os11g34390	LOC_Os03g53210	LOC_Os09g07150	LOC_Os06g47544	LOC_Os03g04220
LOC_Os04g40140	seedling	LOC_Os06g41880	LOC_Os03g51440	LOC_Os03g08310	LOC_Os10g38860	LOC_Os09g38268	LOC_Os11g44960	LOC_Os08g40930	LOC_Os07g40020	LOC_Os01g62260	LOC_Os12g06560	LOC_Os01g11130	LOC_Os01g02890	LOC_Os06g44050	LOC_Os11g22404	LOC_Os03g51970	LOC_Os06g11600	LOC_Os02g51160	LOC_Os07g43160	LOC_Os03g01270	LOC_Os02g08190	LOC_Os05g32610	LOC_Os12g01220	LOC_Os04g21610	LOC_Os01g18050	LOC_Os03g03560	LOC_Os01g47080	LOC_Os08g36570	LOC_Os05g48950	LOC_Os04g52590	LOC_Os11g07124	LOC_Os10g39500	LOC_Os11g37080	LOC_Os08g27090	LOC_Os08g17410	LOC_Os01g65790	LOC_Os11g05300	LOC_Os03g21800	LOC_Os04g49700	LOC_Os04g38420	LOC_Os11g08380	LOC_Os03g50490	LOC_Os06g38650	LOC_Os05g07980	LOC_Os03g42760	LOC_Os07g04150	LOC_Os03g08790	LOC_Os01g56090	LOC_Os06g13060
LOC_Os05g38460	seedling	LOC_Os06g41880	LOC_Os03g08310	LOC_Os03g51440	LOC_Os02g46680	LOC_Os10g38860	LOC_Os09g38268	LOC_Os11g44960	LOC_Os05g38750	LOC_Os01g09270	LOC_Os06g09170	LOC_Os08g40930	LOC_Os10g38020	LOC_Os08g39210	LOC_Os01g62260	LOC_Os01g70500	LOC_Os01g03100	LOC_Os12g06560	LOC_Os11g08940	LOC_Os09g33882	LOC_Os01g11130	LOC_Os03g17510	LOC_Os03g55960	LOC_Os10g12290	LOC_Os06g20030	LOC_Os01g02890	LOC_Os06g44050	LOC_Os10g21660	LOC_Os06g03180	LOC_Os07g23244	LOC_Os08g03850	LOC_Os03g51970	LOC_Os11g22404	LOC_Os04g32310	LOC_Os12g07300	LOC_Os06g11600	LOC_Os10g36390	LOC_Os02g51160	LOC_Os02g38490	LOC_Os08g09710	LOC_Os07g43160	LOC_Os03g01270	LOC_Os02g08190	LOC_Os05g32610	LOC_Os05g33890	LOC_Os04g53550	LOC_Os03g17164	LOC_Os03g23030	LOC_Os06g38980
LOC_Os05g41540	seedling	LOC_Os06g41880	LOC_Os03g51440	LOC_Os10g38860	LOC_Os11g44960	LOC_Os01g09270	LOC_Os06g09170	LOC_Os07g40020	LOC_Os10g38020	LOC_Os01g60060	LOC_Os01g70500	LOC_Os08g19590	LOC_Os01g03100	LOC_Os05g44160	LOC_Os09g33882	LOC_Os01g11130	LOC_Os10g12290	LOC_Os06g20030	LOC_Os06g44050	LOC_Os06g03180	LOC_Os07g23244	LOC_Os02g25700	LOC_Os11g22404	LOC_Os03g51970	LOC_Os05g48050	LOC_Os10g35450	LOC_Os07g43160	LOC_Os03g01270	LOC_Os05g32610	LOC_Os05g33890	LOC_Os01g41550	LOC_Os03g17164	LOC_Os09g31310	LOC_Os12g01220	LOC_Os07g09814	LOC_Os02g02450	LOC_Os11g01850	LOC_Os04g21610	LOC_Os04g35270	LOC_Os01g18050	LOC_Os01g38100	LOC_Os03g39960	LOC_Os04g44290	LOC_Os03g03560	LOC_Os01g47080	LOC_Os08g08230	LOC_Os02g08010	LOC_Os08g16359	LOC_Os08g13350
LOC_Os08g33150	seedling	LOC_Os04g32680	LOC_Os02g46680	LOC_Os05g36990	LOC_Os03g21850	LOC_Os02g07310	LOC_Os08g28080	LOC_Os04g35500	LOC_Os01g09270	LOC_Os04g49000	LOC_Os08g27100	LOC_Os07g37850	LOC_Os07g05720	LOC_Os03g18490	LOC_Os06g13330	LOC_Os10g12290	LOC_Os10g06690	LOC_Os12g06060	LOC_Os06g47310	LOC_Os06g11600	LOC_Os12g07810	LOC_Os03g40390	LOC_Os03g18400	LOC_Os03g14500	LOC_Os06g40150	LOC_Os04g01740	LOC_Os09g32610	LOC_Os05g30160	LOC_Os04g21320	LOC_Os12g41140	LOC_Os06g08890	LOC_Os06g45950	LOC_Os06g41060	LOC_Os06g33320	LOC_Os06g03970	LOC_Os11g41380	LOC_Os02g48780	LOC_Os03g45930	LOC_Os06g33250	LOC_Os01g60740	LOC_Os10g33550	LOC_Os05g14360	LOC_Os11g37390	LOC_Os11g37480	LOC_Os11g24484	LOC_Os02g10630	LOC_Os05g49430	LOC_Os08g34240	LOC_Os05g35780
LOC_Os05g51160	seedling	LOC_Os01g12260	LOC_Os01g53750	LOC_Os11g44960	LOC_Os03g47564	LOC_Os05g36990	LOC_Os01g64020	LOC_Os04g35500	LOC_Os02g24740	LOC_Os11g27540	LOC_Os03g33090	LOC_Os01g62260	LOC_Os08g27100	LOC_Os03g44610	LOC_Os09g30380	LOC_Os07g05720	LOC_Os04g33030	LOC_Os09g02140	LOC_Os02g31030	LOC_Os06g12280	LOC_Os03g50430	LOC_Os03g55960	LOC_Os07g37350	LOC_Os02g35300	LOC_Os07g38370	LOC_Os01g02890	LOC_Os06g44050	LOC_Os06g03180	LOC_Os02g25700	LOC_Os03g04490	LOC_Os11g22404	LOC_Os04g32310	LOC_Os10g36390	LOC_Os12g39630	LOC_Os03g05300	LOC_Os10g37520	LOC_Os05g33690	LOC_Os07g25800	LOC_Os02g08190	LOC_Os02g51970	LOC_Os05g32610	LOC_Os02g18180	LOC_Os12g07710	LOC_Os05g33890	LOC_Os02g06360	LOC_Os04g01690	LOC_Os07g38060	LOC_Os04g44410	LOC_Os03g17164
LOC_Os01g69830	seedling	LOC_Os06g41880	LOC_Os03g08310	LOC_Os03g51440	LOC_Os02g46680	LOC_Os10g38860	LOC_Os11g44960	LOC_Os07g40020	LOC_Os10g38020	LOC_Os01g62260	LOC_Os08g19590	LOC_Os01g02890	LOC_Os06g44050	LOC_Os06g03180	LOC_Os07g23244	LOC_Os08g03850	LOC_Os03g51970	LOC_Os04g32310	LOC_Os05g48050	LOC_Os06g11600	LOC_Os12g07810	LOC_Os02g51160	LOC_Os07g43160	LOC_Os03g01270	LOC_Os03g17164	LOC_Os09g31310	LOC_Os12g01220	LOC_Os07g09814	LOC_Os07g08400	LOC_Os06g17440	LOC_Os03g05180	LOC_Os01g38100	LOC_Os03g39960	LOC_Os03g03560	LOC_Os11g43760	LOC_Os01g47080	LOC_Os05g35240	LOC_Os04g49990	LOC_Os02g08010	LOC_Os02g02840	LOC_Os10g39500	LOC_Os03g11980	LOC_Os11g37080	LOC_Os08g13350	LOC_Os03g45930	LOC_Os08g27090	LOC_Os05g45875	LOC_Os06g36380	LOC_Os04g30720
LOC_Os01g09550	seedling	LOC_Os06g41880	LOC_Os03g51440	LOC_Os02g46680	LOC_Os10g38860	LOC_Os09g38268	LOC_Os06g13070	LOC_Os11g44960	LOC_Os07g40020	LOC_Os10g38020	LOC_Os01g62260	LOC_Os01g60060	LOC_Os01g70500	LOC_Os08g19590	LOC_Os01g03100	LOC_Os10g12290	LOC_Os06g20030	LOC_Os06g44050	LOC_Os10g21660	LOC_Os06g03180	LOC_Os02g25700	LOC_Os08g03850	LOC_Os03g51970	LOC_Os04g32310	LOC_Os05g48050	LOC_Os06g11600	LOC_Os06g47310	LOC_Os10g35450	LOC_Os10g36390	LOC_Os12g07810	LOC_Os02g51160	LOC_Os03g01270	LOC_Os02g08190	LOC_Os05g32610	LOC_Os04g53550	LOC_Os01g41550	LOC_Os03g23030	LOC_Os06g38980	LOC_Os07g09814	LOC_Os02g02450	LOC_Os12g41140	LOC_Os11g01850	LOC_Os06g17440	LOC_Os03g05180	LOC_Os04g35270	LOC_Os01g18050	LOC_Os01g38100	LOC_Os11g43760	LOC_Os01g47080
LOC_Os04g47990	seedling	LOC_Os06g41880	LOC_Os03g08310	LOC_Os03g51440	LOC_Os09g38268	LOC_Os06g13070	LOC_Os11g44960	LOC_Os05g38750	LOC_Os04g35500	LOC_Os01g09270	LOC_Os06g09170	LOC_Os07g40020	LOC_Os10g38020	LOC_Os01g62260	LOC_Os02g43490	LOC_Os01g70500	LOC_Os01g60060	LOC_Os08g19590	LOC_Os01g03100	LOC_Os12g06560	LOC_Os09g33882	LOC_Os03g17510	LOC_Os10g12290	LOC_Os06g20030	LOC_Os01g02890	LOC_Os06g44050	LOC_Os10g21660	LOC_Os06g03180	LOC_Os10g06690	LOC_Os07g23244	LOC_Os08g03850	LOC_Os02g25700	LOC_Os11g22404	LOC_Os04g32310	LOC_Os05g48050	LOC_Os12g07300	LOC_Os06g11600	LOC_Os06g47310	LOC_Os10g35450	LOC_Os10g36390	LOC_Os02g51160	LOC_Os02g38490	LOC_Os08g09710	LOC_Os07g43160	LOC_Os03g01270	LOC_Os02g08190	LOC_Os05g32610	LOC_Os05g33890	LOC_Os04g53550
LOC_Os09g32944	seedling	LOC_Os06g41880	LOC_Os03g08310	LOC_Os03g51440	LOC_Os02g46680	LOC_Os10g38860	LOC_Os06g13070	LOC_Os11g44960	LOC_Os05g38750	LOC_Os04g35500	LOC_Os08g30910	LOC_Os08g40930	LOC_Os07g40020	LOC_Os10g38020	LOC_Os01g62260	LOC_Os08g19590	LOC_Os05g44160	LOC_Os11g08940	LOC_Os01g11130	LOC_Os01g02890	LOC_Os10g21660	LOC_Os06g03180	LOC_Os04g32310	LOC_Os05g48050	LOC_Os06g11600	LOC_Os10g35450	LOC_Os12g07810	LOC_Os03g01270	LOC_Os02g08190	LOC_Os05g32610	LOC_Os03g23030	LOC_Os06g38980	LOC_Os12g01220	LOC_Os07g09814	LOC_Os02g02450	LOC_Os12g41200	LOC_Os03g53210	LOC_Os04g21610	LOC_Os06g17440	LOC_Os01g38100	LOC_Os03g39960	LOC_Os07g39750	LOC_Os11g43760	LOC_Os01g47080	LOC_Os05g35240	LOC_Os08g41700	LOC_Os04g52590	LOC_Os11g07124	LOC_Os05g32710
LOC_Os10g35300	seedling	LOC_Os06g41880	LOC_Os03g08310	LOC_Os03g51440	LOC_Os10g38860	LOC_Os09g38268	LOC_Os06g13070	LOC_Os11g44960	LOC_Os05g38750	LOC_Os01g09270	LOC_Os08g39210	LOC_Os01g62260	LOC_Os02g43490	LOC_Os01g70500	LOC_Os01g60060	LOC_Os08g19590	LOC_Os01g03100	LOC_Os12g06560	LOC_Os05g44160	LOC_Os11g08940	LOC_Os09g33882	LOC_Os01g11130	LOC_Os03g17510	LOC_Os10g12290	LOC_Os06g20030	LOC_Os01g02890	LOC_Os06g44050	LOC_Os10g21660	LOC_Os06g03180	LOC_Os02g25700	LOC_Os08g03850	LOC_Os03g51970	LOC_Os11g22404	LOC_Os03g61590	LOC_Os12g07300	LOC_Os06g11600	LOC_Os10g35450	LOC_Os02g51160	LOC_Os02g38490	LOC_Os08g09710	LOC_Os07g43160	LOC_Os03g01270	LOC_Os02g08190	LOC_Os05g32610	LOC_Os05g33890	LOC_Os04g53550	LOC_Os06g38980	LOC_Os12g01220	LOC_Os07g09814
LOC_Os01g48130	seedling	LOC_Os06g41880	LOC_Os03g08310	LOC_Os03g51440	LOC_Os02g46680	LOC_Os09g38268	LOC_Os11g44960	LOC_Os06g09170	LOC_Os07g40020	LOC_Os01g62260	LOC_Os02g43490	LOC_Os01g70500	LOC_Os01g60060	LOC_Os08g19590	LOC_Os01g03100	LOC_Os12g06560	LOC_Os06g20030	LOC_Os06g44050	LOC_Os06g03180	LOC_Os02g25700	LOC_Os08g03850	LOC_Os11g22404	LOC_Os04g32310	LOC_Os06g11600	LOC_Os10g35450	LOC_Os10g36390	LOC_Os02g51160	LOC_Os07g43160	LOC_Os03g01270	LOC_Os02g08190	LOC_Os04g53550	LOC_Os01g41550	LOC_Os03g17164	LOC_Os06g38980	LOC_Os12g01220	LOC_Os07g09814	LOC_Os02g02450	LOC_Os09g31310	LOC_Os08g36920	LOC_Os12g41200	LOC_Os12g41140	LOC_Os11g01850	LOC_Os03g53210	LOC_Os04g21610	LOC_Os06g17440	LOC_Os03g05180	LOC_Os04g35270	LOC_Os01g18050	LOC_Os01g38100
LOC_Os12g39400	seedling	LOC_Os05g42270	LOC_Os03g05700	LOC_Os04g32680	LOC_Os03g04890	LOC_Os07g38290	LOC_Os02g48330	LOC_Os02g51290	LOC_Os11g31590	LOC_Os03g51440	LOC_Os10g38860	LOC_Os02g12400	LOC_Os09g38268	LOC_Os02g42660	LOC_Os03g15370	LOC_Os01g64020	LOC_Os01g55340	LOC_Os12g05680	LOC_Os08g40210	LOC_Os07g40020	LOC_Os05g05560	LOC_Os03g33090	LOC_Os01g62260	LOC_Os02g34540	LOC_Os01g70500	LOC_Os01g03100	LOC_Os07g48760	LOC_Os09g21260	LOC_Os03g50355	LOC_Os08g22604	LOC_Os12g06560	LOC_Os03g10478	LOC_Os07g39820	LOC_Os01g13280	LOC_Os03g59670	LOC_Os03g18490	LOC_Os06g40590	LOC_Os10g12290	LOC_Os07g38370	LOC_Os01g45530	LOC_Os06g08790	LOC_Os03g15340	LOC_Os03g51970	LOC_Os02g49720	LOC_Os07g09610	LOC_Os04g32310	LOC_Os07g12790	LOC_Os12g39630	LOC_Os07g43160
LOC_Os10g23050	seedling	LOC_Os11g31590	LOC_Os03g51090	LOC_Os09g38268	LOC_Os01g53750	LOC_Os01g64020	LOC_Os05g38750	LOC_Os02g24740	LOC_Os02g21260	LOC_Os01g55340	LOC_Os04g33770	LOC_Os12g05680	LOC_Os10g30860	LOC_Os07g18710	LOC_Os11g40249	LOC_Os02g42380	LOC_Os03g33090	LOC_Os02g34540	LOC_Os01g70500	LOC_Os01g03100	LOC_Os06g22654	LOC_Os06g49810	LOC_Os12g06560	LOC_Os03g44610	LOC_Os06g11060	LOC_Os07g05720	LOC_Os02g31030	LOC_Os03g17510	LOC_Os07g38370	LOC_Os04g47250	LOC_Os01g02890	LOC_Os02g25700	LOC_Os06g08790	LOC_Os03g15340	LOC_Os03g51970	LOC_Os07g09610	LOC_Os02g49720	LOC_Os08g38320	LOC_Os05g48050	LOC_Os03g50100	LOC_Os07g33050	LOC_Os10g35450	LOC_Os03g05300	LOC_Os03g19920	LOC_Os02g34710	LOC_Os10g37520	LOC_Os03g06980	LOC_Os03g01270	LOC_Os02g18180
LOC_Os12g02400	seedling	LOC_Os08g41440	LOC_Os03g04890	LOC_Os01g50700	LOC_Os03g21850	LOC_Os02g07310	LOC_Os12g01880	LOC_Os01g12290	LOC_Os03g10390	LOC_Os04g12600	LOC_Os07g37690	LOC_Os08g30910	LOC_Os08g41960	LOC_Os02g35910	LOC_Os01g08710	LOC_Os02g47400	LOC_Os03g11614	LOC_Os06g29350	LOC_Os08g36250	LOC_Os02g40700	LOC_Os02g42380	LOC_Os11g12650	LOC_Os01g73060	LOC_Os02g33420	LOC_Os07g37920	LOC_Os04g57380	LOC_Os07g38480	LOC_Os04g41050	LOC_Os10g33900	LOC_Os12g13100	LOC_Os01g37670	LOC_Os06g13330	LOC_Os12g42044	LOC_Os10g33240	LOC_Os08g44150	LOC_Os04g53720	LOC_Os03g01160	LOC_Os06g29490	LOC_Os03g36110	LOC_Os10g04690	LOC_Os02g47370	LOC_Os07g49510	LOC_Os01g12520	LOC_Os04g09810	LOC_Os07g40040	LOC_Os06g04200	LOC_Os09g28560	LOC_Os07g41370	LOC_Os07g31650
LOC_Os03g51110	seedling	LOC_Os03g51440	LOC_Os10g38860	LOC_Os09g38268	LOC_Os11g44960	LOC_Os05g38750	LOC_Os04g35500	LOC_Os01g09270	LOC_Os06g09170	LOC_Os07g40020	LOC_Os01g51310	LOC_Os01g62260	LOC_Os01g70500	LOC_Os01g60060	LOC_Os08g19590	LOC_Os01g03100	LOC_Os12g06560	LOC_Os09g33882	LOC_Os03g55960	LOC_Os10g12290	LOC_Os07g23244	LOC_Os10g21660	LOC_Os06g03180	LOC_Os02g25700	LOC_Os08g03850	LOC_Os04g32310	LOC_Os05g48050	LOC_Os12g07300	LOC_Os10g36390	LOC_Os02g51160	LOC_Os02g38490	LOC_Os07g43160	LOC_Os03g01270	LOC_Os05g33890	LOC_Os04g53550	LOC_Os03g17164	LOC_Os06g38980	LOC_Os09g31310	LOC_Os07g09814	LOC_Os12g41200	LOC_Os03g53210	LOC_Os04g21610	LOC_Os06g17440	LOC_Os03g05180	LOC_Os04g35270	LOC_Os01g38100	LOC_Os03g39960	LOC_Os07g39750	LOC_Os01g47080
LOC_Os10g39750	seedling	LOC_Os03g10810	LOC_Os09g38268	LOC_Os02g24740	LOC_Os02g21260	LOC_Os01g09270	LOC_Os01g55340	LOC_Os04g33770	LOC_Os07g18710	LOC_Os11g40249	LOC_Os02g42380	LOC_Os05g05560	LOC_Os02g34540	LOC_Os02g43490	LOC_Os01g70500	LOC_Os11g07260	LOC_Os06g49810	LOC_Os03g44610	LOC_Os09g36260	LOC_Os02g51540	LOC_Os02g31030	LOC_Os03g17510	LOC_Os06g40590	LOC_Os01g10340	LOC_Os04g47250	LOC_Os01g02890	LOC_Os02g25700	LOC_Os02g49720	LOC_Os08g38320	LOC_Os05g48050	LOC_Os07g33050	LOC_Os10g35450	LOC_Os10g37520	LOC_Os02g34710	LOC_Os03g06980	LOC_Os02g08190	LOC_Os02g18180	LOC_Os05g32610	LOC_Os02g51970	LOC_Os03g14840	LOC_Os04g53550	LOC_Os03g22040	LOC_Os05g34240	LOC_Os06g40330	LOC_Os01g46400	LOC_Os11g06410	LOC_Os01g54040	LOC_Os11g01850	LOC_Os11g31660
LOC_Os01g19970	seedling	LOC_Os10g42550	LOC_Os04g32680	LOC_Os02g10470	LOC_Os04g46730	LOC_Os01g53750	LOC_Os01g50700	LOC_Os11g09150	LOC_Os11g38810	LOC_Os10g04590	LOC_Os03g11614	LOC_Os03g58350	LOC_Os01g12900	LOC_Os11g27540	LOC_Os08g40930	LOC_Os09g24210	LOC_Os04g48416	LOC_Os07g36460	LOC_Os05g45060	LOC_Os12g44100	LOC_Os06g10880	LOC_Os03g59200	LOC_Os11g03520	LOC_Os09g25600	LOC_Os06g13330	LOC_Os02g47230	LOC_Os06g48320	LOC_Os04g56970	LOC_Os07g07280	LOC_Os03g01160	LOC_Os08g05870	LOC_Os06g40500	LOC_Os01g08260	LOC_Os10g06690	LOC_Os06g03180	LOC_Os12g02750	LOC_Os05g27000	LOC_Os12g06060	LOC_Os10g33540	LOC_Os04g57350	LOC_Os05g49480	LOC_Os06g11600	LOC_Os06g47310	LOC_Os11g27530	LOC_Os12g07810	LOC_Os10g36390	LOC_Os02g55330	LOC_Os09g38620	LOC_Os07g40040
LOC_Os01g50940	seedling	LOC_Os04g32680	LOC_Os03g08310	LOC_Os05g36990	LOC_Os03g21850	LOC_Os04g12600	LOC_Os04g35500	LOC_Os08g30910	LOC_Os02g21260	LOC_Os11g08370	LOC_Os08g40930	LOC_Os08g27100	LOC_Os07g37850	LOC_Os05g44160	LOC_Os06g11060	LOC_Os01g16950	LOC_Os04g33030	LOC_Os06g12280	LOC_Os06g13330	LOC_Os07g38370	LOC_Os06g44050	LOC_Os10g06690	LOC_Os12g07810	LOC_Os10g36390	LOC_Os01g17050	LOC_Os06g16630	LOC_Os02g40664	LOC_Os01g41550	LOC_Os02g13900	LOC_Os09g31310	LOC_Os02g09480	LOC_Os04g24414	LOC_Os05g30160	LOC_Os03g53210	LOC_Os06g17440	LOC_Os03g51680	LOC_Os01g38100	LOC_Os02g50040	LOC_Os01g47080	LOC_Os06g33320	LOC_Os05g50820	LOC_Os05g32710	LOC_Os11g41380	LOC_Os01g41950	LOC_Os03g45930	LOC_Os10g33550	LOC_Os05g40384	LOC_Os06g43980	LOC_Os05g44610
LOC_Os06g10880	seedling	LOC_Os06g41880	LOC_Os03g51440	LOC_Os02g46680	LOC_Os10g38860	LOC_Os11g44960	LOC_Os04g35500	LOC_Os01g09270	LOC_Os06g09170	LOC_Os07g40020	LOC_Os10g38020	LOC_Os01g70500	LOC_Os01g60060	LOC_Os08g19590	LOC_Os01g03100	LOC_Os10g12290	LOC_Os06g20030	LOC_Os02g25700	LOC_Os06g03180	LOC_Os06g44050	LOC_Os10g21660	LOC_Os11g22404	LOC_Os03g51970	LOC_Os05g48050	LOC_Os06g11600	LOC_Os06g47310	LOC_Os10g35450	LOC_Os07g43160	LOC_Os05g32610	LOC_Os04g53550	LOC_Os01g41550	LOC_Os03g17164	LOC_Os09g31310	LOC_Os12g01220	LOC_Os07g09814	LOC_Os02g02450	LOC_Os12g41140	LOC_Os11g01850	LOC_Os01g38100	LOC_Os04g44290	LOC_Os03g03560	LOC_Os11g43760	LOC_Os01g47080	LOC_Os08g16359	LOC_Os04g52590	LOC_Os02g02840	LOC_Os03g48600	LOC_Os11g34460	LOC_Os08g27090
LOC_Os02g53690	seedling	LOC_Os06g41880	LOC_Os07g38290	LOC_Os03g04890	LOC_Os10g38860	LOC_Os11g44960	LOC_Os03g47564	LOC_Os01g54950	LOC_Os08g28080	LOC_Os05g38750	LOC_Os04g23700	LOC_Os01g64020	LOC_Os02g21260	LOC_Os04g33770	LOC_Os12g05680	LOC_Os07g18710	LOC_Os01g62260	LOC_Os08g39210	LOC_Os02g34540	LOC_Os01g70500	LOC_Os01g60060	LOC_Os04g49000	LOC_Os01g03100	LOC_Os11g07260	LOC_Os01g68104	LOC_Os02g39380	LOC_Os07g39820	LOC_Os12g08230	LOC_Os09g30380	LOC_Os03g10478	LOC_Os04g40330	LOC_Os07g37350	LOC_Os03g55960	LOC_Os07g35130	LOC_Os10g12290	LOC_Os02g35300	LOC_Os04g47250	LOC_Os01g02890	LOC_Os01g63840	LOC_Os06g44050	LOC_Os08g35939	LOC_Os08g03850	LOC_Os11g22404	LOC_Os03g51970	LOC_Os12g06060	LOC_Os08g38320	LOC_Os12g07300	LOC_Os06g47310	LOC_Os06g11600
LOC_Os02g41450	seedling	LOC_Os06g41880	LOC_Os03g08310	LOC_Os03g51440	LOC_Os02g46680	LOC_Os10g38860	LOC_Os11g44960	LOC_Os10g38020	LOC_Os01g60060	LOC_Os01g70500	LOC_Os02g43490	LOC_Os01g03100	LOC_Os10g12290	LOC_Os01g02890	LOC_Os02g25700	LOC_Os10g21660	LOC_Os03g51970	LOC_Os06g11600	LOC_Os07g43160	LOC_Os03g01270	LOC_Os05g32610	LOC_Os04g53550	LOC_Os01g41550	LOC_Os07g09814	LOC_Os12g41200	LOC_Os06g17440	LOC_Os04g35270	LOC_Os07g39750	LOC_Os02g08010	LOC_Os08g16359	LOC_Os04g52590	LOC_Os02g02840	LOC_Os11g07124	LOC_Os10g39500	LOC_Os03g48600	LOC_Os08g13350	LOC_Os03g45930	LOC_Os08g17410	LOC_Os08g36020	LOC_Os06g36380	LOC_Os04g30720	LOC_Os03g21800	LOC_Os04g49700	LOC_Os11g08380	LOC_Os01g61350	LOC_Os03g50490	LOC_Os11g20554	LOC_Os06g38650	LOC_Os05g07980
LOC_Os07g47790	seedling	LOC_Os03g04890	LOC_Os02g48330	LOC_Os02g12400	LOC_Os06g13070	LOC_Os11g44960	LOC_Os05g38750	LOC_Os04g57650	LOC_Os02g24740	LOC_Os01g55340	LOC_Os12g04720	LOC_Os06g48650	LOC_Os12g05680	LOC_Os10g30860	LOC_Os07g18710	LOC_Os12g13660	LOC_Os08g40930	LOC_Os01g60060	LOC_Os04g49000	LOC_Os01g68104	LOC_Os06g22654	LOC_Os01g16950	LOC_Os09g30380	LOC_Os06g12280	LOC_Os03g55960	LOC_Os07g35130	LOC_Os02g25700	LOC_Os03g15340	LOC_Os03g04490	LOC_Os08g38320	LOC_Os02g33705	LOC_Os05g48050	LOC_Os07g33050	LOC_Os06g11600	LOC_Os10g35450	LOC_Os03g19920	LOC_Os08g40820	LOC_Os06g16630	LOC_Os12g17310	LOC_Os01g31800	LOC_Os06g05580	LOC_Os02g06360	LOC_Os07g38060	LOC_Os04g01690	LOC_Os01g41550	LOC_Os03g17164	LOC_Os02g13900	LOC_Os03g39000	LOC_Os05g50120
LOC_Os08g38080	seedling	LOC_Os03g50220	LOC_Os09g38268	LOC_Os06g13070	LOC_Os01g53750	LOC_Os08g28080	LOC_Os01g64020	LOC_Os02g24740	LOC_Os02g21260	LOC_Os01g09270	LOC_Os01g55340	LOC_Os04g33770	LOC_Os10g30860	LOC_Os11g40249	LOC_Os07g40020	LOC_Os05g05560	LOC_Os02g43490	LOC_Os01g70500	LOC_Os01g03100	LOC_Os11g07260	LOC_Os06g49810	LOC_Os12g06560	LOC_Os03g44610	LOC_Os08g23140	LOC_Os09g36260	LOC_Os02g31030	LOC_Os01g11130	LOC_Os03g17510	LOC_Os03g61040	LOC_Os06g40590	LOC_Os02g35300	LOC_Os01g10340	LOC_Os04g47250	LOC_Os01g02890	LOC_Os02g25700	LOC_Os06g08790	LOC_Os03g15340	LOC_Os08g35939	LOC_Os07g09610	LOC_Os02g49720	LOC_Os08g38320	LOC_Os05g48050	LOC_Os07g33050	LOC_Os10g35450	LOC_Os03g05300	LOC_Os03g19920	LOC_Os02g34710	LOC_Os10g37520	LOC_Os03g06980
LOC_Os03g17150	seedling	LOC_Os06g41880	LOC_Os03g51440	LOC_Os10g38860	LOC_Os06g13070	LOC_Os11g44960	LOC_Os05g38750	LOC_Os01g09270	LOC_Os07g40020	LOC_Os10g38020	LOC_Os01g62260	LOC_Os01g70500	LOC_Os02g43490	LOC_Os01g60060	LOC_Os01g03100	LOC_Os12g06560	LOC_Os10g12290	LOC_Os01g02890	LOC_Os06g44050	LOC_Os10g21660	LOC_Os06g03180	LOC_Os07g23244	LOC_Os02g25700	LOC_Os05g48050	LOC_Os12g07300	LOC_Os10g35450	LOC_Os10g36390	LOC_Os02g38490	LOC_Os07g43160	LOC_Os03g01270	LOC_Os05g33890	LOC_Os01g41550	LOC_Os06g38980	LOC_Os12g01220	LOC_Os07g09814	LOC_Os02g02450	LOC_Os09g31310	LOC_Os07g08400	LOC_Os06g17440	LOC_Os03g05180	LOC_Os04g35270	LOC_Os01g18050	LOC_Os09g36619	LOC_Os03g39960	LOC_Os09g32130	LOC_Os01g47080	LOC_Os05g35240	LOC_Os08g08230	LOC_Os02g08010
LOC_Os06g04870	seedling	LOC_Os06g41880	LOC_Os03g08310	LOC_Os03g51440	LOC_Os06g13070	LOC_Os11g44960	LOC_Os05g38750	LOC_Os04g35500	LOC_Os01g09270	LOC_Os10g38020	LOC_Os08g39210	LOC_Os01g70500	LOC_Os01g60060	LOC_Os08g19590	LOC_Os12g06560	LOC_Os11g08940	LOC_Os03g17510	LOC_Os03g55960	LOC_Os10g12290	LOC_Os01g02890	LOC_Os06g44050	LOC_Os10g21660	LOC_Os06g03180	LOC_Os07g23244	LOC_Os02g25700	LOC_Os11g22404	LOC_Os03g51970	LOC_Os04g32310	LOC_Os05g48050	LOC_Os12g07300	LOC_Os06g11600	LOC_Os10g36390	LOC_Os02g38490	LOC_Os07g43160	LOC_Os03g01270	LOC_Os02g08190	LOC_Os05g33890	LOC_Os04g53550	LOC_Os01g41550	LOC_Os03g17164	LOC_Os03g23030	LOC_Os06g38980	LOC_Os08g36920	LOC_Os12g41200	LOC_Os07g08400	LOC_Os03g53210	LOC_Os04g21610	LOC_Os06g17440	LOC_Os03g05180
LOC_Os07g02060	seedling	LOC_Os06g41880	LOC_Os03g51440	LOC_Os10g38860	LOC_Os11g44960	LOC_Os06g09170	LOC_Os10g38020	LOC_Os08g39210	LOC_Os01g60060	LOC_Os02g43490	LOC_Os12g06560	LOC_Os11g08940	LOC_Os06g20030	LOC_Os02g25700	LOC_Os06g03180	LOC_Os08g03850	LOC_Os04g32310	LOC_Os12g07300	LOC_Os10g36390	LOC_Os02g51160	LOC_Os02g38490	LOC_Os08g09710	LOC_Os07g43160	LOC_Os04g53550	LOC_Os03g17164	LOC_Os12g01220	LOC_Os12g41140	LOC_Os11g01850	LOC_Os07g08400	LOC_Os03g53210	LOC_Os06g17440	LOC_Os03g05180	LOC_Os04g35270	LOC_Os10g05720	LOC_Os04g44290	LOC_Os09g32130	LOC_Os01g47080	LOC_Os05g35240	LOC_Os08g41700	LOC_Os02g08010	LOC_Os04g52590	LOC_Os02g02840	LOC_Os11g07124	LOC_Os03g48600	LOC_Os06g45900	LOC_Os11g34460	LOC_Os03g11980	LOC_Os11g37080	LOC_Os03g45930
LOC_Os05g46020	seedling	LOC_Os12g35450	LOC_Os10g42550	LOC_Os03g04890	LOC_Os04g32470	LOC_Os02g48330	LOC_Os03g53730	LOC_Os09g38510	LOC_Os01g50700	LOC_Os02g32370	LOC_Os05g04660	LOC_Os09g32095	LOC_Os05g38750	LOC_Os08g37630	LOC_Os06g17450	LOC_Os04g37790	LOC_Os01g33450	LOC_Os01g55340	LOC_Os01g40190	LOC_Os02g35910	LOC_Os11g38810	LOC_Os07g37690	LOC_Os11g15570	LOC_Os04g36750	LOC_Os08g32520	LOC_Os04g58380	LOC_Os08g41750	LOC_Os02g40700	LOC_Os03g01840	LOC_Os11g12650	LOC_Os06g10000	LOC_Os02g34540	LOC_Os02g45760	LOC_Os04g49000	LOC_Os04g57380	LOC_Os07g40250	LOC_Os05g45060	LOC_Os07g38480	LOC_Os04g48830	LOC_Os04g41050	LOC_Os02g58520	LOC_Os03g50160	LOC_Os04g33030	LOC_Os01g37670	LOC_Os10g25060	LOC_Os01g58850	LOC_Os08g44150	LOC_Os05g30970	LOC_Os01g55600
LOC_Os09g29960	seedling	LOC_Os03g08310	LOC_Os10g38860	LOC_Os06g13070	LOC_Os04g35500	LOC_Os06g09170	LOC_Os01g62260	LOC_Os01g70500	LOC_Os08g19590	LOC_Os01g11130	LOC_Os10g06690	LOC_Os08g03850	LOC_Os04g32310	LOC_Os06g47310	LOC_Os02g51160	LOC_Os02g38490	LOC_Os07g43160	LOC_Os06g38980	LOC_Os08g36920	LOC_Os09g31310	LOC_Os07g09814	LOC_Os12g41200	LOC_Os12g41140	LOC_Os05g01520	LOC_Os03g53210	LOC_Os06g08890	LOC_Os03g05180	LOC_Os01g18050	LOC_Os01g38100	LOC_Os05g35240	LOC_Os08g16359	LOC_Os04g52590	LOC_Os08g36570	LOC_Os03g48600	LOC_Os08g34340	LOC_Os06g45900	LOC_Os11g34460	LOC_Os08g13350	LOC_Os03g45930	LOC_Os08g27090	LOC_Os01g65790	LOC_Os11g05300	LOC_Os03g50490	LOC_Os03g42760	LOC_Os07g04150	LOC_Os07g49000	LOC_Os03g08790	LOC_Os06g42000	LOC_Os05g48640
LOC_Os03g20090	seedling	LOC_Os04g32680	LOC_Os03g04890	LOC_Os03g08310	LOC_Os02g46680	LOC_Os03g10810	LOC_Os09g38268	LOC_Os01g53750	LOC_Os03g21850	LOC_Os01g64020	LOC_Os02g42380	LOC_Os03g33090	LOC_Os01g62260	LOC_Os11g32270	LOC_Os07g05720	LOC_Os03g59670	LOC_Os09g33882	LOC_Os09g02140	LOC_Os03g17510	LOC_Os03g47980	LOC_Os01g45530	LOC_Os02g49720	LOC_Os10g36390	LOC_Os02g51160	LOC_Os01g17050	LOC_Os04g44410	LOC_Os07g36950	LOC_Os05g34460	LOC_Os08g28890	LOC_Os03g14710	LOC_Os04g01740	LOC_Os08g36920	LOC_Os07g09814	LOC_Os02g09480	LOC_Os07g37640	LOC_Os06g19590	LOC_Os06g45950	LOC_Os08g41480	LOC_Os06g41060	LOC_Os09g36619	LOC_Os07g10400	LOC_Os08g41700	LOC_Os02g03930	LOC_Os06g49470	LOC_Os10g35230	LOC_Os10g41180	LOC_Os04g47650	LOC_Os06g48050	LOC_Os02g48780
LOC_Os01g53040	seedling	LOC_Os03g51440	LOC_Os10g38860	LOC_Os06g13070	LOC_Os01g09270	LOC_Os07g40020	LOC_Os10g38020	LOC_Os01g62260	LOC_Os08g39210	LOC_Os01g60060	LOC_Os01g70500	LOC_Os01g03100	LOC_Os03g55960	LOC_Os10g12290	LOC_Os01g02890	LOC_Os02g25700	LOC_Os04g32310	LOC_Os12g07300	LOC_Os03g01270	LOC_Os05g32610	LOC_Os01g41550	LOC_Os12g01220	LOC_Os07g08400	LOC_Os04g35270	LOC_Os01g18050	LOC_Os09g32130	LOC_Os01g47080	LOC_Os05g35240	LOC_Os02g08010	LOC_Os04g52590	LOC_Os02g02840	LOC_Os11g07124	LOC_Os10g39500	LOC_Os11g37080	LOC_Os08g13350	LOC_Os03g45930	LOC_Os01g15300	LOC_Os06g36380	LOC_Os02g48680	LOC_Os11g08380	LOC_Os03g50490	LOC_Os06g38650	LOC_Os07g46540	LOC_Os03g42760	LOC_Os07g04150	LOC_Os06g42000	LOC_Os06g13060	LOC_Os07g03150	LOC_Os02g14910
LOC_Os01g62660	seedling	LOC_Os06g41880	LOC_Os03g51440	LOC_Os10g38860	LOC_Os11g44960	LOC_Os04g35500	LOC_Os07g40020	LOC_Os10g38020	LOC_Os08g39210	LOC_Os01g70500	LOC_Os08g19590	LOC_Os01g03100	LOC_Os12g06560	LOC_Os05g44160	LOC_Os11g08940	LOC_Os01g11130	LOC_Os03g17510	LOC_Os10g12290	LOC_Os06g20030	LOC_Os07g23244	LOC_Os06g03180	LOC_Os08g03850	LOC_Os03g51970	LOC_Os11g22404	LOC_Os03g61590	LOC_Os04g32310	LOC_Os05g48050	LOC_Os12g07300	LOC_Os10g36390	LOC_Os02g51160	LOC_Os02g38490	LOC_Os07g43160	LOC_Os05g32610	LOC_Os05g33890	LOC_Os04g53550	LOC_Os01g41550	LOC_Os03g17164	LOC_Os03g23030	LOC_Os06g38980	LOC_Os09g31310	LOC_Os07g09814	LOC_Os02g02450	LOC_Os08g36920	LOC_Os12g41140	LOC_Os11g01850	LOC_Os07g08400	LOC_Os04g21610	LOC_Os04g35270	LOC_Os01g38100
LOC_Os09g36730	seedling	LOC_Os06g41880	LOC_Os03g08310	LOC_Os03g51440	LOC_Os10g38860	LOC_Os09g38268	LOC_Os06g13070	LOC_Os11g44960	LOC_Os05g38750	LOC_Os06g09170	LOC_Os08g40930	LOC_Os07g40020	LOC_Os10g38020	LOC_Os08g39210	LOC_Os01g62260	LOC_Os01g70500	LOC_Os08g19590	LOC_Os01g03100	LOC_Os12g06560	LOC_Os11g08940	LOC_Os01g11130	LOC_Os03g17510	LOC_Os03g55960	LOC_Os10g12290	LOC_Os06g20030	LOC_Os01g02890	LOC_Os07g23244	LOC_Os10g21660	LOC_Os06g03180	LOC_Os11g22404	LOC_Os04g32310	LOC_Os05g48050	LOC_Os12g07300	LOC_Os06g11600	LOC_Os06g47310	LOC_Os10g35450	LOC_Os10g36390	LOC_Os02g51160	LOC_Os02g38490	LOC_Os08g09710	LOC_Os07g43160	LOC_Os03g01270	LOC_Os02g08190	LOC_Os05g32610	LOC_Os05g33890	LOC_Os04g53550	LOC_Os06g38980	LOC_Os12g01220	LOC_Os07g09814
LOC_Os01g08160	seedling	LOC_Os05g42270	LOC_Os06g48190	LOC_Os03g51440	LOC_Os02g46680	LOC_Os10g38860	LOC_Os02g42660	LOC_Os11g44960	LOC_Os04g23700	LOC_Os08g30910	LOC_Os02g21260	LOC_Os02g24740	LOC_Os11g15570	LOC_Os07g18710	LOC_Os02g42380	LOC_Os02g47420	LOC_Os10g38020	LOC_Os03g33090	LOC_Os01g62260	LOC_Os01g70500	LOC_Os04g49000	LOC_Os01g03100	LOC_Os05g06840	LOC_Os03g50355	LOC_Os07g37850	LOC_Os08g22604	LOC_Os12g06560	LOC_Os03g44610	LOC_Os01g16950	LOC_Os01g63710	LOC_Os07g05720	LOC_Os03g59670	LOC_Os03g17560	LOC_Os07g37350	LOC_Os03g57569	LOC_Os07g35130	LOC_Os02g53000	LOC_Os06g20030	LOC_Os01g10340	LOC_Os01g02890	LOC_Os07g23244	LOC_Os10g06690	LOC_Os06g44050	LOC_Os06g03180	LOC_Os04g59560	LOC_Os06g08790	LOC_Os07g09610	LOC_Os12g06060	LOC_Os02g33705
LOC_Os03g06850	seedling	LOC_Os05g42270	LOC_Os04g52725	LOC_Os09g38268	LOC_Os06g13070	LOC_Os03g47564	LOC_Os05g36990	LOC_Os03g21850	LOC_Os08g30910	LOC_Os07g15270	LOC_Os01g55340	LOC_Os12g05680	LOC_Os11g40110	LOC_Os10g30860	LOC_Os02g42380	LOC_Os02g47420	LOC_Os01g62260	LOC_Os01g68104	LOC_Os09g21260	LOC_Os08g27100	LOC_Os01g63710	LOC_Os04g40330	LOC_Os01g13280	LOC_Os09g02140	LOC_Os01g11130	LOC_Os06g40590	LOC_Os07g35130	LOC_Os10g12290	LOC_Os02g53000	LOC_Os03g47980	LOC_Os06g44050	LOC_Os10g21660	LOC_Os11g22404	LOC_Os03g51970	LOC_Os02g55890	LOC_Os07g09610	LOC_Os05g50170	LOC_Os10g35450	LOC_Os12g39630	LOC_Os02g51160	LOC_Os02g38490	LOC_Os08g40820	LOC_Os08g20486	LOC_Os12g17310	LOC_Os02g08190	LOC_Os05g32610	LOC_Os04g53550	LOC_Os07g38060	LOC_Os06g06420
LOC_Os03g20900	seedling	LOC_Os07g31310	LOC_Os05g48770	LOC_Os04g32680	LOC_Os12g07830	LOC_Os02g21230	LOC_Os09g23380	LOC_Os07g05174	LOC_Os04g44930	LOC_Os01g70260	LOC_Os12g32330	LOC_Os08g19470	LOC_Os11g40200	LOC_Os04g54350	LOC_Os02g07310	LOC_Os12g01880	LOC_Os03g21850	LOC_Os04g52410	LOC_Os04g12600	LOC_Os10g35440	LOC_Os08g30910	LOC_Os08g41960	LOC_Os06g10140	LOC_Os03g18940	LOC_Os03g01200	LOC_Os03g11614	LOC_Os06g29350	LOC_Os01g34860	LOC_Os08g40930	LOC_Os10g29514	LOC_Os03g02830	LOC_Os03g19570	LOC_Os04g41050	LOC_Os10g33900	LOC_Os04g36850	LOC_Os02g53260	LOC_Os03g54870	LOC_Os11g08940	LOC_Os08g23140	LOC_Os04g40330	LOC_Os11g03520	LOC_Os06g13330	LOC_Os12g42044	LOC_Os01g59560	LOC_Os12g35890	LOC_Os06g29490	LOC_Os02g46956	LOC_Os02g54490	LOC_Os10g08754
LOC_Os01g70110	seedling	LOC_Os06g41880	LOC_Os03g08310	LOC_Os03g51440	LOC_Os10g38860	LOC_Os11g44960	LOC_Os01g09270	LOC_Os07g40020	LOC_Os01g62260	LOC_Os01g70500	LOC_Os02g43490	LOC_Os01g60060	LOC_Os01g03100	LOC_Os12g06560	LOC_Os05g44160	LOC_Os10g12290	LOC_Os01g02890	LOC_Os06g44050	LOC_Os06g03180	LOC_Os10g06690	LOC_Os02g25700	LOC_Os08g03850	LOC_Os04g32310	LOC_Os05g48050	LOC_Os06g11600	LOC_Os06g47310	LOC_Os10g35450	LOC_Os10g36390	LOC_Os07g43160	LOC_Os03g01270	LOC_Os02g08190	LOC_Os05g32610	LOC_Os04g53550	LOC_Os01g41550	LOC_Os06g38980	LOC_Os12g01220	LOC_Os07g09814	LOC_Os02g02450	LOC_Os09g31310	LOC_Os12g41200	LOC_Os12g41140	LOC_Os03g53210	LOC_Os03g05180	LOC_Os04g35270	LOC_Os01g18050	LOC_Os01g38100	LOC_Os04g44290	LOC_Os07g39750	LOC_Os04g11890
LOC_Os03g56580	seedling	LOC_Os06g48190	LOC_Os06g41880	LOC_Os03g04890	LOC_Os03g08310	LOC_Os10g38860	LOC_Os03g47564	LOC_Os01g54950	LOC_Os05g38750	LOC_Os04g57650	LOC_Os04g23700	LOC_Os02g21260	LOC_Os11g15570	LOC_Os07g18710	LOC_Os02g47420	LOC_Os08g39210	LOC_Os02g34540	LOC_Os09g21260	LOC_Os06g22654	LOC_Os03g50355	LOC_Os05g44160	LOC_Os06g11060	LOC_Os03g10478	LOC_Os01g63710	LOC_Os04g33030	LOC_Os06g13330	LOC_Os06g12280	LOC_Os03g57569	LOC_Os03g61040	LOC_Os07g35130	LOC_Os10g12290	LOC_Os06g03180	LOC_Os12g06060	LOC_Os07g09610	LOC_Os12g07810	LOC_Os03g05300	LOC_Os03g19920	LOC_Os02g34710	LOC_Os05g33690	LOC_Os07g43160	LOC_Os03g01270	LOC_Os02g18180	LOC_Os11g02350	LOC_Os02g06360	LOC_Os12g30520	LOC_Os04g44410	LOC_Os11g02090	LOC_Os01g46400	LOC_Os04g24414
LOC_Os09g29830	seedling	LOC_Os03g50220	LOC_Os03g10810	LOC_Os09g38268	LOC_Os06g13070	LOC_Os01g53750	LOC_Os08g28080	LOC_Os01g64020	LOC_Os02g24740	LOC_Os02g21260	LOC_Os01g09270	LOC_Os04g33770	LOC_Os10g30860	LOC_Os07g18710	LOC_Os07g40020	LOC_Os08g40930	LOC_Os02g43490	LOC_Os01g70500	LOC_Os01g03100	LOC_Os11g07260	LOC_Os12g06560	LOC_Os05g44160	LOC_Os08g23140	LOC_Os09g36260	LOC_Os01g13280	LOC_Os02g51540	LOC_Os02g31030	LOC_Os03g17510	LOC_Os06g40590	LOC_Os02g35300	LOC_Os01g10340	LOC_Os01g02890	LOC_Os02g25700	LOC_Os06g08790	LOC_Os03g15340	LOC_Os07g09610	LOC_Os08g38320	LOC_Os07g13980	LOC_Os05g48050	LOC_Os07g33050	LOC_Os10g35450	LOC_Os10g37520	LOC_Os06g16630	LOC_Os02g08190	LOC_Os02g18180	LOC_Os02g51970	LOC_Os04g53550	LOC_Os02g06360	LOC_Os02g40664
LOC_Os05g50700	seedling	LOC_Os03g04890	LOC_Os02g46680	LOC_Os03g10810	LOC_Os03g21850	LOC_Os04g54350	LOC_Os02g07310	LOC_Os06g09170	LOC_Os01g34860	LOC_Os11g32270	LOC_Os03g25869	LOC_Os03g59670	LOC_Os04g33030	LOC_Os06g13330	LOC_Os03g27780	LOC_Os02g53000	LOC_Os06g03180	LOC_Os12g06060	LOC_Os06g47310	LOC_Os12g07810	LOC_Os02g34710	LOC_Os01g17050	LOC_Os08g09710	LOC_Os03g18400	LOC_Os03g14500	LOC_Os02g06360	LOC_Os02g13900	LOC_Os03g14710	LOC_Os11g02090	LOC_Os09g32610	LOC_Os04g21320	LOC_Os05g01520	LOC_Os12g38590	LOC_Os06g45950	LOC_Os09g35600	LOC_Os08g41480	LOC_Os07g39750	LOC_Os01g08670	LOC_Os03g45970	LOC_Os06g44320	LOC_Os05g32710	LOC_Os10g35230	LOC_Os07g29770	LOC_Os06g03970	LOC_Os10g41180	LOC_Os01g41950	LOC_Os11g34460	LOC_Os03g11980	LOC_Os02g21090
LOC_Os08g44190	seedling	LOC_Os06g41880	LOC_Os03g08310	LOC_Os03g51440	LOC_Os02g46680	LOC_Os10g38860	LOC_Os09g38268	LOC_Os11g44960	LOC_Os05g38750	LOC_Os04g35500	LOC_Os01g09270	LOC_Os06g09170	LOC_Os08g40930	LOC_Os07g40020	LOC_Os10g38020	LOC_Os08g39210	LOC_Os01g62260	LOC_Os02g43490	LOC_Os01g70500	LOC_Os01g60060	LOC_Os08g19590	LOC_Os01g03100	LOC_Os12g06560	LOC_Os05g44160	LOC_Os11g08940	LOC_Os01g11130	LOC_Os03g55960	LOC_Os10g12290	LOC_Os06g20030	LOC_Os01g02890	LOC_Os06g44050	LOC_Os10g21660	LOC_Os10g06690	LOC_Os07g23244	LOC_Os02g25700	LOC_Os11g22404	LOC_Os03g51970	LOC_Os04g32310	LOC_Os05g48050	LOC_Os06g47310	LOC_Os10g36390	LOC_Os02g51160	LOC_Os02g38490	LOC_Os08g09710	LOC_Os07g43160	LOC_Os03g01270	LOC_Os02g08190	LOC_Os05g32610	LOC_Os05g33890
LOC_Os02g47810	seedling	LOC_Os06g41880	LOC_Os03g08310	LOC_Os03g51440	LOC_Os02g46680	LOC_Os09g38268	LOC_Os11g44960	LOC_Os04g35500	LOC_Os06g09170	LOC_Os08g40930	LOC_Os10g38020	LOC_Os01g62260	LOC_Os02g43490	LOC_Os01g70500	LOC_Os01g60060	LOC_Os08g19590	LOC_Os01g03100	LOC_Os12g06560	LOC_Os05g44160	LOC_Os11g08940	LOC_Os03g17510	LOC_Os10g12290	LOC_Os06g20030	LOC_Os01g02890	LOC_Os10g06690	LOC_Os10g21660	LOC_Os02g25700	LOC_Os08g03850	LOC_Os04g32310	LOC_Os05g48050	LOC_Os12g07300	LOC_Os06g11600	LOC_Os06g47310	LOC_Os10g35450	LOC_Os10g36390	LOC_Os02g51160	LOC_Os02g38490	LOC_Os08g09710	LOC_Os07g43160	LOC_Os03g01270	LOC_Os04g53550	LOC_Os03g17164	LOC_Os06g38980	LOC_Os12g01220	LOC_Os07g09814	LOC_Os09g31310	LOC_Os12g41140	LOC_Os03g53210	LOC_Os04g21610
LOC_Os04g43560	seedling	LOC_Os06g41880	LOC_Os03g51440	LOC_Os09g38268	LOC_Os06g13070	LOC_Os11g44960	LOC_Os05g38750	LOC_Os04g35500	LOC_Os07g40020	LOC_Os10g38020	LOC_Os01g62260	LOC_Os08g39210	LOC_Os02g43490	LOC_Os01g70500	LOC_Os01g60060	LOC_Os08g19590	LOC_Os01g03100	LOC_Os12g06560	LOC_Os11g08940	LOC_Os03g17510	LOC_Os06g44050	LOC_Os10g21660	LOC_Os06g03180	LOC_Os08g03850	LOC_Os04g32310	LOC_Os05g48050	LOC_Os06g11600	LOC_Os10g35450	LOC_Os02g51160	LOC_Os07g43160	LOC_Os03g01270	LOC_Os02g08190	LOC_Os05g32610	LOC_Os01g41550	LOC_Os03g17164	LOC_Os06g38980	LOC_Os12g01220	LOC_Os07g09814	LOC_Os09g31310	LOC_Os12g41200	LOC_Os12g41140	LOC_Os11g01850	LOC_Os07g08400	LOC_Os03g53210	LOC_Os04g21610	LOC_Os04g44290	LOC_Os01g47080	LOC_Os05g35240	LOC_Os02g08010
LOC_Os01g71790	seedling	LOC_Os06g48190	LOC_Os07g38290	LOC_Os03g08310	LOC_Os02g46680	LOC_Os03g51440	LOC_Os10g38860	LOC_Os01g53750	LOC_Os04g23700	LOC_Os04g57650	LOC_Os08g30910	LOC_Os11g15570	LOC_Os02g42380	LOC_Os11g27540	LOC_Os07g40020	LOC_Os05g05560	LOC_Os11g32270	LOC_Os02g34540	LOC_Os04g49000	LOC_Os09g21260	LOC_Os03g25869	LOC_Os06g22654	LOC_Os03g50355	LOC_Os07g37850	LOC_Os02g39380	LOC_Os06g11060	LOC_Os07g39820	LOC_Os07g05720	LOC_Os09g36260	LOC_Os03g59670	LOC_Os01g16950	LOC_Os04g33030	LOC_Os06g13330	LOC_Os06g12280	LOC_Os06g44050	LOC_Os10g06690	LOC_Os11g22404	LOC_Os12g06060	LOC_Os07g09610	LOC_Os05g50170	LOC_Os06g47310	LOC_Os12g07810	LOC_Os03g05300	LOC_Os02g34710	LOC_Os01g17050	LOC_Os03g01270	LOC_Os01g31800	LOC_Os02g06360	LOC_Os08g36920
LOC_Os02g43300	seedling	LOC_Os06g41880	LOC_Os03g04890	LOC_Os02g48330	LOC_Os02g51290	LOC_Os10g38860	LOC_Os03g51090	LOC_Os01g53750	LOC_Os05g36990	LOC_Os03g15370	LOC_Os06g02100	LOC_Os04g35500	LOC_Os11g08370	LOC_Os08g40210	LOC_Os10g30860	LOC_Os11g15570	LOC_Os11g27540	LOC_Os10g38020	LOC_Os05g05560	LOC_Os03g33090	LOC_Os02g34540	LOC_Os01g70500	LOC_Os04g49000	LOC_Os01g68104	LOC_Os06g49810	LOC_Os07g37850	LOC_Os03g44610	LOC_Os02g53260	LOC_Os06g11060	LOC_Os03g10478	LOC_Os03g59670	LOC_Os04g33030	LOC_Os02g51540	LOC_Os03g57569	LOC_Os03g61040	LOC_Os03g27780	LOC_Os07g38370	LOC_Os01g10340	LOC_Os01g63840	LOC_Os07g23244	LOC_Os10g21660	LOC_Os03g15340	LOC_Os03g04490	LOC_Os11g22404	LOC_Os03g51970	LOC_Os02g55890	LOC_Os07g09610	LOC_Os12g06060	LOC_Os10g35730
LOC_Os01g64000	seedling	LOC_Os06g41880	LOC_Os03g51440	LOC_Os02g46680	LOC_Os10g38860	LOC_Os11g44960	LOC_Os06g09170	LOC_Os10g38020	LOC_Os01g70500	LOC_Os01g60060	LOC_Os08g19590	LOC_Os01g11130	LOC_Os10g12290	LOC_Os06g20030	LOC_Os01g02890	LOC_Os02g25700	LOC_Os10g21660	LOC_Os05g48050	LOC_Os06g11600	LOC_Os02g51160	LOC_Os07g43160	LOC_Os03g01270	LOC_Os02g08190	LOC_Os05g32610	LOC_Os05g33890	LOC_Os09g31310	LOC_Os07g09814	LOC_Os02g02450	LOC_Os11g01850	LOC_Os07g08400	LOC_Os04g21610	LOC_Os03g05180	LOC_Os04g44290	LOC_Os03g03560	LOC_Os11g43760	LOC_Os02g08010	LOC_Os08g16359	LOC_Os02g02840	LOC_Os03g48600	LOC_Os08g27090	LOC_Os08g17410	LOC_Os01g15300	LOC_Os04g30720	LOC_Os03g21800	LOC_Os04g49700	LOC_Os11g08380	LOC_Os11g20554	LOC_Os03g42760	LOC_Os07g04150
LOC_Os04g53990	seedling	LOC_Os09g38268	LOC_Os06g13070	LOC_Os01g64020	LOC_Os02g21260	LOC_Os01g55340	LOC_Os04g33770	LOC_Os10g30860	LOC_Os07g40020	LOC_Os05g05560	LOC_Os02g34540	LOC_Os01g70500	LOC_Os01g03100	LOC_Os06g49810	LOC_Os12g06560	LOC_Os01g13280	LOC_Os02g51540	LOC_Os01g10340	LOC_Os04g47250	LOC_Os01g02890	LOC_Os02g25700	LOC_Os03g15340	LOC_Os07g09610	LOC_Os08g38320	LOC_Os05g48050	LOC_Os07g33050	LOC_Os10g37520	LOC_Os03g19920	LOC_Os03g06980	LOC_Os02g08190	LOC_Os02g18180	LOC_Os04g53550	LOC_Os12g04220	LOC_Os03g17164	LOC_Os03g25050	LOC_Os01g46400	LOC_Os11g06410	LOC_Os11g01850	LOC_Os07g08400	LOC_Os04g50760	LOC_Os02g34970	LOC_Os06g19640	LOC_Os01g07480	LOC_Os03g39960	LOC_Os06g30730	LOC_Os01g47080	LOC_Os06g45390	LOC_Os06g04169	LOC_Os01g08670
LOC_Os02g36880	seedling	LOC_Os03g08310	LOC_Os03g51440	LOC_Os10g38860	LOC_Os06g13070	LOC_Os11g44960	LOC_Os05g38750	LOC_Os01g09270	LOC_Os07g40020	LOC_Os01g62260	LOC_Os01g70500	LOC_Os01g60060	LOC_Os01g03100	LOC_Os05g44160	LOC_Os10g12290	LOC_Os06g20030	LOC_Os03g51970	LOC_Os05g48050	LOC_Os06g11600	LOC_Os07g43160	LOC_Os03g01270	LOC_Os05g32610	LOC_Os04g53550	LOC_Os01g41550	LOC_Os06g38980	LOC_Os12g01220	LOC_Os12g41200	LOC_Os11g01850	LOC_Os03g53210	LOC_Os01g18050	LOC_Os05g35240	LOC_Os02g08010	LOC_Os08g16359	LOC_Os04g52590	LOC_Os11g07124	LOC_Os10g39500	LOC_Os03g48600	LOC_Os11g37080	LOC_Os08g17410	LOC_Os01g65790	LOC_Os08g36020	LOC_Os04g30720	LOC_Os03g21800	LOC_Os04g49700	LOC_Os11g08380	LOC_Os03g50490	LOC_Os06g38650	LOC_Os05g07980	LOC_Os03g42760
LOC_Os08g39830	seedling	LOC_Os03g10990	LOC_Os03g04890	LOC_Os04g52725	LOC_Os09g38268	LOC_Os01g53750	LOC_Os03g15370	LOC_Os02g07310	LOC_Os08g28080	LOC_Os05g38750	LOC_Os06g48650	LOC_Os11g15570	LOC_Os09g39310	LOC_Os12g12950	LOC_Os02g34540	LOC_Os01g60060	LOC_Os01g68104	LOC_Os05g06840	LOC_Os08g22604	LOC_Os03g44610	LOC_Os05g44160	LOC_Os01g16950	LOC_Os08g23140	LOC_Os07g05720	LOC_Os03g59670	LOC_Os03g17560	LOC_Os09g02140	LOC_Os01g13280	LOC_Os01g11130	LOC_Os07g37350	LOC_Os03g27780	LOC_Os07g38370	LOC_Os07g23244	LOC_Os08g03850	LOC_Os11g22404	LOC_Os12g06060	LOC_Os07g09610	LOC_Os08g38320	LOC_Os02g51160	LOC_Os02g34710	LOC_Os08g09710	LOC_Os06g16630	LOC_Os01g50970	LOC_Os05g32610	LOC_Os12g07710	LOC_Os02g13900	LOC_Os03g14710	LOC_Os11g02090	LOC_Os01g46400
LOC_Os01g19330	seedling	LOC_Os06g41880	LOC_Os03g08310	LOC_Os02g46680	LOC_Os11g44960	LOC_Os05g38750	LOC_Os04g35500	LOC_Os10g38020	LOC_Os08g39210	LOC_Os02g43490	LOC_Os01g60060	LOC_Os01g03100	LOC_Os05g44160	LOC_Os10g12290	LOC_Os01g02890	LOC_Os07g23244	LOC_Os10g21660	LOC_Os06g03180	LOC_Os02g25700	LOC_Os08g03850	LOC_Os03g51970	LOC_Os03g61590	LOC_Os05g48050	LOC_Os10g36390	LOC_Os02g38490	LOC_Os07g43160	LOC_Os03g01270	LOC_Os04g53550	LOC_Os03g17164	LOC_Os08g36920	LOC_Os12g41140	LOC_Os07g08400	LOC_Os03g53210	LOC_Os03g05180	LOC_Os04g35270	LOC_Os01g18050	LOC_Os01g38100	LOC_Os10g05720	LOC_Os05g35240	LOC_Os04g52590	LOC_Os11g07124	LOC_Os03g11980	LOC_Os11g37080	LOC_Os03g45930	LOC_Os08g17410	LOC_Os08g27090	LOC_Os01g65790	LOC_Os01g40680	LOC_Os06g36380
LOC_Os05g04210	seedling	LOC_Os03g08310	LOC_Os03g51440	LOC_Os02g46680	LOC_Os10g38860	LOC_Os11g44960	LOC_Os05g38750	LOC_Os01g09270	LOC_Os06g09170	LOC_Os07g40020	LOC_Os01g51310	LOC_Os10g38020	LOC_Os01g62260	LOC_Os01g70500	LOC_Os01g03100	LOC_Os12g06560	LOC_Os10g12290	LOC_Os01g02890	LOC_Os06g44050	LOC_Os02g25700	LOC_Os03g51970	LOC_Os03g61590	LOC_Os04g32310	LOC_Os05g48050	LOC_Os06g11600	LOC_Os07g43160	LOC_Os03g01270	LOC_Os04g53550	LOC_Os09g31310	LOC_Os08g36920	LOC_Os02g02450	LOC_Os03g53210	LOC_Os04g35270	LOC_Os04g11890	LOC_Os05g35240	LOC_Os08g41700	LOC_Os04g52590	LOC_Os11g07124	LOC_Os10g39500	LOC_Os11g37080	LOC_Os08g13350	LOC_Os03g45930	LOC_Os08g17410	LOC_Os01g65790	LOC_Os03g21800	LOC_Os04g49700	LOC_Os11g08380	LOC_Os03g50490	LOC_Os06g38650
LOC_Os06g45410	seedling	LOC_Os06g41880	LOC_Os03g51440	LOC_Os02g46680	LOC_Os10g38860	LOC_Os11g44960	LOC_Os04g35500	LOC_Os01g09270	LOC_Os07g40020	LOC_Os10g38020	LOC_Os01g62260	LOC_Os01g60060	LOC_Os01g70500	LOC_Os08g19590	LOC_Os12g06560	LOC_Os10g12290	LOC_Os06g20030	LOC_Os01g02890	LOC_Os07g23244	LOC_Os06g03180	LOC_Os08g03850	LOC_Os03g51970	LOC_Os04g32310	LOC_Os10g35450	LOC_Os10g36390	LOC_Os02g51160	LOC_Os07g43160	LOC_Os02g08190	LOC_Os05g32610	LOC_Os05g33890	LOC_Os04g53550	LOC_Os01g41550	LOC_Os03g17164	LOC_Os03g23030	LOC_Os08g36920	LOC_Os07g09814	LOC_Os02g02450	LOC_Os12g41200	LOC_Os12g41140	LOC_Os11g01850	LOC_Os06g17440	LOC_Os03g39960	LOC_Os07g39750	LOC_Os09g32130	LOC_Os01g47080	LOC_Os08g08230	LOC_Os02g08010	LOC_Os04g52590	LOC_Os02g02840
LOC_Os06g43090	seedling	LOC_Os06g41880	LOC_Os03g08310	LOC_Os03g51440	LOC_Os02g46680	LOC_Os09g38268	LOC_Os11g44960	LOC_Os05g38750	LOC_Os06g09170	LOC_Os01g62260	LOC_Os01g70500	LOC_Os01g60060	LOC_Os08g19590	LOC_Os01g03100	LOC_Os12g06560	LOC_Os09g33882	LOC_Os03g17510	LOC_Os10g12290	LOC_Os06g20030	LOC_Os01g02890	LOC_Os06g44050	LOC_Os10g21660	LOC_Os06g03180	LOC_Os10g06690	LOC_Os07g23244	LOC_Os08g03850	LOC_Os02g25700	LOC_Os04g32310	LOC_Os05g48050	LOC_Os12g07300	LOC_Os06g11600	LOC_Os06g47310	LOC_Os10g35450	LOC_Os10g36390	LOC_Os02g51160	LOC_Os02g38490	LOC_Os08g09710	LOC_Os07g43160	LOC_Os03g01270	LOC_Os02g08190	LOC_Os05g32610	LOC_Os05g33890	LOC_Os04g53550	LOC_Os09g31310	LOC_Os07g09814	LOC_Os02g02450	LOC_Os12g41200	LOC_Os12g41140	LOC_Os07g08400
LOC_Os09g21180	seedling	LOC_Os02g01830	LOC_Os11g05640	LOC_Os02g48330	LOC_Os02g32370	LOC_Os05g04660	LOC_Os09g32095	LOC_Os05g38750	LOC_Os08g37630	LOC_Os06g17450	LOC_Os07g37690	LOC_Os01g33450	LOC_Os04g17680	LOC_Os01g40190	LOC_Os06g35200	LOC_Os01g55340	LOC_Os08g32520	LOC_Os01g08710	LOC_Os08g41750	LOC_Os02g40700	LOC_Os08g39460	LOC_Os03g10210	LOC_Os01g70500	LOC_Os09g20850	LOC_Os04g49000	LOC_Os02g45760	LOC_Os07g37920	LOC_Os06g05480	LOC_Os04g33820	LOC_Os05g07740	LOC_Os09g30250	LOC_Os06g10880	LOC_Os01g13280	LOC_Os03g50160	LOC_Os06g13330	LOC_Os01g58850	LOC_Os04g53720	LOC_Os07g07890	LOC_Os03g11810	LOC_Os10g06690	LOC_Os05g32070	LOC_Os03g57880	LOC_Os02g47370	LOC_Os10g32740	LOC_Os07g09610	LOC_Os02g09670	LOC_Os01g12520	LOC_Os01g45090	LOC_Os05g23393
LOC_Os07g37210	seedling	LOC_Os03g08310	LOC_Os03g51440	LOC_Os10g38860	LOC_Os05g38750	LOC_Os01g09270	LOC_Os07g40020	LOC_Os01g51310	LOC_Os01g62260	LOC_Os01g70500	LOC_Os01g03100	LOC_Os03g17510	LOC_Os03g55960	LOC_Os10g12290	LOC_Os06g20030	LOC_Os10g06690	LOC_Os02g25700	LOC_Os04g32310	LOC_Os05g48050	LOC_Os12g07300	LOC_Os06g11600	LOC_Os02g08190	LOC_Os04g53550	LOC_Os03g17164	LOC_Os06g38980	LOC_Os08g36920	LOC_Os07g09814	LOC_Os07g08400	LOC_Os03g05180	LOC_Os04g35270	LOC_Os01g18050	LOC_Os03g03560	LOC_Os11g43760	LOC_Os05g35240	LOC_Os08g16359	LOC_Os04g52590	LOC_Os11g07124	LOC_Os11g37080	LOC_Os08g17410	LOC_Os01g65790	LOC_Os04g49700	LOC_Os03g50490	LOC_Os08g34240	LOC_Os03g42760	LOC_Os03g44430	LOC_Os06g42000	LOC_Os10g33360	LOC_Os04g58840	LOC_Os08g06370
LOC_Os06g48950	seedling	LOC_Os04g32680	LOC_Os03g04890	LOC_Os03g47564	LOC_Os10g30860	LOC_Os01g70500	LOC_Os07g48760	LOC_Os03g15750	LOC_Os06g40590	LOC_Os03g27780	LOC_Os07g38370	LOC_Os01g02890	LOC_Os01g45530	LOC_Os05g48050	LOC_Os03g50100	LOC_Os02g51160	LOC_Os08g09710	LOC_Os02g18180	LOC_Os02g51970	LOC_Os05g32610	LOC_Os05g33890	LOC_Os03g23030	LOC_Os01g68890	LOC_Os06g38980	LOC_Os12g01220	LOC_Os08g24930	LOC_Os12g41200	LOC_Os03g25760	LOC_Os11g31660	LOC_Os09g24220	LOC_Os07g08400	LOC_Os04g21610	LOC_Os02g34970	LOC_Os06g17440	LOC_Os10g19190	LOC_Os04g38570	LOC_Os01g18050	LOC_Os07g47490	LOC_Os06g19640	LOC_Os11g47120	LOC_Os06g30730	LOC_Os05g48610	LOC_Os06g33320	LOC_Os02g07820	LOC_Os08g41700	LOC_Os07g44190	LOC_Os08g33400	LOC_Os02g08010	LOC_Os03g01120
LOC_Os06g14670	seedling	LOC_Os06g41880	LOC_Os03g51440	LOC_Os02g46680	LOC_Os06g13070	LOC_Os04g35500	LOC_Os08g30910	LOC_Os01g09270	LOC_Os06g09170	LOC_Os08g40930	LOC_Os01g51310	LOC_Os10g38020	LOC_Os01g62260	LOC_Os01g70500	LOC_Os01g03100	LOC_Os01g11130	LOC_Os03g55960	LOC_Os10g12290	LOC_Os06g20030	LOC_Os06g44050	LOC_Os10g06690	LOC_Os07g23244	LOC_Os08g03850	LOC_Os11g22404	LOC_Os04g32310	LOC_Os05g48050	LOC_Os06g11600	LOC_Os06g47310	LOC_Os10g35450	LOC_Os10g36390	LOC_Os12g07810	LOC_Os02g51160	LOC_Os07g43160	LOC_Os05g33890	LOC_Os06g38980	LOC_Os09g31310	LOC_Os08g36920	LOC_Os02g02450	LOC_Os12g41140	LOC_Os05g01520	LOC_Os03g53210	LOC_Os06g08890	LOC_Os04g21610	LOC_Os01g38100	LOC_Os07g39750	LOC_Os04g49990	LOC_Os08g16359	LOC_Os04g52590	LOC_Os02g02840
LOC_Os09g36250	seedling	LOC_Os06g41880	LOC_Os03g08310	LOC_Os02g46680	LOC_Os10g38860	LOC_Os06g13070	LOC_Os11g44960	LOC_Os06g09170	LOC_Os01g51310	LOC_Os01g62260	LOC_Os08g39210	LOC_Os01g60060	LOC_Os08g19590	LOC_Os01g03100	LOC_Os12g06560	LOC_Os11g08940	LOC_Os09g33882	LOC_Os01g11130	LOC_Os03g55960	LOC_Os10g12290	LOC_Os06g20030	LOC_Os01g02890	LOC_Os06g44050	LOC_Os10g21660	LOC_Os06g03180	LOC_Os07g23244	LOC_Os02g25700	LOC_Os08g03850	LOC_Os03g51970	LOC_Os11g22404	LOC_Os04g32310	LOC_Os05g48050	LOC_Os12g07300	LOC_Os06g11600	LOC_Os06g47310	LOC_Os12g07810	LOC_Os02g51160	LOC_Os02g38490	LOC_Os07g43160	LOC_Os03g01270	LOC_Os02g08190	LOC_Os05g32610	LOC_Os05g33890	LOC_Os04g53550	LOC_Os03g17164	LOC_Os03g23030	LOC_Os09g31310	LOC_Os12g01220	LOC_Os07g09814
LOC_Os09g36910	seedling	LOC_Os06g41880	LOC_Os03g51440	LOC_Os02g46680	LOC_Os10g38860	LOC_Os11g44960	LOC_Os04g35500	LOC_Os06g09170	LOC_Os08g40930	LOC_Os07g40020	LOC_Os01g70500	LOC_Os01g60060	LOC_Os01g03100	LOC_Os06g20030	LOC_Os06g44050	LOC_Os06g03180	LOC_Os07g23244	LOC_Os02g25700	LOC_Os03g51970	LOC_Os06g11600	LOC_Os06g47310	LOC_Os10g35450	LOC_Os07g43160	LOC_Os05g32610	LOC_Os05g33890	LOC_Os01g41550	LOC_Os03g17164	LOC_Os12g01220	LOC_Os07g09814	LOC_Os02g02450	LOC_Os12g41140	LOC_Os11g01850	LOC_Os03g53210	LOC_Os04g21610	LOC_Os01g38100	LOC_Os03g39960	LOC_Os03g03560	LOC_Os01g47080	LOC_Os08g16359	LOC_Os04g52590	LOC_Os02g02840	LOC_Os03g48600	LOC_Os11g34460	LOC_Os08g17410	LOC_Os08g27090	LOC_Os01g15300	LOC_Os08g36020	LOC_Os11g05300	LOC_Os04g30720
LOC_Os01g62920	seedling	LOC_Os03g10990	LOC_Os09g24680	LOC_Os04g52725	LOC_Os03g51440	LOC_Os02g46680	LOC_Os03g10810	LOC_Os03g21850	LOC_Os01g64020	LOC_Os12g05680	LOC_Os11g15570	LOC_Os08g40930	LOC_Os01g70500	LOC_Os08g19590	LOC_Os06g22654	LOC_Os08g27100	LOC_Os05g44160	LOC_Os03g10478	LOC_Os08g23140	LOC_Os02g51540	LOC_Os09g02140	LOC_Os03g15750	LOC_Os03g61040	LOC_Os02g53000	LOC_Os01g63840	LOC_Os10g21660	LOC_Os06g08790	LOC_Os08g35939	LOC_Os02g49720	LOC_Os02g33705	LOC_Os07g13980	LOC_Os07g12790	LOC_Os05g50170	LOC_Os06g11600	LOC_Os12g39630	LOC_Os01g17050	LOC_Os08g40820	LOC_Os10g34320	LOC_Os07g43160	LOC_Os01g31800	LOC_Os03g14500	LOC_Os04g53550	LOC_Os02g06360	LOC_Os03g17164	LOC_Os03g14710	LOC_Os11g02090	LOC_Os05g50120	LOC_Os04g24414	LOC_Os12g41200
LOC_Os09g35910	seedling	LOC_Os03g05700	LOC_Os03g04890	LOC_Os07g38290	LOC_Os03g51440	LOC_Os11g31590	LOC_Os02g12400	LOC_Os02g42660	LOC_Os11g44960	LOC_Os05g38750	LOC_Os04g23700	LOC_Os04g57650	LOC_Os01g55340	LOC_Os01g09270	LOC_Os12g05680	LOC_Os08g40210	LOC_Os07g18710	LOC_Os11g15570	LOC_Os02g47420	LOC_Os05g05560	LOC_Os02g34540	LOC_Os01g70500	LOC_Os04g49000	LOC_Os09g21260	LOC_Os08g27100	LOC_Os03g50355	LOC_Os01g16950	LOC_Os09g30380	LOC_Os12g08230	LOC_Os03g10478	LOC_Os07g39820	LOC_Os01g13280	LOC_Os04g33030	LOC_Os02g31030	LOC_Os06g12280	LOC_Os03g61040	LOC_Os07g35130	LOC_Os10g12290	LOC_Os01g42070	LOC_Os02g53000	LOC_Os07g38370	LOC_Os04g47250	LOC_Os06g44050	LOC_Os01g45530	LOC_Os04g59560	LOC_Os03g04490	LOC_Os10g06690	LOC_Os02g25700	LOC_Os03g15340
LOC_Os03g60630	seedling	LOC_Os10g38860	LOC_Os06g13070	LOC_Os11g44960	LOC_Os04g35500	LOC_Os10g38020	LOC_Os01g62260	LOC_Os01g70500	LOC_Os02g43490	LOC_Os01g03100	LOC_Os09g33882	LOC_Os10g06690	LOC_Os02g25700	LOC_Os04g32310	LOC_Os06g47310	LOC_Os10g35450	LOC_Os10g36390	LOC_Os02g38490	LOC_Os07g43160	LOC_Os02g08190	LOC_Os09g31310	LOC_Os12g01220	LOC_Os12g41200	LOC_Os12g41140	LOC_Os06g17440	LOC_Os04g35270	LOC_Os01g38100	LOC_Os03g39960	LOC_Os07g39750	LOC_Os04g11890	LOC_Os09g32130	LOC_Os01g47080	LOC_Os05g35240	LOC_Os08g08230	LOC_Os08g16359	LOC_Os04g52590	LOC_Os02g02840	LOC_Os03g48600	LOC_Os03g45930	LOC_Os08g17410	LOC_Os01g65790	LOC_Os06g36380	LOC_Os11g05300	LOC_Os04g30720	LOC_Os04g49700	LOC_Os02g48680	LOC_Os03g50490	LOC_Os07g46540	LOC_Os07g49000
LOC_Os04g46350	seedling	LOC_Os06g41880	LOC_Os03g51440	LOC_Os09g38268	LOC_Os06g13070	LOC_Os11g44960	LOC_Os05g38750	LOC_Os08g30910	LOC_Os01g09270	LOC_Os08g40930	LOC_Os10g38020	LOC_Os08g39210	LOC_Os01g60060	LOC_Os01g03100	LOC_Os12g06560	LOC_Os11g08940	LOC_Os03g17510	LOC_Os06g20030	LOC_Os01g02890	LOC_Os06g44050	LOC_Os10g21660	LOC_Os10g06690	LOC_Os02g25700	LOC_Os11g22404	LOC_Os03g51970	LOC_Os04g32310	LOC_Os12g07300	LOC_Os06g11600	LOC_Os07g43160	LOC_Os03g01270	LOC_Os02g08190	LOC_Os05g32610	LOC_Os05g33890	LOC_Os04g53550	LOC_Os03g17164	LOC_Os03g23030	LOC_Os12g41200	LOC_Os05g01520	LOC_Os06g08890	LOC_Os04g21610	LOC_Os06g17440	LOC_Os01g38100	LOC_Os03g39960	LOC_Os04g44290	LOC_Os07g39750	LOC_Os04g11890	LOC_Os02g02840	LOC_Os11g07124	LOC_Os08g34340
LOC_Os02g52340	seedling	LOC_Os04g32680	LOC_Os01g70260	LOC_Os02g07310	LOC_Os11g09150	LOC_Os02g35910	LOC_Os08g40930	LOC_Os01g73060	LOC_Os02g33420	LOC_Os03g02830	LOC_Os03g25869	LOC_Os02g37580	LOC_Os06g13330	LOC_Os12g35890	LOC_Os08g35939	LOC_Os01g12520	LOC_Os07g49510	LOC_Os02g09670	LOC_Os07g10120	LOC_Os05g08480	LOC_Os09g28560	LOC_Os06g43970	LOC_Os08g34890	LOC_Os11g02090	LOC_Os08g11760	LOC_Os05g01520	LOC_Os07g10030	LOC_Os03g51680	LOC_Os02g56160	LOC_Os02g02820	LOC_Os11g43760	LOC_Os01g17214	LOC_Os09g13940	LOC_Os01g10130	LOC_Os03g45970	LOC_Os06g44540	LOC_Os12g04595	LOC_Os12g38540	LOC_Os03g64310	LOC_Os01g07900	LOC_Os02g40784	LOC_Os07g43820	LOC_Os01g66510	LOC_Os09g19930	LOC_Os01g59660	LOC_Os09g08620	LOC_Os08g09420	LOC_Os02g30910	LOC_Os01g13660
LOC_Os05g02150	seedling	LOC_Os03g51440	LOC_Os02g46680	LOC_Os10g38860	LOC_Os06g13070	LOC_Os11g44960	LOC_Os05g38750	LOC_Os04g35500	LOC_Os01g09270	LOC_Os06g09170	LOC_Os10g38020	LOC_Os08g39210	LOC_Os01g62260	LOC_Os02g43490	LOC_Os01g70500	LOC_Os01g60060	LOC_Os08g19590	LOC_Os01g03100	LOC_Os05g44160	LOC_Os09g33882	LOC_Os03g17510	LOC_Os10g12290	LOC_Os06g20030	LOC_Os01g02890	LOC_Os06g44050	LOC_Os10g21660	LOC_Os06g03180	LOC_Os07g23244	LOC_Os02g25700	LOC_Os08g03850	LOC_Os04g32310	LOC_Os05g48050	LOC_Os06g47310	LOC_Os10g36390	LOC_Os02g51160	LOC_Os02g38490	LOC_Os08g09710	LOC_Os07g43160	LOC_Os03g01270	LOC_Os02g08190	LOC_Os05g33890	LOC_Os04g53550	LOC_Os01g41550	LOC_Os03g23030	LOC_Os09g31310	LOC_Os12g01220	LOC_Os07g09814	LOC_Os02g02450	LOC_Os12g41200
LOC_Os12g37415	seedling	LOC_Os04g41820	LOC_Os07g12700	LOC_Os03g23960	LOC_Os04g32470	LOC_Os04g45270	LOC_Os03g08310	LOC_Os12g36735	LOC_Os05g29000	LOC_Os09g29490	LOC_Os05g38750	LOC_Os04g35500	LOC_Os07g37690	LOC_Os08g32520	LOC_Os03g55120	LOC_Os06g35200	LOC_Os09g27330	LOC_Os11g15570	LOC_Os11g47944	LOC_Os03g53360	LOC_Os08g39460	LOC_Os04g49000	LOC_Os04g57380	LOC_Os02g32280	LOC_Os07g40250	LOC_Os06g04250	LOC_Os05g45610	LOC_Os03g25869	LOC_Os08g27100	LOC_Os01g43140	LOC_Os06g11730	LOC_Os07g38480	LOC_Os06g05480	LOC_Os05g31290	LOC_Os01g16950	LOC_Os03g10478	LOC_Os07g39820	LOC_Os12g44100	LOC_Os09g36860	LOC_Os03g50160	LOC_Os04g52320	LOC_Os06g12280	LOC_Os01g58850	LOC_Os06g48320	LOC_Os08g39480	LOC_Os12g35890	LOC_Os10g35500	LOC_Os07g38370	LOC_Os05g47640
LOC_Os01g36220	seedling	LOC_Os02g21230	LOC_Os03g04890	LOC_Os12g43730	LOC_Os02g12400	LOC_Os04g23700	LOC_Os06g17450	LOC_Os11g38810	LOC_Os08g32520	LOC_Os04g36750	LOC_Os08g41750	LOC_Os01g70500	LOC_Os02g32280	LOC_Os05g07740	LOC_Os03g10478	LOC_Os03g50160	LOC_Os10g06680	LOC_Os02g31030	LOC_Os09g20500	LOC_Os03g11810	LOC_Os05g32070	LOC_Os07g09610	LOC_Os05g50920	LOC_Os01g10940	LOC_Os03g01270	LOC_Os02g18180	LOC_Os03g49350	LOC_Os02g56310	LOC_Os05g03630	LOC_Os01g42370	LOC_Os12g01220	LOC_Os06g43960	LOC_Os06g45050	LOC_Os12g36680	LOC_Os08g01120	LOC_Os02g51730	LOC_Os12g28100	LOC_Os03g11550	LOC_Os01g52610	LOC_Os02g07820	LOC_Os08g30770	LOC_Os11g15190	LOC_Os08g17060	LOC_Os06g02360	LOC_Os06g50180	LOC_Os09g12780	LOC_Os12g06550	LOC_Os06g48050	LOC_Os04g47810
LOC_Os12g39640	seedling	LOC_Os03g51440	LOC_Os02g46680	LOC_Os10g38860	LOC_Os11g44960	LOC_Os04g35500	LOC_Os08g30910	LOC_Os01g09270	LOC_Os08g40930	LOC_Os07g40020	LOC_Os01g62260	LOC_Os01g70500	LOC_Os01g03100	LOC_Os03g55960	LOC_Os10g12290	LOC_Os06g44050	LOC_Os10g06690	LOC_Os07g23244	LOC_Os08g03850	LOC_Os03g51970	LOC_Os11g22404	LOC_Os04g32310	LOC_Os05g48050	LOC_Os06g47310	LOC_Os02g38490	LOC_Os04g53550	LOC_Os09g31310	LOC_Os02g02450	LOC_Os12g41200	LOC_Os12g41140	LOC_Os11g01850	LOC_Os06g17440	LOC_Os01g38100	LOC_Os03g39960	LOC_Os07g39750	LOC_Os09g32130	LOC_Os04g49990	LOC_Os08g16359	LOC_Os04g52590	LOC_Os02g02840	LOC_Os10g39500	LOC_Os03g48600	LOC_Os11g37080	LOC_Os03g45930	LOC_Os08g17410	LOC_Os08g27090	LOC_Os08g36020	LOC_Os11g05300	LOC_Os04g30720
LOC_Os10g22600	seedling	LOC_Os01g66720	LOC_Os02g54560	LOC_Os12g36735	LOC_Os10g30070	LOC_Os06g32650	LOC_Os05g10930	LOC_Os02g49310	LOC_Os05g30160	LOC_Os04g20400	LOC_Os05g04660	LOC_Os01g13660	LOC_Os02g31922	LOC_Os08g43140	LOC_Os12g30000	LOC_Os01g53330	LOC_Os09g24190	LOC_Os09g20850	LOC_Os02g08320	LOC_Os03g25869	LOC_Os11g47453	LOC_Os04g28420	LOC_Os02g15930	LOC_Os02g54140	LOC_Os01g63310	LOC_Os03g22250	LOC_Os09g25600	LOC_Os01g56810	LOC_Os02g44280	LOC_Os02g42585	LOC_Os12g36980	LOC_Os07g38370	LOC_Os10g06690	LOC_Os03g19436	LOC_Os04g20330	LOC_Os01g12520	LOC_Os01g08020	LOC_Os02g46100	LOC_Os05g47540	LOC_Os01g17160	LOC_Os01g10940	LOC_Os11g37560	LOC_Os01g64640	LOC_Os01g17050	LOC_Os04g15920	LOC_Os10g06700	LOC_Os01g01890	LOC_Os03g53340	LOC_Os02g06360
LOC_Os12g06200	seedling	LOC_Os06g41880	LOC_Os03g51440	LOC_Os02g46680	LOC_Os09g38268	LOC_Os06g13070	LOC_Os11g44960	LOC_Os08g30910	LOC_Os06g09170	LOC_Os08g40930	LOC_Os01g62260	LOC_Os08g19590	LOC_Os01g03100	LOC_Os11g08940	LOC_Os10g12290	LOC_Os06g20030	LOC_Os01g02890	LOC_Os07g23244	LOC_Os10g21660	LOC_Os06g03180	LOC_Os11g22404	LOC_Os04g32310	LOC_Os12g07300	LOC_Os06g47310	LOC_Os10g35450	LOC_Os12g07810	LOC_Os02g51160	LOC_Os08g09710	LOC_Os07g43160	LOC_Os02g08190	LOC_Os05g32610	LOC_Os05g33890	LOC_Os03g17164	LOC_Os03g23030	LOC_Os06g38980	LOC_Os12g01220	LOC_Os07g09814	LOC_Os08g36920	LOC_Os12g41140	LOC_Os05g01520	LOC_Os07g08400	LOC_Os06g08890	LOC_Os04g21610	LOC_Os06g17440	LOC_Os03g05180	LOC_Os01g18050	LOC_Os03g39960	LOC_Os03g03560	LOC_Os09g32130
LOC_Os03g02900	seedling	LOC_Os05g42270	LOC_Os09g24680	LOC_Os07g38290	LOC_Os04g52725	LOC_Os10g38860	LOC_Os09g38268	LOC_Os03g47564	LOC_Os08g30910	LOC_Os01g55340	LOC_Os12g05680	LOC_Os11g40110	LOC_Os10g30860	LOC_Os01g68104	LOC_Os09g21260	LOC_Os08g27100	LOC_Os06g49810	LOC_Os07g39820	LOC_Os01g63710	LOC_Os04g40330	LOC_Os09g02140	LOC_Os01g11130	LOC_Os06g40590	LOC_Os07g35130	LOC_Os10g12290	LOC_Os02g53000	LOC_Os01g02890	LOC_Os10g21660	LOC_Os06g08790	LOC_Os02g55890	LOC_Os07g09610	LOC_Os02g49720	LOC_Os04g32310	LOC_Os05g50170	LOC_Os06g47310	LOC_Os12g39630	LOC_Os02g51160	LOC_Os02g38490	LOC_Os08g40820	LOC_Os08g20486	LOC_Os12g17310	LOC_Os02g08190	LOC_Os05g32610	LOC_Os04g53550	LOC_Os06g06420	LOC_Os02g40664	LOC_Os09g25050	LOC_Os01g59880	LOC_Os03g57870
LOC_Os04g58190	seedling	LOC_Os03g08310	LOC_Os03g51440	LOC_Os02g46680	LOC_Os10g38860	LOC_Os09g38268	LOC_Os06g13070	LOC_Os11g44960	LOC_Os06g09170	LOC_Os07g40020	LOC_Os10g38020	LOC_Os08g39210	LOC_Os01g62260	LOC_Os01g70500	LOC_Os01g03100	LOC_Os12g06560	LOC_Os05g44160	LOC_Os11g08940	LOC_Os09g33882	LOC_Os01g11130	LOC_Os03g17510	LOC_Os10g12290	LOC_Os06g20030	LOC_Os01g02890	LOC_Os06g44050	LOC_Os10g21660	LOC_Os06g03180	LOC_Os10g06690	LOC_Os07g23244	LOC_Os08g03850	LOC_Os02g25700	LOC_Os11g22404	LOC_Os04g32310	LOC_Os05g48050	LOC_Os12g07300	LOC_Os06g11600	LOC_Os10g35450	LOC_Os02g38490	LOC_Os08g09710	LOC_Os07g43160	LOC_Os03g01270	LOC_Os04g53550	LOC_Os01g41550	LOC_Os09g31310	LOC_Os12g01220	LOC_Os07g09814	LOC_Os08g36920	LOC_Os12g41200	LOC_Os12g41140
LOC_Os03g10210	seedling	LOC_Os06g41880	LOC_Os03g08310	LOC_Os03g51440	LOC_Os02g46680	LOC_Os09g38268	LOC_Os05g38750	LOC_Os07g40020	LOC_Os10g38020	LOC_Os08g39210	LOC_Os02g43490	LOC_Os01g70500	LOC_Os08g19590	LOC_Os01g03100	LOC_Os12g06560	LOC_Os01g11130	LOC_Os03g17510	LOC_Os03g55960	LOC_Os06g20030	LOC_Os01g02890	LOC_Os06g44050	LOC_Os10g21660	LOC_Os06g03180	LOC_Os07g23244	LOC_Os02g25700	LOC_Os03g51970	LOC_Os04g32310	LOC_Os05g48050	LOC_Os12g07300	LOC_Os06g11600	LOC_Os10g35450	LOC_Os10g36390	LOC_Os02g51160	LOC_Os02g38490	LOC_Os07g43160	LOC_Os02g08190	LOC_Os05g32610	LOC_Os05g33890	LOC_Os01g41550	LOC_Os03g17164	LOC_Os03g23030	LOC_Os08g36920	LOC_Os12g41140	LOC_Os07g08400	LOC_Os03g53210	LOC_Os04g21610	LOC_Os06g17440	LOC_Os03g05180	LOC_Os04g44290
LOC_Os01g63460	seedling	LOC_Os06g41880	LOC_Os03g08310	LOC_Os03g51440	LOC_Os02g46680	LOC_Os10g38860	LOC_Os09g38268	LOC_Os11g44960	LOC_Os05g38750	LOC_Os08g30910	LOC_Os01g09270	LOC_Os08g40930	LOC_Os01g51310	LOC_Os10g38020	LOC_Os08g39210	LOC_Os01g62260	LOC_Os01g70500	LOC_Os08g19590	LOC_Os01g03100	LOC_Os11g08940	LOC_Os09g33882	LOC_Os01g11130	LOC_Os10g12290	LOC_Os01g02890	LOC_Os06g44050	LOC_Os10g21660	LOC_Os06g03180	LOC_Os10g06690	LOC_Os07g23244	LOC_Os08g03850	LOC_Os03g51970	LOC_Os02g25700	LOC_Os11g22404	LOC_Os05g48050	LOC_Os06g11600	LOC_Os06g47310	LOC_Os10g35450	LOC_Os10g36390	LOC_Os12g07810	LOC_Os07g43160	LOC_Os03g01270	LOC_Os05g32610	LOC_Os05g33890	LOC_Os04g53550	LOC_Os03g17164	LOC_Os03g23030	LOC_Os06g38980	LOC_Os12g01220	LOC_Os09g31310
LOC_Os10g41230	seedling	LOC_Os07g38290	LOC_Os03g08310	LOC_Os03g10810	LOC_Os01g53750	LOC_Os06g13070	LOC_Os01g54950	LOC_Os06g02100	LOC_Os05g38750	LOC_Os04g35500	LOC_Os02g24740	LOC_Os01g55340	LOC_Os01g09270	LOC_Os12g05680	LOC_Os11g15570	LOC_Os11g40249	LOC_Os11g27540	LOC_Os02g47420	LOC_Os03g33090	LOC_Os12g12950	LOC_Os09g36160	LOC_Os01g70500	LOC_Os01g60060	LOC_Os04g49000	LOC_Os01g03100	LOC_Os07g48760	LOC_Os03g25869	LOC_Os08g27100	LOC_Os03g50355	LOC_Os03g44610	LOC_Os07g39820	LOC_Os03g10478	LOC_Os09g30380	LOC_Os03g59670	LOC_Os09g02140	LOC_Os02g51540	LOC_Os02g31030	LOC_Os07g37350	LOC_Os06g41030	LOC_Os01g42070	LOC_Os07g38370	LOC_Os10g06690	LOC_Os06g08790	LOC_Os04g59560	LOC_Os08g35939	LOC_Os03g04490	LOC_Os12g06060	LOC_Os07g09610	LOC_Os04g32310
LOC_Os05g37080	seedling	LOC_Os06g41880	LOC_Os10g38860	LOC_Os11g44960	LOC_Os03g47564	LOC_Os01g54950	LOC_Os05g38750	LOC_Os04g23700	LOC_Os04g57650	LOC_Os01g55340	LOC_Os11g08370	LOC_Os04g33770	LOC_Os12g05680	LOC_Os07g18710	LOC_Os11g15570	LOC_Os07g40020	LOC_Os01g51310	LOC_Os10g38020	LOC_Os08g39210	LOC_Os05g05560	LOC_Os03g33090	LOC_Os09g36160	LOC_Os01g60060	LOC_Os02g43490	LOC_Os08g19590	LOC_Os01g03100	LOC_Os11g07260	LOC_Os06g22654	LOC_Os08g27100	LOC_Os02g39380	LOC_Os03g10478	LOC_Os12g08230	LOC_Os07g39820	LOC_Os04g33030	LOC_Os09g02140	LOC_Os03g50430	LOC_Os03g57569	LOC_Os10g12290	LOC_Os01g42070	LOC_Os02g53000	LOC_Os07g38370	LOC_Os01g10340	LOC_Os04g47250	LOC_Os06g03180	LOC_Os03g04490	LOC_Os11g22404	LOC_Os03g51970	LOC_Os12g06060	LOC_Os07g09610
LOC_Os12g05680	seedling	LOC_Os06g41880	LOC_Os03g51440	LOC_Os02g46680	LOC_Os10g38860	LOC_Os11g44960	LOC_Os05g38750	LOC_Os06g09170	LOC_Os08g40930	LOC_Os07g40020	LOC_Os01g70500	LOC_Os01g60060	LOC_Os08g19590	LOC_Os01g03100	LOC_Os05g44160	LOC_Os09g33882	LOC_Os01g11130	LOC_Os06g20030	LOC_Os06g44050	LOC_Os06g03180	LOC_Os07g23244	LOC_Os02g25700	LOC_Os11g22404	LOC_Os05g48050	LOC_Os06g11600	LOC_Os10g35450	LOC_Os07g43160	LOC_Os03g01270	LOC_Os05g32610	LOC_Os05g33890	LOC_Os04g53550	LOC_Os01g41550	LOC_Os03g17164	LOC_Os03g23030	LOC_Os09g31310	LOC_Os12g01220	LOC_Os07g09814	LOC_Os12g41140	LOC_Os11g01850	LOC_Os03g53210	LOC_Os04g21610	LOC_Os03g05180	LOC_Os04g35270	LOC_Os01g18050	LOC_Os03g39960	LOC_Os04g44290	LOC_Os03g03560	LOC_Os01g47080	LOC_Os02g08010
LOC_Os10g33810	seedling	LOC_Os03g08310	LOC_Os03g51440	LOC_Os10g38860	LOC_Os06g13070	LOC_Os11g44960	LOC_Os01g09270	LOC_Os07g40020	LOC_Os01g51310	LOC_Os01g62260	LOC_Os01g60060	LOC_Os01g70500	LOC_Os01g03100	LOC_Os12g06560	LOC_Os03g55960	LOC_Os10g12290	LOC_Os06g44050	LOC_Os07g23244	LOC_Os02g25700	LOC_Os03g51970	LOC_Os04g32310	LOC_Os05g48050	LOC_Os10g35450	LOC_Os07g43160	LOC_Os03g01270	LOC_Os05g33890	LOC_Os04g53550	LOC_Os08g36920	LOC_Os07g09814	LOC_Os07g08400	LOC_Os03g53210	LOC_Os03g05180	LOC_Os04g35270	LOC_Os01g18050	LOC_Os09g36619	LOC_Os03g03560	LOC_Os01g47080	LOC_Os08g41700	LOC_Os08g16359	LOC_Os04g52590	LOC_Os02g02840	LOC_Os10g39500	LOC_Os08g13350	LOC_Os03g45930	LOC_Os08g17410	LOC_Os01g40680	LOC_Os08g36020	LOC_Os11g05300	LOC_Os04g49700
LOC_Os11g05614	seedling	LOC_Os03g08310	LOC_Os03g51440	LOC_Os09g38268	LOC_Os11g44960	LOC_Os07g40020	LOC_Os10g38020	LOC_Os01g62260	LOC_Os08g39210	LOC_Os08g19590	LOC_Os12g06560	LOC_Os05g44160	LOC_Os02g25700	LOC_Os06g03180	LOC_Os03g51970	LOC_Os05g48050	LOC_Os10g35450	LOC_Os12g07810	LOC_Os07g43160	LOC_Os03g01270	LOC_Os02g08190	LOC_Os01g41550	LOC_Os03g17164	LOC_Os12g01220	LOC_Os12g41200	LOC_Os12g41140	LOC_Os03g53210	LOC_Os04g21610	LOC_Os04g35270	LOC_Os01g18050	LOC_Os01g38100	LOC_Os10g05720	LOC_Os04g44290	LOC_Os09g32130	LOC_Os02g08010	LOC_Os08g16359	LOC_Os11g07124	LOC_Os11g37080	LOC_Os08g13350	LOC_Os03g45930	LOC_Os02g04730	LOC_Os08g27090	LOC_Os11g05300	LOC_Os04g30720	LOC_Os04g49700	LOC_Os11g08380	LOC_Os01g61350	LOC_Os03g50490	LOC_Os06g38650
LOC_Os02g45054	seedling	LOC_Os09g26260	LOC_Os11g26880	LOC_Os12g35450	LOC_Os08g41440	LOC_Os05g48580	LOC_Os10g42550	LOC_Os10g35330	LOC_Os02g46680	LOC_Os06g14810	LOC_Os01g05480	LOC_Os05g36990	LOC_Os01g50700	LOC_Os03g21850	LOC_Os05g04660	LOC_Os09g32095	LOC_Os03g10390	LOC_Os04g35500	LOC_Os08g30910	LOC_Os01g03980	LOC_Os01g08710	LOC_Os03g48010	LOC_Os03g11614	LOC_Os11g27540	LOC_Os02g42380	LOC_Os12g42190	LOC_Os09g24210	LOC_Os07g37920	LOC_Os04g48830	LOC_Os10g33900	LOC_Os08g27100	LOC_Os04g33820	LOC_Os12g44100	LOC_Os10g42490	LOC_Os04g33030	LOC_Os09g25600	LOC_Os12g35890	LOC_Os03g01160	LOC_Os12g36980	LOC_Os06g41020	LOC_Os07g49510	LOC_Os12g06060	LOC_Os01g12520	LOC_Os09g26999	LOC_Os06g47310	LOC_Os02g01980	LOC_Os12g07810	LOC_Os04g42100	LOC_Os10g41580
LOC_Os02g41800	seedling	LOC_Os03g47564	LOC_Os08g28080	LOC_Os01g09270	LOC_Os12g05680	LOC_Os10g30860	LOC_Os09g39310	LOC_Os11g27540	LOC_Os08g40930	LOC_Os01g70500	LOC_Os07g48760	LOC_Os03g50355	LOC_Os07g05720	LOC_Os03g15750	LOC_Os06g40590	LOC_Os03g27780	LOC_Os07g38370	LOC_Os01g02890	LOC_Os01g45530	LOC_Os11g22404	LOC_Os12g06060	LOC_Os04g32310	LOC_Os05g48050	LOC_Os03g50100	LOC_Os05g50170	LOC_Os08g09710	LOC_Os07g25800	LOC_Os02g18180	LOC_Os02g51970	LOC_Os05g32610	LOC_Os01g31800	LOC_Os05g33890	LOC_Os06g05580	LOC_Os08g28890	LOC_Os01g68890	LOC_Os06g38980	LOC_Os12g01220	LOC_Os12g41200	LOC_Os03g25760	LOC_Os04g21320	LOC_Os01g54040	LOC_Os11g31660	LOC_Os08g15170	LOC_Os09g24220	LOC_Os07g08400	LOC_Os03g53210	LOC_Os04g21610	LOC_Os02g34970	LOC_Os06g17440
LOC_Os05g03865	seedling	LOC_Os03g23960	LOC_Os04g32470	LOC_Os02g46680	LOC_Os12g36735	LOC_Os05g29000	LOC_Os05g38750	LOC_Os07g37690	LOC_Os08g32520	LOC_Os03g55120	LOC_Os08g41960	LOC_Os06g35200	LOC_Os09g27330	LOC_Os11g15570	LOC_Os03g53360	LOC_Os03g47270	LOC_Os08g39460	LOC_Os06g04250	LOC_Os07g40250	LOC_Os02g32280	LOC_Os05g45060	LOC_Os07g38480	LOC_Os05g45610	LOC_Os03g25869	LOC_Os08g27100	LOC_Os01g43140	LOC_Os06g11730	LOC_Os02g28860	LOC_Os05g31290	LOC_Os01g16950	LOC_Os07g39820	LOC_Os12g44100	LOC_Os09g36860	LOC_Os03g50160	LOC_Os04g52320	LOC_Os06g12280	LOC_Os01g58850	LOC_Os06g48320	LOC_Os08g39480	LOC_Os12g35890	LOC_Os10g35500	LOC_Os07g38370	LOC_Os04g57490	LOC_Os05g47640	LOC_Os06g40500	LOC_Os10g06690	LOC_Os03g44560	LOC_Os01g54300	LOC_Os05g32070
LOC_Os02g46940	seedling	LOC_Os03g10990	LOC_Os06g48190	LOC_Os04g52725	LOC_Os02g46680	LOC_Os08g30910	LOC_Os08g40210	LOC_Os07g18710	LOC_Os12g13660	LOC_Os11g27540	LOC_Os08g40930	LOC_Os04g49000	LOC_Os03g25869	LOC_Os09g30380	LOC_Os07g05720	LOC_Os03g59670	LOC_Os09g02140	LOC_Os06g13330	LOC_Os02g53000	LOC_Os06g44050	LOC_Os06g03180	LOC_Os10g06690	LOC_Os10g21660	LOC_Os11g22404	LOC_Os08g03850	LOC_Os12g06060	LOC_Os03g50100	LOC_Os06g47310	LOC_Os12g07810	LOC_Os02g51160	LOC_Os02g34710	LOC_Os10g34320	LOC_Os08g20486	LOC_Os02g06360	LOC_Os02g40664	LOC_Os03g23030	LOC_Os11g02090	LOC_Os03g39000	LOC_Os09g32610	LOC_Os08g24930	LOC_Os05g30160	LOC_Os04g21320	LOC_Os03g08700	LOC_Os02g46120	LOC_Os05g01520	LOC_Os09g24220	LOC_Os06g08890	LOC_Os06g19590	LOC_Os05g05440
LOC_Os04g46020	seedling	LOC_Os03g05700	LOC_Os04g52725	LOC_Os02g48330	LOC_Os03g08310	LOC_Os02g51290	LOC_Os11g31590	LOC_Os02g12400	LOC_Os03g53730	LOC_Os01g53750	LOC_Os11g44960	LOC_Os06g13070	LOC_Os06g02100	LOC_Os12g05680	LOC_Os02g47420	LOC_Os07g40020	LOC_Os01g60060	LOC_Os07g48760	LOC_Os09g21260	LOC_Os06g22654	LOC_Os12g06560	LOC_Os11g08940	LOC_Os07g39820	LOC_Os12g08230	LOC_Os08g23140	LOC_Os09g30380	LOC_Os01g63710	LOC_Os02g51540	LOC_Os09g36260	LOC_Os03g59670	LOC_Os01g11130	LOC_Os01g13280	LOC_Os02g31030	LOC_Os03g15750	LOC_Os10g12290	LOC_Os02g35300	LOC_Os06g41030	LOC_Os03g27780	LOC_Os02g53000	LOC_Os04g47250	LOC_Os03g47980	LOC_Os10g21660	LOC_Os01g45530	LOC_Os03g15340	LOC_Os11g22404	LOC_Os02g49720	LOC_Os08g38320	LOC_Os07g13980	LOC_Os07g12790
LOC_Os02g43150	seedling	LOC_Os02g48330	LOC_Os03g08310	LOC_Os11g31590	LOC_Os03g53730	LOC_Os10g38860	LOC_Os01g53750	LOC_Os06g13070	LOC_Os05g36990	LOC_Os06g02100	LOC_Os05g38750	LOC_Os08g30910	LOC_Os02g24740	LOC_Os02g47420	LOC_Os10g38020	LOC_Os09g36160	LOC_Os09g21260	LOC_Os03g25869	LOC_Os06g22654	LOC_Os08g22604	LOC_Os12g06560	LOC_Os09g30380	LOC_Os12g08230	LOC_Os08g23140	LOC_Os01g63710	LOC_Os09g36260	LOC_Os03g59670	LOC_Os02g51540	LOC_Os04g33030	LOC_Os03g15750	LOC_Os03g27780	LOC_Os10g12290	LOC_Os06g41030	LOC_Os02g53000	LOC_Os04g47250	LOC_Os03g47980	LOC_Os10g06690	LOC_Os10g21660	LOC_Os01g45530	LOC_Os11g22404	LOC_Os02g49720	LOC_Os07g13980	LOC_Os07g12790	LOC_Os07g33050	LOC_Os07g43160	LOC_Os06g16630	LOC_Os02g08190	LOC_Os03g14500	LOC_Os04g53550
LOC_Os02g35770	seedling	LOC_Os06g41880	LOC_Os03g08310	LOC_Os03g51440	LOC_Os09g38268	LOC_Os06g13070	LOC_Os11g44960	LOC_Os05g38750	LOC_Os04g35500	LOC_Os08g30910	LOC_Os01g09270	LOC_Os08g40930	LOC_Os10g38020	LOC_Os01g70500	LOC_Os12g06560	LOC_Os01g11130	LOC_Os03g17510	LOC_Os03g55960	LOC_Os10g12290	LOC_Os06g20030	LOC_Os01g02890	LOC_Os10g06690	LOC_Os06g11600	LOC_Os10g36390	LOC_Os07g43160	LOC_Os02g08190	LOC_Os05g32610	LOC_Os05g33890	LOC_Os04g53550	LOC_Os03g17164	LOC_Os08g36920	LOC_Os12g41200	LOC_Os04g21610	LOC_Os06g17440	LOC_Os04g35270	LOC_Os01g38100	LOC_Os10g05720	LOC_Os04g44290	LOC_Os04g11890	LOC_Os08g41700	LOC_Os08g16359	LOC_Os11g07124	LOC_Os11g34460	LOC_Os03g11980	LOC_Os11g37080	LOC_Os08g13350	LOC_Os02g04730	LOC_Os08g17410	LOC_Os05g45875
LOC_Os02g35460	seedling	LOC_Os06g41880	LOC_Os03g51440	LOC_Os02g46680	LOC_Os10g38860	LOC_Os08g30910	LOC_Os01g09270	LOC_Os06g09170	LOC_Os10g38020	LOC_Os08g39210	LOC_Os01g60060	LOC_Os02g43490	LOC_Os08g19590	LOC_Os01g03100	LOC_Os05g44160	LOC_Os11g08940	LOC_Os03g55960	LOC_Os10g12290	LOC_Os06g20030	LOC_Os01g02890	LOC_Os06g44050	LOC_Os10g21660	LOC_Os06g03180	LOC_Os07g23244	LOC_Os02g25700	LOC_Os08g03850	LOC_Os04g32310	LOC_Os05g48050	LOC_Os12g07300	LOC_Os06g47310	LOC_Os10g35450	LOC_Os10g36390	LOC_Os12g07810	LOC_Os02g51160	LOC_Os08g09710	LOC_Os07g43160	LOC_Os03g01270	LOC_Os02g08190	LOC_Os05g33890	LOC_Os04g53550	LOC_Os01g41550	LOC_Os03g17164	LOC_Os03g23030	LOC_Os12g01220	LOC_Os07g09814	LOC_Os05g01520	LOC_Os11g01850	LOC_Os03g53210	LOC_Os06g08890
LOC_Os07g43530	seedling	LOC_Os03g50220	LOC_Os09g38268	LOC_Os06g13070	LOC_Os01g53750	LOC_Os01g64020	LOC_Os02g24740	LOC_Os02g21260	LOC_Os01g09270	LOC_Os04g33770	LOC_Os10g30860	LOC_Os08g40930	LOC_Os07g40020	LOC_Os05g05560	LOC_Os02g43490	LOC_Os01g03100	LOC_Os11g07260	LOC_Os12g06560	LOC_Os05g44160	LOC_Os08g23140	LOC_Os09g36260	LOC_Os01g13280	LOC_Os02g51540	LOC_Os02g31030	LOC_Os03g17510	LOC_Os06g40590	LOC_Os02g35300	LOC_Os01g02890	LOC_Os06g08790	LOC_Os03g15340	LOC_Os07g09610	LOC_Os08g38320	LOC_Os07g13980	LOC_Os05g48050	LOC_Os07g33050	LOC_Os10g37520	LOC_Os03g19920	LOC_Os03g40390	LOC_Os06g16630	LOC_Os02g18180	LOC_Os02g40664	LOC_Os03g17164	LOC_Os03g57870	LOC_Os01g46400	LOC_Os03g25050	LOC_Os11g06410	LOC_Os03g39000	LOC_Os03g08700	LOC_Os11g01850
LOC_Os03g09170	seedling	LOC_Os03g04890	LOC_Os02g48330	LOC_Os02g12400	LOC_Os11g44960	LOC_Os04g57650	LOC_Os07g15270	LOC_Os02g24740	LOC_Os01g55340	LOC_Os06g48650	LOC_Os12g05680	LOC_Os12g13660	LOC_Os01g60060	LOC_Os04g49000	LOC_Os01g16950	LOC_Os09g30380	LOC_Os07g05720	LOC_Os06g12280	LOC_Os03g55960	LOC_Os07g35130	LOC_Os02g35300	LOC_Os04g47250	LOC_Os02g25700	LOC_Os01g45530	LOC_Os03g15340	LOC_Os03g04490	LOC_Os02g33705	LOC_Os10g35730	LOC_Os07g12790	LOC_Os07g33050	LOC_Os06g11600	LOC_Os05g50170	LOC_Os03g05300	LOC_Os03g19920	LOC_Os03g06980	LOC_Os06g16630	LOC_Os12g17310	LOC_Os04g53550	LOC_Os04g01690	LOC_Os01g41550	LOC_Os03g17164	LOC_Os02g13900	LOC_Os03g22040	LOC_Os02g07180	LOC_Os07g09814	LOC_Os02g02450	LOC_Os01g68500	LOC_Os11g31660	LOC_Os04g21610
LOC_Os10g39130	seedling	LOC_Os09g26260	LOC_Os12g35395	LOC_Os01g71250	LOC_Os01g70260	LOC_Os02g07310	LOC_Os08g28080	LOC_Os11g09150	LOC_Os02g35910	LOC_Os03g59580	LOC_Os02g40700	LOC_Os08g40930	LOC_Os01g73060	LOC_Os02g33420	LOC_Os03g02830	LOC_Os03g25869	LOC_Os11g37980	LOC_Os01g37670	LOC_Os06g13330	LOC_Os02g47230	LOC_Os12g35890	LOC_Os04g01130	LOC_Os08g35939	LOC_Os07g49510	LOC_Os02g09670	LOC_Os06g47310	LOC_Os01g17050	LOC_Os07g10120	LOC_Os05g08480	LOC_Os09g28560	LOC_Os06g43970	LOC_Os08g34890	LOC_Os11g02090	LOC_Os03g44580	LOC_Os03g39000	LOC_Os08g11760	LOC_Os10g41150	LOC_Os01g55900	LOC_Os05g01520	LOC_Os07g10030	LOC_Os03g51680	LOC_Os03g10940	LOC_Os11g42930	LOC_Os12g16480	LOC_Os02g02820	LOC_Os11g43760	LOC_Os01g17214	LOC_Os09g13940	LOC_Os08g05280
LOC_Os02g49560	seedling	LOC_Os01g46500	LOC_Os05g48770	LOC_Os06g41880	LOC_Os01g46840	LOC_Os07g19460	LOC_Os12g32330	LOC_Os02g07310	LOC_Os05g04660	LOC_Os09g29490	LOC_Os08g28080	LOC_Os11g09150	LOC_Os01g34350	LOC_Os08g30910	LOC_Os08g41960	LOC_Os02g35910	LOC_Os03g18940	LOC_Os02g47400	LOC_Os09g01360	LOC_Os06g13020	LOC_Os12g13660	LOC_Os03g47270	LOC_Os01g34860	LOC_Os08g40930	LOC_Os04g20960	LOC_Os02g40750	LOC_Os03g41320	LOC_Os07g37920	LOC_Os03g19570	LOC_Os10g33900	LOC_Os08g23140	LOC_Os04g40330	LOC_Os09g02140	LOC_Os09g25600	LOC_Os12g35890	LOC_Os03g36110	LOC_Os06g40500	LOC_Os03g11810	LOC_Os03g47980	LOC_Os10g21660	LOC_Os06g03180	LOC_Os10g04690	LOC_Os08g41720	LOC_Os04g01130	LOC_Os01g08260	LOC_Os12g06060	LOC_Os10g33540	LOC_Os11g10640	LOC_Os01g49490
LOC_Os03g03550	seedling	LOC_Os06g41880	LOC_Os03g51440	LOC_Os02g46680	LOC_Os10g38860	LOC_Os11g44960	LOC_Os04g35500	LOC_Os08g30910	LOC_Os07g40020	LOC_Os08g40930	LOC_Os10g38020	LOC_Os01g70500	LOC_Os08g19590	LOC_Os01g03100	LOC_Os05g44160	LOC_Os09g33882	LOC_Os06g20030	LOC_Os02g25700	LOC_Os06g03180	LOC_Os07g23244	LOC_Os10g21660	LOC_Os06g44050	LOC_Os03g51970	LOC_Os05g48050	LOC_Os06g47310	LOC_Os06g11600	LOC_Os10g35450	LOC_Os12g07810	LOC_Os07g43160	LOC_Os05g32610	LOC_Os05g33890	LOC_Os01g41550	LOC_Os03g17164	LOC_Os07g09814	LOC_Os12g41140	LOC_Os11g01850	LOC_Os03g53210	LOC_Os04g21610	LOC_Os03g05180	LOC_Os01g38100	LOC_Os04g44290	LOC_Os03g03560	LOC_Os02g08010	LOC_Os08g16359	LOC_Os04g52590	LOC_Os03g48600	LOC_Os08g34340	LOC_Os08g17410	LOC_Os01g15300
LOC_Os08g26880	seedling	LOC_Os06g41880	LOC_Os03g51440	LOC_Os10g38860	LOC_Os11g44960	LOC_Os01g09270	LOC_Os06g09170	LOC_Os07g40020	LOC_Os01g60060	LOC_Os01g70500	LOC_Os08g19590	LOC_Os01g11130	LOC_Os10g12290	LOC_Os07g23244	LOC_Os10g21660	LOC_Os06g03180	LOC_Os02g25700	LOC_Os03g51970	LOC_Os05g48050	LOC_Os07g43160	LOC_Os03g01270	LOC_Os05g32610	LOC_Os04g53550	LOC_Os03g17164	LOC_Os03g23030	LOC_Os07g09814	LOC_Os11g01850	LOC_Os04g21610	LOC_Os03g05180	LOC_Os04g35270	LOC_Os01g18050	LOC_Os03g39960	LOC_Os04g44290	LOC_Os03g03560	LOC_Os04g11890	LOC_Os01g47080	LOC_Os08g08230	LOC_Os02g08010	LOC_Os08g16359	LOC_Os04g52590	LOC_Os03g48600	LOC_Os11g34460	LOC_Os08g13350	LOC_Os08g17410	LOC_Os01g65790	LOC_Os01g15300	LOC_Os08g36020	LOC_Os11g05300	LOC_Os04g30720
LOC_Os05g38120	seedling	LOC_Os06g41880	LOC_Os02g46680	LOC_Os10g38860	LOC_Os09g38268	LOC_Os08g40930	LOC_Os01g51310	LOC_Os10g38020	LOC_Os01g70500	LOC_Os02g43490	LOC_Os08g19590	LOC_Os01g03100	LOC_Os12g06560	LOC_Os05g44160	LOC_Os10g12290	LOC_Os06g20030	LOC_Os01g02890	LOC_Os10g21660	LOC_Os06g03180	LOC_Os03g51970	LOC_Os05g48050	LOC_Os06g11600	LOC_Os10g35450	LOC_Os02g51160	LOC_Os08g09710	LOC_Os07g43160	LOC_Os05g32610	LOC_Os05g33890	LOC_Os04g53550	LOC_Os03g23030	LOC_Os06g38980	LOC_Os12g01220	LOC_Os09g31310	LOC_Os02g02450	LOC_Os12g41200	LOC_Os12g41140	LOC_Os05g01520	LOC_Os07g08400	LOC_Os04g21610	LOC_Os06g17440	LOC_Os01g18050	LOC_Os10g05720	LOC_Os04g44290	LOC_Os09g32130	LOC_Os01g47080	LOC_Os08g41700	LOC_Os08g08230	LOC_Os08g16359	LOC_Os04g52590
LOC_Os08g20580	seedling	LOC_Os06g41880	LOC_Os03g51440	LOC_Os10g38860	LOC_Os09g38268	LOC_Os06g13070	LOC_Os11g44960	LOC_Os05g38750	LOC_Os08g30910	LOC_Os01g09270	LOC_Os06g09170	LOC_Os01g62260	LOC_Os02g43490	LOC_Os01g70500	LOC_Os01g60060	LOC_Os08g19590	LOC_Os01g03100	LOC_Os12g06560	LOC_Os05g44160	LOC_Os11g08940	LOC_Os10g12290	LOC_Os06g20030	LOC_Os01g02890	LOC_Os07g23244	LOC_Os06g03180	LOC_Os02g25700	LOC_Os03g51970	LOC_Os04g32310	LOC_Os05g48050	LOC_Os12g07300	LOC_Os06g47310	LOC_Os10g35450	LOC_Os10g36390	LOC_Os02g51160	LOC_Os08g09710	LOC_Os07g43160	LOC_Os03g01270	LOC_Os05g32610	LOC_Os05g33890	LOC_Os04g53550	LOC_Os01g41550	LOC_Os03g17164	LOC_Os08g36920	LOC_Os07g09814	LOC_Os12g41200	LOC_Os07g08400	LOC_Os04g21610	LOC_Os06g17440	LOC_Os03g05180
LOC_Os01g43550	seedling	LOC_Os05g42270	LOC_Os03g10990	LOC_Os03g04890	LOC_Os02g51290	LOC_Os02g46680	LOC_Os10g38860	LOC_Os03g10810	LOC_Os01g12260	LOC_Os03g14020	LOC_Os04g57650	LOC_Os04g23700	LOC_Os01g55340	LOC_Os06g48650	LOC_Os09g39310	LOC_Os02g47420	LOC_Os07g40020	LOC_Os12g12950	LOC_Os11g32270	LOC_Os09g36160	LOC_Os01g70500	LOC_Os01g60060	LOC_Os01g03100	LOC_Os11g07260	LOC_Os06g49810	LOC_Os08g22604	LOC_Os12g06560	LOC_Os03g44610	LOC_Os03g10478	LOC_Os01g63710	LOC_Os08g23140	LOC_Os03g59670	LOC_Os03g17560	LOC_Os04g33030	LOC_Os03g15750	LOC_Os01g11130	LOC_Os10g12290	LOC_Os07g38370	LOC_Os03g47980	LOC_Os06g03180	LOC_Os01g45530	LOC_Os08g35939	LOC_Os03g04490	LOC_Os06g08790	LOC_Os12g06060	LOC_Os07g09610	LOC_Os02g33705	LOC_Os12g07300	LOC_Os12g39630
LOC_Os02g09830	seedling	LOC_Os04g32680	LOC_Os03g04890	LOC_Os03g51440	LOC_Os03g14020	LOC_Os01g64020	LOC_Os07g15270	LOC_Os12g05680	LOC_Os11g08370	LOC_Os03g33090	LOC_Os01g60060	LOC_Os01g70500	LOC_Os07g48760	LOC_Os03g10478	LOC_Os01g13280	LOC_Os03g18490	LOC_Os10g12290	LOC_Os01g02890	LOC_Os02g25700	LOC_Os02g55890	LOC_Os07g09610	LOC_Os12g39630	LOC_Os12g17310	LOC_Os02g18180	LOC_Os02g51970	LOC_Os03g17164	LOC_Os08g28890	LOC_Os04g01740	LOC_Os01g59880	LOC_Os06g40330	LOC_Os11g06410	LOC_Os08g24930	LOC_Os03g25760	LOC_Os03g08700	LOC_Os11g31660	LOC_Os07g08400	LOC_Os02g34970	LOC_Os06g13720	LOC_Os10g41390	LOC_Os11g43760	LOC_Os02g45980	LOC_Os08g34650	LOC_Os12g06550	LOC_Os06g48050	LOC_Os03g27110	LOC_Os03g55290	LOC_Os01g09665	LOC_Os11g34460	LOC_Os07g47070
LOC_Os01g59350	seedling	LOC_Os06g41880	LOC_Os03g51440	LOC_Os10g38860	LOC_Os11g44960	LOC_Os01g09270	LOC_Os06g09170	LOC_Os10g38020	LOC_Os01g60060	LOC_Os08g19590	LOC_Os05g44160	LOC_Os09g33882	LOC_Os01g11130	LOC_Os06g20030	LOC_Os02g25700	LOC_Os10g21660	LOC_Os06g03180	LOC_Os11g22404	LOC_Os03g51970	LOC_Os10g35450	LOC_Os07g43160	LOC_Os03g01270	LOC_Os05g32610	LOC_Os04g53550	LOC_Os03g17164	LOC_Os12g01220	LOC_Os07g09814	LOC_Os02g02450	LOC_Os05g01520	LOC_Os11g01850	LOC_Os04g21610	LOC_Os03g05180	LOC_Os04g35270	LOC_Os01g38100	LOC_Os03g39960	LOC_Os07g39750	LOC_Os04g11890	LOC_Os01g47080	LOC_Os02g08010	LOC_Os04g52590	LOC_Os08g34340	LOC_Os03g48600	LOC_Os08g13350	LOC_Os08g17410	LOC_Os08g27090	LOC_Os01g65790	LOC_Os01g15300	LOC_Os08g36020	LOC_Os11g05300
LOC_Os03g16850	seedling	LOC_Os06g41880	LOC_Os02g46680	LOC_Os06g13070	LOC_Os11g44960	LOC_Os05g38750	LOC_Os01g09270	LOC_Os06g09170	LOC_Os01g62260	LOC_Os01g70500	LOC_Os02g43490	LOC_Os08g19590	LOC_Os01g03100	LOC_Os12g06560	LOC_Os05g44160	LOC_Os09g33882	LOC_Os01g02890	LOC_Os06g44050	LOC_Os10g21660	LOC_Os06g03180	LOC_Os02g25700	LOC_Os03g51970	LOC_Os04g32310	LOC_Os06g47310	LOC_Os10g35450	LOC_Os02g38490	LOC_Os07g43160	LOC_Os02g08190	LOC_Os05g32610	LOC_Os04g53550	LOC_Os03g17164	LOC_Os03g23030	LOC_Os09g31310	LOC_Os12g01220	LOC_Os07g09814	LOC_Os08g36920	LOC_Os12g41140	LOC_Os07g08400	LOC_Os03g53210	LOC_Os03g05180	LOC_Os01g18050	LOC_Os09g36619	LOC_Os03g39960	LOC_Os04g44290	LOC_Os03g03560	LOC_Os04g11890	LOC_Os09g32130	LOC_Os01g47080	LOC_Os08g41700
LOC_Os06g05380	seedling	LOC_Os04g32680	LOC_Os06g48190	LOC_Os03g04890	LOC_Os03g51440	LOC_Os04g23700	LOC_Os11g15570	LOC_Os07g18710	LOC_Os09g39310	LOC_Os02g42380	LOC_Os02g34540	LOC_Os01g60060	LOC_Os01g70500	LOC_Os02g43490	LOC_Os03g25869	LOC_Os09g30380	LOC_Os03g10478	LOC_Os07g05720	LOC_Os03g59670	LOC_Os09g02140	LOC_Os06g12280	LOC_Os03g61040	LOC_Os02g53000	LOC_Os06g03180	LOC_Os08g03850	LOC_Os12g06060	LOC_Os06g47310	LOC_Os02g34710	LOC_Os03g01270	LOC_Os03g14500	LOC_Os02g06360	LOC_Os02g40664	LOC_Os11g02090	LOC_Os04g35270	LOC_Os06g45950	LOC_Os07g10400	LOC_Os04g35390	LOC_Os01g08670	LOC_Os04g36880	LOC_Os02g45980	LOC_Os02g03930	LOC_Os07g44190	LOC_Os02g54830	LOC_Os05g32710	LOC_Os08g38270	LOC_Os06g48050	LOC_Os02g48780	LOC_Os03g11980	LOC_Os07g20340
LOC_Os01g60640	seedling	LOC_Os04g32680	LOC_Os03g04890	LOC_Os07g38290	LOC_Os02g48330	LOC_Os03g51440	LOC_Os03g50220	LOC_Os03g21850	LOC_Os02g21260	LOC_Os11g15570	LOC_Os10g38020	LOC_Os03g25869	LOC_Os07g05720	LOC_Os04g33030	LOC_Os06g13330	LOC_Os03g15750	LOC_Os10g12290	LOC_Os07g38370	LOC_Os03g04490	LOC_Os06g11600	LOC_Os06g47310	LOC_Os12g07810	LOC_Os10g36390	LOC_Os02g34710	LOC_Os05g33690	LOC_Os01g17050	LOC_Os06g16630	LOC_Os02g51970	LOC_Os03g14500	LOC_Os02g06360	LOC_Os02g40664	LOC_Os02g13900	LOC_Os08g36920	LOC_Os02g09480	LOC_Os12g41140	LOC_Os11g01850	LOC_Os03g53210	LOC_Os06g45950	LOC_Os09g35600	LOC_Os06g41060	LOC_Os10g05720	LOC_Os02g50040	LOC_Os07g39750	LOC_Os11g43760	LOC_Os06g30730	LOC_Os08g34780	LOC_Os04g35390	LOC_Os04g36880	LOC_Os04g49990
LOC_Os11g48000	seedling	LOC_Os06g41880	LOC_Os03g51440	LOC_Os09g38268	LOC_Os06g13070	LOC_Os11g44960	LOC_Os05g38750	LOC_Os06g09170	LOC_Os07g40020	LOC_Os01g70500	LOC_Os02g43490	LOC_Os08g19590	LOC_Os01g03100	LOC_Os12g06560	LOC_Os06g20030	LOC_Os01g02890	LOC_Os06g44050	LOC_Os10g21660	LOC_Os06g03180	LOC_Os07g23244	LOC_Os08g03850	LOC_Os04g32310	LOC_Os10g35450	LOC_Os02g51160	LOC_Os07g43160	LOC_Os03g01270	LOC_Os05g32610	LOC_Os04g53550	LOC_Os01g41550	LOC_Os03g17164	LOC_Os12g01220	LOC_Os07g09814	LOC_Os02g02450	LOC_Os12g41200	LOC_Os12g41140	LOC_Os11g01850	LOC_Os04g21610	LOC_Os06g17440	LOC_Os03g05180	LOC_Os01g18050	LOC_Os03g39960	LOC_Os03g03560	LOC_Os07g39750	LOC_Os09g32130	LOC_Os01g47080	LOC_Os05g35240	LOC_Os08g08230	LOC_Os02g08010	LOC_Os04g52590
LOC_Os02g42850	seedling	LOC_Os05g42270	LOC_Os06g41880	LOC_Os07g38290	LOC_Os03g04890	LOC_Os03g50220	LOC_Os03g51090	LOC_Os06g02100	LOC_Os04g35500	LOC_Os06g48650	LOC_Os11g08370	LOC_Os08g40210	LOC_Os11g40249	LOC_Os09g39310	LOC_Os06g09170	LOC_Os08g27100	LOC_Os03g50355	LOC_Os07g39820	LOC_Os03g10478	LOC_Os01g63710	LOC_Os09g33882	LOC_Os02g31030	LOC_Os03g27780	LOC_Os01g10340	LOC_Os07g23244	LOC_Os03g15340	LOC_Os03g04490	LOC_Os08g03850	LOC_Os02g55890	LOC_Os08g38320	LOC_Os02g33705	LOC_Os07g12790	LOC_Os12g39630	LOC_Os08g40820	LOC_Os10g34320	LOC_Os03g01270	LOC_Os01g50970	LOC_Os01g31800	LOC_Os05g33890	LOC_Os05g34460	LOC_Os08g28890	LOC_Os06g40330	LOC_Os01g46400	LOC_Os01g68500	LOC_Os03g08700	LOC_Os06g04340	LOC_Os12g38590	LOC_Os08g13699	LOC_Os07g45120
LOC_Os01g49160	seedling	LOC_Os06g41880	LOC_Os03g08310	LOC_Os03g51440	LOC_Os02g46680	LOC_Os09g38268	LOC_Os01g09270	LOC_Os06g09170	LOC_Os08g40930	LOC_Os01g51310	LOC_Os10g38020	LOC_Os08g39210	LOC_Os01g62260	LOC_Os01g70500	LOC_Os08g19590	LOC_Os01g03100	LOC_Os12g06560	LOC_Os09g33882	LOC_Os03g55960	LOC_Os10g12290	LOC_Os06g20030	LOC_Os01g02890	LOC_Os06g44050	LOC_Os10g21660	LOC_Os06g03180	LOC_Os10g06690	LOC_Os07g23244	LOC_Os02g25700	LOC_Os03g51970	LOC_Os11g22404	LOC_Os03g61590	LOC_Os04g32310	LOC_Os05g48050	LOC_Os12g07300	LOC_Os06g11600	LOC_Os06g47310	LOC_Os10g35450	LOC_Os10g36390	LOC_Os02g51160	LOC_Os02g38490	LOC_Os08g09710	LOC_Os07g43160	LOC_Os03g01270	LOC_Os02g08190	LOC_Os05g32610	LOC_Os05g33890	LOC_Os04g53550	LOC_Os03g17164	LOC_Os09g31310
LOC_Os04g47860	seedling	LOC_Os01g12680	LOC_Os09g26260	LOC_Os04g55780	LOC_Os12g31000	LOC_Os12g35450	LOC_Os06g09240	LOC_Os11g02090	LOC_Os12g40780	LOC_Os07g31410	LOC_Os05g08110	LOC_Os06g14810	LOC_Os04g21320	LOC_Os09g32095	LOC_Os08g17500	LOC_Os01g26000	LOC_Os07g27960	LOC_Os11g07460	LOC_Os07g04490	LOC_Os02g47770	LOC_Os11g27540	LOC_Os01g63050	LOC_Os01g62630	LOC_Os01g42160	LOC_Os08g43160	LOC_Os04g47890	LOC_Os01g47610	LOC_Os01g17214	LOC_Os07g37920	LOC_Os03g42190	LOC_Os05g35266	LOC_Os05g32460	LOC_Os02g05000	LOC_Os04g32540	LOC_Os12g03170	LOC_Os02g34990	LOC_Os04g33820	LOC_Os11g20384	LOC_Os03g54870	LOC_Os08g24360	LOC_Os07g13600	LOC_Os06g44540	LOC_Os06g33330	LOC_Os09g28690	LOC_Os08g16670	LOC_Os09g25600	LOC_Os06g10230	LOC_Os09g32020	LOC_Os03g58190
LOC_Os02g47190	seedling	LOC_Os04g12600	LOC_Os08g30910	LOC_Os07g18710	LOC_Os08g40930	LOC_Os08g39210	LOC_Os01g63710	LOC_Os08g23140	LOC_Os04g33030	LOC_Os02g31030	LOC_Os03g61040	LOC_Os03g27780	LOC_Os03g47980	LOC_Os08g35930	LOC_Os12g06060	LOC_Os05g48050	LOC_Os06g47310	LOC_Os12g07810	LOC_Os10g34320	LOC_Os08g20486	LOC_Os02g06360	LOC_Os11g02090	LOC_Os03g39000	LOC_Os05g50120	LOC_Os09g24220	LOC_Os06g08890	LOC_Os03g51680	LOC_Os08g09320	LOC_Os07g10400	LOC_Os05g25900	LOC_Os01g47610	LOC_Os06g45900	LOC_Os02g48780	LOC_Os11g41380	LOC_Os12g34108	LOC_Os07g20340	LOC_Os06g33250	LOC_Os02g04730	LOC_Os10g33550	LOC_Os05g40384	LOC_Os09g03990	LOC_Os10g41300	LOC_Os04g38420	LOC_Os03g11840	LOC_Os01g58754	LOC_Os12g18770	LOC_Os02g52640	LOC_Os08g43140	LOC_Os10g35490
LOC_Os08g38020	seedling	LOC_Os06g41880	LOC_Os03g04890	LOC_Os03g51440	LOC_Os02g12400	LOC_Os11g44960	LOC_Os04g57650	LOC_Os07g15270	LOC_Os12g05680	LOC_Os11g40110	LOC_Os11g08370	LOC_Os11g15570	LOC_Os11g40249	LOC_Os06g09170	LOC_Os02g47420	LOC_Os03g33090	LOC_Os02g34540	LOC_Os01g70500	LOC_Os01g60060	LOC_Os08g19590	LOC_Os01g03100	LOC_Os07g48760	LOC_Os06g22654	LOC_Os03g50355	LOC_Os08g22604	LOC_Os03g44610	LOC_Os01g16950	LOC_Os07g39820	LOC_Os09g02140	LOC_Os03g61040	LOC_Os10g12290	LOC_Os01g42070	LOC_Os01g10340	LOC_Os04g47250	LOC_Os02g25700	LOC_Os01g45530	LOC_Os04g59560	LOC_Os06g08790	LOC_Os03g51970	LOC_Os07g09610	LOC_Os04g32310	LOC_Os10g35450	LOC_Os03g05300	LOC_Os03g19920	LOC_Os07g43160	LOC_Os12g17310	LOC_Os02g18180	LOC_Os02g51970	LOC_Os01g31800
LOC_Os02g40530	seedling	LOC_Os06g41880	LOC_Os03g51440	LOC_Os02g46680	LOC_Os10g38860	LOC_Os09g38268	LOC_Os06g13070	LOC_Os11g44960	LOC_Os05g38750	LOC_Os01g09270	LOC_Os07g40020	LOC_Os10g38020	LOC_Os01g62260	LOC_Os01g70500	LOC_Os01g60060	LOC_Os08g19590	LOC_Os01g03100	LOC_Os11g08940	LOC_Os10g12290	LOC_Os06g20030	LOC_Os06g44050	LOC_Os06g03180	LOC_Os04g32310	LOC_Os05g48050	LOC_Os06g11600	LOC_Os10g35450	LOC_Os10g36390	LOC_Os02g38490	LOC_Os07g43160	LOC_Os02g08190	LOC_Os04g53550	LOC_Os03g17164	LOC_Os03g23030	LOC_Os08g36920	LOC_Os12g01220	LOC_Os07g09814	LOC_Os02g02450	LOC_Os12g41200	LOC_Os12g41140	LOC_Os03g53210	LOC_Os03g05180	LOC_Os04g35270	LOC_Os09g36619	LOC_Os03g39960	LOC_Os03g03560	LOC_Os07g39750	LOC_Os04g11890	LOC_Os01g47080	LOC_Os05g35240
LOC_Os11g38870	seedling	LOC_Os01g12680	LOC_Os05g49430	LOC_Os08g36920	LOC_Os08g04630	LOC_Os03g05660	LOC_Os03g21850	LOC_Os02g07310	LOC_Os02g51170	LOC_Os08g17500	LOC_Os08g30910	LOC_Os08g41960	LOC_Os02g35910	LOC_Os01g14100	LOC_Os08g35580	LOC_Os01g34860	LOC_Os09g29060	LOC_Os10g05720	LOC_Os01g03570	LOC_Os01g73060	LOC_Os03g11550	LOC_Os04g57380	LOC_Os05g46470	LOC_Os03g54870	LOC_Os12g38560	LOC_Os01g12820	LOC_Os07g16970	LOC_Os04g53720	LOC_Os02g42585	LOC_Os08g30900	LOC_Os05g40810	LOC_Os06g06900	LOC_Os08g10730	LOC_Os01g12520	LOC_Os04g57350	LOC_Os11g10640	LOC_Os01g62610	LOC_Os02g08014	LOC_Os03g38170	LOC_Os07g07080	LOC_Os03g48310	LOC_Os07g41370
[truncated: 2,137 more columns]

## Sheet: shoot
Supplemental Table S6B. Tissue-Specific regulons in rice (seedling and shoot)
Transcription Factor	Tissue	Target Genes
LOC_Os01g72370	shoot	LOC_Os06g40440	LOC_Os12g43810	LOC_Os06g01950	LOC_Os03g04680	LOC_Os02g21009	LOC_Os09g24924	LOC_Os06g49750	LOC_Os03g47810	LOC_Os06g39270	LOC_Os02g36595	LOC_Os02g45270	LOC_Os02g56040	LOC_Os01g10110	LOC_Os05g08930	LOC_Os03g16920	LOC_Os01g71340	LOC_Os03g22620	LOC_Os04g49757	LOC_Os01g22249	LOC_Os02g02380	LOC_Os01g10210	LOC_Os06g09560	LOC_Os03g14110	LOC_Os03g60850	LOC_Os04g47420	LOC_Os01g53350	LOC_Os10g26670	LOC_Os02g05890	LOC_Os03g03990	LOC_Os07g09970	LOC_Os05g03750	LOC_Os07g16364	LOC_Os01g51360	LOC_Os03g46070	LOC_Os05g05690	LOC_Os03g63310	LOC_Os12g44110	LOC_Os02g46620	LOC_Os03g37490	LOC_Os06g37150	LOC_Os01g02750	LOC_Os07g30950	LOC_Os10g35950	LOC_Os02g19924	LOC_Os03g63700	LOC_Os11g06800	LOC_Os01g71330	LOC_Os08g36110
LOC_Os11g03300	shoot	LOC_Os06g18820	LOC_Os09g27750	LOC_Os02g14990	LOC_Os01g73200	LOC_Os01g52980	LOC_Os10g37340	LOC_Os05g39250	LOC_Os07g35640	LOC_Os03g47810	LOC_Os10g25040	LOC_Os06g46740	LOC_Os02g27310	LOC_Os10g04490	LOC_Os01g71310	LOC_Os12g43880	LOC_Os10g42960	LOC_Os01g63210	LOC_Os03g22200	LOC_Os10g01134	LOC_Os03g16920	LOC_Os01g37630	LOC_Os07g11739	LOC_Os03g03440	LOC_Os04g30250	LOC_Os01g71340	LOC_Os01g73170	LOC_Os04g30240	LOC_Os09g25784	LOC_Os07g29960	LOC_Os03g58320	LOC_Os04g43390	LOC_Os11g43990	LOC_Os06g09560	LOC_Os03g14110	LOC_Os02g40900	LOC_Os01g53350	LOC_Os10g33130	LOC_Os02g09510	LOC_Os11g40810	LOC_Os03g58010	LOC_Os07g10840	LOC_Os02g18080	LOC_Os12g36860	LOC_Os02g52210	LOC_Os12g11550	LOC_Os04g39350	LOC_Os06g45970	LOC_Os02g50110
LOC_Os11g02480	shoot	LOC_Os08g30210	LOC_Os05g49300	LOC_Os08g39850	LOC_Os07g35700	LOC_Os06g49710	LOC_Os01g73200	LOC_Os12g36860	LOC_Os07g07300	LOC_Os11g44800	LOC_Os01g52980	LOC_Os03g47810	LOC_Os10g25040	LOC_Os06g46740	LOC_Os10g03320	LOC_Os03g46070	LOC_Os10g04490	LOC_Os04g51410	LOC_Os01g71310	LOC_Os09g13440	LOC_Os11g06290	LOC_Os01g59000	LOC_Os10g42960	LOC_Os01g70130	LOC_Os04g02120	LOC_Os03g37490	LOC_Os05g50610	LOC_Os02g18070	LOC_Os07g04040	LOC_Os10g20350	LOC_Os03g05900	LOC_Os05g27010	LOC_Os04g10690	LOC_Os11g37210	LOC_Os01g37630	LOC_Os07g11739	LOC_Os04g23580	LOC_Os08g05480	LOC_Os04g30250	LOC_Os10g09240	LOC_Os08g15050	LOC_Os04g30240	LOC_Os01g63230	LOC_Os02g11130	LOC_Os06g37300	LOC_Os10g23310	LOC_Os01g29409	LOC_Os07g29960	LOC_Os11g03660
[truncated: 484 more rows]
[truncated: 1,172 more columns]
